# Supplementary material for: A critical period of translational control during brain development at codon resolution
Source: Nat Struct Mol Biol. 2022 Dec 8;29(12):1277–90. doi: 10.1038/s41594-022-00882-9 (PMC9758057; doi:10.1038/s41594-022-00882-9)
Supplement: Supplementary file 3 — RNA-seq and Ribo-seq count data, and mass spectrometry peptide or protein group data. [file 41594_2022_882_MOESM3_ESM.xlsx]

## Sheet: count_data
gene_id	E12.5_ribo_1	E12.5_ribo_2	E14_ribo_1	E14_ribo_2	E15.5_ribo_1	E15.5_ribo_2	E17_ribo_1	E17_ribo_2	P0_ribo_1	P0_ribo_2	E12.5_total_1	E12.5_total_2	E14_total_1	E14_total_2	E15.5_total_1	E15.5_total_2	E17_total_1	E17_total_2	P0_total_1	P0_total_2
ENSMUSG00000000001	1158	1359	1160	1689	1632	1220	1429	1280	312	2061	4733	4315	4394	4089	3658	4072	3718	3939	3751	4781
ENSMUSG00000000003	0	0	0	0	0	0	0	0	0	2	0	0	0	0	0	0	0	0	0	0
ENSMUSG00000000028	355	628	332	417	247	181	153	126	20	97	1258	1279	885	827	438	467	335	276	164	182
ENSMUSG00000000037	136	123	82	76	79	109	88	71	4	136	96	106	87	77	58	76	95	93	80	78
ENSMUSG00000000049	0	0	0	0	1	0	2	0	0	1	0	12	9	1	3	5	6	0	14	5
ENSMUSG00000000056	352	496	510	649	958	674	879	782	216	853	1362	1282	1401	1332	1621	1844	1821	1602	1189	1217
ENSMUSG00000000058	259	334	257	437	269	167	299	263	149	460	372	334	298	334	119	165	197	294	392	559
ENSMUSG00000000078	124	199	158	203	462	361	624	560	381	1527	473	438	421	414	671	913	1331	1452	1640	2119
ENSMUSG00000000085	110	190	132	254	237	197	251	201	85	320	955	1027	1035	981	1166	1211	1997	1287	1628	1506
ENSMUSG00000000088	3824	5342	4205	6041	6572	4693	6149	5518	2119	8516	15827	14605	15386	12433	13216	14775	14288	16602	16090	16796
ENSMUSG00000000093	3	9	10	10	4	3	7	4	3	4	46	49	50	50	26	21	32	26	23	21
ENSMUSG00000000094	5	4	2	0	3	6	7	5	1	9	2	2	3	4	2	2	5	3	6	4
ENSMUSG00000000103	5	4	4	4	8	3	7	9	0	7	0	0	0	0	0	0	0	0	0	0
ENSMUSG00000000120	25	45	56	63	31	23	33	34	10	17	198	211	260	228	152	162	233	143	112	91
ENSMUSG00000000125	1	3	0	1	2	1	6	2	0	4	3	3	2	4	20	19	44	41	61	51
ENSMUSG00000000126	12	22	23	25	3	3	6	0	1	12	105	82	69	63	15	14	25	21	34	34
ENSMUSG00000000127	144	199	179	284	368	281	350	313	68	568	400	386	393	396	406	486	519	433	312	469
ENSMUSG00000000131	327	485	401	649	712	505	713	585	164	898	2323	2394	2377	2156	2387	2986	3636	2374	3150	2377
ENSMUSG00000000134	455	735	676	889	942	643	792	721	322	1208	735	833	585	549	600	671	618	537	603	552
ENSMUSG00000000142	194	290	229	317	140	83	118	94	38	172	1051	973	833	715	234	247	497	240	207	220
ENSMUSG00000000148	225	338	351	374	522	311	372	338	205	589	328	331	339	313	307	338	426	253	362	303
ENSMUSG00000000149	138	209	195	290	392	258	402	324	77	334	2333	2435	2478	2322	2647	2617	2894	2280	2417	2094
ENSMUSG00000000154	20	0	0	7	4	0	9	3	2	108	5	1	7	4	12	7	15	11	12	11
ENSMUSG00000000157	0	0	0	0	0	0	0	0	0	0	0	0	0	0	1	0	0	0	0	0
ENSMUSG00000000159	213	270	378	631	365	292	358	297	22	464	6	9	4	2	14	8	8	8	7	2
ENSMUSG00000000167	33	44	23	51	20	35	27	21	10	45	113	99	115	108	50	29	56	43	58	65
ENSMUSG00000000168	191	301	244	335	338	220	273	261	95	478	559	558	539	486	494	589	522	577	706	845
ENSMUSG00000000171	1109	1881	1318	1699	1680	1131	1605	1282	763	2551	5526	5209	4651	4621	4007	4663	3727	3885	4762	4484
ENSMUSG00000000182	0	1	0	0	1	0	2	1	0	2	3	3	0	2	0	3	2	5	10	9
ENSMUSG00000000183	1	0	0	0	0	0	0	0	0	0	0	0	1	1	0	0	0	0	0	0
ENSMUSG00000000184	18984	32710	24102	36241	11507	7973	7808	6485	1382	5256	16932	16600	12827	11542	4138	4687	3290	2671	1488	1590
ENSMUSG00000000194	122	187	118	180	128	74	163	131	39	128	591	564	452	476	421	468	685	464	380	318
ENSMUSG00000000197	3	4	2	4	5	5	13	14	5	22	38	35	27	27	47	42	126	97	126	148
ENSMUSG00000000202	89	133	107	171	68	47	62	46	13	37	708	605	578	460	240	271	270	177	142	75
ENSMUSG00000000204	2	3	1	5	1	0	2	5	0	2	0	0	0	0	0	0	1	0	1	1
ENSMUSG00000000214	2	1	8	0	1	3	0	3	1	0	5	2	5	6	0	2	2	8	1	6
ENSMUSG00000000215	2	2	4	20	0	0	0	0	0	3	7	0	17	0	0	0	0	9	0	0
ENSMUSG00000000216	0	1	0	1	0	1	1	1	0	0	0	0	0	0	0	0	0	0	0	0
ENSMUSG00000000223	68	103	125	156	361	244	350	326	115	586	143	155	202	182	313	374	523	349	344	357
ENSMUSG00000000244	0	18	0	21	0	0	0	0	0	0	11	4	4	4	3	3	2	1	4	0
ENSMUSG00000000247	2335	4190	3126	4524	2649	1944	1974	1663	369	1337	19197	19002	15787	14718	7306	8184	9589	5602	5494	4040
ENSMUSG00000000248	15	11	20	20	29	0	18	1	1	27	1	1	0	0	2	0	1	2	1	1
ENSMUSG00000000253	67	115	95	147	151	90	137	137	58	271	336	347	416	349	391	370	327	299	612	558
ENSMUSG00000000263	0	0	0	0	0	0	0	0	1	0	0	0	0	0	1	1	0	0	0	2
ENSMUSG00000000266	8	26	12	24	29	34	67	61	26	164	51	38	49	45	50	62	115	108	144	206
ENSMUSG00000000275	65	103	65	101	82	46	41	44	20	111	82	74	57	58	33	41	50	46	39	50
ENSMUSG00000000276	142	179	188	250	317	216	438	342	106	404	222	206	217	237	280	309	464	344	295	342
ENSMUSG00000000278	170	215	118	174	76	42	95	75	20	50	750	719	530	521	343	320	447	423	250	250
ENSMUSG00000000282	62	110	101	145	212	133	173	138	53	230	559	592	493	506	647	700	1045	542	671	547
ENSMUSG00000000290	2	3	7	8	6	5	2	3	5	5	5	3	13	5	6	4	23	7	4	2
ENSMUSG00000000295	348	512	400	553	476	337	499	449	210	959	2021	1848	1879	1678	1436	1692	1418	1775	2623	2460
ENSMUSG00000000296	234	209	219	241	213	132	242	205	165	937	177	177	144	151	130	156	227	315	768	833
ENSMUSG00000000301	19	69	46	71	118	56	91	72	28	207	307	191	191	197	245	178	93	208	254	273
ENSMUSG00000000303	23	5	3	4	0	0	1	1	1	63	18	11	9	4	0	1	0	2	1	1
ENSMUSG00000000305	91	153	127	182	194	143	245	174	54	167	419	405	393	378	420	474	752	419	328	325
ENSMUSG00000000308	318	175	235	227	763	531	833	864	715	3393	128	134	181	162	528	640	502	505	1002	919
ENSMUSG00000000317	8	9	13	15	19	16	19	18	11	41	109	106	125	128	188	199	263	221	265	243
ENSMUSG00000000318	14	17	9	17	8	0	1	5	1	16	17	33	38	9	12	15	8	10	13	5
ENSMUSG00000000320	7	13	2	8	0	2	1	0	0	2	9	12	10	9	0	2	0	1	2	1
ENSMUSG00000000325	1210	1952	1719	2045	1554	1057	1183	974	527	1496	1617	1770	1359	1159	895	980	889	630	787	642
ENSMUSG00000000326	464	810	605	872	929	657	1284	1004	443	1333	982	979	1012	870	1063	1187	1485	1183	1467	1117
ENSMUSG00000000339	446	828	763	1042	1183	895	1185	1024	673	1684	2414	2259	2260	2202	2414	2943	2580	2750	3735	3881
ENSMUSG00000000340	240	289	236	349	331	291	287	258	97	471	576	522	527	593	505	544	691	682	557	605
ENSMUSG00000000346	1319	2031	1521	2164	2018	1069	1376	1076	578	1959	6245	6284	5990	5516	4154	4718	4048	3790	3603	3798
ENSMUSG00000000355	711	805	606	996	1788	1207	1761	1537	443	2708	2423	2132	2810	2388	3812	4719	3607	5030	4581	5443
ENSMUSG00000000359	0	2	0	1	4	3	4	4	3	3	4	4	7	6	12	11	7	8	13	7
ENSMUSG00000000365	1	0	1	0	1	0	1	1	0	2	2	4	3	2	1	1	2	4	5	3
ENSMUSG00000000374	40	62	58	77	133	98	131	121	43	188	758	775	750	705	799	876	1076	727	1016	1107
ENSMUSG00000000378	218	298	284	413	564	409	517	412	126	435	2126	1861	1813	1715	1680	1816	1924	1770	1703	1517
ENSMUSG00000000381	2	0	0	0	0	0	0	0	0	0	0	0	0	0	0	0	0	0	0	0
ENSMUSG00000000384	248	420	330	406	450	286	405	308	166	759	1438	1412	1211	1153	961	811	948	568	877	714
ENSMUSG00000000385	0	0	0	0	0	0	0	0	0	6	0	0	0	0	0	0	0	1	1	1
ENSMUSG00000000386	0	0	0	0	1	0	0	0	0	1	3	1	1	1	1	2	2	0	2	1
ENSMUSG00000000392	6	7	6	6	7	3	10	6	3	24	21	9	30	10	4	14	21	18	26	31
ENSMUSG00000000394	9	14	14	22	15	7	15	8	0	5	38	23	65	25	55	61	49	34	7	6
ENSMUSG00000000399	1174	2007	1617	2194	2428	1655	2117	1807	772	3176	3405	3133	3169	2850	2835	3603	2434	2703	3124	3042
ENSMUSG00000000402	2	6	5	5	5	3	10	7	2	5	26	17	20	20	29	41	74	47	14	25
ENSMUSG00000000409	39	52	38	53	55	34	77	53	30	133	213	186	140	154	107	137	108	137	225	192
ENSMUSG00000000411	0	0	0	0	0	1	0	0	1	2	0	0	1	1	0	4	11	3	4	6
ENSMUSG00000000416	103	135	203	315	589	420	485	329	84	433	1280	1155	1377	1702	2065	2403	3943	2343	1405	1647
ENSMUSG00000000420	653	746	486	775	349	253	457	365	70	331	2242	2224	1571	1538	803	955	1053	941	860	1052
ENSMUSG00000000435	0	0	0	0	1	0	0	0	0	1	0	0	0	0	0	0	0	0	0	0
ENSMUSG00000000439	93	175	172	242	308	213	301	242	81	287	365	349	379	355	484	579	603	504	597	569
ENSMUSG00000000440	5	3	0	5	0	0	3	6	3	14	5	1	2	1	5	2	3	2	7	5
ENSMUSG00000000441	547	758	641	913	1250	857	1108	927	389	1773	4020	4576	4179	4130	4635	4944	5435	4285	5232	5086
ENSMUSG00000000486	29	71	41	77	30	18	31	21	1	16	425	547	374	316	120	132	83	58	50	39
ENSMUSG00000000489	18	29	22	38	19	8	25	27	7	29	142	138	105	91	80	78	131	75	111	59
ENSMUSG00000000530	133	246	153	211	79	33	145	39	23	59	294	339	95	84	21	26	57	55	29	21
ENSMUSG00000000531	31	47	49	56	70	42	67	59	24	99	192	189	182	127	188	158	218	169	255	257
ENSMUSG00000000532	173	273	204	305	312	231	419	340	78	322	1170	1167	1055	1019	1160	1268	2022	1266	1250	1131
ENSMUSG00000000538	813	1185	1441	1677	2933	2175	2435	2146	993	4364	657	734	763	690	978	1097	1249	852	1088	1135
ENSMUSG00000000544	39	1	0	0	0	0	0	0	4	112	0	1	0	0	0	0	0	1	0	0
ENSMUSG00000000552	139	210	168	210	245	159	249	219	104	277	1029	1062	920	763	835	830	1150	735	1221	904
ENSMUSG00000000555	28	79	51	80	16	16	23	4	0	11	230	238	138	156	38	37	52	35	18	13
ENSMUSG00000000560	687	975	700	1304	1588	1285	2805	2984	679	3979	489	464	544	539	749	955	1944	1893	1164	1531
ENSMUSG00000000561	852	1570	1382	1619	1625	914	1159	874	527	1426	2148	2109	1738	1746	1320	1578	1512	1195	1292	1364
ENSMUSG00000000562	2	1	3	2	5	0	5	6	0	1	0	2	4	4	2	1	16	2	3	6
ENSMUSG00000000563	3740	5255	4460	7362	8346	6074	7856	6657	1863	10179	12088	11159	11698	10375	11599	13464	10995	13126	15040	13840
ENSMUSG00000000567	819	1323	1156	1296	567	389	357	306	117	433	1688	1492	1346	1122	480	566	453	456	323	417
ENSMUSG00000000568	24452	30819	24200	36438	27567	20917	22329	20243	4028	31316	31260	30827	25958	23156	18697	22432	13931	16643	12333	15626
ENSMUSG00000000579	3399	5905	5283	7794	8917	6442	8450	5923	2925	12183	291	258	281	261	331	374	489	338	371	367
ENSMUSG00000000581	1015	1263	1055	1712	2384	1772	2968	2512	535	5070	2502	2095	2272	2337	2904	3899	3043	3380	4057	4275
ENSMUSG00000000594	137	186	140	229	181	130	317	255	119	393	191	178	172	170	200	215	315	292	429	377
ENSMUSG00000000600	540	800	524	743	776	500	521	496	92	506	1095	950	895	903	600	651	701	642	483	663
ENSMUSG00000000605	720	1051	1079	1649	2829	2143	3607	3437	2210	4425	1295	1447	1461	1480	2214	2537	3942	3027	3119	3435
ENSMUSG00000000606	0	0	0	0	0	0	0	0	0	1	1	0	0	1	0	0	2	0	0	0
ENSMUSG00000000617	1	2	2	1	0	0	1	0	0	1	0	1	0	0	0	0	0	0	0	0
ENSMUSG00000000627	18	41	32	33	38	23	87	65	31	133	113	134	146	135	276	299	561	396	618	488
ENSMUSG00000000628	262	415	298	345	167	109	63	65	14	61	422	394	299	278	103	116	65	42	29	22
ENSMUSG00000000631	794	1359	1338	1992	3012	2219	3208	2790	1106	4608	761	849	764	718	1127	1188	1582	1039	1389	1377
ENSMUSG00000000632	620	993	985	1450	1047	653	1209	964	381	957	3314	3616	4018	3867	4204	4202	6710	3502	3860	2584
ENSMUSG00000000673	0	0	0	1	2	0	1	0	0	1	1	3	1	2	0	0	3	0	1	0
ENSMUSG00000000682	6	6	6	6	4	3	7	6	4	11	49	50	17	21	14	19	6	8	10	14
ENSMUSG00000000686	7	4	2	6	2	2	2	1	0	2	32	33	18	13	4	5	17	6	3	2
ENSMUSG00000000690	0	0	0	0	1	0	0	0	0	0	0	0	0	0	0	0	0	0	0	0
ENSMUSG00000000693	22	36	23	45	9	9	16	15	9	10	56	52	42	39	22	25	40	26	24	19
ENSMUSG00000000701	0	0	0	0	0	0	0	0	0	0	0	0	0	0	0	0	0	0	0	0
ENSMUSG00000000706	0	1	1	0	0	0	0	1	0	0	0	4	2	1	1	0	4	1	1	1
ENSMUSG00000000708	21	26	21	37	32	21	24	17	4	20	359	336	390	359	253	288	349	256	136	185
ENSMUSG00000000711	428	643	633	906	1285	1034	1465	1255	285	2230	2522	2433	2546	2550	2993	3453	3543	2996	3558	3633
ENSMUSG00000000724	0	1	0	0	3	0	1	1	0	6	6	3	7	3	0	8	0	5	8	9
ENSMUSG00000000730	1	0	0	1	4	0	0	0	0	0	0	0	0	0	0	0	0	0	0	0
ENSMUSG00000000731	0	0	0	1	0	1	1	0	0	0	0	0	2	0	2	1	1	2	4	1
ENSMUSG00000000732	8	7	4	5	1	1	3	3	0	2	12	15	10	9	6	9	9	6	4	4
ENSMUSG00000000738	182	269	219	321	262	169	337	272	92	354	928	888	755	657	607	728	1037	685	882	754
ENSMUSG00000000739	11	6	11	13	2	13	1	0	2	2	10	12	12	19	10	28	17	13	10	7
ENSMUSG00000000740	5028	8620	7203	10012	6782	5111	7753	5861	2492	9044	100521	83848	87445	79246	78480	79026	63164	78121	78275	71116
ENSMUSG00000000743	552	1064	1051	1393	1954	1526	2020	1739	659	2478	2771	2717	2963	2744	3623	3873	3976	3492	4672	4173
ENSMUSG00000000751	1421	2184	1500	1872	1241	878	692	625	165	858	2629	2587	1962	1545	1048	1160	682	645	595	747
ENSMUSG00000000753	140	265	167	192	8	3	13	9	23	59	436	483	399	395	15	15	12	22	166	134
ENSMUSG00000000759	189	327	237	347	336	248	281	266	103	374	961	938	834	769	641	675	819	591	619	655
ENSMUSG00000000766	34	30	4	30	103	1	126	252	75	269	0	0	2	0	3	2	17	4	13	5
ENSMUSG00000000776	196	339	301	413	460	362	443	372	100	718	806	740	664	607	692	807	800	673	824	843
ENSMUSG00000000782	44	66	63	81	26	31	33	35	7	40	209	207	200	198	78	69	99	81	115	91
ENSMUSG00000000787	1849	2576	1815	2279	2334	1765	1487	1386	336	3193	6856	6543	5607	4856	4601	5785	3979	4371	3449	6127
ENSMUSG00000000791	1	1	1	0	3	0	1	0	0	7	2	2	1	1	2	2	3	2	6	5
ENSMUSG00000000792	0	0	1	1	2	1	2	2	2	2	8	7	11	7	11	15	16	10	22	13
ENSMUSG00000000794	7	18	26	26	23	22	30	18	3	16	82	77	114	118	82	84	132	59	32	35
ENSMUSG00000000804	40	54	49	81	127	93	120	108	28	157	628	645	695	690	814	973	1281	1065	972	1271
ENSMUSG00000000805	29	11	7	6	30	1	4	50	75	74	19	16	19	16	6	11	45	14	37	42
ENSMUSG00000000811	0	0	0	0	0	0	0	0	0	0	101	107	107	111	205	224	245	219	457	570
ENSMUSG00000000817	0	0	0	0	0	0	0	0	4	1	3	0	0	0	1	5	7	8	6	17
ENSMUSG00000000823	80	123	130	155	233	168	197	184	74	331	1012	1037	944	871	908	1063	1533	863	1328	1261
ENSMUSG00000000826	2654	3342	3364	5210	8548	6697	9441	8876	2596	19135	2451	2347	2457	2375	3079	3613	4446	3401	4546	5225
ENSMUSG00000000827	4162	6584	5603	7767	7180	5456	6071	5389	1734	9764	4318	4398	4377	4080	4176	4488	3060	3191	4010	3803
ENSMUSG00000000838	1999	2423	1806	2636	2792	2157	2154	1880	310	3116	1899	1636	1667	1540	1423	1853	1479	1681	1448	2206
ENSMUSG00000000861	2539	4033	3963	5711	8537	6189	7925	6405	2679	11742	4529	4280	4768	4437	6268	7227	7915	7141	6922	7402
ENSMUSG00000000869	0	0	0	0	0	0	0	0	0	6	0	0	0	0	0	0	0	0	0	0
ENSMUSG00000000876	163	255	287	354	442	265	427	306	195	399	400	258	418	374	360	394	324	319	355	400
ENSMUSG00000000881	377	501	495	674	960	698	760	663	217	1385	830	808	804	712	801	966	960	843	774	916
ENSMUSG00000000884	143	240	209	304	465	244	228	224	97	306	264	336	270	349	216	286	180	198	300	241
ENSMUSG00000000889	0	1	0	0	0	0	1	0	1	2	0	0	1	0	0	0	0	1	2	0
ENSMUSG00000000901	69	113	72	113	100	61	131	78	29	102	350	508	340	364	226	544	600	682	282	507
ENSMUSG00000000902	4272	6341	6053	7712	8985	6649	7318	6419	2307	10555	5352	5349	5410	4514	5776	6554	5381	4544	5263	4991
ENSMUSG00000000903	0	2	0	2	2	0	8	0	3	2	0	0	0	0	0	0	4	0	0	0
ENSMUSG00000000915	53	87	95	114	144	111	148	112	45	183	680	1000	854	898	718	831	975	706	1355	1111
ENSMUSG00000000916	118	220	199	235	214	158	146	130	59	211	432	424	386	414	410	385	424	342	290	255
ENSMUSG00000000934	14	16	20	20	27	25	33	18	9	58	150	153	159	134	187	194	249	227	361	311
ENSMUSG00000000938	3	1	4	2	1	2	3	1	2	5	0	0	0	0	0	0	0	0	0	0
ENSMUSG00000000942	2	1	0	2	5	4	2	4	0	11	0	0	0	0	0	0	0	0	0	0
ENSMUSG00000000948	1823	2667	3102	5013	8466	7007	9943	7699	2261	18456	106	110	109	146	208	150	270	170	295	278
ENSMUSG00000000957	367	707	484	582	298	188	276	252	161	168	1819	1838	1340	1315	699	689	958	618	365	329
ENSMUSG00000000958	29	44	29	40	19	15	19	7	0	55	134	121	128	100	39	39	44	40	36	30
ENSMUSG00000000959	322	563	456	561	659	423	647	457	235	829	1480	1489	1490	1399	1684	1860	1692	1469	1775	1488
ENSMUSG00000000976	68	103	79	113	133	85	89	78	23	108	391	378	382	353	390	420	548	356	295	308
ENSMUSG00000000982	2	5	0	9	17	6	24	16	3	18	17	19	15	7	22	43	24	54	42	13
ENSMUSG00000000983	0	0	0	0	0	0	0	0	0	0	0	0	0	0	0	0	0	0	0	0
ENSMUSG00000001014	0	1	0	0	1	0	0	0	1	0	0	0	4	0	0	0	0	0	4	0
ENSMUSG00000001016	2124	2981	2423	3203	3806	2708	2766	2426	665	3668	6868	6374	6337	5450	6157	7581	5047	5422	4305	4880
ENSMUSG00000001017	8112	13185	10415	14838	12137	9296	11486	9796	3198	14420	8134	7603	7672	6987	7275	8858	7513	7995	7660	8382
ENSMUSG00000001018	228	511	569	689	976	569	791	798	432	975	1037	885	1020	1009	1058	1193	1330	1222	1353	1460
ENSMUSG00000001020	2	11	6	8	3	2	5	10	6	27	46	33	88	25	15	0	0	0	92	73
ENSMUSG00000001021	0	0	2	0	0	0	0	0	0	2	0	0	0	0	0	0	0	5	25	14
ENSMUSG00000001023	0	0	0	0	0	0	0	0	0	0	0	0	0	0	0	0	0	0	0	0
ENSMUSG00000001025	779	1036	966	1513	177	157	306	254	165	502	643	700	769	651	40	133	49	177	373	266
ENSMUSG00000001027	0	1	1	0	0	1	1	1	0	1	0	0	0	0	0	0	0	0	0	0
ENSMUSG00000001029	34	54	22	50	6	8	18	11	1	7	207	181	121	151	21	58	56	71	39	33
ENSMUSG00000001034	232	387	386	481	572	406	516	421	160	569	1686	1732	1769	1571	2086	2171	2695	1551	1805	1373
ENSMUSG00000001036	457	676	621	896	1735	1252	1546	1344	608	2520	807	781	731	892	1303	1475	1650	1233	1453	1573
ENSMUSG00000001039	276	477	406	596	390	250	335	230	74	229	2143	1906	1824	1748	1429	1351	982	936	895	787
ENSMUSG00000001052	102	168	131	159	194	141	133	119	40	238	685	738	674	584	519	594	637	457	460	534
ENSMUSG00000001053	17	26	16	38	24	20	24	26	19	54	190	172	160	167	113	125	204	141	315	266
ENSMUSG00000001054	151	269	258	357	626	472	650	531	200	962	809	833	969	832	1180	1267	1438	1175	1753	1353
ENSMUSG00000001056	646	1073	863	1141	912	628	827	792	343	1532	3024	2579	2418	2285	2000	2351	1828	2073	2703	2505
ENSMUSG00000001062	75	104	131	166	251	225	297	250	114	423	420	385	453	446	660	698	995	703	1325	1042
ENSMUSG00000001065	24	36	36	40	44	41	35	36	16	51	240	231	260	215	223	231	353	222	248	205
ENSMUSG00000001076	3	0	0	2	1	0	1	0	2	3	0	0	5	0	0	0	0	2	0	0
ENSMUSG00000001082	439	608	378	547	203	197	325	255	98	321	653	613	445	518	286	331	607	623	594	244
ENSMUSG00000001089	296	341	218	370	162	148	154	118	32	174	866	713	538	505	278	269	323	224	192	202
ENSMUSG00000001095	11	0	0	0	0	0	0	0	0	32	1	1	0	0	0	0	0	0	0	0
ENSMUSG00000001098	728	1232	1240	1605	1617	1234	1636	1342	595	2773	1309	1366	1316	1193	1311	1583	1384	1194	1471	1450
ENSMUSG00000001100	336	551	482	626	682	462	563	502	151	685	2953	3007	3046	2799	3057	3166	3231	2672	3218	2835
ENSMUSG00000001103	0	4	4	0	1	1	0	0	0	0	12	12	22	16	10	5	8	6	8	9
ENSMUSG00000001105	221	472	424	784	797	521	734	628	107	899	1982	1967	2187	1955	2426	2634	2462	2674	2863	2928
ENSMUSG00000001119	39	63	39	63	1	3	6	3	3	12	171	171	127	106	1	1	3	4	4	5
ENSMUSG00000001120	377	630	518	816	771	551	706	632	259	1131	875	969	897	715	725	844	703	612	915	802
ENSMUSG00000001123	76	126	50	103	93	61	85	61	29	250	93	80	85	74	42	50	70	56	89	77
ENSMUSG00000001127	663	997	1211	1463	2717	1805	3182	2835	1635	5295	1768	1729	2200	2114	3374	3819	4541	4767	5505	6415
ENSMUSG00000001128	2	2	2	4	0	0	0	1	0	1	138	140	116	131	94	77	132	74	96	61
ENSMUSG00000001131	41	51	32	67	5	0	12	7	0	1	115	94	97	71	18	23	13	10	16	6
ENSMUSG00000001134	260	415	374	468	348	232	233	183	42	256	1344	1163	1198	1175	675	770	542	684	432	540
ENSMUSG00000001138	121	175	146	194	141	78	160	122	51	121	369	369	331	317	294	323	444	298	310	245
ENSMUSG00000001143	469	695	671	823	721	454	806	574	232	551	1173	1077	960	886	772	816	1078	737	685	572
ENSMUSG00000001150	68	96	92	120	134	103	104	96	43	185	519	537	481	440	454	501	566	400	352	402
ENSMUSG00000001151	37	54	44	55	46	36	38	28	9	41	290	314	246	217	154	169	215	133	86	109
ENSMUSG00000001155	1	0	0	0	1	1	0	1	0	1	0	0	1	0	0	0	0	0	0	0
ENSMUSG00000001156	213	331	390	474	565	422	542	458	103	538	367	380	431	391	406	494	481	327	293	317
ENSMUSG00000001157	148	198	207	276	268	180	225	205	56	353	1623	1439	1574	1516	1352	1520	1376	1482	995	1189
ENSMUSG00000001158	1257	1481	1348	1765	1747	1255	1979	1586	609	2665	3018	2816	3286	2590	3052	3302	2970	4180	3025	4508
ENSMUSG00000001166	0	1	2	2	4	0	1	2	2	5	13	14	37	11	11	14	17	13	27	31
ENSMUSG00000001168	0	1	1	0	1	0	0	0	0	2	0	0	0	0	0	0	1	0	0	0
ENSMUSG00000001173	142	228	208	336	432	310	394	316	128	588	610	601	610	550	654	779	902	728	912	968
ENSMUSG00000001175	18569	23358	22846	36828	44282	36352	51558	45422	13115	95667	7934	7365	8653	7980	11129	13837	12948	15323	21900	24922
ENSMUSG00000001211	473	933	818	973	1177	805	1500	1239	389	1311	1554	1586	1440	1350	1235	1292	2039	1343	1492	1382
ENSMUSG00000001225	4	0	0	0	1	0	1	0	0	63	3	1	1	2	0	0	1	2	2	0
ENSMUSG00000001227	19	31	27	41	89	53	144	112	64	147	168	187	220	221	627	654	1167	830	1048	790
ENSMUSG00000001228	2791	4426	2782	2993	1473	1055	574	482	58	340	2852	2933	1708	1495	599	694	338	291	98	104
ENSMUSG00000001229	105	148	144	188	191	116	126	117	63	194	937	1024	902	775	674	693	784	541	528	531
ENSMUSG00000001240	576	1083	874	1253	421	209	637	470	175	322	949	1135	871	1161	350	310	704	502	603	313
ENSMUSG00000001247	200	313	186	214	57	27	54	50	15	82	646	611	358	356	85	71	112	81	106	56
ENSMUSG00000001248	634	1043	1087	1587	2772	1989	3022	2555	1193	3907	1988	1901	2503	2396	3665	3834	5669	4017	5719	3779
ENSMUSG00000001249	0	0	0	1	0	1	0	1	0	0	10	12	3	2	1	3	20	0	2	2
ENSMUSG00000001260	6	6	7	9	4	2	14	17	10	78	19	14	21	16	12	13	49	68	165	210
ENSMUSG00000001270	6956	12561	10380	12010	8718	5958	5658	5236	2416	10060	23559	22798	20526	15947	13970	15344	9881	10068	12723	12104
ENSMUSG00000001280	685	1073	794	1054	633	409	418	337	90	372	1292	1161	932	957	515	985	636	503	253	339
ENSMUSG00000001281	1	1	2	0	0	0	1	1	0	2	2	0	3	1	2	1	1	2	3	1
ENSMUSG00000001285	390	602	429	549	454	294	318	276	83	368	1794	1897	1620	1316	1143	1292	880	709	865	805
ENSMUSG00000001288	26	20	47	44	76	38	52	61	20	80	167	145	182	186	196	207	278	192	209	187
ENSMUSG00000001289	8307	12398	11748	17119	19224	13277	19750	16177	5665	26196	29936	27524	32867	32592	41308	48232	30869	37786	46129	38265
ENSMUSG00000001300	676	1134	652	1043	987	637	1058	773	168	665	4519	4191	3794	3712	4001	4352	5243	3928	2532	2750
ENSMUSG00000001305	266	372	362	420	355	261	304	254	52	411	1519	1269	1123	1117	995	1135	925	1080	1089	1029
ENSMUSG00000001313	821	1550	1573	2170	876	530	505	344	65	217	17093	17134	20049	19169	8134	7932	4052	3986	2904	2203
ENSMUSG00000001323	176	192	243	324	1111	655	1284	1036	601	2812	1231	1161	1584	1498	1572	1729	1840	1691	1801	2095
ENSMUSG00000001333	3	2	5	2	3	3	2	1	2	9	8	6	6	3	1	6	4	3	10	12
ENSMUSG00000001334	1	5	1	4	12	5	19	6	12	30	31	25	42	36	49	87	133	97	234	217
ENSMUSG00000001348	20	17	13	24	0	0	1	1	0	93	17	19	8	11	2	3	1	8	3	5
ENSMUSG00000001349	0	1	0	3	0	1	1	4	0	0	0	1	2	2	2	20	11	0	0	2
ENSMUSG00000001366	126	168	213	247	330	239	396	327	192	916	881	818	960	900	1265	1419	1708	1518	2188	2151
ENSMUSG00000001376	280	340	303	508	734	508	655	586	166	1201	688	638	685	639	706	822	902	874	932	1148
ENSMUSG00000001380	489	743	623	860	966	741	964	822	354	1694	2398	2379	2248	2046	2392	2725	2044	2217	3007	3074
ENSMUSG00000001383	1636	1835	1907	2817	2991	2276	2616	2273	578	3549	3477	3103	3331	3031	3651	4751	3149	3986	3612	4370
ENSMUSG00000001403	5507	9066	5182	8129	3684	2328	1986	1492	218	633	14453	12976	9671	8803	4051	3980	2377	2076	689	659
ENSMUSG00000001415	57	97	69	109	104	72	112	89	37	133	1717	1871	1531	1470	1170	1251	1465	992	1144	1048
ENSMUSG00000001416	7735	11133	8332	12100	11222	8456	9453	8355	2681	14805	11311	11379	10064	8879	8500	9841	7432	7529	8580	8550
ENSMUSG00000001418	336	600	481	671	373	198	442	354	119	382	2367	2245	2336	2207	1291	1410	1919	1712	1454	1226
ENSMUSG00000001419	247	439	434	532	825	565	742	673	494	1587	647	705	666	618	799	842	1303	774	1226	1279
ENSMUSG00000001420	0	1	1	4	1	1	0	0	0	6	124	137	86	89	52	70	67	65	78	52
ENSMUSG00000001424	1259	2061	1636	1972	1784	1299	1590	1301	513	2023	1482	1515	1382	1168	1200	1320	1239	1044	1139	978
ENSMUSG00000001435	392	624	305	474	36	20	31	33	6	24	851	801	444	427	51	48	54	24	10	14
ENSMUSG00000001436	118	176	98	175	69	69	120	97	34	120	654	619	492	597	433	345	578	360	338	241
ENSMUSG00000001440	1512	2406	1735	2249	1876	1344	1302	1134	321	1687	6069	5871	4595	4220	3058	3567	2777	2458	2227	2494
ENSMUSG00000001441	1672	2349	2080	2683	4050	3042	3528	3273	956	4855	2183	2105	2069	1878	2108	2478	2686	2175	1979	2239
ENSMUSG00000001444	0	1	0	0	0	0	1	2	0	0	3	3	2	0	3	2	7	2	5	11
ENSMUSG00000001445	399	558	510	651	701	399	610	445	220	745	1667	1756	1551	1407	1265	1332	1490	1182	1332	1388
ENSMUSG00000001467	610	838	547	887	747	531	1284	1096	168	879	1895	1814	1450	1400	1341	1550	2207	2527	1496	1721
ENSMUSG00000001472	2404	3782	3618	4788	6634	4837	6083	5271	2456	9494	4039	4179	4669	3919	5689	6156	6269	5572	7772	7265
ENSMUSG00000001473	813	1217	1295	1430	2832	1913	2712	2310	1281	5626	485	461	365	305	105	96	69	75	73	60
ENSMUSG00000001482	400	684	668	900	1444	863	1139	935	541	1671	1465	1796	1512	1359	1263	1562	1442	1084	1326	1152
ENSMUSG00000001493	2	2	0	0	6	6	8	3	2	10	2	6	4	8	12	9	13	23	21	14
ENSMUSG00000001494	2	2	3	5	0	0	0	1	0	3	12	13	16	11	0	0	2	0	0	0
ENSMUSG00000001496	7	1	8	6	14	9	19	14	9	17	1	0	2	2	7	6	18	15	17	21
ENSMUSG00000001497	0	0	0	0	0	1	0	0	0	0	0	0	0	0	0	0	0	0	0	0
ENSMUSG00000001504	5	3	7	6	6	3	7	6	3	24	2	3	0	0	1	11	2	3	12	4
ENSMUSG00000001506	246	411	222	326	14	10	62	30	9	28	538	589	344	290	12	11	50	23	14	10
ENSMUSG00000001507	23	30	23	39	24	9	44	36	17	67	50	59	44	48	51	48	135	82	130	79
ENSMUSG00000001508	1	0	0	0	0	0	0	0	4	0	8	0	0	11	0	3	4	0	7	9
ENSMUSG00000001510	0	0	0	0	1	0	0	0	1	0	0	3	1	0	0	1	0	0	0	1
ENSMUSG00000001517	177	272	204	261	135	100	83	52	8	49	1987	2072	1478	1306	553	551	457	332	141	138
ENSMUSG00000001518	217	512	393	409	723	479	598	497	228	804	924	783	753	794	1043	1027	804	727	819	968
ENSMUSG00000001520	6	5	4	8	25	4	24	29	12	53	20	4	11	23	20	24	49	47	98	95
ENSMUSG00000001521	106	215	219	255	215	179	114	105	40	100	654	647	641	655	494	493	509	350	376	338
ENSMUSG00000001524	234	458	395	491	529	337	373	275	133	418	933	870	783	666	696	765	587	437	387	546
ENSMUSG00000001525	18909	31099	27013	33964	49261	33958	40863	34995	14972	72999	56974	57144	56829	48522	80226	90889	66610	73300	72659	74665
ENSMUSG00000001542	3	5	5	3	3	2	5	4	0	12	43	25	37	37	19	22	33	29	57	83
ENSMUSG00000001552	172	245	322	368	580	425	623	564	418	1419	280	284	287	247	469	536	722	530	836	807
ENSMUSG00000001555	83	147	97	133	29	17	38	21	9	37	288	307	195	201	59	67	90	62	87	68
ENSMUSG00000001558	6	3	3	4	3	1	3	1	1	2	7	15	12	12	7	12	17	13	17	11
ENSMUSG00000001566	1	3	3	0	1	1	1	0	0	1	0	1	0	0	0	0	0	0	0	2
ENSMUSG00000001569	93	127	115	135	164	134	139	105	39	205	244	231	220	203	196	223	252	181	178	202
ENSMUSG00000001576	373	553	344	592	566	354	697	524	97	562	4166	4080	3229	3271	2848	3175	4425	3267	3932	3605
ENSMUSG00000001583	0	0	0	0	3	0	0	1	1	5	1	0	0	1	1	0	0	1	2	1
ENSMUSG00000001588	0	0	2	0	0	0	2	0	0	0	6	2	3	1	6	4	5	6	3	5
ENSMUSG00000001604	2	5	4	4	0	1	1	0	1	1	15	18	13	19	3	1	5	5	3	6
ENSMUSG00000001622	0	0	0	0	0	0	0	0	0	1	0	0	0	0	0	0	0	0	0	0
ENSMUSG00000001627	277	342	278	409	498	331	498	438	223	933	5996	5311	4927	4604	4808	5065	5058	5185	5664	5757
ENSMUSG00000001630	133	176	141	141	172	121	138	93	34	168	242	253	232	208	159	179	210	140	131	146
ENSMUSG00000001632	303	461	391	506	562	385	376	314	101	552	624	676	544	556	441	468	541	345	369	376
ENSMUSG00000001642	589	958	700	962	677	484	548	477	222	1062	2352	2351	2119	1857	1334	1495	1080	1103	1731	1563
ENSMUSG00000001655	2	1	1	2	3	0	0	0	1	2	0	0	0	0	0	0	0	0	0	0
ENSMUSG00000001656	0	0	0	0	0	0	0	0	0	1	0	0	0	0	0	0	0	0	0	0
ENSMUSG00000001657	0	0	1	0	0	0	0	0	0	0	0	0	0	0	0	0	0	0	0	0
ENSMUSG00000001661	0	0	2	0	0	0	0	0	0	0	0	0	1	0	0	0	0	0	0	0
ENSMUSG00000001663	65	74	102	96	128	94	147	116	64	268	99	98	182	217	201	199	259	197	295	281
ENSMUSG00000001665	20	19	4	16	12	1	3	6	11	32	11	11	7	19	3	12	9	3	9	8
ENSMUSG00000001666	1443	2299	1628	2580	2376	1395	2046	1554	984	3036	3003	2676	3346	2979	3244	3711	2871	3004	3285	3404
ENSMUSG00000001670	0	0	0	0	0	0	1	0	0	1	0	0	0	0	0	0	0	0	0	3
ENSMUSG00000001672	5	5	2	13	8	5	12	6	0	12	8	24	23	12	22	16	23	16	13	10
ENSMUSG00000001674	339	478	332	450	438	303	297	246	61	352	1585	1566	1339	1109	1047	1101	967	823	640	674
ENSMUSG00000001687	1236	1819	1336	1925	2670	1709	2528	2037	1126	3371	1859	1761	1806	1676	1601	1884	1811	1877	1900	1952
ENSMUSG00000001700	17	27	17	30	7	8	15	9	5	42	199	184	159	147	53	76	79	70	122	129
ENSMUSG00000001707	610	772	717	1118	1313	1039	1379	1277	313	1819	3146	2896	3310	3040	3566	4230	3451	5086	4544	5908
ENSMUSG00000001729	672	992	980	1421	1587	1190	1815	1414	387	1739	7919	8362	8421	7614	8879	9575	10050	9180	11071	9839
ENSMUSG00000001739	34	0	0	0	0	1	1	0	1	130	7	7	8	6	3	2	7	4	6	5
ENSMUSG00000001741	7	11	8	9	8	5	11	8	2	13	27	18	17	18	13	44	23	22	17	21
ENSMUSG00000001750	35	57	36	61	33	23	40	31	10	79	45	75	44	60	27	41	57	33	62	43
ENSMUSG00000001751	14	25	18	22	9	7	12	10	3	17	86	97	65	68	39	47	78	69	82	59
ENSMUSG00000001755	206	351	298	384	402	285	372	306	160	501	703	701	683	631	611	652	659	553	658	633
ENSMUSG00000001761	42	59	35	58	18	14	19	18	5	9	3013	3072	2197	2111	890	849	876	536	316	274
ENSMUSG00000001763	32	44	27	60	20	8	29	9	9	23	134	165	106	108	49	34	65	52	71	70
ENSMUSG00000001767	290	371	316	427	370	297	232	234	39	393	676	627	627	479	459	575	346	397	230	340
ENSMUSG00000001768	44	72	55	89	46	44	45	68	24	94	247	234	245	194	113	131	123	112	109	118
ENSMUSG00000001773	0	3	0	0	0	2	2	3	1	7	1	2	5	3	1	1	4	3	7	13
ENSMUSG00000001774	1734	2506	2056	3152	3225	2157	2700	2279	407	3161	1769	1793	1668	1599	1155	1330	1371	1202	856	1219
ENSMUSG00000001783	675	967	849	1116	1332	972	1009	931	276	1665	4042	3980	3613	3346	3550	4322	2850	3114	3653	3779
ENSMUSG00000001785	376	638	469	617	628	493	465	425	132	713	1676	1566	1465	1302	1324	1533	1025	1125	1154	1414
ENSMUSG00000001786	169	258	197	350	315	204	331	274	123	615	303	322	282	174	171	258	202	172	283	387
ENSMUSG00000001794	2757	4376	3813	5567	5663	4105	5569	4305	1837	8201	3997	4076	4197	3834	3920	4318	3858	3532	4550	3971
ENSMUSG00000001802	55	98	91	117	162	113	224	166	64	149	1253	1335	1383	1298	1798	1860	2834	1900	2582	1933
ENSMUSG00000001804	0	0	0	0	0	0	0	0	0	1	0	0	0	0	0	0	0	0	0	0
ENSMUSG00000001815	6	14	433	57	25	13	58	19	31	84	0	0	0	0	0	0	0	0	0	0
ENSMUSG00000001819	0	1	1	1	2	1	3	1	0	1	1	0	0	0	0	0	0	0	0	0
ENSMUSG00000001823	2	0	0	0	1	0	0	0	1	3	0	0	0	0	0	0	0	0	0	0
ENSMUSG00000001827	153	248	454	803	1	10	14	0	1	43	369	287	766	960	17	17	0	0	13	34
ENSMUSG00000001829	248	388	281	425	379	237	393	296	153	460	342	305	256	250	253	257	333	234	242	221
ENSMUSG00000001833	3382	3940	2999	4899	5343	4260	4664	4430	901	8440	5192	4414	4846	4229	4705	5973	4502	6487	5079	8102
ENSMUSG00000001844	47	40	34	52	64	31	59	44	27	88	889	891	872	842	795	894	1173	751	1128	1004
ENSMUSG00000001847	4560	6232	5608	8490	10153	7646	10735	9132	2572	16705	7840	7669	8105	7138	9226	10471	10604	11059	11930	12677
ENSMUSG00000001855	75	128	89	128	114	78	89	79	30	123	887	779	675	404	739	796	902	681	769	803
ENSMUSG00000001864	1691	2086	1718	2478	1353	987	1027	682	181	709	5799	5664	4965	4222	1879	3040	2269	1515	976	1038
ENSMUSG00000001865	1	1	0	1	0	0	1	1	0	0	0	1	1	6	0	0	0	0	2	0
ENSMUSG00000001870	76	142	116	164	23	21	25	18	3	12	332	347	328	306	98	108	99	64	20	20
ENSMUSG00000001891	368	505	384	587	714	546	786	718	162	1226	1378	1288	1346	1235	1428	1623	1713	2035	2236	2865
ENSMUSG00000001901	0	0	0	2	2	3	4	5	3	12	1	2	2	2	3	3	7	6	12	12
ENSMUSG00000001909	294	546	440	579	612	439	673	573	281	1260	1230	1242	1235	1065	1143	1230	1323	1055	1489	1400
ENSMUSG00000001910	205	368	295	369	378	269	337	279	102	416	2061	2224	1721	1635	1384	1411	1668	1152	1532	1353
ENSMUSG00000001911	6821	9904	14032	18375	32331	23634	29567	25721	5909	37672	8260	8527	10984	9249	13852	14849	20457	12424	12622	14061
ENSMUSG00000001918	48	76	39	50	13	8	13	10	3	8	390	404	216	230	64	66	66	44	44	28
ENSMUSG00000001924	3430	5453	4919	6364	9265	6787	7061	6418	2199	12155	5391	5752	5543	4568	5870	7103	5970	4974	4891	5540
ENSMUSG00000001930	10	23	15	13	5	6	6	11	3	21	30	44	22	25	6	6	12	16	29	8
ENSMUSG00000001942	97	145	80	133	56	50	105	74	24	159	150	170	124	95	87	100	185	121	147	140
ENSMUSG00000001943	0	0	0	3	3	0	0	0	0	0	16	7	7	8	2	7	7	4	10	16
ENSMUSG00000001946	72	97	67	111	29	12	52	35	13	37	839	1004	863	269	81	281	740	134	162	136
ENSMUSG00000001948	103	112	121	215	102	84	103	90	0	72	372	328	341	339	220	290	177	291	152	177
ENSMUSG00000001962	494	614	538	728	702	520	583	520	150	1075	1496	1323	1375	1085	1269	1414	1050	1072	1172	1310
ENSMUSG00000001964	3344	5631	3890	5540	5953	4100	5259	3900	1433	6366	4033	3818	3456	3069	2694	3070	2644	2153	2290	2052
ENSMUSG00000001983	133	205	171	220	202	168	166	150	56	261	527	494	443	410	375	397	365	310	287	310
ENSMUSG00000001985	15	30	41	67	134	89	148	124	28	111	236	240	417	431	881	981	1584	776	621	644
ENSMUSG00000001986	112	191	164	276	285	197	490	439	82	487	155	127	200	235	307	364	739	506	435	416
ENSMUSG00000001988	3	2	13	12	100	57	138	133	100	268	16	8	33	33	329	359	513	440	949	698
ENSMUSG00000001995	209	343	361	490	671	472	491	417	113	407	792	772	830	792	877	960	944	568	435	467
ENSMUSG00000001998	131	186	177	214	278	261	357	231	107	327	240	197	216	221	183	211	408	252	179	237
ENSMUSG00000001999	189	273	204	345	438	284	377	371	108	599	402	427	424	424	488	594	499	533	613	569
ENSMUSG00000002006	107	207	235	293	628	459	790	639	269	1073	1418	1475	1732	1529	3277	3623	4157	3427	4900	4456
ENSMUSG00000002007	1	2	3	3	2	2	1	1	1	2	0	0	0	0	2	0	0	1	2	2
ENSMUSG00000002010	655	1002	826	1147	1127	769	898	763	243	1340	3235	3292	3150	2837	2734	2920	2332	2145	2900	2727
ENSMUSG00000002012	216	400	472	588	1436	1084	1586	1366	812	2450	514	470	608	599	1119	1366	1507	1389	2382	1974
ENSMUSG00000002014	630	932	630	1007	739	568	780	655	140	910	2667	2457	2466	2484	2556	3055	2490	2803	2896	2589
ENSMUSG00000002015	373	425	258	467	261	161	373	276	71	363	1540	1475	1199	1216	809	936	1117	1172	1021	877
ENSMUSG00000002017	282	394	320	459	497	329	358	295	83	629	1321	1172	1267	1210	1290	1534	1120	1181	1050	1231
ENSMUSG00000002020	0	1	0	1	0	1	0	1	0	1	14	2	1	3	2	3	21	7	14	3
ENSMUSG00000002028	36	51	42	64	64	54	65	54	19	82	546	586	462	532	399	423	1118	550	275	337
ENSMUSG00000002031	713	1088	1023	1602	2117	1421	1973	1678	523	2379	19001	18456	19074	21779	30880	32118	22427	29198	18388	27512
ENSMUSG00000002032	14	12	38	26	17	13	32	32	29	81	35	27	38	37	68	49	185	87	142	156
ENSMUSG00000002033	3	0	0	0	0	0	2	0	0	1	0	0	2	0	0	0	2	0	0	0
ENSMUSG00000002043	452	1041	1002	1438	1085	800	811	783	292	473	1039	1042	1084	933	886	840	638	615	828	690
ENSMUSG00000002052	137	183	167	222	271	215	203	177	60	433	873	866	831	739	759	870	907	615	608	759
ENSMUSG00000002055	145	232	136	190	96	65	50	32	6	29	1000	1009	704	672	292	301	242	153	71	76
ENSMUSG00000002057	0	1	1	0	0	0	0	1	0	0	0	0	0	0	0	0	0	0	0	0
ENSMUSG00000002058	1015	1778	1409	1813	1886	1241	1528	1482	546	1933	2668	2744	2535	2312	2280	2437	2603	2576	3414	2564
ENSMUSG00000002059	230	312	269	337	360	242	278	242	107	407	718	660	721	621	644	753	915	562	984	707
ENSMUSG00000002064	298	415	354	447	352	257	488	363	78	469	1726	1592	1623	1635	1704	1936	1825	1858	1949	1681
ENSMUSG00000002068	181	297	178	279	96	68	72	50	12	56	819	880	485	418	174	174	131	112	82	84
ENSMUSG00000002076	1	3	1	1	8	2	11	4	2	10	1	1	12	6	9	24	14	9	26	37
ENSMUSG00000002083	52	45	48	64	163	93	245	222	131	438	224	219	275	257	822	985	1584	1107	2011	1610
ENSMUSG00000002100	0	0	0	0	1	0	0	1	0	1	0	0	0	0	0	0	0	0	0	0
ENSMUSG00000002102	3517	4943	4336	5405	4808	3640	4054	3411	1174	6486	7297	6952	6339	5418	4971	6287	3532	4105	4358	4690
ENSMUSG00000002103	124	207	144	221	181	110	230	157	33	171	670	664	606	684	495	552	995	571	465	512
ENSMUSG00000002104	0	9	3	2	1	0	2	1	0	10	11	9	5	4	2	8	4	4	8	1
ENSMUSG00000002105	26	54	55	69	81	52	95	54	18	93	324	189	201	202	199	235	533	209	335	241
ENSMUSG00000002107	18331	28720	28483	40847	79568	56575	66707	54922	15442	93058	5788	5439	6289	6029	8367	9554	11686	9647	7034	10834
ENSMUSG00000002108	20	20	31	20	21	23	16	16	10	19	45	53	47	30	33	31	45	44	30	24
ENSMUSG00000002109	23	49	35	55	71	37	54	41	15	98	102	89	89	96	91	118	166	134	178	151
ENSMUSG00000002111	11	21	25	24	22	13	17	13	5	19	123	75	78	95	46	65	76	71	113	33
ENSMUSG00000002129	545	785	644	872	833	588	663	547	162	863	1698	1773	1420	1309	1210	1430	1227	995	818	848
ENSMUSG00000002147	11	14	13	14	9	5	8	8	4	13	71	64	60	67	17	26	33	21	22	28
ENSMUSG00000002190	15	21	12	24	22	13	17	20	1	18	55	42	59	54	66	67	78	58	51	59
ENSMUSG00000002204	1	1	0	0	2	3	2	3	1	1	2	1	0	0	0	0	0	0	1	1
ENSMUSG00000002205	210	363	297	379	349	212	267	202	79	278	1498	1449	1447	1330	1097	1035	1085	814	841	828
ENSMUSG00000002210	67	115	114	127	201	126	169	150	54	263	682	411	533	608	631	800	672	473	703	716
ENSMUSG00000002221	137	182	188	198	241	133	179	172	46	173	985	872	684	584	515	431	735	522	557	553
ENSMUSG00000002222	146	196	185	271	306	224	265	237	70	374	1315	1185	1229	1194	1141	1371	1430	1217	1171	1408
ENSMUSG00000002227	57	112	60	103	42	20	21	23	22	38	121	104	93	80	41	45	69	39	64	56
ENSMUSG00000002228	2	4	3	3	2	2	2	1	1	3	15	15	9	7	5	6	11	12	16	11
ENSMUSG00000002233	1231	1709	1424	2013	1309	1021	1305	957	223	1305	1964	1830	1585	1535	953	980	970	713	1029	682
ENSMUSG00000002240	0	0	0	1	0	0	0	0	0	0	0	0	0	0	0	0	0	0	0	0
ENSMUSG00000002249	77	129	106	116	97	48	47	45	21	58	284	318	233	228	119	117	129	76	86	55
ENSMUSG00000002250	21	28	27	36	24	19	33	27	10	23	444	455	431	365	305	235	321	219	192	214
ENSMUSG00000002257	5	6	9	14	9	3	13	12	4	21	57	50	49	37	48	49	65	49	68	75
ENSMUSG00000002265	459	762	627	645	408	290	259	242	119	620	697	683	599	559	310	373	519	327	301	360
ENSMUSG00000002266	16	10	7	13	35	16	48	37	11	63	27	23	34	35	75	87	139	89	119	148
ENSMUSG00000002274	67	103	70	105	55	45	63	40	15	75	2042	1946	1506	1539	792	812	792	839	1614	1091
ENSMUSG00000002279	130	168	131	138	97	101	148	79	35	121	274	365	276	242	256	256	366	263	294	153
ENSMUSG00000002280	273	370	290	430	603	406	497	402	120	651	390	426	471	404	515	561	536	437	487	553
ENSMUSG00000002289	70	132	76	139	21	26	56	62	14	97	175	157	144	127	38	59	76	85	119	111
ENSMUSG00000002297	314	453	274	396	271	212	237	163	19	169	2120	1908	1452	1419	662	752	568	528	357	409
ENSMUSG00000002307	368	527	421	612	664	445	590	469	183	944	1351	1195	1147	1093	1085	1253	1207	1042	1085	1143
ENSMUSG00000002308	257	421	329	378	250	184	335	216	61	173	711	654	622	620	450	466	434	376	307	242
ENSMUSG00000002319	402	707	664	840	1194	885	1097	960	486	1673	813	812	750	647	841	946	1116	831	1189	1083
ENSMUSG00000002320	406	526	391	556	314	203	359	235	69	311	1192	1148	808	849	434	553	754	482	471	365
ENSMUSG00000002324	7	4	6	4	4	2	1	3	2	7	6	9	15	10	10	8	7	3	1	0
ENSMUSG00000002325	33	51	30	44	41	28	39	42	22	122	213	194	202	191	191	209	278	226	216	216
ENSMUSG00000002326	279	420	313	430	477	330	407	340	89	551	987	918	838	825	814	1019	721	745	705	714
ENSMUSG00000002329	263	473	397	546	555	321	473	396	160	878	1317	1176	1239	1234	1342	1457	1378	1393	1751	1648
ENSMUSG00000002332	407	564	535	689	736	528	638	552	187	868	1647	1707	1805	1519	1559	1687	1610	1316	1413	1394
ENSMUSG00000002341	258	428	410	591	590	413	921	768	366	1003	1537	1647	1652	1573	2163	2489	3844	2464	2605	2107
ENSMUSG00000002342	254	416	358	417	275	224	385	343	140	349	968	984	827	962	616	746	1067	567	706	520
ENSMUSG00000002343	160	239	258	306	516	404	595	557	343	1163	763	705	816	706	1163	1540	1482	1386	2109	2036
ENSMUSG00000002345	1058	1633	1396	1985	2248	1606	1819	1724	447	3658	2019	1881	2148	1882	2537	2824	2082	2194	2583	2328
ENSMUSG00000002346	13	30	33	52	68	52	89	80	41	84	77	64	74	84	97	97	189	111	163	138
ENSMUSG00000002365	32	48	39	35	22	15	10	11	2	26	247	233	199	173	95	107	96	79	102	113
ENSMUSG00000002372	346	549	420	605	581	370	563	431	206	771	1830	1789	1561	1406	1457	1458	1655	1363	1862	1621
ENSMUSG00000002379	1148	1972	1835	2462	2808	1850	2578	2397	1097	4081	874	795	967	894	967	1139	840	865	1166	1016
ENSMUSG00000002384	0	0	1	1	0	1	0	0	0	1	0	0	1	0	1	1	3	2	3	3
ENSMUSG00000002393	20	44	33	36	30	20	34	33	28	63	538	548	504	382	402	294	435	404	598	456
ENSMUSG00000002395	579	761	750	1079	931	780	1012	945	318	1851	3437	3105	3939	3644	5682	5877	4056	5479	7083	6051
ENSMUSG00000002396	50	80	104	187	281	220	309	277	185	349	124	128	137	145	204	232	269	280	311	267
ENSMUSG00000002409	122	186	189	256	285	186	241	204	58	166	555	532	565	536	514	527	749	419	296	237
ENSMUSG00000002413	63	82	69	104	125	99	110	98	24	173	499	459	465	455	416	503	681	509	411	599
ENSMUSG00000002416	3506	6372	4782	6957	7854	5398	7178	6273	2544	11591	6312	5618	6805	6072	7467	8732	6843	7746	10756	9191
ENSMUSG00000002428	218	294	220	311	319	225	205	193	22	255	331	291	280	270	241	289	276	261	161	237
ENSMUSG00000002455	438	759	656	703	732	579	380	417	119	828	1050	1091	1063	985	995	1108	873	661	645	789
ENSMUSG00000002458	790	1452	1272	1531	1611	1140	1387	1406	523	2346	1129	972	1264	1206	1227	1163	1110	1337	1588	1590
ENSMUSG00000002459	583	885	707	936	721	499	602	462	199	923	1054	938	1023	771	511	539	624	494	631	668
ENSMUSG00000002475	18	15	29	37	0	0	1	1	1	39	29	21	54	51	3	4	19	11	25	28
ENSMUSG00000002477	5922	7235	5030	8236	7780	6116	7592	5992	626	9682	14332	13379	13188	12294	11588	14866	9065	11978	9506	10554
ENSMUSG00000002486	58	81	73	86	63	45	42	36	6	60	366	356	359	269	240	221	168	153	139	175
ENSMUSG00000002489	187	258	220	287	413	308	437	345	125	608	615	411	593	492	721	1044	1392	863	798	916
ENSMUSG00000002496	90	141	124	181	240	174	231	195	75	303	746	773	687	675	735	827	1018	717	857	832
ENSMUSG00000002500	0	3	1	1	0	0	0	0	0	1	3	2	8	3	0	5	8	0	4	4
ENSMUSG00000002504	102	147	161	182	213	147	314	269	133	492	306	296	257	239	291	314	421	368	713	551
ENSMUSG00000002524	1986	3146	2790	3495	3625	2582	2965	2604	907	3705	4824	4570	4370	3614	3834	4168	3612	3247	3986	3734
ENSMUSG00000002546	130	199	215	273	323	255	329	269	102	503	601	654	632	530	726	747	956	675	807	809
ENSMUSG00000002550	187	298	274	336	392	302	391	309	168	666	1578	1456	1405	1388	1461	1614	1628	1315	2081	1819
ENSMUSG00000002565	4	0	0	0	0	0	1	0	0	22	0	0	0	0	0	0	0	1	1	0
ENSMUSG00000002578	19	29	33	45	95	57	75	91	71	164	275	144	199	216	247	361	744	363	361	388
ENSMUSG00000002580	713	986	1070	1534	2140	1518	2079	1832	671	2792	4662	4292	5693	4884	7611	9026	7322	8448	10632	9423
ENSMUSG00000002588	2	0	5	5	0	0	0	0	0	1	14	4	3	11	0	0	0	0	1	0
ENSMUSG00000002602	88	133	98	107	31	21	40	22	7	20	694	658	459	402	153	157	186	118	134	141
ENSMUSG00000002603	15	24	18	30	13	4	13	14	5	10	146	122	89	89	40	41	64	48	57	42
ENSMUSG00000002608	202	401	413	465	504	346	423	346	163	575	1055	1168	1062	953	1020	1063	1097	741	883	740
ENSMUSG00000002617	133	126	98	186	328	247	278	266	17	506	282	223	298	321	421	545	667	750	424	630
ENSMUSG00000002625	33	64	64	65	72	57	42	45	16	92	339	356	389	309	359	426	431	352	462	443
ENSMUSG00000002633	0	0	1	0	1	0	2	2	0	5	1	1	1	1	1	3	1	3	9	6
ENSMUSG00000002635	214	308	282	387	422	294	362	315	126	483	1080	1066	1086	911	1054	1229	1025	966	1166	1114
ENSMUSG00000002658	291	404	400	485	515	391	463	405	134	851	1799	1715	1756	1495	1924	2223	1813	1912	2223	2311
ENSMUSG00000002660	371	603	534	663	614	478	632	494	217	746	2150	1980	2026	1826	2091	2268	1889	1818	2311	1913
ENSMUSG00000002661	241	512	544	533	636	414	549	483	208	1023	667	595	707	604	821	993	670	759	952	824
ENSMUSG00000002664	0	0	1	0	0	0	2	2	0	0	0	0	0	0	0	0	0	0	0	0
ENSMUSG00000002668	2	6	5	5	6	3	4	1	0	3	43	35	39	31	32	26	27	20	13	13
ENSMUSG00000002679	1011	1290	897	1503	1456	1079	1420	1061	193	1648	1794	1326	1321	1383	1213	1421	1212	1182	1062	1191
ENSMUSG00000002688	54	85	71	93	48	37	33	32	11	38	465	465	381	349	221	240	195	168	131	149
ENSMUSG00000002699	18	25	21	33	26	12	17	13	7	23	30	19	37	21	24	13	18	15	17	21
ENSMUSG00000002718	1977	2593	1487	2390	2245	1586	1613	1510	407	2714	2446	2402	1883	1728	1255	1440	1235	1287	1102	1465
ENSMUSG00000002728	1278	1938	1778	2691	2783	1890	2778	2387	991	3920	3003	2764	2469	2743	2190	2578	2882	2619	2380	2923
ENSMUSG00000002731	436	662	500	702	853	569	726	642	273	1066	1959	1876	1844	1746	1922	2106	1982	2052	2288	2405
ENSMUSG00000002732	73	82	84	114	51	48	74	42	14	64	214	192	171	167	144	164	189	191	148	128
ENSMUSG00000002733	22	43	41	64	68	43	67	55	18	70	868	749	830	811	740	821	854	896	694	789
ENSMUSG00000002741	566	923	878	1277	2062	1371	1987	1658	691	3188	4195	4068	4292	4202	5323	6373	5797	4994	8365	7629
ENSMUSG00000002748	375	497	385	532	475	335	317	280	68	406	2116	1969	1571	1463	1162	1360	1265	949	721	857
ENSMUSG00000002763	63	140	132	131	137	94	109	104	69	172	640	673	654	479	606	659	626	511	568	476
ENSMUSG00000002767	1071	1502	1175	1603	1261	806	1032	833	303	1485	2339	2129	1865	1802	1489	1559	1208	1169	1579	1311
ENSMUSG00000002768	534	788	919	1018	1227	842	1374	1154	541	1887	4460	3953	4560	3989	4865	5426	4322	4666	6942	6531
ENSMUSG00000002769	0	0	3	3	1	0	3	1	0	3	11	9	10	11	5	8	7	21	17	20
ENSMUSG00000002771	3	9	8	8	15	7	22	21	18	47	7	10	9	9	47	39	104	67	151	127
ENSMUSG00000002778	1779	2615	1572	2443	1640	1122	2096	1695	628	2109	4056	3722	3153	2934	2738	2923	3263	3062	2833	2377
ENSMUSG00000002781	34	64	68	82	132	91	146	120	74	216	155	166	175	158	251	256	355	219	288	262
ENSMUSG00000002797	103	147	180	232	431	319	411	383	148	834	169	183	273	378	658	618	594	713	819	819
ENSMUSG00000002799	4	9	6	11	11	9	20	19	6	23	101	104	98	100	184	200	439	280	374	285
ENSMUSG00000002803	46	87	91	131	193	153	204	187	77	223	528	550	580	577	845	804	1000	915	1571	1333
ENSMUSG00000002804	165	245	223	297	271	186	236	199	62	210	1208	1097	1067	1086	994	1147	756	707	688	560
ENSMUSG00000002808	189	266	174	262	125	68	107	106	32	87	861	740	636	567	315	303	416	346	322	287
ENSMUSG00000002812	165	246	203	285	302	209	249	212	79	312	935	920	830	749	770	871	926	628	682	671
ENSMUSG00000002814	178	243	188	275	205	136	164	142	36	148	330	344	257	279	166	162	238	129	114	105
ENSMUSG00000002820	34	58	47	79	70	38	51	39	21	67	486	481	408	408	259	282	311	228	228	207
ENSMUSG00000002825	239	430	358	397	457	302	349	304	233	519	827	991	688	632	560	632	756	693	1222	874
ENSMUSG00000002831	0	0	0	0	0	0	0	0	0	0	0	0	0	0	0	0	1	1	1	1
ENSMUSG00000002833	345	538	528	584	546	379	407	358	114	601	2257	2108	2109	1694	1806	2021	1682	1525	1896	1869
ENSMUSG00000002835	191	286	186	258	141	84	83	62	18	85	1413	1380	970	850	422	498	326	235	210	212
ENSMUSG00000002844	857	1370	1193	1628	1632	1178	1572	1253	390	1511	3770	3620	3587	3106	3378	3677	3288	3036	3290	2744
ENSMUSG00000002845	82	157	112	162	62	25	65	72	18	64	1131	903	841	968	491	338	506	314	265	231
ENSMUSG00000002846	150	229	229	332	311	217	257	221	74	319	1447	1366	1293	1348	1276	1450	1182	1138	1094	1045
ENSMUSG00000002847	0	1	0	0	1	0	1	0	0	2	4	2	4	2	2	1	8	5	1	3
ENSMUSG00000002870	517	877	548	671	332	231	153	123	25	115	8146	8834	6472	5251	1492	1918	1045	978	448	607
ENSMUSG00000002871	252	339	301	454	262	245	316	261	77	333	364	349	380	303	261	228	414	301	372	265
ENSMUSG00000002881	172	220	240	342	514	290	428	371	104	363	725	631	779	782	935	1009	1065	1172	930	1030
ENSMUSG00000002885	146	145	86	141	30	26	44	46	8	16	124	106	86	126	28	28	47	44	26	20
ENSMUSG00000002897	17	25	17	24	14	11	14	19	3	11	82	91	70	69	40	47	65	36	26	21
ENSMUSG00000002900	258	431	258	415	116	72	162	124	37	137	567	530	395	410	216	278	393	231	182	211
ENSMUSG00000002908	116	132	150	218	177	113	142	147	61	213	1012	1118	873	934	768	774	1032	835	805	675
ENSMUSG00000002910	12	34	30	32	42	33	42	48	21	59	138	152	196	111	142	153	287	177	252	232
ENSMUSG00000002930	32	16	5	11	8	4	4	7	6	63	27	22	12	15	7	8	10	6	14	9
ENSMUSG00000002944	61	51	35	40	1	0	5	0	0	90	25	23	33	28	0	1	2	1	0	1
ENSMUSG00000002948	920	1422	1274	1899	1577	1189	1457	1343	497	2784	890	882	780	793	769	741	980	641	635	658
ENSMUSG00000002949	165	255	197	265	226	183	197	163	46	288	1286	1183	1130	1051	940	1041	1038	900	974	1016
ENSMUSG00000002957	362	557	486	673	935	656	894	770	340	1400	1648	1787	1684	1520	1843	2094	2136	1776	2462	2369
ENSMUSG00000002963	422	969	947	976	1025	587	640	490	381	1090	481	806	877	597	457	673	665	578	825	704
ENSMUSG00000002968	1372	2385	1982	2667	2684	1855	2331	1889	805	2349	3957	4495	3815	3559	2588	2679	3374	2100	3660	2593
ENSMUSG00000002980	10	11	35	32	3	0	20	22	7	9	72	56	76	82	12	44	28	18	27	14
ENSMUSG00000002981	147	228	143	234	138	93	245	193	60	213	833	819	652	617	633	647	1004	690	855	621
ENSMUSG00000002983	14	36	27	43	40	32	47	27	21	77	33	33	30	37	29	36	55	35	74	60
ENSMUSG00000002984	806	1339	1135	1467	1465	962	1303	1033	579	1877	2569	2468	2261	1840	1910	1927	2091	1733	2671	2222
ENSMUSG00000002985	2519	4259	4282	6073	2101	1374	4133	3714	2677	10425	3130	3025	3271	2982	1525	1806	2677	2393	8412	6437
ENSMUSG00000002992	253	0	0	1	0	0	0	0	0	1122	0	0	0	0	0	0	9	0	0	0
ENSMUSG00000002996	1300	1982	1643	2174	1989	1371	1192	1046	203	1156	2324	2199	2265	2049	1326	1817	1259	1075	587	604
ENSMUSG00000002997	1057	1570	1708	2567	6236	4601	6276	5561	1411	8900	1997	1839	2368	2216	5218	6276	6424	8138	6998	9804
ENSMUSG00000003031	4771	7044	6764	9495	12129	7794	9858	8356	2397	10396	5172	4621	5314	4872	6043	7226	5184	6046	4033	4914
ENSMUSG00000003032	8	10	7	13	7	5	6	3	0	19	59	58	47	46	31	18	40	26	25	25
ENSMUSG00000003033	1568	2483	2199	3318	4497	3013	3797	3327	1178	4677	2744	2880	3093	2849	3225	3953	3430	2798	3762	3443
ENSMUSG00000003037	764	1067	886	1420	1143	900	1099	917	133	1455	1092	1030	969	915	848	941	766	738	747	751
ENSMUSG00000003038	119938	128330	117768	171947	99386	73860	103458	73631	10203	97730	75531	71425	65967	62582	42702	47118	31430	35344	29663	31002
ENSMUSG00000003039	1382	1382	1601	2454	2335	1970	3203	2777	336	4491	3052	2747	3065	2825	3687	4165	4044	3675	4300	4088
ENSMUSG00000003051	14	3	9	8	4	4	0	0	0	39	10	7	7	8	2	4	1	0	3	0
ENSMUSG00000003053	30	0	1	0	0	0	2	0	0	76	0	0	0	0	0	0	0	0	0	0
ENSMUSG00000003062	246	356	276	433	510	359	555	468	148	577	2353	2148	2606	2417	2784	3082	2847	3182	2897	2579
ENSMUSG00000003068	393	656	565	811	1125	694	985	881	319	1115	3772	3802	3644	3543	3755	4181	3951	3615	4036	3230
ENSMUSG00000003070	55	132	97	139	142	92	179	122	42	100	912	848	774	659	826	861	1228	1028	932	881
ENSMUSG00000003072	7058	11312	10194	13076	12301	8455	12526	9660	5214	17231	12243	10613	11111	9961	10815	12044	9609	9647	13671	10986
ENSMUSG00000003099	364	541	500	688	657	454	651	533	172	1007	2502	2316	2181	1975	1955	2176	2312	1926	2633	2579
ENSMUSG00000003119	213	309	236	341	310	229	217	169	55	310	530	538	461	454	301	349	398	242	164	240
ENSMUSG00000003123	117	199	164	239	252	174	185	144	55	189	304	344	337	345	339	424	469	309	279	237
ENSMUSG00000003131	4253	5506	5144	7246	8235	6098	7372	6299	2326	9455	8231	7320	7511	6651	5963	7162	6821	5526	5032	6019
ENSMUSG00000003134	21	39	41	67	127	121	143	123	58	193	122	110	193	132	242	308	526	374	463	340
ENSMUSG00000003135	441	679	573	782	867	581	686	592	200	756	1421	1394	1255	1129	1021	1069	1346	1007	809	1157
ENSMUSG00000003153	161	291	245	304	544	350	503	533	150	556	334	297	370	496	697	509	1102	703	565	701
ENSMUSG00000003154	39	67	89	86	150	104	158	125	80	295	200	195	225	191	319	362	478	340	490	466
ENSMUSG00000003161	1115	1827	1576	2130	2371	1760	2485	2131	695	3069	1018	940	1072	962	1020	1283	1247	1438	1286	1554
ENSMUSG00000003166	766	1192	953	1254	1067	752	1240	1030	430	1263	2898	2911	2285	2228	1869	2027	2771	1809	1881	1458
ENSMUSG00000003184	441	768	777	758	647	439	402	337	156	376	1172	1232	877	967	890	799	831	659	450	438
ENSMUSG00000003190	337	585	359	505	245	118	142	92	57	91	1277	1339	961	883	356	377	297	189	140	93
ENSMUSG00000003198	69	60	51	83	95	77	98	80	11	155	312	238	296	277	286	349	355	317	245	283
ENSMUSG00000003199	671	1224	1371	1643	1759	1273	1792	1435	482	1785	4120	4326	4323	3948	4583	4599	3926	3428	3988	2960
ENSMUSG00000003200	396	595	564	675	656	481	553	538	178	751	1836	1693	1599	1459	1320	1482	1484	1096	1481	1303
ENSMUSG00000003206	3	3	2	8	19	15	24	19	15	55	45	59	57	45	70	79	152	112	230	204
ENSMUSG00000003208	92	116	105	143	157	117	138	104	22	158	617	547	563	505	525	608	523	485	446	408
ENSMUSG00000003226	70	88	58	90	78	58	59	52	11	96	577	530	450	452	325	403	488	424	234	381
ENSMUSG00000003227	0	1	0	1	2	2	2	4	0	1	2	0	2	1	7	12	15	13	4	9
ENSMUSG00000003228	42	43	43	51	52	39	50	40	15	74	311	303	304	285	248	224	263	256	213	245
ENSMUSG00000003233	510	831	895	1066	1313	841	993	779	288	1072	1768	1714	1634	1402	1267	1263	1659	904	1176	1181
ENSMUSG00000003234	171	267	250	304	327	232	233	220	84	463	687	704	662	572	658	733	566	545	620	695
ENSMUSG00000003235	419	695	491	705	705	453	584	504	222	889	1787	1919	1811	1623	1754	1924	1440	1714	1877	1773
ENSMUSG00000003269	2109	3221	3313	4598	6796	4696	6248	5462	1765	7843	5396	4394	5382	4568	6507	6809	6197	6333	6950	6734
ENSMUSG00000003271	28	9	5	11	25	15	31	18	24	179	3	4	3	4	28	11	54	27	89	100
ENSMUSG00000003273	15	13	21	28	76	52	94	79	75	164	231	122	258	173	525	632	1040	798	1518	1272
ENSMUSG00000003279	74	78	164	195	1003	823	1415	1101	674	2686	97	97	154	131	701	845	1351	1066	1504	1869
ENSMUSG00000003282	113	143	191	182	62	42	8	6	9	29	323	246	162	174	36	67	64	19	6	13
ENSMUSG00000003283	4837	1201	912	214	317	142	418	755	119	15015	19	16	17	17	13	13	14	8	30	20
ENSMUSG00000003299	879	1505	1499	1795	1518	972	1275	992	553	1501	2511	2197	2228	1928	1735	1900	1585	1430	1684	1629
ENSMUSG00000003308	408	707	744	824	1221	895	1208	998	482	1757	814	799	782	730	970	1066	1215	862	1195	1151
ENSMUSG00000003309	10	0	0	0	10	4	23	24	12	77	0	0	0	0	10	15	16	18	37	34
ENSMUSG00000003316	520	816	601	905	538	396	790	606	140	513	1311	1345	983	1026	718	808	1479	787	604	613
ENSMUSG00000003341	1	1	0	0	0	0	1	0	0	1	5	5	2	3	0	2	1	3	0	3
ENSMUSG00000003344	360	663	603	756	869	566	792	658	275	905	2027	2079	1897	1635	2013	2020	2389	1818	2368	1952
ENSMUSG00000003345	120	187	184	238	250	177	316	220	52	312	2864	2752	2517	2316	2297	2323	2594	2195	2767	2338
ENSMUSG00000003346	151	221	251	279	353	201	399	311	275	794	2848	2689	2923	2542	3312	2955	3620	3057	5069	4024
ENSMUSG00000003348	123	223	198	273	360	249	359	258	82	430	753	818	808	741	914	995	1108	900	1152	995
ENSMUSG00000003352	197	321	342	464	1008	658	897	803	312	1235	2110	2103	2675	2380	4380	4587	5138	4436	5576	4331
ENSMUSG00000003354	3	4	4	9	18	12	26	18	10	65	20	15	30	33	39	46	62	62	112	110
ENSMUSG00000003355	19	44	13	17	12	8	22	15	6	24	123	119	81	81	35	46	38	34	64	56
ENSMUSG00000003360	301	442	376	479	466	329	386	335	91	513	3459	4002	3223	2649	2054	2471	2130	2314	1323	2328
ENSMUSG00000003363	688	971	849	1465	1493	1048	2105	1702	885	2526	1297	1325	1867	1559	1940	1975	2410	1980	2550	1890
ENSMUSG00000003378	52	110	103	118	237	179	274	286	103	287	1324	1387	1374	1201	1821	1727	2899	1873	2863	2195
ENSMUSG00000003379	0	1	0	0	0	0	0	1	0	2	1	3	2	6	2	2	6	1	1	0
ENSMUSG00000003380	661	1179	1017	1266	1753	1215	2722	2152	1117	2911	1792	1663	1887	1620	2777	2794	3194	3624	4474	3598
ENSMUSG00000003382	178	268	247	275	214	144	170	113	45	229	347	352	308	281	229	274	302	211	185	191
ENSMUSG00000003402	1425	2077	1379	1957	1043	737	1487	1057	258	924	2211	2119	1711	1594	1434	1552	2012	1579	1314	1101
ENSMUSG00000003410	1617	2796	3346	4169	8946	6166	8409	7284	2603	9542	3485	3298	4325	4194	7439	7601	11260	7358	8644	9282
ENSMUSG00000003411	205	409	346	496	1637	1195	2320	2186	1699	6806	199	242	292	289	752	886	1348	1348	3203	2890
ENSMUSG00000003418	0	0	0	0	0	0	1	0	0	1	1	2	1	1	0	2	3	2	5	5
ENSMUSG00000003420	50	59	52	104	16	11	16	13	3	22	147	165	147	123	17	24	53	34	47	31
ENSMUSG00000003421	871	1405	1449	1811	1959	1531	1802	1424	651	3271	1775	2026	1791	1608	1971	1978	1804	1532	2403	2284
ENSMUSG00000003423	954	1526	1347	1809	1693	1237	1464	1205	690	2194	2831	2725	2676	2396	3342	3362	3470	3743	4186	3591
ENSMUSG00000003429	16544	21817	15150	25016	18040	13325	16542	12353	2874	19832	83379	77989	91670	75085	78522	97758	66362	75173	66994	62083
ENSMUSG00000003435	710	1167	1232	1233	1680	1296	1155	1126	276	1995	1984	2042	1895	1544	1602	1941	1381	1117	1180	1336
ENSMUSG00000003436	90	159	89	121	28	28	46	26	10	25	450	448	320	254	151	134	173	133	112	85
ENSMUSG00000003437	321	464	391	502	525	391	397	378	147	778	1626	1449	1488	1226	1339	1547	1136	1141	1391	1531
ENSMUSG00000003438	541	870	559	928	799	525	703	521	236	798	2792	2692	2339	2137	1975	2114	1861	1812	2266	1724
ENSMUSG00000003444	324	547	452	573	666	456	568	450	161	697	866	818	914	741	869	975	763	734	958	895
ENSMUSG00000003452	242	290	244	428	430	348	412	368	57	757	304	288	309	450	328	494	510	470	274	491
ENSMUSG00000003458	568	887	610	1157	701	477	737	568	250	906	1163	1245	983	966	709	798	1208	759	749	613
ENSMUSG00000003464	1172	1884	1815	2317	2383	1539	2235	1867	844	2904	3374	3328	3243	3028	2901	3178	2877	2518	2926	2802
ENSMUSG00000003469	22	37	24	23	37	34	69	64	71	311	76	89	76	71	82	78	151	128	411	333
ENSMUSG00000003476	0	1	2	1	0	6	2	5	0	15	3	4	4	1	3	1	15	3	4	6
ENSMUSG00000003477	0	1	2	0	0	1	0	4	0	2	0	1	0	0	0	0	0	0	0	0
ENSMUSG00000003484	2	2	2	3	2	2	2	1	1	7	0	1	0	0	0	0	0	0	0	0
ENSMUSG00000003500	556	765	755	939	1631	1162	1700	1486	789	2765	769	711	735	659	1099	1295	1503	1198	2090	1774
ENSMUSG00000003505	0	1	1	0	0	0	0	0	0	0	0	0	0	0	0	0	0	0	0	0
ENSMUSG00000003518	373	556	463	648	634	527	828	912	727	2248	208	284	305	217	254	289	497	286	766	707
ENSMUSG00000003526	23	60	42	58	26	9	17	8	5	39	126	131	122	102	57	28	67	30	91	86
ENSMUSG00000003527	128	199	190	228	267	173	216	193	67	330	654	712	689	583	703	742	708	574	712	698
ENSMUSG00000003528	302	493	463	635	772	486	817	697	254	1110	2297	2120	2177	1933	2582	2836	3008	2816	3748	3078
ENSMUSG00000003531	1558	2307	2229	3280	3421	2510	3118	2961	748	4083	3419	3459	3562	3287	3897	3819	3325	3573	4382	3730
ENSMUSG00000003534	1835	2915	2222	3026	1087	720	958	828	165	479	4795	4831	3611	3655	1489	1481	1924	1008	704	507
ENSMUSG00000003541	14	37	34	41	44	21	55	54	14	37	120	128	132	100	139	103	147	169	149	118
ENSMUSG00000003545	7	0	0	0	1	1	0	0	0	5	1	1	0	1	3	1	5	1	2	2
ENSMUSG00000003546	97	166	198	216	193	137	136	115	40	129	809	770	894	739	697	748	609	428	390	337
ENSMUSG00000003549	438	631	650	847	909	580	949	814	447	1232	1440	1494	1376	1308	1611	1561	1615	1724	1465	1705
ENSMUSG00000003555	0	0	0	0	0	0	0	0	0	0	0	0	1	1	1	1	1	0	1	0
ENSMUSG00000003559	54	67	60	66	65	48	50	49	14	88	216	183	191	180	131	167	160	152	181	208
ENSMUSG00000003573	634	1140	966	1326	1171	782	821	697	207	620	1805	1798	1499	1399	1184	1176	1095	860	743	634
ENSMUSG00000003575	85	149	155	197	405	295	343	320	195	801	372	414	406	365	678	808	1015	652	997	955
ENSMUSG00000003581	57	91	75	115	115	66	142	106	46	123	507	527	488	470	461	484	916	548	767	577
ENSMUSG00000003585	16	20	21	25	11	10	20	20	15	64	55	57	49	37	42	42	48	49	107	107
ENSMUSG00000003604	99	163	148	171	135	49	79	62	16	134	341	350	335	245	143	155	135	113	217	224
ENSMUSG00000003617	30	76	36	94	37	38	44	24	4	857	36	59	25	31	1	2	10	7	14	10
ENSMUSG00000003623	127	173	108	163	136	93	92	90	24	211	450	381	398	352	234	284	243	245	253	283
ENSMUSG00000003644	220	327	280	345	288	192	248	216	101	400	260	247	214	180	117	140	159	127	180	138
ENSMUSG00000003657	181	253	260	360	407	404	560	474	152	868	287	322	395	323	408	484	496	547	741	704
ENSMUSG00000003660	433	649	518	588	596	420	462	406	173	861	1422	1498	1163	1042	895	1087	1047	772	780	857
ENSMUSG00000003662	917	1688	1634	1960	2571	1633	1800	1415	638	2210	1242	1187	1026	1089	1026	1690	996	835	714	775
ENSMUSG00000003665	1	0	1	1	0	0	0	1	1	0	0	0	0	0	1	0	0	0	0	1
ENSMUSG00000003680	360	678	477	636	642	437	519	423	217	766	956	961	824	782	588	629	644	445	603	507
ENSMUSG00000003721	275	287	292	480	478	346	534	326	101	473	1068	826	885	1036	801	1086	1357	943	554	680
ENSMUSG00000003731	323	583	499	636	825	657	647	657	190	1219	692	679	660	760	660	770	698	587	578	723
ENSMUSG00000003746	35	43	31	42	54	37	126	153	38	143	55	57	48	51	70	98	211	222	181	208
ENSMUSG00000003752	26	46	48	56	82	55	76	68	25	108	205	201	203	169	212	260	276	203	243	251
ENSMUSG00000003762	106	171	163	258	303	196	318	201	78	328	372	372	408	345	417	449	479	399	529	385
ENSMUSG00000003778	825	1182	993	1253	1599	1085	1323	1106	326	2104	1387	1339	1133	1049	930	1125	1169	930	804	1031
ENSMUSG00000003779	799	1198	688	967	432	283	240	183	19	111	1313	1343	905	867	287	343	239	173	69	62
ENSMUSG00000003808	1369	1999	1764	2315	2238	1642	1555	1645	709	2774	1950	2087	1841	1660	1702	1841	1596	1390	1883	1733
ENSMUSG00000003809	207	329	293	348	412	269	306	229	98	391	641	654	653	632	532	618	480	470	497	472
ENSMUSG00000003810	145	272	228	332	633	450	706	567	222	908	1369	1364	1469	1408	2081	2406	3320	2417	2310	2588
ENSMUSG00000003812	75	100	46	113	34	33	42	22	9	23	108	136	120	100	21	45	58	39	49	32
ENSMUSG00000003813	300	467	385	519	484	349	442	379	164	445	1011	1128	891	840	783	749	963	634	934	752
ENSMUSG00000003814	3366	4294	2596	4849	1746	1220	2781	2448	484	1796	11578	11411	9193	8950	5627	6421	7159	7722	5546	4452
ENSMUSG00000003824	856	1188	1136	1512	799	554	724	610	136	984	2554	2463	2561	2278	1683	1762	1433	1582	1932	2172
ENSMUSG00000003847	208	256	330	393	680	427	463	309	142	594	305	260	242	286	227	279	555	310	188	240
ENSMUSG00000003848	407	686	633	770	928	726	742	617	223	898	1313	1177	1160	1210	1360	1654	1727	1421	1499	1393
ENSMUSG00000003849	10	12	15	25	14	7	17	8	3	55	16	26	48	40	14	15	9	13	48	48
ENSMUSG00000003863	95	142	389	272	414	328	484	424	219	1002	204	218	234	210	465	504	653	523	807	758
ENSMUSG00000003865	177	288	202	289	232	152	158	134	53	161	425	478	398	369	266	320	320	195	173	177
ENSMUSG00000003868	1427	2334	1844	2387	2279	1544	1707	1521	540	2015	5095	5075	4800	3822	3717	4104	3550	3072	2702	2233
ENSMUSG00000003872	4	16	18	13	45	34	53	72	81	235	17	32	22	47	83	133	188	145	731	593
ENSMUSG00000003873	1380	2504	2314	3241	3616	2582	3402	3087	1051	3771	8971	9033	9218	8203	10670	11596	11297	8625	14267	9651
ENSMUSG00000003882	1	0	0	0	1	0	0	1	0	0	1	0	0	0	0	0	0	1	0	1
ENSMUSG00000003923	1779	2226	1755	2483	2195	1904	2075	1785	292	2780	2751	2763	2463	2427	1772	2325	1857	1675	1593	1940
ENSMUSG00000003929	140	172	132	211	354	289	367	310	53	620	625	514	634	612	1024	1289	1392	1556	852	1346
ENSMUSG00000003934	84	132	128	170	253	157	361	325	192	471	1028	935	967	999	1587	1841	2881	2055	2921	2291
ENSMUSG00000003948	258	380	220	349	601	362	722	555	196	858	2313	2127	2397	2363	2963	3517	3891	4567	4855	5877
ENSMUSG00000003949	19	28	28	42	24	15	31	26	17	64	88	82	75	95	103	120	209	134	183	243
ENSMUSG00000003955	1243	1509	1108	1639	1143	835	1035	779	151	924	6325	5445	5990	5187	3685	4332	3179	3784	3263	3210
ENSMUSG00000003970	6096	9870	8794	11150	8493	5923	7106	5792	2007	9639	80648	74110	78687	69900	72616	75666	49865	59867	68165	57152
ENSMUSG00000003974	5	7	5	10	65	54	207	182	87	411	17	22	24	30	120	151	509	242	355	431
ENSMUSG00000003992	1313	1828	1678	2556	7315	5125	8238	6826	2186	13846	3001	2730	2910	2642	7205	8411	8610	8232	8175	8987
ENSMUSG00000004018	362	523	327	478	300	225	288	193	73	355	991	787	649	550	441	489	339	334	391	376
ENSMUSG00000004031	31	36	75	92	171	99	173	122	52	163	247	241	342	359	658	633	844	591	559	507
ENSMUSG00000004032	4877	7768	5598	8810	7143	5239	6264	5319	1877	8955	5531	5149	5044	4646	3200	3859	2607	3764	4391	4415
ENSMUSG00000004035	537	785	824	1221	1762	1200	1537	1204	217	1042	1519	1623	1790	2041	2441	2899	1881	1955	1199	1069
ENSMUSG00000004038	66	47	62	71	100	77	107	95	70	408	0	0	0	0	0	0	0	0	0	0
ENSMUSG00000004040	436	658	534	774	385	270	311	311	97	724	427	436	399	363	147	176	188	119	195	215
ENSMUSG00000004043	43	67	75	74	41	23	31	25	9	41	7	9	4	4	3	4	5	3	3	8
ENSMUSG00000004044	140	217	226	263	106	67	115	80	21	74	431	383	369	298	120	122	117	123	105	81
ENSMUSG00000004054	14	25	17	26	13	13	12	8	4	10	391	385	330	298	170	172	190	123	151	124
ENSMUSG00000004056	912	1456	1420	2031	1988	1556	1920	1410	347	1691	2674	2772	2849	2604	2392	2769	2335	1820	1707	1635
ENSMUSG00000004069	318	450	371	517	608	411	493	435	169	697	929	879	794	768	753	900	764	655	788	812
ENSMUSG00000004070	1213	1736	1358	2128	2131	1647	2092	1734	765	3478	2051	2036	2189	1871	2067	2418	1867	2045	2634	2522
ENSMUSG00000004071	1284	2427	2006	2330	2613	1699	2418	1754	1014	3204	2099	2069	2006	1915	1865	1993	2128	1354	2005	1727
ENSMUSG00000004085	73	100	73	118	77	60	79	54	15	78	147	150	141	142	67	76	94	62	50	54
ENSMUSG00000004096	2211	2268	2107	3091	2899	2203	2998	2524	440	3961	5554	5273	5768	4845	5454	6249	4335	6101	5520	6209
ENSMUSG00000004098	1	1	1	1	0	1	1	0	0	2	1	1	1	1	0	0	2	2	7	3
ENSMUSG00000004099	1503	2334	1728	2047	1964	1442	1283	1178	408	2233	1964	2045	1470	1167	1131	1282	1127	824	791	877
ENSMUSG00000004100	218	409	321	438	418	239	306	273	143	541	946	1023	805	800	676	720	803	708	1042	892
ENSMUSG00000004105	39	71	34	62	15	7	19	8	1	4	398	433	292	291	69	90	79	35	14	11
ENSMUSG00000004110	20	29	38	67	103	69	153	123	44	164	109	95	148	159	289	321	712	370	299	300
ENSMUSG00000004113	48	65	64	114	219	148	311	339	93	260	191	244	213	298	553	571	1418	722	1049	888
ENSMUSG00000004127	152	194	135	196	112	85	107	53	21	95	288	269	312	172	131	169	191	96	124	143
ENSMUSG00000004151	387	564	443	564	1205	825	1453	1277	571	3476	176	198	179	141	218	283	467	476	597	840
ENSMUSG00000004187	1	0	3	3	10	5	9	10	17	41	53	48	75	70	184	203	411	304	1078	879
ENSMUSG00000004207	6729	10054	7632	11393	9565	6360	13847	10768	2891	11271	5716	5948	5108	4939	5501	6316	9583	6668	8213	6094
ENSMUSG00000004221	977	1612	1658	2061	1882	1420	1765	1439	562	2614	750	688	660	578	537	576	532	445	382	437
ENSMUSG00000004231	0	0	1	0	1	0	1	0	1	0	0	0	0	0	0	0	4	1	1	1
ENSMUSG00000004233	134	317	192	339	447	284	318	284	133	486	208	168	175	168	157	159	260	146	115	199
ENSMUSG00000004263	99	164	168	187	318	208	292	244	157	440	1146	1170	1220	1003	1578	1842	1950	1339	1738	1626
ENSMUSG00000004264	956	1619	1318	1741	1580	1148	1575	1250	490	1840	16971	15360	13937	12395	11506	11496	11707	10411	11448	10816
ENSMUSG00000004266	32	52	59	65	50	30	33	24	13	57	55	50	43	40	22	43	106	17	19	20
ENSMUSG00000004267	515	908	1226	1673	3664	2770	3898	3014	2981	9800	471	519	764	617	1401	1508	1707	1140	3112	2481
ENSMUSG00000004268	449	700	528	709	620	393	484	392	121	573	7195	7632	7256	7066	5133	6130	4653	5091	4272	4231
ENSMUSG00000004270	80	157	90	160	78	68	75	76	12	148	433	433	354	349	242	220	388	269	287	250
ENSMUSG00000004285	2206	3072	3080	4368	5509	4033	5361	4482	2094	6496	6276	5464	6634	6292	8139	9398	8202	8256	9302	8383
ENSMUSG00000004296	4	2	4	0	0	0	0	0	0	1	0	1	0	0	0	0	1	0	0	0
ENSMUSG00000004317	111	144	71	132	51	35	60	67	14	74	349	362	204	238	112	144	229	139	93	123
ENSMUSG00000004319	508	675	473	783	840	539	1092	870	190	1259	1245	1138	1044	1059	988	1160	1547	1338	1203	1425
ENSMUSG00000004328	119	226	147	171	66	25	40	41	5	19	324	356	220	193	56	53	124	48	38	57
ENSMUSG00000004341	2	1	0	0	0	0	0	1	1	2	0	0	0	0	0	0	0	0	0	0
ENSMUSG00000004344	4	0	1	1	1	0	1	0	0	0	0	0	0	0	0	0	0	0	0	0
ENSMUSG00000004347	141	202	192	304	233	258	253	182	37	243	147	136	111	121	97	115	121	83	63	75
ENSMUSG00000004356	47	67	38	65	45	31	31	28	8	41	239	244	180	179	86	109	140	96	70	94
ENSMUSG00000004359	0	0	0	2	0	0	1	0	0	0	62	40	40	63	84	65	102	99	105	133
ENSMUSG00000004360	13	14	9	16	24	26	20	35	8	85	863	847	1211	1062	2779	3388	3853	4029	3027	4514
ENSMUSG00000004364	858	1012	699	1291	1539	1144	1377	1250	205	2249	3816	3415	3672	3346	3830	4339	4125	4153	4312	5390
ENSMUSG00000004366	269	424	303	538	797	465	929	817	494	1185	1327	1077	1503	1416	2129	2425	2818	3556	4122	4115
ENSMUSG00000004371	5	12	2	17	28	18	27	19	7	30	10	13	23	25	23	28	32	28	28	24
ENSMUSG00000004383	136	192	191	250	293	212	447	335	97	363	703	718	723	697	963	1055	1532	1182	1255	1073
ENSMUSG00000004393	232	386	327	404	448	305	322	299	110	463	1370	1406	1128	1058	1108	1132	949	957	977	938
ENSMUSG00000004394	360	581	437	657	480	305	482	368	71	319	1983	1932	1839	1836	1377	1819	1797	1500	1071	964
ENSMUSG00000004415	142	247	165	211	27	16	37	39	24	59	560	576	384	356	59	61	109	83	136	90
ENSMUSG00000004446	171	276	287	358	636	480	658	673	191	1212	357	334	369	341	546	596	652	565	829	843
ENSMUSG00000004451	274	436	359	491	297	194	298	268	165	430	952	925	820	785	507	555	572	506	761	694
ENSMUSG00000004455	8273	13055	9843	14571	15452	10788	12679	10648	3442	12541	20171	19403	18249	16899	14291	16809	13635	13799	14135	14130
ENSMUSG00000004460	875	1102	767	1250	753	592	1033	950	228	930	1666	1492	1313	1180	906	1050	1187	1274	1160	1034
ENSMUSG00000004462	29	61	44	48	56	41	46	39	19	61	389	375	366	340	289	313	325	257	251	259
ENSMUSG00000004473	6	12	13	12	13	17	16	13	9	25	25	19	25	21	27	42	40	26	43	39
ENSMUSG00000004500	124	252	247	242	341	298	371	294	236	422	259	263	296	267	329	385	437	298	316	330
ENSMUSG00000004508	96	116	162	192	395	247	295	264	85	538	293	283	333	301	492	599	575	456	461	545
ENSMUSG00000004530	1817	3097	2777	3584	4331	3080	3529	3027	1057	4499	3788	3670	3651	3228	3713	4217	3584	3331	3635	3664
ENSMUSG00000004535	515	661	590	784	918	719	604	576	94	1001	2105	1910	2057	1787	1857	2202	1499	1779	1337	2042
ENSMUSG00000004540	0	1	3	0	0	0	0	1	0	0	0	0	2	0	0	0	1	0	0	0
ENSMUSG00000004542	0	2	2	0	0	0	0	0	0	1	0	0	0	0	0	0	0	0	0	0
ENSMUSG00000004552	8	3	2	8	0	0	3	0	0	8	15	25	8	9	3	2	4	0	4	6
ENSMUSG00000004558	1934	3242	2539	3387	2527	1834	2093	1690	888	3860	4459	4379	4324	3741	2630	2920	2408	2123	3713	3306
ENSMUSG00000004561	306	439	366	530	694	503	757	553	205	783	2160	1966	942	2857	3704	3147	4094	1351	3529	1347
ENSMUSG00000004562	546	903	647	786	520	345	333	327	118	521	1025	1213	898	777	527	526	759	564	578	589
ENSMUSG00000004565	90	132	105	138	115	87	154	104	55	205	346	467	318	317	320	276	692	389	481	339
ENSMUSG00000004567	34	73	52	73	74	49	87	72	28	78	517	427	587	458	399	515	813	465	679	412
ENSMUSG00000004568	58	92	93	126	165	126	151	135	66	240	409	382	477	377	438	497	569	426	433	503
ENSMUSG00000004591	506	784	465	800	476	384	363	279	36	321	1283	1276	1016	1015	491	596	558	438	263	349
ENSMUSG00000004609	14	19	19	37	19	19	32	15	5	20	15	21	20	14	26	20	37	20	18	26
ENSMUSG00000004610	816	1335	1217	1433	1195	772	886	777	276	923	5285	4291	4856	4271	3332	3993	2259	2336	2212	1828
ENSMUSG00000004612	2	0	0	1	0	0	0	0	0	2	0	3	0	0	0	0	0	0	0	0
ENSMUSG00000004613	0	0	2	1	0	0	0	0	0	0	3	0	2	0	0	0	0	0	0	0
ENSMUSG00000004626	77	146	119	205	144	122	106	87	41	175	509	554	447	401	348	545	552	518	859	870
ENSMUSG00000004630	0	0	0	3	2	0	2	3	0	2	1	0	0	0	0	0	0	0	0	0
ENSMUSG00000004631	477	491	357	563	426	311	709	448	117	526	506	406	401	365	393	512	718	638	372	396
ENSMUSG00000004633	366	446	414	623	971	879	1083	876	319	1668	682	546	693	601	855	994	1168	1114	1068	1118
ENSMUSG00000004637	215	310	240	347	318	212	276	234	96	447	153	155	162	143	121	140	105	102	151	149
ENSMUSG00000004642	5436	8149	5550	7314	5197	3524	3496	2933	1077	4462	4755	4072	3511	2959	1986	2381	1759	1586	1351	1632
ENSMUSG00000004651	0	0	0	0	0	1	1	0	0	1	4	6	4	4	5	3	9	8	11	11
ENSMUSG00000004654	0	0	0	0	0	0	0	0	0	0	0	0	0	0	0	0	0	0	0	0
ENSMUSG00000004655	23	44	65	94	3	0	3	1	0	11	119	103	203	227	5	7	11	6	9	5
ENSMUSG00000004661	55	88	108	122	91	62	124	107	24	114	157	152	147	167	109	112	159	123	88	102
ENSMUSG00000004665	323	615	407	478	184	105	137	121	55	92	660	615	511	458	116	110	135	107	129	73
ENSMUSG00000004667	785	1160	1030	1379	1240	929	1273	1000	421	1633	3969	3894	3796	3816	3605	3857	3351	3364	3701	3299
ENSMUSG00000004668	0	0	0	0	0	0	1	0	0	1	0	0	0	0	0	0	1	0	1	0
ENSMUSG00000004677	135	191	149	202	158	104	131	105	32	136	617	603	484	532	473	472	930	531	673	489
ENSMUSG00000004698	201	246	300	440	557	411	678	563	211	1305	272	266	272	315	323	347	482	427	420	581
ENSMUSG00000004707	1	0	1	4	0	3	10	0	2	1	1	5	2	0	0	1	5	3	2	2
ENSMUSG00000004709	0	0	1	0	0	0	0	0	0	1	1	0	1	1	0	0	0	0	0	0
ENSMUSG00000004730	9	15	12	20	5	7	9	5	2	5	46	38	39	33	18	14	27	28	18	20
ENSMUSG00000004748	28	49	38	58	50	39	55	47	34	112	186	176	142	169	127	146	142	155	251	181
ENSMUSG00000004768	612	694	660	986	1363	1012	1170	940	159	1672	580	558	555	570	629	710	747	611	534	608
ENSMUSG00000004771	4580	6576	5037	8560	12106	9974	12789	11072	2252	21207	11035	10604	10563	9843	10452	11551	10905	10390	13246	12917
ENSMUSG00000004788	379	583	490	661	601	412	465	369	163	609	2162	2065	1862	1753	1628	1686	1372	1453	1489	1496
ENSMUSG00000004789	499	793	645	816	882	604	775	662	304	1290	2477	2512	2201	2072	2113	2258	2129	1729	2389	2151
ENSMUSG00000004791	11	19	13	22	25	18	24	20	7	33	86	75	47	49	74	89	85	113	112	120
ENSMUSG00000004798	43	57	64	94	173	122	207	162	66	296	1326	1283	1482	1447	2276	2601	3217	2916	3175	3642
ENSMUSG00000004814	8	33	18	22	3	0	0	2	2	0	53	40	72	29	0	0	0	6	0	1
ENSMUSG00000004815	44	61	55	95	123	54	91	86	34	116	106	115	103	95	104	109	168	102	145	102
ENSMUSG00000004821	0	0	1	0	0	0	0	0	0	0	0	0	0	0	0	0	0	0	0	0
ENSMUSG00000004837	41	85	67	104	61	37	50	32	21	37	212	176	191	183	108	116	114	97	134	111
ENSMUSG00000004842	0	0	1	0	0	0	1	0	0	0	2	9	8	1	5	6	4	5	4	4
ENSMUSG00000004843	362	457	322	524	662	522	904	909	235	1900	1225	1070	1197	1025	1247	1563	1782	2501	3071	3965
ENSMUSG00000004846	51	87	54	77	27	19	40	27	12	32	639	665	627	573	519	575	926	720	797	598
ENSMUSG00000004849	933	1516	1264	1832	2307	1600	2240	1994	638	3179	5555	5614	5263	4929	5572	6506	6517	5511	8481	6041
ENSMUSG00000004864	5	3	2	2	1	0	3	0	0	13	18	13	14	8	14	3	5	4	7	5
ENSMUSG00000004865	669	1052	1009	1300	1121	836	976	945	184	1628	1568	1583	1386	1330	1252	1413	1211	1114	1080	1059
ENSMUSG00000004872	0	2	0	0	0	0	0	1	0	5	1	1	1	0	0	0	0	0	0	0
ENSMUSG00000004880	385	500	262	407	144	95	129	91	22	76	1918	2035	1020	1130	469	517	457	355	352	282
ENSMUSG00000004885	724	984	299	477	29	21	9	18	2	15	2397	2148	1034	759	55	52	47	40	26	42
ENSMUSG00000004891	1933	2655	2405	2919	1647	1167	1123	913	179	854	4797	4835	3888	3472	2043	2252	1469	1229	655	703
ENSMUSG00000004892	52	83	78	107	42	25	69	61	61	145	520	527	564	516	294	285	500	349	958	646
ENSMUSG00000004894	0	0	0	0	0	0	1	0	0	0	0	0	0	0	0	3	0	0	2	1
ENSMUSG00000004895	321	500	491	598	667	456	606	527	214	949	1894	1926	1847	1589	1934	2151	2048	1759	2135	1915
ENSMUSG00000004896	106	199	205	295	300	223	303	223	155	390	341	342	287	343	262	301	522	291	373	323
ENSMUSG00000004897	2743	3504	2803	4094	3616	2798	3466	2972	702	3704	9234	9091	8024	6895	6665	6999	6389	6467	5995	6155
ENSMUSG00000004902	2	1	2	6	6	5	7	8	20	67	15	17	19	18	18	32	30	31	178	154
ENSMUSG00000004929	244	434	385	450	430	293	299	259	131	478	1137	1150	1023	868	870	955	753	660	875	745
ENSMUSG00000004931	21	35	40	44	25	19	29	23	14	50	612	617	579	560	429	424	439	348	394	297
ENSMUSG00000004933	23	51	29	69	318	285	434	440	616	1575	63	72	54	57	284	414	668	648	1712	1528
ENSMUSG00000004934	300	548	422	542	591	424	460	369	175	618	952	926	1359	657	851	1109	975	562	913	1002
ENSMUSG00000004936	272	406	327	436	394	274	359	311	125	616	948	912	866	727	549	656	625	551	784	769
ENSMUSG00000004937	826	1478	1407	1795	2092	1527	1932	1619	646	2840	4065	3986	3997	3576	4348	4852	4416	3693	5969	4749
ENSMUSG00000004939	0	0	0	0	0	0	0	0	0	0	1	1	1	0	3	0	2	1	1	2
ENSMUSG00000004945	1080	1928	1709	2345	2255	1610	2047	1785	758	2751	3298	3062	3265	3054	2950	3261	2620	4291	3375	3966
ENSMUSG00000004947	188	313	317	372	302	191	247	227	103	273	456	447	443	366	349	331	314	220	283	219
ENSMUSG00000004948	0	0	0	0	0	0	0	0	0	0	3	0	4	0	2	0	0	0	0	0
ENSMUSG00000004951	49	46	49	82	24	23	57	38	18	35	45	51	69	77	19	15	41	32	53	26
ENSMUSG00000004952	7	13	10	10	8	5	6	15	9	31	37	29	35	34	19	15	38	32	58	57
ENSMUSG00000004961	55	94	131	143	366	266	641	573	239	925	593	580	886	787	2847	3317	4720	4108	5384	4257
ENSMUSG00000004980	138336	160187	127473	181468	163077	117317	120387	102852	15497	146113	74263	64820	63153	57837	49761	65008	37639	43259	28515	36541
ENSMUSG00000004988	2	0	0	0	0	0	0	0	0	0	0	0	0	0	0	0	0	0	0	0
ENSMUSG00000004994	101	133	171	182	257	198	239	228	41	365	387	382	298	268	349	645	862	356	509	402
ENSMUSG00000004996	86	140	132	145	128	99	112	93	55	158	520	454	443	293	310	309	407	310	383	274
ENSMUSG00000005034	2119	2836	2678	4373	8413	6704	9820	8627	2742	18534	2014	1785	2055	2079	3328	4069	4570	4425	5474	7078
ENSMUSG00000005043	32	40	29	41	21	5	15	12	1	29	63	66	42	45	20	18	23	21	25	13
ENSMUSG00000005045	16	26	34	42	208	163	313	314	178	907	50	48	69	63	308	375	754	489	978	979
ENSMUSG00000005054	773	1145	1113	1374	1525	1068	1394	1222	364	1634	2744	2610	2800	2755	2647	3512	2701	3243	2639	2682
ENSMUSG00000005057	109	249	236	299	633	455	548	413	252	702	458	563	542	428	915	924	1166	860	987	834
ENSMUSG00000005069	934	1625	1533	1857	2615	1933	1782	1624	703	2680	1042	1090	1140	927	1286	1472	1243	912	1116	1099
ENSMUSG00000005078	257	364	309	483	521	301	581	453	147	555	1268	1136	1338	1223	1384	1501	1817	1760	1520	1412
ENSMUSG00000005087	29	48	40	10	25	7	74	51	21	194	22	17	15	12	6	15	20	20	71	67
ENSMUSG00000005089	227	332	274	407	321	215	563	487	261	843	261	224	191	186	154	176	406	267	390	448
ENSMUSG00000005102	258	351	254	463	328	235	285	239	60	231	471	444	399	388	280	313	407	265	281	282
ENSMUSG00000005103	904	1354	1238	1684	1729	1298	1599	1377	592	2675	1990	2026	1940	1732	1743	2108	1980	1592	2606	2400
ENSMUSG00000005107	11	3	12	0	0	8	1	6	1	52	4	5	4	17	3	6	17	5	10	19
ENSMUSG00000005124	9	31	9	32	0	1	8	3	1	1	46	41	43	23	8	6	7	6	4	4
ENSMUSG00000005125	824	1588	2469	3650	13011	9136	8957	8258	4082	13416	531	1022	1615	1235	3167	3856	3532	2354	3065	2782
ENSMUSG00000005131	0	0	0	2	0	0	0	1	0	1	1	6	3	2	0	0	2	2	5	9
ENSMUSG00000005142	92	238	102	197	69	99	95	133	54	208	253	248	172	177	108	123	196	131	127	149
ENSMUSG00000005148	16	20	10	13	29	25	67	70	50	244	32	16	31	13	28	35	124	111	190	193
ENSMUSG00000005150	281	360	397	433	530	387	483	497	170	610	1242	1364	1325	1367	1761	1786	1545	1717	1857	1576
ENSMUSG00000005161	61102	94372	78678	107371	120250	78682	91025	71906	23124	98889	37424	36064	39884	36683	39782	46067	30219	33940	28508	28280
ENSMUSG00000005198	288	392	306	456	479	327	396	309	95	507	892	950	723	725	515	584	752	385	330	354
ENSMUSG00000005202	0	0	0	0	0	0	0	0	0	0	0	0	0	0	0	0	0	0	0	0
ENSMUSG00000005204	406	669	547	692	819	548	714	555	248	800	2920	2640	2747	2513	2550	3018	2746	2705	3516	3110
ENSMUSG00000005220	3	0	1	0	2	0	0	4	0	0	0	0	1	0	0	0	2	0	1	0
ENSMUSG00000005225	86	119	81	137	142	116	118	104	19	90	625	589	541	551	438	510	505	401	255	301
ENSMUSG00000005232	0	2	1	0	1	0	0	0	1	2	1	1	0	0	0	0	0	0	0	0
ENSMUSG00000005233	2528	2880	1615	3014	1345	978	893	747	43	320	4666	3881	3381	3041	1565	1496	894	992	283	294
ENSMUSG00000005237	1	1	2	3	4	3	4	4	1	11	20	33	32	18	25	29	53	38	39	67
ENSMUSG00000005251	2	6	9	7	27	15	23	22	4	29	8	7	9	10	23	28	34	24	13	17
ENSMUSG00000005262	2052	3320	2272	3112	5144	3127	3496	3348	1593	7899	1903	1818	1756	1520	1983	2484	2377	2260	2485	2806
ENSMUSG00000005267	145	181	174	247	396	343	365	316	111	503	282	286	318	330	360	426	533	417	315	385
ENSMUSG00000005268	3	2	0	1	0	0	0	1	0	14	1	0	1	0	0	2	1	0	3	2
ENSMUSG00000005299	236	453	338	542	597	501	580	499	272	840	1314	1182	979	1092	1172	1346	1594	1013	1484	1244
ENSMUSG00000005312	1625	2919	2295	3183	3747	2667	3094	2684	1060	4004	2926	2931	2855	2429	2835	3320	2950	2894	2669	3237
ENSMUSG00000005320	1	1	1	2	2	2	1	2	1	1	10	6	11	12	29	28	34	24	23	23
ENSMUSG00000005338	327	533	498	729	1016	673	1697	1328	555	1707	1314	1262	1420	1319	2208	2430	3983	2845	4356	3885
ENSMUSG00000005339	0	0	0	0	0	0	0	0	0	0	0	0	0	2	0	0	0	0	0	0
ENSMUSG00000005354	2564	4222	3643	5067	5741	3914	5171	4348	1561	5745	6054	6219	6310	5876	6076	6649	5825	5427	7033	5717
ENSMUSG00000005355	0	0	0	0	0	0	0	0	0	0	0	0	0	0	0	0	0	0	0	0
ENSMUSG00000005357	3	6	4	4	6	7	11	14	8	26	20	23	18	15	36	39	84	52	136	93
ENSMUSG00000005360	486	779	589	932	856	583	1409	1207	444	1747	988	968	874	913	940	1036	1671	1370	1379	1356
ENSMUSG00000005362	417	539	425	667	1012	743	946	882	229	1467	959	860	930	858	1053	1211	1268	1204	1067	1466
ENSMUSG00000005364	0	0	0	0	0	0	0	0	0	0	1	2	1	2	2	0	5	5	2	2
ENSMUSG00000005370	253	406	261	311	266	184	134	127	33	224	1153	1126	825	704	463	597	430	363	236	337
ENSMUSG00000005371	313	400	340	523	696	517	518	457	94	813	2472	2163	2476	2369	2717	3420	3124	3173	2820	3663
ENSMUSG00000005373	12	5	9	3	4	0	0	10	2	23	4	11	3	12	3	5	8	7	7	7
ENSMUSG00000005374	210	488	336	479	393	367	560	433	231	315	483	515	299	350	228	239	373	232	182	169
ENSMUSG00000005378	1244	2189	1649	2172	1735	1004	1310	1041	397	1540	2887	3253	3192	2918	1823	2277	1817	1639	2108	1542
ENSMUSG00000005397	89	132	69	133	17	12	28	25	4	15	451	421	267	271	52	53	106	88	56	44
ENSMUSG00000005410	2183	3528	2228	2638	1385	890	664	496	150	479	3564	3510	2279	1981	892	1000	494	389	262	236
ENSMUSG00000005413	121	191	157	172	63	49	47	60	32	104	388	363	389	310	100	127	99	100	146	141
ENSMUSG00000005417	713	1028	1069	1400	1889	1329	1933	1685	597	2629	4496	4647	4645	4257	5293	5495	5768	4856	5246	4955
ENSMUSG00000005442	187	328	328	401	532	366	529	458	257	795	2368	2553	2344	2122	2113	2724	4792	2666	3376	2912
ENSMUSG00000005447	3275	5290	4950	6749	9890	6818	9221	7828	2954	10065	8933	8248	9105	8036	11926	13587	11266	10118	11716	9600
ENSMUSG00000005465	2	2	2	2	0	0	0	0	0	0	6	8	5	7	2	4	3	2	2	2
ENSMUSG00000005469	1464	2144	1781	2759	3109	2378	3448	2868	1030	4328	3568	3568	3348	3048	3439	3998	3920	3231	4808	4046
ENSMUSG00000005470	214	334	220	285	112	78	55	48	8	27	1065	976	663	638	253	260	168	128	52	42
ENSMUSG00000005474	176	302	481	194	385	303	568	550	298	937	0	0	0	3	0	0	0	0	0	0
ENSMUSG00000005481	2635	4414	3072	3772	2607	1797	1716	1636	568	2546	3057	2907	2342	2067	1365	1434	1023	963	1153	1085
ENSMUSG00000005483	703	995	852	1250	1371	917	1094	929	368	1906	1248	1197	1173	1038	1007	1182	1000	811	1160	1172
ENSMUSG00000005493	1	0	0	0	0	0	1	0	0	3	0	0	0	0	1	0	1	3	3	9
ENSMUSG00000005501	81	120	100	121	123	77	81	76	9	69	438	428	379	366	257	295	388	249	185	199
ENSMUSG00000005503	0	1	0	1	0	0	2	0	1	7	0	0	0	0	0	0	0	0	0	0
ENSMUSG00000005505	372	508	481	597	656	461	483	401	170	922	903	846	849	694	766	929	747	686	745	794
ENSMUSG00000005506	8044	12912	9398	13392	14115	9961	11601	10004	3070	14280	3874	3628	3223	2948	2684	3178	2882	2418	2194	2524
ENSMUSG00000005510	862	1485	1150	1638	1833	1253	1671	1433	616	2405	4190	3836	4045	3636	4082	4658	3771	3763	5233	4864
ENSMUSG00000005514	373	527	426	628	442	289	584	508	123	580	1399	1478	1283	1199	959	1103	1380	918	759	597
ENSMUSG00000005533	117	169	117	177	140	97	166	124	38	115	674	635	526	535	518	593	939	557	301	318
ENSMUSG00000005534	58	100	74	113	97	64	122	90	30	82	646	590	506	515	482	585	952	598	387	431
ENSMUSG00000005540	0	0	1	1	0	0	0	0	0	13	0	0	0	0	0	0	0	0	1	0
ENSMUSG00000005547	0	4	0	4	0	0	1	1	1	1	7	0	0	1	0	0	5	0	2	7
ENSMUSG00000005553	2	5	4	3	9	4	9	5	7	19	32	10	18	59	16	45	47	63	83	59
ENSMUSG00000005566	2004	3277	2578	3161	2967	2062	2096	1864	638	2828	9315	10021	8282	6537	6621	6974	5883	4799	5309	4842
ENSMUSG00000005575	1637	2817	2473	3795	4453	3085	4095	3529	1223	5127	4706	4827	4913	4262	5078	5617	6111	5609	7326	6564
ENSMUSG00000005580	7	13	11	17	27	23	39	35	15	45	31	25	32	34	50	50	134	61	57	69
ENSMUSG00000005583	2247	2723	3393	4738	28310	21545	39062	36226	21487	134770	637	589	864	823	4178	5366	7645	8379	11047	18207
ENSMUSG00000005609	178	243	216	287	360	283	277	256	78	531	745	760	735	631	748	914	781	786	682	937
ENSMUSG00000005610	3239	4234	3616	5574	6348	5003	6308	5324	1298	8275	34864	33978	33779	31511	32961	36501	39566	37572	33647	38403
ENSMUSG00000005611	4	4	6	11	3	4	5	4	0	5	18	19	31	15	5	9	9	6	9	11
ENSMUSG00000005615	852	1166	1018	1443	1525	1120	1349	1159	368	2550	786	787	736	645	687	846	752	711	721	912
ENSMUSG00000005621	30	50	48	58	74	57	79	51	27	86	297	300	273	270	269	315	461	283	252	273
ENSMUSG00000005625	3490	5511	4720	5835	6200	4473	4761	4043	1678	7529	5322	5253	5252	4472	4785	5366	3603	4101	4324	4752
ENSMUSG00000005628	0	0	4	1	0	0	0	3	0	1	21	37	24	19	9	24	19	9	13	9
ENSMUSG00000005640	2	1	4	5	0	2	0	1	0	3	6	7	5	8	1	1	1	1	0	2
ENSMUSG00000005649	0	0	0	0	0	0	0	0	0	0	1	0	0	5	0	0	0	0	0	0
ENSMUSG00000005656	663	925	664	1031	910	659	735	661	203	1059	3221	2735	2856	2694	2231	2779	2334	2653	2111	2828
ENSMUSG00000005667	189	233	169	266	194	143	122	131	52	182	745	776	564	542	371	422	403	336	492	471
ENSMUSG00000005672	244	345	296	466	242	150	257	197	52	232	672	651	657	632	405	431	564	393	441	421
ENSMUSG00000005674	170	275	297	368	454	352	466	413	257	763	1859	1842	1468	1674	1834	2117	1575	1526	2125	1426
ENSMUSG00000005677	6	0	2	0	15	0	3	10	10	31	1	1	0	1	1	1	0	0	0	0
ENSMUSG00000005681	0	0	0	0	2	0	0	0	0	0	0	6	0	0	0	0	7	0	5	0
ENSMUSG00000005682	80	130	104	135	133	91	99	84	30	115	588	593	536	499	377	436	492	300	273	255
ENSMUSG00000005683	1640	2495	1919	2570	2839	2039	2398	2083	958	4302	5409	5499	4936	4416	4444	5122	4629	4042	5204	5423
ENSMUSG00000005686	4	7	13	9	60	45	93	83	41	180	11	11	10	19	33	50	91	64	90	107
ENSMUSG00000005687	1992	2374	1760	3012	3152	2194	3056	2559	614	3719	5169	4297	4453	4394	4480	5279	4840	5545	5729	6126
ENSMUSG00000005696	11	2	7	16	2	12	18	2	0	0	0	4	5	4	3	0	4	0	19	10
ENSMUSG00000005698	497	619	521	720	774	542	671	523	128	902	2849	2602	2525	2263	2372	2732	2513	2330	1838	2329
ENSMUSG00000005699	184	350	388	354	589	433	615	512	177	746	653	648	717	601	967	1017	1037	932	1315	1031
ENSMUSG00000005705	0	0	0	2	0	0	0	2	0	2	53	39	42	53	45	103	105	66	232	193
ENSMUSG00000005716	0	2	0	0	0	0	2	0	0	0	0	0	2	0	0	0	0	0	2	2
ENSMUSG00000005718	148	237	172	205	204	115	151	114	33	165	685	692	568	503	508	539	507	489	405	421
ENSMUSG00000005732	7741	10083	7104	10424	6736	5172	6935	5800	1487	8425	16227	13836	12156	10468	7922	8724	6362	8792	7753	8686
ENSMUSG00000005763	1	1	4	0	0	0	27	0	0	1	16	15	9	10	23	22	13	10	9	4
ENSMUSG00000005774	134	249	359	277	305	273	190	139	23	278	224	208	274	244	183	142	185	137	98	111
ENSMUSG00000005779	2569	4364	3912	4774	5095	3638	4701	3856	1405	5928	11318	10691	10946	9999	11010	13430	8692	10777	11743	11100
ENSMUSG00000005800	0	0	0	0	0	0	0	0	0	0	0	0	0	0	1	0	0	0	2	0
ENSMUSG00000005802	34	47	47	86	82	74	135	108	32	169	360	321	335	363	401	472	674	708	748	1017
ENSMUSG00000005803	86	85	60	76	43	34	49	27	12	97	91	81	77	47	38	53	28	25	34	32
ENSMUSG00000005804	325	606	593	749	881	674	906	753	298	1542	1259	1174	1177	1104	1324	1434	1576	1539	1771	2070
ENSMUSG00000005813	458	674	571	859	985	644	851	742	251	1404	1602	1395	1270	1314	1376	1638	1483	1348	1795	1909
ENSMUSG00000005823	26	37	27	40	19	12	28	21	6	27	300	254	223	198	149	145	180	139	163	120
ENSMUSG00000005824	1	0	0	1	0	0	0	0	0	0	2	0	2	3	0	0	0	0	0	0
ENSMUSG00000005836	5	4	3	4	5	3	7	2	2	12	5	4	3	2	1	0	0	0	0	0
ENSMUSG00000005846	1046	1350	963	1526	1378	1016	1211	1002	260	1986	3848	3401	3511	2994	2888	3269	2775	3433	3180	4485
ENSMUSG00000005864	0	0	0	0	0	0	0	0	0	0	0	0	1	1	0	0	2	1	2	3
ENSMUSG00000005871	271	353	376	556	1153	856	1143	979	320	2447	1175	1148	1203	1286	1904	2264	3529	2541	2099	3510
ENSMUSG00000005873	326	470	413	709	1277	915	1834	1483	765	2226	1157	1092	1273	1262	2316	2712	4086	4182	5380	5392
ENSMUSG00000005881	760	1251	892	1206	1039	754	1546	1256	496	1442	4255	4083	4231	3818	4645	5352	5752	5400	6359	4981
ENSMUSG00000005882	1438	1971	1711	2323	2702	1755	2232	1821	555	2698	2102	2295	1775	1849	1362	1740	1439	1309	1189	1307
ENSMUSG00000005883	1	0	0	0	0	0	0	0	0	1	2	0	2	3	0	0	2	0	0	2
ENSMUSG00000005886	193	345	287	356	487	342	445	377	117	626	672	635	583	560	513	591	796	579	521	666
ENSMUSG00000005891	0	0	0	0	0	0	0	0	0	0	0	0	0	0	0	0	0	0	0	0
ENSMUSG00000005892	0	1	1	0	2	3	8	4	5	11	1	1	2	0	9	11	12	9	26	15
ENSMUSG00000005893	501	843	729	1051	1513	1093	1588	1197	591	2138	1598	1550	1483	1473	1643	1962	2262	1659	1442	1795
ENSMUSG00000005897	112	177	113	193	169	136	175	155	24	206	156	158	168	125	134	149	193	207	128	170
ENSMUSG00000005899	1382	2485	1634	2390	2532	1713	1991	1852	861	3135	1573	1554	1280	1236	866	1014	1405	774	844	981
ENSMUSG00000005907	57	85	82	114	160	125	139	121	44	220	193	152	193	213	218	251	334	252	200	279
ENSMUSG00000005917	229	356	236	367	199	152	117	88	46	181	1432	1389	1094	1009	526	604	556	363	365	368
ENSMUSG00000005936	2042	2754	2403	3394	4092	2706	3706	2746	951	4448	3051	3073	2863	2618	2737	3075	3035	2461	2510	2566
ENSMUSG00000005947	2	1	2	1	0	0	2	0	0	4	1	2	2	2	1	2	1	1	3	3
ENSMUSG00000005949	120	160	118	149	78	53	91	75	20	68	295	311	236	238	190	222	299	203	157	169
ENSMUSG00000005950	2	3	4	4	6	6	3	4	0	5	18	23	35	27	30	27	31	22	27	22
ENSMUSG00000005951	3	13	16	13	25	32	13	27	9	41	29	21	16	21	35	35	39	24	37	32
ENSMUSG00000005952	0	0	1	1	0	1	1	0	1	1	0	0	0	1	0	0	1	0	3	1
ENSMUSG00000005958	27	32	21	32	22	11	27	21	5	16	165	163	126	118	112	112	189	111	121	98
ENSMUSG00000005968	70	69	81	137	222	120	220	153	41	252	117	53	76	71	177	114	182	102	112	109
ENSMUSG00000005973	462	681	358	574	123	106	164	158	32	133	2517	2204	1612	1602	623	726	685	767	664	731
ENSMUSG00000005980	12	0	0	0	1	0	0	1	0	92	0	0	11	4	0	12	0	0	0	0
ENSMUSG00000005981	281	435	320	424	398	275	293	244	95	434	1288	1378	1222	996	744	896	879	729	839	865
ENSMUSG00000005982	1565	2374	2366	3240	4968	3605	5406	4127	1586	8078	6196	5399	5014	5119	5740	6416	7129	4677	6907	5943
ENSMUSG00000005983	31	107	93	109	186	172	184	124	74	254	96	136	171	191	280	319	289	200	290	216
ENSMUSG00000005986	38	85	71	95	241	166	325	292	210	718	240	229	194	271	457	538	739	687	1491	1488
ENSMUSG00000005994	45	23	23	59	106	94	139	54	10	158	11	11	18	11	0	2	3	5	3	11
ENSMUSG00000006005	422	497	379	567	528	418	360	360	85	738	2856	2709	3013	2257	2658	3256	2699	3232	3213	3797
ENSMUSG00000006007	0	0	0	0	0	0	0	3	0	3	4	0	0	0	0	0	0	0	0	0
ENSMUSG00000006010	433	513	459	706	952	595	859	701	164	1342	472	438	471	511	588	715	788	922	755	1010
ENSMUSG00000006014	1	2	0	0	1	0	0	3	0	0	0	1	0	2	1	0	0	0	0	0
ENSMUSG00000006019	65	105	104	147	168	97	151	110	77	203	223	247	215	219	228	241	332	226	243	224
ENSMUSG00000006021	80	119	132	167	247	141	193	175	91	248	472	462	531	462	682	776	692	623	755	665
ENSMUSG00000006024	917	1448	1569	2058	2653	2146	2489	2252	972	3963	1617	1573	1810	1531	2004	2171	2220	1891	2828	2711
ENSMUSG00000006050	353	574	493	658	743	472	579	461	192	697	2289	2041	2345	2181	2492	2760	2305	2420	2517	2318
ENSMUSG00000006056	0	0	1	3	0	0	0	1	0	1	29	47	34	28	24	34	33	19	19	27
ENSMUSG00000006057	6500	11648	9573	12723	15301	10557	16611	13302	8611	25559	8812	8493	9525	8476	9970	11175	9450	10544	13841	13416
ENSMUSG00000006058	412	643	702	954	1141	876	1235	1063	280	1228	3191	3174	3600	3404	3829	4027	3249	3894	4780	4154
ENSMUSG00000006095	1192	1775	1710	2297	2534	1920	2425	2078	765	3436	3421	3463	3893	3238	4872	5569	3975	4906	6091	5721
ENSMUSG00000006127	219	341	346	610	994	711	917	771	240	1154	566	502	682	523	904	1008	888	1094	1307	1215
ENSMUSG00000006134	521	782	624	816	866	626	603	503	124	667	1760	1863	1751	1537	1377	1547	1277	991	739	940
ENSMUSG00000006143	0	0	0	0	0	1	0	0	0	1	0	0	0	0	0	0	0	0	0	0
ENSMUSG00000006154	1	7	0	10	10	12	16	11	8	26	7	4	14	6	4	18	27	9	42	18
ENSMUSG00000006169	763	990	815	1058	964	729	592	535	164	865	1512	1498	1315	1158	904	1050	726	705	686	834
ENSMUSG00000006179	0	0	0	1	0	0	0	0	0	1	0	3	1	0	2	0	0	1	0	2
ENSMUSG00000006191	422	577	415	622	534	461	461	433	118	857	329	392	338	325	263	383	236	259	258	224
ENSMUSG00000006200	0	0	0	0	0	0	1	0	0	0	0	0	0	0	0	0	0	0	0	0
ENSMUSG00000006204	0	0	0	0	0	0	1	2	0	2	0	0	0	0	0	1	1	0	1	1
ENSMUSG00000006205	69	107	113	157	38	30	69	58	20	66	301	283	348	324	127	120	230	186	204	215
ENSMUSG00000006215	59	97	105	118	127	89	113	93	30	111	1023	1019	1041	919	1021	1074	1081	758	830	723
ENSMUSG00000006216	1	1	1	0	0	0	0	0	1	2	0	0	0	0	0	0	2	7	13	0
ENSMUSG00000006218	4	4	6	19	111	81	182	152	128	308	55	53	116	102	478	451	811	794	1523	1294
ENSMUSG00000006219	64	106	101	112	270	239	407	403	233	592	146	159	103	167	341	672	1137	531	1339	1102
ENSMUSG00000006221	6	0	1	7	0	1	6	3	0	4	1	0	1	1	1	0	1	1	1	0
ENSMUSG00000006235	1	2	2	4	1	0	2	4	0	3	29	38	33	34	22	12	33	34	14	7
ENSMUSG00000006241	13	15	17	17	40	30	40	28	19	58	54	49	53	64	85	77	164	114	141	140
ENSMUSG00000006262	925	1206	924	1324	1331	912	1029	854	234	1118	1235	1082	959	1012	726	905	886	852	420	640
ENSMUSG00000006269	0	1	2	2	9	2	6	2	2	6	1	1	1	2	7	5	4	3	6	2
ENSMUSG00000006270	2	0	3	3	19	16	22	12	10	26	4	0	0	0	40	60	67	50	61	68
ENSMUSG00000006273	672	1014	908	1233	1925	1340	1638	1563	666	3360	2492	2466	2614	2305	3060	3628	3557	3249	4269	4792
ENSMUSG00000006276	555	968	832	1031	1176	847	814	792	247	1313	1027	1044	985	887	887	969	1041	735	782	867
ENSMUSG00000006281	9	12	9	13	10	8	6	6	1	11	47	47	35	33	18	20	30	17	14	14
ENSMUSG00000006288	262	411	402	500	596	426	539	457	176	736	2055	1985	2041	1990	2075	2380	2096	1910	2092	1867
ENSMUSG00000006289	887	1579	1220	1847	1934	1297	1479	1176	340	1501	1905	1592	1617	1417	1293	1341	1186	1125	1090	933
ENSMUSG00000006299	1297	2263	2086	2518	2758	1940	2323	2071	1070	3520	4737	4531	4434	4188	4383	4774	3986	3177	4186	3778
ENSMUSG00000006301	27	36	18	38	5	10	11	20	7	55	110	76	53	90	16	47	21	37	40	17
ENSMUSG00000006304	3486	4928	3937	6666	9237	6649	9868	8753	2304	13034	7372	6769	7010	6454	8712	9871	9794	11748	14691	15322
ENSMUSG00000006307	53	78	71	91	99	72	96	73	35	120	525	543	482	450	439	472	738	401	406	368
ENSMUSG00000006310	0	0	0	1	1	3	3	1	2	0	3	4	8	3	1	0	3	1	0	0
ENSMUSG00000006311	0	0	1	1	0	0	0	1	0	0	0	0	2	0	0	0	0	1	0	2
ENSMUSG00000006313	0	0	0	1	1	4	2	0	2	3	15	14	7	9	10	9	5	5	12	7
ENSMUSG00000006315	1417	2578	1856	2465	3070	1785	2958	2269	977	2380	3705	3411	3516	3289	3419	3731	4391	3469	5064	3662
ENSMUSG00000006333	42787	65874	55659	78248	54916	43964	48851	39827	11900	55725	106715	103319	114950	104310	109254	121085	78641	119432	96063	101338
ENSMUSG00000006335	546	818	922	1097	1111	840	974	842	488	1539	2677	2037	2335	2167	2648	3270	2275	2835	3408	3145
ENSMUSG00000006342	4	8	2	10	1	0	0	0	1	9	20	24	19	18	8	8	11	6	7	5
ENSMUSG00000006344	18	32	11	35	14	5	14	18	1	10	20	34	21	11	5	6	28	18	7	5
ENSMUSG00000006345	21	7	2	3	2	0	4	2	0	59	43	24	19	23	7	11	11	9	19	35
ENSMUSG00000006356	4822	7900	7421	10339	12233	9062	12847	11234	6145	24619	6185	6219	7129	6128	8403	9002	9780	9044	16456	13829
ENSMUSG00000006360	955	615	488	881	413	293	503	414	101	2378	745	546	660	630	504	408	353	486	412	409
ENSMUSG00000006362	68	101	128	170	309	195	269	239	63	246	262	281	386	314	436	533	740	403	331	332
ENSMUSG00000006369	460	744	354	547	145	115	207	137	25	153	1165	1135	663	551	342	383	459	316	188	153
ENSMUSG00000006373	1355	2034	1653	2629	2192	1552	3388	2541	680	2549	6244	5512	5407	5098	5520	6484	8205	8733	7256	7003
ENSMUSG00000006378	267	422	257	399	240	162	213	141	90	263	642	609	466	377	209	243	197	161	228	171
ENSMUSG00000006386	38	57	42	48	7	6	14	13	1	10	133	133	82	97	17	21	54	33	24	22
ENSMUSG00000006389	0	0	1	0	0	0	0	0	0	0	4	3	1	1	0	0	0	1	0	0
ENSMUSG00000006390	212	343	199	241	104	57	114	70	18	138	425	415	351	273	139	106	168	128	110	77
ENSMUSG00000006392	1315	2190	1700	2152	1897	1313	1644	1252	430	2010	4390	3652	3390	3165	2869	4035	2643	2357	2421	2295
ENSMUSG00000006395	32	63	78	88	112	67	134	122	105	219	137	131	178	138	231	271	200	227	312	281
ENSMUSG00000006398	901	1498	945	1261	599	407	286	241	35	142	4532	4612	3176	2734	1306	1428	780	641	304	314
ENSMUSG00000006403	19	33	31	27	18	14	29	13	4	12	63	56	54	49	30	38	54	34	22	24
ENSMUSG00000006411	0	2	1	3	11	1	6	6	11	20	4	4	4	2	2	10	13	9	20	15
ENSMUSG00000006412	1954	2529	2324	2972	3091	2227	3263	2880	641	4031	2931	2596	2861	2395	3227	4240	2567	3145	2894	3213
ENSMUSG00000006418	1170	2076	1781	2726	2289	1506	1674	1461	308	1490	3371	3288	3155	3177	2908	3158	2697	2002	2151	1725
ENSMUSG00000006423	865	1251	1002	1499	1270	1000	1238	1042	273	1610	1086	944	930	888	761	905	728	809	724	815
ENSMUSG00000006435	5	14	16	16	22	12	21	24	21	63	87	77	88	77	142	136	205	180	424	320
ENSMUSG00000006442	480	811	612	842	1088	759	1076	873	477	1509	3186	2780	2760	2521	3190	3407	3481	3122	4573	3726
ENSMUSG00000006445	9	10	6	8	2	3	2	3	1	10	32	30	19	17	6	6	11	6	6	4
ENSMUSG00000006456	1051	1799	1473	1454	1358	969	704	689	305	1098	1832	1789	1540	1018	648	1006	982	437	410	383
ENSMUSG00000006457	2	2	3	1	2	2	2	2	2	8	6	7	9	4	9	11	8	12	27	21
ENSMUSG00000006463	126	192	218	199	243	187	228	189	130	193	334	368	338	403	328	351	522	326	408	306
ENSMUSG00000006464	47	84	70	91	121	84	103	89	45	145	282	272	275	253	285	318	416	267	294	309
ENSMUSG00000006469	0	0	0	0	1	0	0	0	0	1	1	0	1	1	0	2	0	0	0	0
ENSMUSG00000006471	181	286	356	382	566	351	509	347	213	499	426	488	389	431	437	484	553	310	379	343
ENSMUSG00000006476	338	506	606	695	790	518	991	753	564	2012	2989	3037	3876	3601	3831	4044	4907	3690	7311	6344
ENSMUSG00000006488	0	0	0	0	0	0	0	0	0	2	0	0	0	0	0	0	0	0	0	0
ENSMUSG00000006490	0	0	0	0	0	0	0	0	0	0	0	0	0	0	0	0	0	0	0	0
ENSMUSG00000006494	85	111	81	146	121	98	121	106	41	158	541	502	421	405	365	459	472	469	437	438
ENSMUSG00000006498	7564	13718	9546	11600	6307	4213	2650	2445	726	2386	13253	13223	10221	9530	3945	4524	4072	2292	1623	1556
ENSMUSG00000006517	215	452	420	492	593	446	657	566	279	1029	870	898	912	867	1122	1251	1343	1445	1718	1523
ENSMUSG00000006519	243	393	313	427	116	67	145	113	37	96	727	664	555	506	222	245	247	177	158	119
ENSMUSG00000006522	0	0	0	1	0	0	0	0	1	2	1	2	1	0	3	1	4	2	41	30
ENSMUSG00000006526	47	53	58	84	73	41	92	77	26	38	205	201	201	232	224	215	318	227	263	217
ENSMUSG00000006527	165	221	183	271	276	226	249	232	64	286	559	497	414	455	300	357	371	263	218	268
ENSMUSG00000006529	0	0	0	0	0	0	0	0	0	0	0	0	0	0	0	0	0	0	0	0
ENSMUSG00000006538	2	0	1	1	5	0	6	3	2	11	6	5	5	5	5	13	8	2	8	8
ENSMUSG00000006542	3	0	0	7	0	0	0	1	1	0	0	0	0	0	0	1	0	0	0	0
ENSMUSG00000006546	0	10	0	1	0	0	5	0	0	5	0	0	0	0	0	0	3	0	0	0
ENSMUSG00000006567	10	15	12	18	12	10	15	16	4	10	34	38	31	28	29	29	56	27	32	21
ENSMUSG00000006570	0	0	0	0	0	0	0	0	0	0	0	0	0	23	0	0	0	0	0	0
ENSMUSG00000006574	11	13	6	8	3	1	5	3	1	1	112	96	55	48	21	20	13	15	5	4
ENSMUSG00000006575	301	571	712	930	1682	1184	1913	1649	671	2116	2104	2084	2973	2814	5017	5286	5273	5009	7023	5471
ENSMUSG00000006576	28	43	37	41	82	62	140	124	78	246	339	342	356	367	480	715	1229	822	1510	1093
ENSMUSG00000006585	230	458	275	325	162	108	94	64	22	63	1278	1242	836	664	330	338	239	182	127	115
ENSMUSG00000006586	237	367	485	606	1813	1372	1981	1608	638	3234	352	320	521	490	1218	1465	2071	1466	1204	1613
ENSMUSG00000006587	1	0	1	0	1	1	0	0	0	0	0	0	0	0	0	0	0	0	0	0
ENSMUSG00000006589	5129	7990	6795	9043	9050	6316	8889	6946	3589	13862	5409	5690	5480	5043	5598	5755	5616	5816	7218	6069
ENSMUSG00000006599	193	264	169	365	355	267	328	315	82	571	1077	931	1164	988	1016	1107	1297	1208	1163	1366
ENSMUSG00000006611	10	25	16	21	6	0	6	2	1	13	35	52	45	49	25	20	26	28	20	14
ENSMUSG00000006641	36	56	35	50	40	31	55	54	11	71	212	146	138	173	149	145	244	187	270	217
ENSMUSG00000006642	0	0	0	0	0	0	0	0	0	1	0	0	0	0	0	1	0	0	0	0
ENSMUSG00000006649	0	0	0	0	0	0	0	0	0	0	2	1	1	2	0	0	0	0	1	0
ENSMUSG00000006651	258	476	522	743	1102	755	1840	1466	547	1311	3900	3978	5120	4658	9407	9710	14633	12283	15634	10757
ENSMUSG00000006673	1797	3090	2255	3158	3988	2809	3197	2794	816	4541	2610	2597	2463	2256	2286	2514	2371	1983	2041	2486
ENSMUSG00000006675	19	43	27	60	37	29	88	63	49	95	167	164	138	151	114	186	282	250	481	324
ENSMUSG00000006676	1031	1595	1517	1931	1954	1309	1419	1208	476	1890	1408	1520	1313	1188	1108	1236	1379	815	1006	773
ENSMUSG00000006678	111	153	89	127	74	59	44	42	4	38	528	490	361	323	183	221	190	162	95	122
ENSMUSG00000006699	7710	10622	8315	12437	17381	12384	17445	15699	5203	34808	11644	10772	11935	10936	14748	18430	17208	20708	23342	29355
ENSMUSG00000006705	295	511	380	584	688	485	636	527	206	819	691	701	591	587	526	624	653	505	483	509
ENSMUSG00000006711	5	11	11	13	13	10	27	27	14	44	10	13	15	14	24	22	79	40	60	58
ENSMUSG00000006715	2668	4422	2547	3683	1642	1202	941	698	102	511	4160	3624	2786	2448	1064	1177	724	609	244	298
ENSMUSG00000006717	474	681	591	793	696	480	663	556	135	1042	1624	1412	1685	1562	1515	1715	1216	1461	1894	1827
ENSMUSG00000006720	231	392	268	422	618	405	456	478	63	483	613	526	578	653	550	698	636	601	508	480
ENSMUSG00000006724	1	0	0	0	0	0	0	2	0	0	5	7	4	7	9	7	17	10	19	12
ENSMUSG00000006728	10803	18522	14643	19376	16376	11734	13076	10283	2817	8828	48777	48374	46031	41744	32127	35668	23867	21091	15979	13177
ENSMUSG00000006731	19	40	31	45	100	70	165	144	66	169	292	267	399	360	821	935	1502	1154	1785	1304
ENSMUSG00000006732	289	474	339	419	287	251	283	203	100	405	657	594	488	449	296	361	342	234	359	315
ENSMUSG00000006736	324	545	339	571	322	263	344	244	50	230	2942	2838	2191	2327	1374	1561	1639	1496	1180	996
ENSMUSG00000006740	521	638	526	852	902	670	838	783	148	1246	2136	1979	1951	1850	1810	2051	1784	2185	1796	2807
ENSMUSG00000006763	188	281	224	280	274	225	246	213	56	293	430	429	362	338	322	377	319	315	234	273
ENSMUSG00000006764	1	2	1	3	2	1	2	4	4	11	8	8	8	6	6	6	12	18	36	40
ENSMUSG00000006777	0	0	0	0	0	0	0	0	0	0	0	0	1	0	0	0	0	0	0	0
ENSMUSG00000006782	68	101	87	108	103	64	108	94	67	318	263	275	262	243	215	252	247	226	471	416
ENSMUSG00000006784	10	13	23	20	10	9	11	9	3	8	21	18	21	24	7	14	10	5	11	12
ENSMUSG00000006800	154	197	99	164	44	26	123	93	62	219	596	597	349	326	131	148	369	294	712	612
ENSMUSG00000006818	867	1383	1214	1659	1793	1315	1902	1534	409	2228	1221	1107	1173	1140	1366	1644	1706	1879	1531	2058
ENSMUSG00000006850	29	53	57	68	80	49	73	71	20	70	255	230	236	193	203	228	265	216	214	157
ENSMUSG00000006906	306	427	419	557	1158	924	1143	1023	350	2195	424	480	564	557	967	1149	1176	1209	1410	1545
ENSMUSG00000006920	52	86	78	99	193	155	227	180	89	416	153	135	172	168	260	293	356	278	329	339
ENSMUSG00000006930	285	391	324	396	224	159	177	185	66	236	1206	1243	838	675	383	421	409	334	364	352
ENSMUSG00000006931	31	74	40	50	48	22	55	46	11	21	609	476	486	378	371	480	779	463	553	285
ENSMUSG00000006932	19570	34279	28720	35098	36638	25365	22761	21331	6071	32550	17755	18037	16522	14427	12941	14732	10756	8925	8568	9335
ENSMUSG00000006941	2702	3897	2857	4534	5833	4447	6565	5504	1470	9282	9764	8961	9280	8678	10996	11617	14159	14936	18481	18404
ENSMUSG00000006948	0	0	2	4	0	0	0	0	0	0	0	2	11	8	0	0	0	0	0	0
ENSMUSG00000006958	11	18	42	33	19	14	18	14	8	19	48	40	51	47	46	42	85	48	77	42
ENSMUSG00000006998	1593	2226	2102	2953	2765	2004	2786	2237	792	4145	6013	6281	5430	4889	4616	5372	4210	3830	4462	4640
ENSMUSG00000007021	95	167	158	224	441	308	716	629	269	799	496	451	616	528	1114	1217	2181	1755	2543	1946
ENSMUSG00000007029	277	444	301	393	306	194	283	222	98	276	1837	2099	1530	1348	1463	1660	1954	1500	1469	1390
ENSMUSG00000007030	0	1	0	0	0	0	0	0	0	2	1	1	1	1	1	1	1	1	0	0
ENSMUSG00000007033	4	3	3	8	8	4	7	9	5	22	3	1	0	2	2	1	3	0	1	3
ENSMUSG00000007034	4	0	0	0	2	0	0	1	0	13	1	1	0	1	0	0	1	0	0	0
ENSMUSG00000007035	39	38	60	72	24	6	22	19	0	10	67	41	41	74	25	25	22	22	4	8
ENSMUSG00000007036	64	124	128	185	194	113	171	166	55	113	779	691	721	613	546	582	841	493	678	449
ENSMUSG00000007038	23	46	43	54	78	47	97	53	40	76	214	231	264	239	296	344	566	392	489	384
ENSMUSG00000007039	2783	4882	4767	5790	6135	4122	4782	3777	1586	3572	16222	15982	16635	16093	16147	17689	12195	10654	9633	7475
ENSMUSG00000007041	1151	1843	1307	1832	955	687	795	571	101	397	3824	3627	3492	3094	1605	1578	1201	989	537	437
ENSMUSG00000007050	2828	5230	3622	5259	3817	2879	2792	2281	538	2715	5046	4379	3353	3061	2119	2236	2047	1751	1959	1654
ENSMUSG00000007080	269	434	256	308	163	125	104	95	23	85	745	723	399	384	236	246	149	122	110	127
ENSMUSG00000007097	206	344	263	407	195	132	329	298	124	415	617	616	557	547	332	404	657	531	770	754
ENSMUSG00000007107	8	7	9	11	10	11	22	24	12	32	0	0	1	0	2	3	2	1	1	2
ENSMUSG00000007122	16	20	16	19	21	19	22	15	2	8	120	132	114	107	124	121	104	81	43	28
ENSMUSG00000007207	131	215	276	364	903	672	1216	1133	710	4274	399	321	433	372	956	1081	1658	1307	3767	3286
ENSMUSG00000007209	0	0	0	0	0	0	0	0	0	0	0	0	0	0	0	0	0	0	0	0
ENSMUSG00000007216	54	93	85	113	155	102	124	104	43	129	333	336	328	396	368	380	319	273	231	195
ENSMUSG00000007279	0	5	7	4	10	6	1	1	0	16	2	2	4	3	5	7	20	8	12	11
ENSMUSG00000007338	659	1147	854	1176	1151	785	904	802	318	1022	2012	1872	1871	1754	1619	1741	1516	1489	1449	1494
ENSMUSG00000007379	2	3	4	6	4	1	8	2	2	7	16	18	15	19	9	9	11	8	10	10
ENSMUSG00000007411	520	666	579	871	1048	738	991	849	257	1585	2264	2183	2108	2024	2159	2299	2260	2369	2549	2847
ENSMUSG00000007415	483	547	482	768	848	616	760	720	152	676	3255	3109	2903	2645	2453	2694	2575	3288	3088	3626
ENSMUSG00000007440	13	24	27	39	82	54	127	117	52	219	28	30	23	37	76	72	154	112	161	139
ENSMUSG00000007457	0	0	0	0	0	0	0	0	0	0	0	0	0	0	0	0	2	0	3	0
ENSMUSG00000007458	412	613	429	538	365	235	411	295	65	361	1301	1188	949	1049	624	746	915	725	621	564
ENSMUSG00000007476	165	262	220	331	267	196	337	245	52	170	565	602	510	477	442	495	604	421	333	305
ENSMUSG00000007480	3	5	3	3	0	1	3	3	1	6	18	15	19	22	6	5	7	10	12	14
ENSMUSG00000007564	3897	7238	6222	7137	10366	7426	8479	8020	4537	17770	9274	9603	9995	7605	10541	11806	10143	8491	12824	12057
ENSMUSG00000007570	79	203	134	154	197	185	251	187	84	361	943	865	735	860	847	827	940	702	1034	919
ENSMUSG00000007589	85	116	89	106	89	62	60	57	21	66	1047	969	737	715	487	528	455	372	335	394
ENSMUSG00000007591	1	0	0	1	0	0	1	0	0	0	22	19	17	16	14	17	22	14	12	14
ENSMUSG00000007594	0	0	0	1	1	2	0	0	0	3	1	0	0	0	3	1	3	1	7	5
ENSMUSG00000007603	84	141	130	160	196	118	182	153	73	344	519	530	524	465	590	635	738	640	916	870
ENSMUSG00000007610	256	576	368	512	384	305	270	230	187	465	469	440	405	366	306	286	397	220	272	191
ENSMUSG00000007613	1086	1376	845	1387	913	632	1340	898	117	871	2034	1890	1496	1578	1133	1350	2007	1600	1048	1219
ENSMUSG00000007617	1160	1256	1301	2006	3944	2962	4725	4054	1083	6755	1103	1015	1183	1035	1796	2183	2456	2702	2180	3165
ENSMUSG00000007646	378	465	275	452	273	193	277	218	32	144	573	493	419	404	221	273	213	241	129	136
ENSMUSG00000007653	28	49	82	111	489	390	970	857	232	1424	61	55	93	93	348	373	935	702	516	869
ENSMUSG00000007655	2097	3023	2115	3251	1023	766	1888	1409	564	3743	1849	1970	1783	1868	476	533	738	658	1232	1364
ENSMUSG00000007656	16942	23546	21059	29534	30738	21609	32514	28471	8028	48627	10251	9185	8174	7534	6343	9702	5776	7567	5849	7222
ENSMUSG00000007659	944	1529	1516	2103	2754	1986	2563	2304	906	4652	2517	2451	2626	2498	3048	3324	3217	2756	3247	2954
ENSMUSG00000007670	805	1334	1168	1286	1190	795	723	668	247	1116	1954	2008	1640	1288	1233	1261	1105	853	927	1022
ENSMUSG00000007682	0	0	0	0	0	0	0	0	0	0	12	12	17	14	56	59	161	172	237	300
ENSMUSG00000007721	628	939	953	1269	1182	973	1352	1005	240	1736	2565	2296	2407	2143	2596	2949	2303	2786	3363	3045
ENSMUSG00000007739	7699	13301	11290	13966	16628	12175	15159	13012	4276	23912	12110	10663	10393	9842	10939	13219	10272	11106	8704	9906
ENSMUSG00000007777	778	1173	1016	1673	1808	1425	1520	1291	352	1732	1693	1589	1798	1691	1667	2185	1886	2404	1529	1975
ENSMUSG00000007783	45	75	66	95	114	62	133	116	35	123	393	385	401	470	469	435	753	535	550	405
ENSMUSG00000007805	6	1	1	6	0	0	6	0	2	21	19	9	14	6	0	0	2	0	3	3
ENSMUSG00000007812	278	496	505	567	781	674	714	697	129	677	776	756	733	797	806	945	912	814	646	721
ENSMUSG00000007815	3695	4565	3804	5536	5210	3755	4949	4306	1320	7524	11150	9568	8713	8384	6778	8557	5641	6249	6089	6433
ENSMUSG00000007817	513	1004	897	1006	1303	822	913	776	361	1154	2605	2721	2446	2101	2153	2345	2989	1656	1898	2095
ENSMUSG00000007827	28	40	32	46	45	33	31	28	8	43	250	227	211	222	150	188	215	181	94	151
ENSMUSG00000007833	406	708	591	905	614	499	574	358	86	474	1005	1063	1117	714	596	661	552	450	358	234
ENSMUSG00000007836	6262	10977	11731	12819	12832	9353	10545	9180	3352	10642	19539	17948	18161	14288	17443	19624	15715	17794	15278	17517
ENSMUSG00000007837	126	185	116	253	95	72	162	132	58	259	425	318	319	302	218	260	320	298	270	271
ENSMUSG00000007850	17547	23254	18275	24123	23529	17257	15432	14499	2603	24655	19393	17324	16609	14860	13078	16703	10885	12222	8910	12140
ENSMUSG00000007867	425	624	552	820	543	425	451	383	90	295	2215	2030	2127	1842	1521	1785	1147	1178	738	715
ENSMUSG00000007872	629	1074	1075	1275	623	345	593	613	598	1764	1537	1430	1548	1465	706	714	713	800	2092	1771
ENSMUSG00000007877	0	0	0	0	0	0	0	0	0	0	6	4	8	10	2	1	0	4	7	0
ENSMUSG00000007880	548	879	778	907	1021	707	623	587	221	954	1436	1556	1263	1126	1001	1033	1353	771	758	866
ENSMUSG00000007888	1	1	3	2	36	30	104	99	69	157	24	32	37	50	561	639	1589	1389	2624	1974
ENSMUSG00000007891	866	1184	812	1427	732	484	1069	856	218	1016	2390	2408	2199	2063	1744	1859	2295	1952	2220	1667
ENSMUSG00000007892	7101	10968	8683	11766	9597	6246	10362	8292	4275	11797	176687	177573	185883	174449	153790	170913	104136	147436	202595	173150
ENSMUSG00000007907	0	0	1	0	0	0	0	1	0	0	0	0	0	0	0	0	0	0	0	0
ENSMUSG00000007908	200	261	231	295	437	352	543	523	182	1213	189	194	209	207	184	230	389	442	576	698
ENSMUSG00000007944	156	256	367	451	789	521	810	724	518	1421	398	363	556	469	957	856	1064	1071	1770	1291
ENSMUSG00000007946	0	0	0	1	1	0	1	1	1	14	0	1	2	1	0	1	0	1	0	0
ENSMUSG00000007950	72	117	117	144	182	139	226	188	105	297	2265	2111	2250	2072	2505	2625	2867	2416	3835	2965
ENSMUSG00000007987	530	836	738	1039	1118	909	1143	1011	284	1591	2315	2284	2162	2002	2024	2607	2150	2294	2808	2579
ENSMUSG00000007989	199	279	177	288	194	145	198	162	27	120	1863	1719	1269	1389	557	572	951	544	197	394
ENSMUSG00000008028	2	6	4	9	6	3	6	5	4	6	19	15	25	6	21	14	36	24	45	52
ENSMUSG00000008035	882	1337	1270	1605	1639	1110	2003	1773	742	2739	2098	2470	2017	1846	1857	2154	2628	2029	2704	2260
ENSMUSG00000008036	3301	6153	5712	8067	10820	7143	9911	8578	3572	15066	10151	9844	10518	9774	12864	13225	10512	12357	18563	15719
ENSMUSG00000008090	54	79	65	67	37	21	30	29	3	7	629	640	443	442	171	180	225	251	190	160
ENSMUSG00000008129	15	26	26	26	45	42	38	34	26	74	43	42	38	57	71	62	122	64	76	158
ENSMUSG00000008136	27	27	33	52	178	128	241	204	100	437	65	50	95	77	198	192	412	310	755	568
ENSMUSG00000008140	964	1673	1337	1632	1403	888	1933	1407	889	1840	3332	3263	2925	2604	2769	2861	3701	3076	3852	3112
ENSMUSG00000008153	83	140	115	177	191	154	425	332	171	498	287	287	266	257	480	545	994	650	1018	813
ENSMUSG00000008167	56	104	105	141	244	182	272	228	181	590	537	550	684	653	1077	1182	1298	1097	2087	1595
ENSMUSG00000008193	0	0	0	0	0	0	0	0	0	0	2	0	0	1	0	0	0	0	0	1
ENSMUSG00000008200	79	117	87	110	102	78	75	71	26	137	583	582	514	477	417	435	693	511	508	569
ENSMUSG00000008206	174	263	186	246	225	124	280	235	116	379	711	584	427	555	368	403	1286	380	679	353
ENSMUSG00000008226	131	157	147	207	137	124	107	106	18	91	294	258	237	232	178	190	173	136	79	94
ENSMUSG00000008301	1033	1322	1087	1516	1942	1400	1676	1563	432	3021	2343	1960	2171	1963	2411	2817	2317	2400	2615	2718
ENSMUSG00000008305	697	1006	931	1357	1457	932	1131	848	307	1167	1653	1714	1558	1388	1241	1275	1543	1107	1309	1254
ENSMUSG00000008307	0	0	3	0	0	0	3	1	0	4	2	7	40	6	9	2	3	11	22	22
ENSMUSG00000008318	16	38	16	36	39	31	36	50	10	33	145	135	106	74	92	113	148	98	143	92
ENSMUSG00000008333	1826	1942	1498	2494	2026	1637	1642	1498	163	2400	4832	4169	3946	3972	3468	4177	2724	2825	2231	2838
ENSMUSG00000008348	46734	87483	82128	85512	98726	67120	98144	89638	44317	182510	25959	28633	26766	22159	22350	25896	25763	19918	23616	25542
ENSMUSG00000008373	1942	3240	2807	3531	2803	2182	2308	1827	804	2973	2945	2861	2295	2114	1516	1801	994	967	1085	1038
ENSMUSG00000008384	26	40	44	69	37	12	32	13	8	37	206	278	170	187	93	98	62	73	76	43
ENSMUSG00000008393	418	706	649	865	1197	838	1404	1151	512	1680	2389	2314	2259	2246	2766	3370	3856	3403	3675	3218
ENSMUSG00000008398	156	281	192	394	158	82	146	102	17	102	594	609	534	467	251	324	253	255	161	139
ENSMUSG00000008429	121	174	127	223	267	189	271	227	45	307	778	736	705	649	714	801	919	816	715	785
ENSMUSG00000008435	227	366	282	388	401	276	418	311	155	640	610	648	587	555	729	849	904	687	936	942
ENSMUSG00000008438	1	2	0	0	0	0	1	2	0	2	4	2	1	2	4	5	7	6	8	7
ENSMUSG00000008450	5134	9229	6659	9843	8646	6131	7420	6186	1943	6154	2024	1861	2130	2232	1501	1701	1549	1950	1505	2198
ENSMUSG00000008461	0	0	0	0	0	0	0	0	0	3	0	0	0	0	0	1	4	2	5	17
ENSMUSG00000008475	3225	4379	5070	6733	9957	7418	10342	9987	4808	20713	5087	4300	5341	5188	7982	9513	9734	12770	14476	19061
ENSMUSG00000008482	2	3	0	1	0	1	1	0	0	0	10	6	3	11	2	4	3	0	4	2
ENSMUSG00000008489	9726	12374	12568	17976	22646	15666	17933	14006	3933	22764	4318	4494	4831	4773	4585	5351	3654	4930	2802	4481
ENSMUSG00000008496	18	19	6	8	35	3	31	17	16	68	51	38	77	69	112	101	290	117	162	138
ENSMUSG00000008540	704	1088	616	1085	314	156	510	368	106	872	855	669	710	628	187	189	274	323	339	361
ENSMUSG00000008575	14586	19360	18950	29858	37454	25735	24888	19832	4173	21446	7970	7238	8765	8250	9257	10998	7685	6825	3271	4229
ENSMUSG00000008590	0	0	0	0	0	0	0	1	0	0	0	0	0	0	0	0	0	2	0	0
ENSMUSG00000008601	2	2	1	0	0	0	0	0	0	8	6	3	10	7	2	0	3	2	0	2
ENSMUSG00000008604	586	1000	945	1207	1404	890	1067	1007	413	1116	2465	2550	2231	2067	2001	2151	2356	1761	2171	1867
ENSMUSG00000008658	134	192	296	412	1387	942	1331	1116	577	2888	448	429	763	700	2151	2538	3068	2935	3282	4607
ENSMUSG00000008668	11844	20688	15842	21104	14376	10265	13074	10240	3227	16706	33243	30469	36011	30743	30608	34741	19944	30334	28474	28903
ENSMUSG00000008682	16682	25507	19499	26381	20718	15313	18639	15144	5054	23908	56519	68425	77484	67031	75955	92948	61386	73298	73396	62638
ENSMUSG00000008683	31732	43284	31213	45578	38037	25560	32879	26068	7997	37849	694652	711476	771793	740451	701648	750559	322613	514460	472806	423202
ENSMUSG00000008690	1132	1864	1403	1716	1756	1158	1554	1185	541	1908	2956	2991	2481	2293	1930	2046	1929	1765	1941	1674
ENSMUSG00000008730	417	569	482	700	732	493	602	511	106	529	1403	1339	1236	1209	947	1170	1125	829	593	676
ENSMUSG00000008734	139	257	178	218	122	90	148	121	21	81	595	615	439	431	249	264	363	228	164	134
ENSMUSG00000008763	102	158	95	152	147	109	199	135	47	201	708	637	498	495	399	455	640	529	501	612
ENSMUSG00000008789	0	1	0	0	0	0	1	1	0	2	0	0	0	0	0	0	0	0	0	0
ENSMUSG00000008813	0	0	0	0	0	0	0	0	0	0	0	0	0	0	0	3	0	0	0	0
ENSMUSG00000008822	1344	2044	1488	2640	3132	2093	2828	2408	465	2539	2120	1762	2484	2175	2370	2933	2226	2824	2083	2090
ENSMUSG00000008843	0	3	0	0	0	0	0	0	0	0	0	3	0	5	0	1	1	0	0	0
ENSMUSG00000008845	1	2	3	2	1	1	0	0	0	2	4	2	3	5	0	0	0	0	2	1
ENSMUSG00000008855	277	463	643	788	1120	809	1052	881	395	1246	1874	2089	2536	2154	3318	3682	3820	2764	2692	2305
ENSMUSG00000008859	882	1114	1124	1799	2619	2158	3166	2835	460	4054	3381	2948	3466	3323	5194	6364	5939	6965	7221	8462
ENSMUSG00000008874	0	0	0	0	0	0	1	0	0	0	0	0	0	0	0	0	0	0	0	0
ENSMUSG00000008892	4094	5949	4304	7068	9560	6920	9057	7982	2619	15427	6819	6344	6405	5889	7048	8556	6642	9272	9374	12139
ENSMUSG00000008932	0	1	0	0	0	0	1	1	0	0	1	0	1	1	1	1	1	1	3	1
ENSMUSG00000008958	549	934	834	1041	1100	789	884	715	304	1203	4143	3921	3910	3422	4021	4411	3528	3497	3298	3194
ENSMUSG00000008976	759	1075	824	1195	1060	784	868	705	110	838	1298	1127	1124	1024	791	887	743	860	566	730
ENSMUSG00000008999	39	72	59	85	13	7	18	11	4	24	338	302	279	257	44	46	88	52	55	47
ENSMUSG00000009013	19301	26165	21963	35472	34637	26755	33823	30157	6175	37503	23993	21025	25574	23017	23680	25522	18065	27948	25439	27222
ENSMUSG00000009030	1599	2455	2353	3074	3318	2530	2898	2614	555	3822	2220	2112	2243	1999	1993	2629	1729	1873	1284	1641
ENSMUSG00000009035	77	146	121	156	98	68	133	98	27	94	731	791	606	596	425	422	745	397	429	320
ENSMUSG00000009047	0	0	0	0	0	0	0	0	0	0	0	0	0	0	0	0	0	0	0	0
ENSMUSG00000009070	0	0	9	1	1	2	0	0	1	27	12	0	3	4	0	4	13	0	4	14
ENSMUSG00000009073	282	419	423	578	950	659	1086	830	267	1635	2653	3086	2944	2977	3072	3385	4619	3372	3360	4081
ENSMUSG00000009075	6	14	28	27	55	39	43	33	17	40	85	88	146	129	269	223	235	144	152	118
ENSMUSG00000009076	198	433	315	462	448	304	473	361	148	618	1254	1197	1281	1091	1143	1269	1078	1195	1321	1229
ENSMUSG00000009079	3573	7111	5784	5099	4728	3174	1989	1947	637	3961	5528	5933	5187	4022	3305	3870	2724	2279	1709	1826
ENSMUSG00000009090	796	1369	1132	1545	1915	1321	1517	1366	619	2539	932	979	936	766	1012	1144	1175	843	1125	1054
ENSMUSG00000009092	10	7	8	8	14	6	8	8	3	14	16	22	28	22	13	33	32	24	9	8
ENSMUSG00000009093	0	0	0	0	0	0	0	0	0	0	0	0	0	0	0	0	0	0	0	0
ENSMUSG00000009097	6	7	8	7	2	4	6	3	2	4	19	11	13	8	8	8	9	8	6	8
ENSMUSG00000009108	1	1	0	2	0	1	0	0	0	2	7	5	3	3	0	1	1	3	3	0
ENSMUSG00000009112	237	405	327	415	353	221	266	219	101	363	1655	1272	1171	1042	1094	1033	1533	480	696	888
ENSMUSG00000009114	0	0	3	0	0	4	0	0	0	1	1	0	0	0	0	0	0	0	1	2
ENSMUSG00000009115	0	0	0	0	1	0	0	0	0	0	0	2	0	0	1	0	6	0	1	0
ENSMUSG00000009145	1	0	0	0	0	0	0	0	0	2	9	6	4	8	3	2	4	1	1	2
ENSMUSG00000009185	0	0	0	0	0	0	0	0	0	0	0	0	0	0	0	0	0	0	0	0
ENSMUSG00000009207	369	487	287	474	500	388	572	469	94	472	717	618	573	558	509	613	830	885	501	618
ENSMUSG00000009210	0	0	1	0	0	0	0	0	0	0	0	0	0	0	0	0	0	0	3	0
ENSMUSG00000009214	2	0	1	1	0	0	0	0	0	0	0	0	0	0	0	0	0	0	4	0
ENSMUSG00000009216	4	7	12	5	41	22	103	89	115	351	15	18	30	25	124	140	341	280	1002	843
ENSMUSG00000009246	1	0	1	0	1	0	1	0	0	1	15	9	53	27	0	0	0	0	0	0
ENSMUSG00000009248	0	1	2	2	1	0	0	0	0	0	2	0	1	6	3	3	4	1	5	10
ENSMUSG00000009281	33	37	52	62	13	12	27	8	20	27	58	69	79	76	9	9	6	16	36	20
ENSMUSG00000009291	1015	1777	1124	1877	1108	887	1264	891	247	1175	1578	1656	1367	1306	788	1029	1349	851	815	672
ENSMUSG00000009292	5	1	7	6	6	7	14	14	2	14	8	20	11	14	20	20	32	18	33	30
ENSMUSG00000009293	1063	1589	1714	2354	1887	1632	1407	1307	389	1809	4173	3965	3501	3792	2971	3389	2976	2250	2148	2079
ENSMUSG00000009350	0	1	0	2	0	0	0	0	0	0	4	8	2	2	1	0	2	0	3	0
ENSMUSG00000009356	1	1	1	1	1	1	0	0	0	3	3	1	4	1	2	3	4	3	11	11
ENSMUSG00000009376	8	4	7	11	54	40	184	182	51	202	10	17	10	9	86	104	431	355	451	451
ENSMUSG00000009378	3	8	6	11	1	0	2	2	0	2	45	39	38	42	10	7	11	10	6	11
ENSMUSG00000009394	267	437	498	646	864	566	839	752	460	1884	426	414	507	444	482	598	644	565	916	962
ENSMUSG00000009406	25	44	40	63	84	57	113	88	25	94	704	704	757	746	875	936	1148	1001	1229	1236
ENSMUSG00000009418	349	605	678	858	1676	1146	1564	1416	884	3593	649	736	740	633	787	908	1576	892	921	1295
ENSMUSG00000009470	1390	1967	1323	1892	1541	1085	1054	922	195	1303	2732	2641	2070	2078	1337	1608	1492	1283	929	1253
ENSMUSG00000009471	2	0	0	1	0	0	0	0	0	3	0	0	0	0	1	0	1	3	0	2
ENSMUSG00000009487	0	0	0	0	0	0	0	1	0	1	0	0	1	0	0	0	0	0	0	0
ENSMUSG00000009535	757	917	769	1232	1477	1140	1399	1260	350	2504	1566	1421	1199	1301	1282	1536	1382	1214	1140	1580
ENSMUSG00000009545	1	4	0	1	3	0	0	5	0	9	57	53	122	158	12	48	11	48	45	6
ENSMUSG00000009549	3411	4885	5318	7390	8614	5980	7589	6466	1868	8861	12331	10871	13521	12280	13194	15088	12127	14007	15350	15512
ENSMUSG00000009551	7	16	3	16	23	22	21	25	5	31	28	46	56	50	86	110	146	118	101	84
ENSMUSG00000009555	1806	2958	2449	3572	4315	3047	3502	2952	771	3882	2507	2536	2188	1967	2181	2296	2435	2001	2810	2524
ENSMUSG00000009563	369	624	459	837	753	428	810	546	269	387	1212	1194	1263	1156	957	923	1853	802	833	639
ENSMUSG00000009566	86	160	120	144	140	101	119	90	43	190	315	336	258	254	224	226	279	186	336	243
ENSMUSG00000009569	155	250	202	310	314	205	336	273	137	691	235	218	178	170	166	179	304	173	219	278
ENSMUSG00000009575	10797	10626	7210	12564	12815	10243	12802	10897	1986	18553	6601	6154	5043	5016	3800	4519	4425	3391	2632	3415
ENSMUSG00000009580	0	0	0	0	0	0	0	1	0	0	0	0	0	0	0	0	0	0	0	0
ENSMUSG00000009585	459	721	560	751	569	425	413	296	47	326	272	291	220	276	170	162	106	110	71	57
ENSMUSG00000009588	1	0	0	0	0	0	0	0	0	0	0	0	0	0	0	0	0	0	1	0
ENSMUSG00000009596	0	0	0	0	0	0	1	0	0	1	0	0	0	0	1	1	0	0	2	6
ENSMUSG00000009614	4	3	3	3	1	2	3	4	3	15	39	39	37	38	19	18	38	32	63	53
ENSMUSG00000009621	53	110	91	134	223	185	255	217	87	317	489	524	508	469	723	812	962	644	746	650
ENSMUSG00000009628	3	7	5	6	3	3	6	3	3	16	46	43	38	40	8	10	16	22	47	48
ENSMUSG00000009630	716	1023	885	1280	1655	1234	1472	1289	396	1969	4447	4376	4377	4054	4624	5118	4715	5414	6629	6436
ENSMUSG00000009633	7	15	19	24	12	20	43	41	24	51	60	40	84	60	42	31	49	100	119	89
ENSMUSG00000009640	207	368	358	430	498	387	476	420	156	757	959	993	962	882	1191	1201	1014	983	1168	1161
ENSMUSG00000009646	5	1	0	0	1	0	3	6	0	18	0	0	1	0	0	0	0	0	0	0
ENSMUSG00000009647	256	346	429	468	655	465	678	570	396	1334	360	327	340	305	427	514	513	448	752	758
ENSMUSG00000009654	1	1	0	1	0	0	0	0	0	0	4	3	2	1	0	1	2	2	2	3
ENSMUSG00000009670	0	0	1	0	0	1	0	0	1	2	0	1	1	0	0	0	0	0	1	3
ENSMUSG00000009681	74	113	122	152	241	181	184	156	63	247	762	796	775	695	1018	1183	1163	897	881	965
ENSMUSG00000009687	152	329	191	288	45	76	94	106	21	102	318	406	289	319	96	112	94	135	139	98
ENSMUSG00000009731	2	3	4	7	10	6	14	10	9	16	20	17	21	18	36	43	86	47	71	55
ENSMUSG00000009733	93	163	121	170	176	111	126	97	40	165	434	429	397	363	332	355	334	287	324	309
ENSMUSG00000009734	0	0	2	0	4	0	6	1	0	3	3	0	1	1	14	7	11	11	15	23
ENSMUSG00000009739	269	489	657	1023	1893	1257	1709	1558	481	1720	1155	1176	1402	1437	2353	2540	3313	2212	2364	2203
ENSMUSG00000009741	462	624	533	751	810	655	780	563	135	614	1091	1098	943	979	862	985	1150	888	985	1011
ENSMUSG00000009772	149	203	155	184	131	93	70	58	15	61	405	386	294	244	157	159	138	95	62	53
ENSMUSG00000009828	142	264	316	380	815	645	732	716	383	1206	1045	1035	1047	1028	1143	1346	1882	1432	1335	1735
ENSMUSG00000009863	1413	2224	1879	2615	2789	1985	2476	2168	781	3695	5491	5579	5420	4792	5329	5712	4223	5366	6335	6662
ENSMUSG00000009876	33	47	75	78	92	48	107	45	12	94	97	97	81	57	113	98	111	141	104	92
ENSMUSG00000009894	1401	2280	2367	3036	6577	4690	6001	5498	2368	10361	2379	2420	2922	2384	4589	5373	4481	4353	7200	7045
ENSMUSG00000009900	25	29	25	31	0	0	1	0	0	1	142	149	108	85	4	4	4	2	3	2
ENSMUSG00000009905	86	109	93	109	122	91	152	143	35	178	165	139	146	153	155	201	284	241	204	222
ENSMUSG00000009907	808	997	739	1125	959	738	754	666	120	976	863	774	731	671	539	654	546	590	480	598
ENSMUSG00000009927	28031	41332	32441	48218	41800	31320	45231	37616	9552	50776	96174	88422	99131	87228	93271	105752	73770	108932	98207	106096
ENSMUSG00000009941	0	5	0	3	3	4	1	3	0	8	6	2	2	1	1	1	0	3	0	4
ENSMUSG00000009995	414	651	470	669	613	406	541	369	173	517	792	967	1010	886	818	765	1030	840	698	622
ENSMUSG00000010021	2	2	3	3	1	1	1	1	1	2	18	6	18	14	4	5	6	8	15	16
ENSMUSG00000010025	272	363	344	473	591	437	441	434	142	816	473	494	500	508	487	576	574	505	582	590
ENSMUSG00000010044	10	12	19	31	8	1	9	2	1	29	20	18	44	45	10	19	21	16	43	46
ENSMUSG00000010045	43	73	58	91	60	46	96	54	20	71	617	604	533	477	492	518	639	477	512	420
ENSMUSG00000010047	343	604	448	529	336	238	389	326	79	278	2930	2836	1718	2030	1337	1538	1643	1119	599	753
ENSMUSG00000010048	52	83	66	84	46	47	36	19	10	73	726	682	727	589	450	345	427	293	371	166
ENSMUSG00000010051	62	67	48	73	34	17	32	15	0	15	81	101	71	66	26	37	58	29	20	19
ENSMUSG00000010054	210	280	250	445	540	438	661	532	223	888	1273	1272	1355	1160	1624	1659	1972	1760	2600	2338
ENSMUSG00000010057	220	374	334	461	699	503	705	630	223	1054	612	592	661	609	916	997	1104	809	1049	934
ENSMUSG00000010064	232	384	298	534	178	151	375	279	117	388	301	381	251	305	152	131	302	182	345	264
ENSMUSG00000010066	180	276	257	355	310	223	295	292	60	248	184	197	169	186	151	159	241	163	134	128
ENSMUSG00000010067	308	556	465	490	676	434	517	403	326	935	745	647	656	599	611	705	690	565	739	699
ENSMUSG00000010080	1	4	2	4	3	2	4	2	2	3	2	3	3	2	1	2	3	3	10	10
ENSMUSG00000010086	28	44	56	59	215	125	232	185	165	528	57	56	72	79	205	244	430	281	656	493
ENSMUSG00000010095	1100	1775	1076	1835	873	593	1098	1003	334	1358	5782	5987	4426	4913	2646	4144	6071	3261	4963	2998
ENSMUSG00000010097	2013	2960	2562	3313	3500	2546	2632	2346	833	3641	13909	14739	14201	11828	13094	12787	12156	9569	10962	10662
ENSMUSG00000010110	2049	3268	2490	3993	5006	3499	4085	3255	1537	5441	1492	1535	1584	1456	1529	1798	1772	1542	1716	1764
ENSMUSG00000010122	1	0	0	0	0	0	0	0	0	3	0	0	1	0	0	0	0	1	1	1
ENSMUSG00000010136	17	23	32	61	2	0	7	0	0	9	46	33	144	119	0	2	3	4	36	37
ENSMUSG00000010142	5	7	1	3	8	1	7	6	0	4	13	18	16	20	13	14	14	15	20	16
ENSMUSG00000010154	30	45	51	56	117	85	133	111	50	170	285	303	350	336	653	696	789	613	763	651
ENSMUSG00000010175	96	145	118	173	110	77	123	124	53	270	123	136	130	116	63	81	124	107	114	155
ENSMUSG00000010205	380	698	543	690	521	313	332	270	133	318	2591	2582	2015	1775	1222	1344	1140	801	699	670
ENSMUSG00000010277	28	42	32	45	38	25	36	28	12	49	1860	1898	1478	1517	986	1052	1411	887	888	854
ENSMUSG00000010290	221	290	254	410	413	369	414	413	102	465	1081	984	1039	1027	1190	1385	1374	1443	1036	1258
ENSMUSG00000010307	48	73	53	79	80	55	105	69	30	76	274	306	295	270	290	295	367	258	269	212
ENSMUSG00000010311	94	192	93	112	11	9	33	7	0	5	262	242	195	172	51	49	102	45	39	30
ENSMUSG00000010342	0	1	1	1	0	1	1	1	1	1	2	1	2	3	7	2	2	6	13	3
ENSMUSG00000010358	21	17	24	37	13	11	14	9	13	62	33	23	24	45	9	17	19	14	17	10
ENSMUSG00000010362	105	157	122	120	88	51	67	31	12	30	1118	1070	945	952	462	535	274	250	154	108
ENSMUSG00000010376	6561	7171	6539	12305	9735	7967	11869	9669	1637	14964	18284	16135	17035	15200	16081	17987	15234	17268	18906	17862
ENSMUSG00000010392	195	274	229	415	442	343	428	340	82	590	563	531	535	505	594	680	747	643	520	608
ENSMUSG00000010406	2640	3633	3549	5023	5342	3945	6345	5043	1026	6106	12391	10374	12319	10825	13822	17211	12162	12091	14868	10652
ENSMUSG00000010435	0	0	0	0	0	0	0	0	0	0	0	0	0	0	0	0	0	3	3	0
ENSMUSG00000010453	405	625	519	811	871	721	740	676	351	1265	1057	1001	817	727	794	711	1747	820	965	1075
ENSMUSG00000010461	71	117	75	110	35	19	12	15	9	24	231	220	167	172	35	46	34	31	25	41
ENSMUSG00000010476	220	415	338	467	253	196	156	116	19	107	197	185	175	166	80	103	97	62	37	50
ENSMUSG00000010505	569	980	977	1167	837	549	476	352	107	456	1641	1812	2019	1710	1332	1269	1362	756	371	390
ENSMUSG00000010517	316	461	313	454	509	378	415	380	123	653	846	807	741	664	704	855	669	774	859	1005
ENSMUSG00000010529	8	10	10	5	3	1	1	1	7	11	32	33	30	20	2	2	4	2	21	29
ENSMUSG00000010538	48	54	61	76	90	72	56	56	17	170	187	134	170	196	116	179	233	144	304	201
ENSMUSG00000010554	540	700	539	775	832	609	638	597	125	685	947	940	895	857	649	771	704	649	417	478
ENSMUSG00000010592	0	0	0	0	2	2	2	3	0	3	4	2	4	5	14	16	28	24	24	36
ENSMUSG00000010601	11	0	0	0	0	1	3	0	0	27	0	0	0	0	0	0	0	0	1	1
ENSMUSG00000010607	434	851	579	736	841	693	967	740	542	773	1643	1577	1880	1586	1830	2190	1852	1993	2267	2179
ENSMUSG00000010608	1342	1590	1137	1781	2339	1665	1740	1453	359	3259	1716	1635	1418	1261	1340	1557	1667	1587	1285	2012
ENSMUSG00000010609	89	123	117	146	149	129	247	164	67	283	109	86	94	93	96	137	229	160	195	141
ENSMUSG00000010651	172	305	298	329	461	320	362	336	145	471	16	32	18	15	11	14	20	20	21	25
ENSMUSG00000010660	47	90	84	124	101	95	100	87	54	150	83	91	92	83	105	114	172	110	180	154
ENSMUSG00000010663	430	724	494	731	559	383	712	525	192	573	2469	2477	1998	1999	1827	2021	2743	2117	1909	1705
ENSMUSG00000010721	120	127	92	126	204	131	328	289	80	412	327	324	291	300	359	384	623	567	581	651
ENSMUSG00000010751	46	131	60	118	69	27	79	45	23	79	487	459	437	399	424	460	670	513	425	476
ENSMUSG00000010755	269	449	338	453	447	320	402	385	180	775	853	783	688	667	671	759	662	734	1258	1344
ENSMUSG00000010760	0	3	2	2	2	0	1	0	0	4	0	3	0	7	0	0	13	0	10	0
ENSMUSG00000010796	0	0	0	0	0	0	0	0	0	1	0	0	0	0	0	0	0	0	0	0
ENSMUSG00000010797	0	0	1	0	0	1	1	1	0	5	1	0	0	1	0	1	3	4	11	11
ENSMUSG00000010803	2	4	3	6	40	35	83	83	31	155	6	4	6	10	134	156	342	370	493	544
ENSMUSG00000010825	3	6	8	5	24	19	19	11	14	29	7	6	7	5	14	19	32	13	18	28
ENSMUSG00000010830	19	62	32	39	9	6	4	8	0	4	215	220	151	192	25	23	43	35	28	15
ENSMUSG00000010841	0	0	0	0	0	0	0	0	0	0	0	0	0	0	0	0	0	0	4	0
ENSMUSG00000010911	310	438	386	523	454	330	387	329	89	382	1132	1076	1154	1013	986	1160	967	833	786	692
ENSMUSG00000010914	413	573	468	662	839	618	725	608	192	1143	850	869	816	743	824	934	921	942	1015	1301
ENSMUSG00000010936	260	389	346	443	603	417	605	514	252	940	702	756	690	585	676	751	872	587	850	763
ENSMUSG00000011008	3	2	0	1	0	2	0	0	0	0	4	12	2	2	1	0	0	0	0	0
ENSMUSG00000011034	101	0	0	1	0	1	0	0	0	391	0	0	1	0	0	0	0	0	0	0
ENSMUSG00000011096	829	1342	1417	1708	1616	1017	1396	1308	427	1924	8303	6725	5942	5154	4956	6591	8185	5544	6484	5055
ENSMUSG00000011114	1247	1645	1316	1760	1307	958	1099	1120	325	2395	1682	1638	1474	1226	1018	1231	885	975	1379	1441
ENSMUSG00000011118	0	0	0	0	0	0	0	0	0	0	0	0	0	0	0	0	0	0	0	0
ENSMUSG00000011148	10	17	13	15	27	19	23	16	9	12	33	42	42	27	40	36	39	32	43	30
ENSMUSG00000011154	2	7	7	11	0	0	0	1	0	14	8	7	26	28	0	0	0	1	14	5
ENSMUSG00000011158	135	197	191	241	283	195	245	193	60	248	1067	1093	1101	971	1063	1074	1145	949	985	992
ENSMUSG00000011171	6	10	5	5	3	2	3	5	1	3	65	47	30	36	16	18	27	13	28	12
ENSMUSG00000011179	1243	1936	1552	2225	2297	1640	1983	1514	269	1817	10533	10336	9058	8403	7536	8266	6389	5740	6558	5737
ENSMUSG00000011254	190	257	208	332	225	146	206	140	66	314	608	516	538	475	405	431	364	441	395	486
ENSMUSG00000011256	18	24	19	27	22	14	39	25	8	33	283	286	258	260	289	321	578	339	341	296
ENSMUSG00000011257	701	1136	794	929	972	766	770	804	311	1225	2774	2570	2318	2169	1984	2285	2103	1996	2173	2165
ENSMUSG00000011263	11	17	11	14	1	1	2	0	3	2	23	25	15	11	4	3	2	1	2	2
ENSMUSG00000011267	1	0	1	1	1	0	0	0	0	0	14	20	28	22	19	15	21	15	12	11
ENSMUSG00000011305	2	2	6	3	3	3	6	4	9	30	2	1	2	1	5	6	10	11	31	16
ENSMUSG00000011306	169	261	251	307	336	247	289	233	85	440	636	625	626	528	713	799	654	644	749	821
ENSMUSG00000011349	0	0	0	0	0	0	0	0	2	0	4	1	3	2	0	2	0	1	1	4
ENSMUSG00000011382	24	32	26	39	41	34	29	25	10	41	60	56	49	61	51	57	70	48	50	53
ENSMUSG00000011427	80	120	114	167	241	164	247	203	70	332	503	466	512	596	542	668	839	642	441	501
ENSMUSG00000011463	17	0	0	0	0	0	1	0	0	47	0	1	0	0	1	1	0	1	1	2
ENSMUSG00000011486	1	0	0	0	0	0	0	0	0	0	3	2	0	4	0	1	2	1	3	1
ENSMUSG00000011589	107	164	156	210	315	211	313	290	149	566	749	665	705	646	1058	1205	1277	1102	1443	1260
ENSMUSG00000011632	0	0	0	0	0	0	0	0	0	0	3	0	2	2	6	4	8	5	9	2
ENSMUSG00000011658	392	614	444	697	445	307	477	276	124	473	994	1268	671	815	693	583	629	547	580	380
ENSMUSG00000011751	10	15	26	27	108	82	191	172	71	172	16	20	22	26	161	142	488	253	399	333
ENSMUSG00000011752	4340	7917	6065	7893	6472	4613	5532	5012	2103	7457	16635	15267	12709	11351	8874	10017	8076	8462	9913	9985
ENSMUSG00000011831	70	80	65	105	86	63	91	78	38	117	789	682	697	708	556	673	850	767	738	958
ENSMUSG00000011832	289	435	574	806	1512	1170	1751	1399	705	2711	869	876	1020	997	1788	1957	2467	1833	2335	2230
ENSMUSG00000011837	409	730	718	806	854	591	743	651	319	919	1445	1612	1724	1402	1657	1612	1597	1341	1530	1359
ENSMUSG00000011877	243	423	427	528	833	573	792	678	331	982	1624	1703	1588	1451	1869	1916	2514	1726	3047	2629
ENSMUSG00000011884	291	455	299	471	279	142	269	170	74	169	1495	1494	997	944	429	464	518	414	362	325
ENSMUSG00000011958	1187	1585	1266	1955	1897	1503	1641	1359	324	1617	3211	3048	3127	2975	2201	2752	2598	2424	1626	2105
ENSMUSG00000011960	438	588	470	722	906	652	789	668	195	1023	682	672	637	658	648	791	730	662	393	487
ENSMUSG00000012017	6	6	5	8	3	2	2	2	2	10	76	68	54	56	13	10	25	16	23	12
ENSMUSG00000012042	0	0	0	0	1	0	0	0	0	0	0	0	1	0	0	1	0	0	0	1
ENSMUSG00000012076	227	288	296	461	553	483	619	486	93	821	1173	1041	1186	1089	1528	1808	1815	1742	1714	2075
ENSMUSG00000012114	195	325	320	357	488	328	375	321	164	618	640	684	626	577	679	714	781	526	718	660
ENSMUSG00000012117	1623	2406	2180	2774	3028	2240	2781	2361	782	3571	1717	1805	1612	1509	1487	1765	1359	1221	1158	1163
ENSMUSG00000012123	1	1	0	0	0	0	2	0	1	6	1	2	0	1	4	2	3	7	14	16
ENSMUSG00000012126	5	11	20	17	11	9	12	15	3	16	84	80	159	143	67	58	66	74	118	79
ENSMUSG00000012187	0	0	0	0	0	0	0	0	0	1	0	0	0	0	0	0	0	0	0	0
ENSMUSG00000012211	1	0	0	0	0	0	0	0	0	2	3	1	0	0	0	0	2	0	0	0
ENSMUSG00000012282	0	0	0	0	0	0	1	0	0	1	0	0	1	0	0	0	0	0	0	0
ENSMUSG00000012296	151	235	193	248	167	112	78	101	43	150	704	668	553	494	309	264	329	217	241	203
ENSMUSG00000012350	4	0	0	0	0	0	5	5	0	0	9	1	2	1	8	2	1	3	1	1
ENSMUSG00000012396	5	20	4	5	10	8	1	0	1	8	13	15	10	7	1	2	4	3	0	5
ENSMUSG00000012405	26309	43364	34360	48349	47266	33386	41470	32328	13476	54555	50097	48446	51057	46478	57646	59466	37362	57971	45302	47094
ENSMUSG00000012422	3256	5499	3027	5182	5082	3006	3900	3440	980	4185	926	832	858	872	636	777	832	832	686	885
ENSMUSG00000012428	1	1	0	2	0	0	0	0	0	2	2	1	2	1	0	1	0	0	1	1
ENSMUSG00000012429	239	420	384	461	499	337	430	387	194	594	425	393	429	385	413	494	520	587	469	623
ENSMUSG00000012443	554	691	361	568	291	219	168	126	14	88	1733	1565	1154	1011	448	514	310	306	99	127
ENSMUSG00000012483	1922	2741	1758	3100	3230	2304	2344	1863	307	1907	5888	5181	5224	4563	4902	5562	3387	4828	2386	3609
ENSMUSG00000012519	19	26	9	15	4	5	10	4	0	5	12	7	3	6	0	1	3	1	1	1
ENSMUSG00000012520	1	1	0	0	0	1	2	0	0	2	0	0	0	0	0	0	0	0	0	0
ENSMUSG00000012535	732	1051	875	1169	1413	1104	1351	1096	368	1910	2342	2206	2136	1897	2501	2716	2604	2414	2178	2266
ENSMUSG00000012609	116	195	228	261	331	206	243	232	67	410	606	513	524	570	517	569	550	414	419	374
ENSMUSG00000012640	169	240	248	293	542	469	626	523	259	1135	298	322	361	314	381	430	569	581	585	681
ENSMUSG00000012705	0	0	0	0	0	0	0	0	0	10	0	0	0	0	0	0	0	0	0	6
ENSMUSG00000012777	1	0	0	0	0	1	2	0	1	0	0	0	0	0	0	0	0	0	0	0
ENSMUSG00000012819	1	2	0	1	2	1	1	2	1	3	2	2	2	1	2	1	3	1	2	2
ENSMUSG00000012848	11023	17638	12743	17257	14365	10051	13030	10283	3827	15804	89106	82314	86401	78540	86919	95666	64367	78136	85761	68768
ENSMUSG00000012889	0	1	0	0	0	0	0	0	0	0	0	1	0	0	0	0	0	0	0	0
ENSMUSG00000013033	293	501	516	663	1049	689	1370	1114	451	1082	1638	1713	1704	1564	2648	2906	4943	2716	2996	2562
ENSMUSG00000013076	61	119	98	120	105	73	77	80	27	88	543	534	444	435	297	342	475	274	201	229
ENSMUSG00000013083	0	0	0	0	0	0	0	0	0	3	0	0	0	0	0	0	0	0	0	0
ENSMUSG00000013089	197	342	316	356	825	597	682	582	238	1115	440	397	424	397	848	920	893	753	812	1035
ENSMUSG00000013091	1	0	0	0	1	0	1	0	0	0	0	0	0	0	0	0	0	0	0	0
ENSMUSG00000013150	140	199	258	322	528	345	455	414	266	654	804	915	969	868	1212	1507	1487	1174	1245	1031
ENSMUSG00000013155	132	202	127	208	172	90	147	125	75	282	575	543	417	425	309	311	305	269	402	331
ENSMUSG00000013158	8	4	5	0	1	1	1	1	0	6	2	0	0	3	1	7	1	0	5	7
ENSMUSG00000013160	729	1116	1052	1598	2533	1880	2539	2237	1026	4050	3517	3462	4180	3664	5804	6564	5883	5716	8714	7054
ENSMUSG00000013236	757	1250	1000	1372	928	624	1206	896	281	828	5468	5469	4996	4680	3549	3681	6348	3445	2877	2358
ENSMUSG00000013275	31	57	38	74	40	19	45	33	21	46	505	467	442	433	294	298	449	283	246	238
ENSMUSG00000013338	0	0	0	0	0	0	0	0	1	1	0	14	0	0	0	0	0	0	0	1
ENSMUSG00000013353	0	5	0	6	2	0	1	2	0	4	0	0	1	0	3	0	0	0	1	0
ENSMUSG00000013367	75	128	115	147	208	134	233	179	74	157	1352	1229	1178	1071	1537	1367	2453	1519	1683	1153
ENSMUSG00000013415	366	579	319	432	152	87	48	50	7	36	799	732	535	500	227	249	264	161	65	58
ENSMUSG00000013418	15	0	0	1	2	0	0	0	0	62	0	0	0	0	1	0	0	0	0	0
ENSMUSG00000013419	23	38	46	47	60	39	80	61	42	123	492	499	444	410	491	558	709	486	788	665
ENSMUSG00000013465	291	473	352	485	527	354	459	405	177	694	2123	2159	1989	1851	1617	1975	2091	1599	2615	1708
ENSMUSG00000013483	0	0	0	0	1	0	2	0	0	3	1	0	0	0	0	0	0	0	0	2
ENSMUSG00000013495	99	165	101	187	136	86	168	114	53	185	319	316	301	284	262	257	399	267	278	222
ENSMUSG00000013523	10	30	20	32	27	7	25	32	22	180	26	39	29	36	21	22	27	37	140	173
ENSMUSG00000013539	215	381	402	473	869	562	712	697	265	1126	744	716	802	788	1099	1412	1464	1117	1616	1464
ENSMUSG00000013584	28	43	41	46	1	3	2	3	0	6	105	97	114	98	0	1	0	7	11	9
ENSMUSG00000013593	1637	2692	2117	2917	2822	1984	2374	2007	862	3021	5808	5566	5334	4795	5217	6003	4785	4944	5406	4838
ENSMUSG00000013611	0	2	2	4	0	0	1	0	0	3	1	0	1	1	0	0	0	1	3	2
ENSMUSG00000013622	641	1044	829	1150	1135	781	1505	1159	506	1299	2219	2022	1995	1739	1890	2246	2848	2271	2568	2112
ENSMUSG00000013629	1009	1694	1208	1466	919	638	567	511	172	666	861	870	602	500	357	325	340	226	193	184
ENSMUSG00000013643	40	0	0	0	0	0	0	1	1	172	0	0	0	0	3	0	2	0	0	0
ENSMUSG00000013646	141	205	228	263	316	197	326	267	101	564	1067	1176	1099	1004	1108	1317	1273	887	1154	1029
ENSMUSG00000013653	0	0	0	0	0	0	0	0	0	0	0	0	0	0	0	0	0	0	0	0
ENSMUSG00000013662	584	738	485	850	780	553	991	855	121	994	2638	2293	2167	2222	2218	2742	2807	3566	2524	3139
ENSMUSG00000013663	186	252	215	365	617	431	587	540	60	783	1137	1042	1228	1130	1572	1956	1968	2391	2186	2924
ENSMUSG00000013668	0	0	0	0	0	0	0	1	0	1	0	0	0	0	0	0	0	0	0	0
ENSMUSG00000013698	3455	5343	5258	7827	10062	7665	11586	9543	2521	12008	8331	8062	8571	8090	9759	11088	11477	9683	11083	9504
ENSMUSG00000013701	1620	2633	2223	3351	3544	2359	3087	2716	1032	4020	5630	5239	5230	4917	4423	5429	4535	4557	5779	5612
ENSMUSG00000013707	6	14	8	11	18	3	8	6	3	16	20	25	22	14	16	26	22	25	17	25
ENSMUSG00000013736	923	1156	845	1452	1357	1154	1378	1124	300	2434	1565	1278	1446	1411	1153	1549	1244	1386	1380	1804
ENSMUSG00000013766	40	87	226	150	240	160	257	167	58	112	81	112	256	222	372	411	394	261	249	133
ENSMUSG00000013787	1124	1721	1683	2056	2462	1692	2055	1780	601	2364	3920	3955	3738	3177	3670	4144	3918	3075	4295	3409
ENSMUSG00000013822	4992	7942	4923	9305	7333	5217	7238	6039	917	7481	7038	6717	6502	5788	5224	5625	4331	4641	4699	4626
ENSMUSG00000013833	192	336	322	362	445	331	387	314	171	582	911	1024	1161	970	859	942	1046	720	1000	877
ENSMUSG00000013846	30	57	71	93	127	95	180	120	61	200	270	281	435	402	755	792	1347	666	734	711
ENSMUSG00000013858	82	142	105	155	133	78	167	122	37	107	1710	1744	1478	1431	1319	1242	2100	1323	1921	1220
ENSMUSG00000013878	185	175	167	289	272	155	330	288	48	286	534	396	453	459	395	469	633	540	495	625
ENSMUSG00000013921	1158	1905	2109	2704	4279	3022	3759	3246	1427	5674	11515	12122	13219	11236	15671	17733	19223	11923	11762	14892
ENSMUSG00000013928	0	0	0	1	2	7	2	13	0	10	0	0	2	0	0	0	0	0	0	1
ENSMUSG00000013936	6	6	8	0	1	6	6	0	0	14	7	6	21	0	0	15	9	6	10	40
ENSMUSG00000013973	517	801	693	941	1092	705	1147	897	373	1251	1569	2338	1920	1546	2021	2147	1698	1781	1893	1572
ENSMUSG00000013974	1	0	0	0	0	0	0	0	0	0	0	1	0	0	0	0	0	0	0	1
ENSMUSG00000013997	372	659	580	845	961	707	761	564	213	849	1060	1085	1047	1013	1030	1190	1095	926	980	840
ENSMUSG00000014030	0	0	0	1	0	0	1	0	0	16	2	1	2	1	1	0	2	0	0	0
ENSMUSG00000014039	88	170	162	162	181	130	130	128	24	174	360	270	285	287	225	275	264	200	148	152
ENSMUSG00000014074	265	281	206	321	316	287	318	274	41	323	1057	1018	839	788	689	728	817	816	673	925
ENSMUSG00000014075	716	973	944	1298	1215	943	1186	1053	526	1878	1353	1156	1391	1316	1354	1712	1210	1764	1728	2083
ENSMUSG00000014077	1136	1647	1602	2271	2361	1733	2114	1929	583	2836	2312	2243	2246	2134	1984	2191	2084	1864	1972	2022
ENSMUSG00000014104	0	0	0	0	0	0	0	0	0	0	0	0	0	0	0	0	0	0	0	0
ENSMUSG00000014158	1	4	4	4	0	0	0	0	2	0	7	10	7	7	3	1	2	2	2	0
ENSMUSG00000014164	21	34	44	37	97	72	112	92	56	254	63	66	56	54	98	115	190	96	140	175
ENSMUSG00000014177	135	211	147	231	234	140	239	175	49	177	1066	939	934	989	867	906	913	1089	638	739
ENSMUSG00000014195	998	1361	1124	1683	1720	1373	1606	1398	360	3019	6173	5547	5795	5498	5791	7319	4968	5739	5821	7360
ENSMUSG00000014198	1	1	0	1	0	1	1	0	0	0	4	5	1	7	1	1	2	1	1	3
ENSMUSG00000014226	2876	3200	2532	4278	4123	3369	3685	3591	427	4622	6833	5583	5900	5615	4733	5834	5196	6353	5357	6752
ENSMUSG00000014232	207	264	233	313	529	406	493	435	192	809	751	639	785	744	1026	1259	1200	1175	1251	1351
ENSMUSG00000014243	24	50	37	55	47	45	56	37	23	73	289	255	309	242	298	329	320	260	416	322
ENSMUSG00000014245	26	52	43	62	39	18	43	33	20	50	215	228	180	169	105	111	174	101	148	139
ENSMUSG00000014294	1711	2885	2602	3727	3125	2259	3056	2775	729	3079	11264	10098	11797	10719	9995	11024	7766	9412	11586	10787
ENSMUSG00000014301	879	1499	1320	2081	2537	1759	2685	2008	967	2513	770	501	764	843	1118	1050	891	786	624	920
ENSMUSG00000014303	63	114	88	107	118	65	77	72	24	65	672	672	589	552	384	385	531	306	351	317
ENSMUSG00000014313	15515	21938	16957	26616	28103	20416	29135	25763	7053	32681	27179	23752	27603	25354	24327	28725	20055	29702	29875	32530
ENSMUSG00000014329	33	47	44	44	11	7	17	10	1	19	152	134	126	115	26	36	34	40	30	38
ENSMUSG00000014349	274	426	436	553	795	602	795	669	340	1337	1150	1147	1112	1003	1431	1651	1708	1419	1883	1791
ENSMUSG00000014351	6	0	0	0	0	0	0	0	0	31	0	0	0	3	0	0	0	0	0	0
ENSMUSG00000014353	51	68	42	75	50	37	75	59	7	59	305	291	270	293	222	229	419	342	222	243
ENSMUSG00000014355	859	1312	944	1373	1555	1092	1216	1131	401	1980	1428	1493	1117	1120	762	909	1067	807	719	905
ENSMUSG00000014361	5	4	4	3	2	1	3	2	0	11	35	21	23	19	8	9	26	17	21	24
ENSMUSG00000014402	2365	3208	2816	4505	5895	4357	5174	4355	772	5374	7524	7055	7812	6550	8146	9434	7791	7792	9146	9539
ENSMUSG00000014418	169	226	205	281	235	165	170	139	64	180	623	625	597	606	435	522	593	446	472	329
ENSMUSG00000014426	56	81	62	85	77	54	73	55	22	104	545	521	406	413	309	361	408	317	349	343
ENSMUSG00000014444	13	20	9	18	5	4	13	12	3	13	81	81	52	52	30	33	83	52	58	43
ENSMUSG00000014453	0	0	0	0	0	0	0	0	0	0	0	0	0	1	0	0	0	0	0	1
ENSMUSG00000014470	56	93	89	117	155	97	115	116	46	125	715	679	741	672	715	697	863	609	673	584
ENSMUSG00000014496	117	169	127	179	204	135	151	138	32	185	856	792	693	658	530	626	737	596	590	788
ENSMUSG00000014498	51	92	86	100	147	96	136	121	58	236	526	613	529	521	446	490	878	403	482	482
ENSMUSG00000014503	1	0	0	0	1	1	1	0	0	2	0	0	0	3	2	2	1	2	2	1
ENSMUSG00000014504	957	1584	1267	2026	2092	1565	2246	2009	534	2678	3466	2881	3577	3172	3336	3691	3634	4419	3905	4827
ENSMUSG00000014529	0	0	0	0	0	0	0	0	0	0	0	0	0	0	0	0	0	0	0	0
ENSMUSG00000014542	0	0	0	0	0	0	0	0	0	0	0	0	0	0	0	0	0	0	0	0
ENSMUSG00000014543	1	0	0	0	0	0	1	0	0	0	0	0	0	0	0	0	0	2	0	0
ENSMUSG00000014547	76	95	86	117	103	85	86	84	15	115	328	323	269	304	188	224	332	158	146	169
ENSMUSG00000014550	63	76	79	91	146	108	119	107	35	212	760	955	1001	1014	871	1081	1333	815	631	1090
ENSMUSG00000014551	559	747	545	697	598	417	584	495	152	840	303	275	269	246	203	252	217	227	242	216
ENSMUSG00000014554	488	668	635	782	977	640	824	670	166	812	965	854	1001	848	922	1063	979	882	832	763
ENSMUSG00000014592	829	1232	1156	1885	2695	2170	2858	2292	905	4088	5713	4677	5588	5412	3084	7406	6556	4523	4787	3808
ENSMUSG00000014599	102	108	69	146	90	83	127	65	7	46	131	149	126	125	106	109	139	101	77	64
ENSMUSG00000014601	288	454	428	586	822	606	682	607	278	1157	1700	1828	1807	1575	2093	2283	2307	1886	2136	2156
ENSMUSG00000014602	1280	2050	1918	2574	4096	2947	4787	3980	2254	7995	1613	1876	1565	1531	2147	2451	4138	2376	2989	2678
ENSMUSG00000014603	10	17	17	15	2	1	1	1	2	0	75	94	73	50	3	5	2	3	5	4
ENSMUSG00000014606	420	680	591	825	987	686	856	750	313	1062	2650	2666	2660	2521	2517	2815	2385	2200	2883	2435
ENSMUSG00000014609	0	0	1	0	1	0	1	0	0	1	2	1	0	0	0	1	1	2	0	3
ENSMUSG00000014633	1228	2324	1384	2379	1366	1080	911	548	198	779	1205	1105	1028	901	630	655	411	486	463	300
ENSMUSG00000014668	733	877	1071	1687	1392	1027	1514	1156	415	1606	2091	1845	1996	2108	1891	2136	2221	1939	1997	1780
ENSMUSG00000014686	0	1	0	1	3	0	2	0	5	5	0	0	0	0	0	0	0	0	1	0
ENSMUSG00000014704	1	0	0	0	0	0	0	0	0	0	0	0	0	0	0	0	0	0	0	0
ENSMUSG00000014725	0	0	0	0	0	0	0	0	0	2	0	0	0	1	0	0	0	3	0	0
ENSMUSG00000014747	1	0	0	0	0	0	0	0	0	0	0	0	0	0	0	0	0	0	0	0
ENSMUSG00000014748	122	232	152	212	187	103	159	166	38	126	1104	1065	860	845	639	652	789	504	544	407
ENSMUSG00000014763	92	132	123	179	225	180	212	194	59	356	555	536	544	516	559	687	784	620	621	702
ENSMUSG00000014767	944	1597	1193	1632	1801	1212	1313	1126	440	1748	1956	2082	1677	1575	1241	1448	1203	1361	1012	1025
ENSMUSG00000014769	3329	4778	3927	5677	5612	4219	5251	4289	1327	7443	11217	10491	10908	9883	10957	12337	9098	11360	12040	11977
ENSMUSG00000014771	377	608	541	693	726	589	714	614	208	923	930	846	897	735	928	1133	944	1116	1150	1128
ENSMUSG00000014773	173	275	140	228	60	39	62	34	10	37	1408	1402	977	927	385	380	458	334	249	212
ENSMUSG00000014776	8	14	10	19	18	10	20	8	18	41	13	18	15	13	16	21	17	20	29	29
ENSMUSG00000014778	16	26	18	25	10	4	5	4	1	9	99	89	83	68	29	21	36	21	14	15
ENSMUSG00000014782	0	3	4	5	0	4	5	10	3	0	26	17	22	11	13	9	25	25	13	12
ENSMUSG00000014786	2	3	2	3	5	4	8	7	4	7	104	95	85	90	88	95	208	118	152	94
ENSMUSG00000014791	2	11	8	4	3	0	1	0	1	8	6	13	10	9	4	2	3	4	2	3
ENSMUSG00000014813	18	17	22	28	35	21	38	29	9	25	55	46	59	53	69	86	147	112	79	83
ENSMUSG00000014837	256	391	500	655	1448	1055	1868	1539	761	3472	1202	1200	1431	1385	2995	3357	4732	3572	4972	4827
ENSMUSG00000014846	95	157	264	338	163	136	276	212	153	693	176	144	280	168	131	125	191	152	554	494
ENSMUSG00000014850	533	703	824	1067	877	631	675	619	223	982	586	585	560	555	528	521	538	482	518	565
ENSMUSG00000014852	1	2	3	2	2	2	3	2	2	4	371	323	237	221	255	284	216	232	117	105
ENSMUSG00000014856	1132	1689	1440	2183	1550	1309	2940	2020	907	3272	1554	1381	1527	1569	1473	1739	1853	1549	1933	1538
ENSMUSG00000014859	191	318	272	349	255	194	209	169	53	207	1948	1882	1521	1491	1004	1024	1071	750	983	792
ENSMUSG00000014867	1080	1752	1184	2019	1213	806	1366	1180	340	1139	3433	3419	2759	2678	1365	1638	2397	1472	1628	1108
ENSMUSG00000014873	138	177	154	222	247	184	227	173	69	375	1048	984	1055	960	1231	1263	1207	1268	1507	1530
ENSMUSG00000014905	189	236	157	281	224	159	321	289	29	307	728	677	725	719	674	828	941	1302	678	840
ENSMUSG00000014907	139	222	191	241	190	141	183	156	65	196	539	453	413	343	311	346	368	384	274	359
ENSMUSG00000014932	366	461	335	525	372	258	331	257	47	377	790	752	651	622	376	492	435	489	385	488
ENSMUSG00000014956	5882	8064	6418	10386	13006	9845	12412	10312	2986	17189	9375	8742	9459	8672	9874	13427	9584	12211	11102	13911
ENSMUSG00000014959	1145	1703	1399	1962	1996	1563	2112	1735	699	2885	2102	2054	2012	1735	1789	2113	2099	2026	2987	2850
ENSMUSG00000014980	618	970	600	1030	810	481	735	560	214	839	2021	1725	1502	1163	881	1152	1220	1010	1066	1063
ENSMUSG00000015001	1	0	0	2	0	0	0	0	0	0	0	0	1	9	0	0	0	0	3	0
ENSMUSG00000015002	255	314	294	428	561	419	522	416	84	523	718	581	582	626	555	695	841	656	499	634
ENSMUSG00000015013	322	515	508	826	1414	917	1469	1192	369	1752	589	474	671	651	920	1153	925	857	1364	1120
ENSMUSG00000015016	149	233	229	266	302	219	314	203	131	446	298	320	282	241	285	301	322	252	347	311
ENSMUSG00000015023	598	897	675	925	828	543	678	536	202	816	2099	2149	1734	1464	1253	1387	1172	1036	1089	1099
ENSMUSG00000015027	16	26	19	29	14	9	30	16	3	26	66	60	57	46	35	38	60	57	107	72
ENSMUSG00000015053	6	11	8	5	6	4	7	5	0	4	38	24	34	36	8	6	29	7	12	21
ENSMUSG00000015083	7	5	1	14	13	3	11	8	9	7	14	16	19	20	11	18	9	8	21	17
ENSMUSG00000015085	3	0	2	2	8	4	14	8	8	22	1	10	8	5	21	36	62	44	114	80
ENSMUSG00000015087	81	117	95	130	137	96	131	116	44	187	1351	1444	1266	1111	1071	1104	1278	1035	1223	1176
ENSMUSG00000015090	42	90	185	196	55	40	110	276	100	383	108	98	191	146	87	72	66	158	164	120
ENSMUSG00000015092	1974	2749	2627	3405	3114	2211	3092	2495	785	3912	8817	8049	9327	7358	8415	9054	6716	8731	8765	8383
ENSMUSG00000015093	0	0	0	4	1	0	0	4	0	1	0	0	3	12	0	9	16	6	9	2
ENSMUSG00000015094	469	798	811	991	1021	773	1563	1234	581	1367	4112	3938	4415	3859	5303	5651	8308	5822	7409	4994
ENSMUSG00000015095	64	102	102	126	191	112	182	137	84	245	1261	1240	1371	1357	1495	1630	1900	1342	2220	1622
ENSMUSG00000015112	131	167	124	172	122	84	63	51	11	62	259	272	219	186	102	127	84	78	38	50
ENSMUSG00000015120	26741	40371	34080	53882	56856	43087	48742	42124	7812	49575	17875	16487	15921	15224	14211	15504	16115	13795	12583	13192
ENSMUSG00000015126	227	335	322	344	332	223	278	227	111	456	1010	1073	1086	1029	1132	1158	953	981	1370	1251
ENSMUSG00000015127	88	141	177	171	251	227	246	187	91	344	272	258	273	296	357	440	505	403	363	352
ENSMUSG00000015133	3	7	5	7	2	2	2	3	0	4	37	41	31	27	6	10	17	9	11	11
ENSMUSG00000015134	1	7	1	6	0	1	3	2	48	166	10	15	15	14	12	16	18	22	137	171
ENSMUSG00000015143	430	734	545	683	519	342	324	294	94	418	705	777	582	505	349	344	362	250	284	292
ENSMUSG00000015149	843	1317	1327	1778	2395	1679	2386	1911	741	3684	1903	2010	2230	2044	2930	3021	2940	2639	3130	2762
ENSMUSG00000015165	10442	17079	13024	15825	15536	10835	9350	8640	3548	14676	12867	14322	12174	9823	7062	8608	6221	5027	5732	5740
ENSMUSG00000015176	413	623	502	645	652	483	556	476	187	899	1532	1480	1277	1087	1238	1395	1307	1145	1312	1544
ENSMUSG00000015189	192	312	219	404	361	255	393	331	126	417	1272	926	933	828	646	837	1365	892	785	789
ENSMUSG00000015202	68	98	77	98	65	40	36	43	8	46	170	158	120	115	54	68	55	51	51	53
ENSMUSG00000015214	143	200	190	249	355	249	290	253	51	275	463	454	495	473	546	609	704	617	429	554
ENSMUSG00000015217	21896	22792	16064	25899	19503	15059	19536	17361	3137	34035	21558	19093	16139	14480	11936	14923	11908	12779	12310	15787
ENSMUSG00000015222	11465	15352	17224	23916	45820	34049	46149	40617	13838	75988	8928	8325	10163	9660	16331	19825	21399	21192	17168	24635
ENSMUSG00000015224	16	19	16	25	25	13	16	17	5	36	62	54	51	39	25	46	42	42	58	47
ENSMUSG00000015242	11	24	16	27	28	25	54	22	14	37	0	0	0	0	0	0	0	0	0	0
ENSMUSG00000015243	34	48	35	52	29	21	51	35	8	31	152	146	131	143	113	133	258	154	104	123
ENSMUSG00000015247	762	1133	1069	1778	2423	1892	2493	2191	651	3604	1786	1646	1915	1825	2615	3135	2849	3082	3445	3696
ENSMUSG00000015289	1004	1607	1477	1755	1387	986	1318	942	415	1527	2629	2398	2167	2167	1757	2177	1687	1615	1661	1503
ENSMUSG00000015290	1432	2325	1986	2772	2389	1659	1863	1744	513	2465	1961	1935	1834	1812	1457	1611	1601	1218	1668	1520
ENSMUSG00000015291	1498	2273	2323	3330	6328	4517	5803	5066	1685	11931	6608	6605	7812	7193	12011	14163	14536	11502	17516	15991
ENSMUSG00000015305	39	58	41	52	30	23	29	24	16	93	252	241	204	197	69	77	112	90	185	268
ENSMUSG00000015312	39	72	67	63	30	17	27	27	9	34	144	130	127	117	79	82	76	51	86	72
ENSMUSG00000015314	0	0	0	0	0	1	0	0	0	1	0	0	0	2	0	0	1	1	1	4
ENSMUSG00000015316	2	1	0	1	0	0	0	0	0	1	0	0	0	2	0	0	1	0	0	1
ENSMUSG00000015335	85	128	106	122	76	47	106	72	22	73	411	327	288	257	196	178	293	198	193	186
ENSMUSG00000015337	36	59	66	75	70	40	88	64	52	123	167	156	185	146	174	131	226	162	375	362
ENSMUSG00000015340	1	6	9	9	0	0	2	0	0	8	3	5	4	4	1	0	1	1	1	1
ENSMUSG00000015341	1290	1934	1500	2573	2634	1833	2537	2073	570	2708	6150	5487	5815	5545	5293	6009	5480	6523	5485	6172
ENSMUSG00000015342	22	38	18	28	33	13	27	24	8	27	263	233	177	170	138	179	253	245	222	259
ENSMUSG00000015354	7	7	8	11	4	0	3	2	2	1	38	29	33	25	8	9	11	11	11	17
ENSMUSG00000015355	5	2	0	2	5	0	8	0	0	1	13	6	8	13	5	6	3	4	5	3
ENSMUSG00000015357	312	468	357	529	500	379	384	354	111	560	855	701	698	604	620	641	641	601	452	669
ENSMUSG00000015363	346	560	467	677	427	311	363	263	132	397	1144	1128	1017	902	692	733	786	529	564	485
ENSMUSG00000015365	0	0	0	0	0	0	0	0	1	2	0	0	0	0	0	0	0	0	2	0
ENSMUSG00000015377	9	18	18	19	42	30	49	47	19	54	58	62	61	56	85	95	211	129	248	164
ENSMUSG00000015396	4	3	2	3	6	6	23	18	1	25	39	17	27	17	33	35	94	82	171	131
ENSMUSG00000015401	4	0	10	4	0	0	0	0	0	5	9	5	6	15	0	0	0	0	0	2
ENSMUSG00000015405	90	1	1	2	0	0	1	0	0	326	4	3	1	3	1	1	0	2	0	0
ENSMUSG00000015437	1	0	0	0	0	0	0	0	0	6	0	0	0	0	0	0	0	0	0	0
ENSMUSG00000015441	0	0	0	0	0	0	0	0	0	0	0	0	0	0	0	0	0	0	0	0
ENSMUSG00000015443	2	0	0	1	0	0	0	1	0	0	0	0	0	0	0	0	0	0	0	0
ENSMUSG00000015452	0	4	0	1	0	1	0	1	1	5	34	31	35	20	5	11	19	8	22	18
ENSMUSG00000015461	650	1279	1091	1296	1534	957	1292	1094	406	1099	1921	1784	1620	1508	1265	1492	1960	1505	1242	1012
ENSMUSG00000015467	4	23	14	26	6	8	9	1	1	1	64	33	55	55	20	13	36	18	13	3
ENSMUSG00000015468	6	10	10	14	7	5	10	9	4	10	81	68	57	57	22	31	40	28	32	21
ENSMUSG00000015474	760	1252	696	1085	430	269	546	436	98	311	1375	965	1013	1130	506	475	522	505	543	255
ENSMUSG00000015476	10	10	24	23	95	66	127	99	237	590	33	37	62	55	244	262	483	299	1089	774
ENSMUSG00000015478	445	670	748	935	1026	653	1104	835	444	1759	4744	4283	4449	4290	5383	6125	5014	5217	5702	5273
ENSMUSG00000015484	3	10	6	6	0	5	3	0	2	15	32	29	32	26	16	25	25	19	52	55
ENSMUSG00000015488	1382	2156	1867	2250	2182	1263	2140	1722	597	1602	4867	4271	3931	4132	3321	3726	4040	2942	2489	2324
ENSMUSG00000015501	39	62	132	179	893	621	703	571	215	1087	177	168	354	375	1279	1465	1670	1103	1161	1472
ENSMUSG00000015519	1	1	1	1	1	2	4	0	0	10	0	0	0	0	0	0	0	3	0	0
ENSMUSG00000015522	497	791	621	936	724	550	555	417	88	484	1189	1096	990	1038	601	565	955	562	317	356
ENSMUSG00000015533	7	8	5	11	2	1	4	2	1	3	24	22	13	13	3	4	9	2	3	2
ENSMUSG00000015536	4693	7561	7488	9460	12326	8084	10797	9514	2835	14856	2797	2379	3081	2821	3160	3986	3053	3013	3109	3236
ENSMUSG00000015542	453	747	685	855	903	661	730	671	268	1035	587	593	607	552	667	729	451	530	739	619
ENSMUSG00000015568	318	486	440	671	670	441	845	688	302	1250	487	492	596	600	760	880	1096	992	1380	1502
ENSMUSG00000015575	2236	3671	2596	3921	2924	1849	2541	1819	476	1284	3647	3556	3483	3280	2138	2557	2207	1887	1233	1041
ENSMUSG00000015579	2	0	1	2	1	0	1	1	0	1	0	0	0	0	0	0	0	0	0	0
ENSMUSG00000015597	67	95	89	112	156	108	119	113	38	243	375	341	328	335	318	378	528	414	516	656
ENSMUSG00000015599	29	35	42	56	88	66	104	82	36	139	304	319	333	293	429	443	742	390	453	447
ENSMUSG00000015605	37	56	64	87	94	80	95	82	44	132	508	505	531	507	676	710	831	549	682	593
ENSMUSG00000015619	0	2	0	3	0	0	1	0	0	1	2	1	5	3	1	1	0	0	0	0
ENSMUSG00000015627	1	0	0	0	0	0	1	0	0	2	0	0	0	0	0	0	0	0	0	0
ENSMUSG00000015647	5	10	9	9	2	2	2	2	1	3	61	62	38	36	11	17	23	11	12	8
ENSMUSG00000015652	6	14	6	9	5	3	9	6	0	0	54	55	31	30	11	10	19	9	3	4
ENSMUSG00000015653	135	153	88	133	116	53	108	57	14	66	99	107	71	70	35	44	51	47	25	33
ENSMUSG00000015656	27831	38839	32726	39232	38826	27392	29030	25617	8122	45144	53730	53772	50469	45737	45513	51269	32044	40228	35175	35733
ENSMUSG00000015659	47	77	71	83	122	115	98	82	20	144	181	179	168	169	147	169	252	162	171	200
ENSMUSG00000015665	0	0	0	0	0	0	0	0	0	0	0	0	0	0	0	0	0	0	0	0
ENSMUSG00000015668	1768	2684	2032	3201	3091	2022	2204	1828	331	2487	3342	3171	3317	3051	2952	3261	2064	2308	2004	1998
ENSMUSG00000015671	2406	3659	2906	3984	4108	2829	3506	2870	951	5114	12392	11457	11990	10695	10831	13566	8541	10127	9662	10434
ENSMUSG00000015672	475	654	488	714	796	634	742	595	167	1008	2305	1958	2360	2215	2218	2559	2180	2901	2087	2804
ENSMUSG00000015697	536	848	655	901	1025	777	823	776	266	1349	1157	1147	953	940	801	986	985	833	770	900
ENSMUSG00000015702	3	5	1	0	4	0	0	4	0	0	11	14	17	12	7	6	8	10	5	7
ENSMUSG00000015709	683	1219	1072	1369	2486	1852	2456	2193	1071	4250	1629	1814	1616	1521	2075	2435	3354	2080	3378	3832
ENSMUSG00000015711	105	202	160	236	454	322	452	389	168	767	685	689	674	620	1031	1149	1179	994	1448	1370
ENSMUSG00000015714	143	202	128	222	97	71	110	87	18	101	1243	1150	942	931	637	651	934	678	683	526
ENSMUSG00000015721	0	1	0	2	2	0	0	0	0	2	2	3	2	2	2	6	14	3	5	6
ENSMUSG00000015733	2632	3353	2436	4210	4781	3986	5029	4705	620	8742	6522	5076	4994	5163	4873	6609	5493	6782	6470	8623
ENSMUSG00000015745	205	342	359	440	394	327	411	312	114	382	5825	6277	6078	5596	5960	5904	5032	4741	5370	4360
ENSMUSG00000015747	126	185	150	259	350	275	367	336	116	672	413	434	452	400	550	686	534	589	688	709
ENSMUSG00000015748	563	826	679	805	671	476	442	445	89	595	1014	1063	997	956	656	781	745	803	680	641
ENSMUSG00000015749	26408	23962	20006	32714	18223	14791	17529	14017	1780	21732	21475	20000	16290	14745	8666	12132	6224	7447	4384	5703
ENSMUSG00000015750	295	651	423	654	509	311	532	400	193	433	7097	7169	7304	7783	5170	7054	7883	5544	6014	4142
ENSMUSG00000015755	84	131	96	139	145	83	128	105	21	140	1860	1693	1666	1591	1441	1593	1971	1491	1299	1484
ENSMUSG00000015757	645	888	686	1126	1474	1191	1004	952	230	1698	985	852	959	857	1057	1270	1082	1114	895	1332
ENSMUSG00000015759	983	1670	903	1354	948	694	972	773	228	692	3442	3276	2912	2993	2407	2708	2688	3345	2713	2817
ENSMUSG00000015766	66	90	98	122	247	192	218	196	79	438	90	128	97	88	156	197	252	235	288	362
ENSMUSG00000015776	1463	2510	2083	3089	3093	2080	2481	1990	637	2940	4602	4735	4487	3896	4338	4859	4015	3039	4484	3117
ENSMUSG00000015787	5	1	2	4	5	5	0	6	1	9	0	0	0	0	0	0	1	0	0	0
ENSMUSG00000015790	339	565	503	694	745	566	805	701	317	1364	1089	1145	1354	1241	1714	2139	2100	2170	2748	2381
ENSMUSG00000015804	1778	3127	2286	3177	3275	2365	3153	2567	1056	3882	5116	4947	5379	4671	5143	5299	4531	5266	5139	5234
ENSMUSG00000015806	2103	3653	3356	4206	5836	4226	5560	4799	2376	9258	1843	1710	2002	1824	2204	2461	1965	2097	3092	2819
ENSMUSG00000015812	2	7	2	8	14	0	8	5	0	0	15	34	14	27	15	20	17	9	10	11
ENSMUSG00000015829	6	10	12	22	62	42	126	101	41	179	32	32	48	51	188	213	657	381	327	385
ENSMUSG00000015837	1497	2545	2520	3028	4035	2814	3751	3389	2003	8455	2296	2287	2594	2031	3019	3604	3093	3130	4527	4763
ENSMUSG00000015839	82	135	114	144	71	47	45	42	11	90	388	346	333	278	155	161	132	135	89	116
ENSMUSG00000015843	0	1	4	0	19	11	13	16	20	72	6	4	4	8	22	23	29	16	55	55
ENSMUSG00000015846	187	279	256	307	230	144	208	181	60	198	480	524	390	354	226	248	265	169	182	158
ENSMUSG00000015850	1	0	0	1	2	2	1	2	0	2	1	0	2	2	1	0	1	2	0	1
ENSMUSG00000015852	19	22	20	32	18	13	30	27	10	23	125	104	104	93	93	114	142	113	115	119
ENSMUSG00000015854	1	0	0	1	0	0	0	1	0	1	0	2	3	0	0	0	0	1	2	0
ENSMUSG00000015869	445	751	633	870	966	689	866	716	237	910	2287	2270	2080	1861	1844	2062	2155	1855	2109	1926
ENSMUSG00000015879	14	24	18	27	14	11	16	15	11	59	99	79	86	72	45	50	66	49	104	121
ENSMUSG00000015880	301	378	196	300	149	103	88	68	6	38	940	865	635	585	240	256	177	152	44	69
ENSMUSG00000015882	412	566	407	659	746	606	798	698	188	1304	911	902	943	838	765	921	1176	1363	913	1500
ENSMUSG00000015889	344	525	390	510	430	310	341	293	112	546	1274	1333	1152	977	932	1007	822	760	847	981
ENSMUSG00000015890	1	1	1	1	1	0	1	2	1	8	2	0	0	1	0	1	0	1	13	20
ENSMUSG00000015932	4672	6569	5557	7987	8893	6720	8967	7790	2030	15647	9168	8827	10290	8991	10553	12214	10086	13032	13278	15752
ENSMUSG00000015937	4844	6808	5156	7204	5923	4024	4764	3691	646	3425	10386	9693	8489	7127	6271	6534	4988	5151	3407	3306
ENSMUSG00000015942	69	215	115	211	257	197	178	211	69	298	331	455	365	241	255	365	491	324	475	322
ENSMUSG00000015943	1224	2161	2052	2445	2488	1379	2276	1806	889	2614	1852	1612	1760	1482	1644	1680	1319	1455	1514	1434
ENSMUSG00000015944	135	196	193	263	428	299	351	299	129	383	832	828	910	883	1057	1207	1426	874	828	811
ENSMUSG00000015947	3	10	4	8	3	1	4	3	0	5	49	60	44	21	9	9	20	24	13	10
ENSMUSG00000015950	23	28	49	52	53	48	45	39	22	47	34	32	36	28	34	32	33	24	27	25
ENSMUSG00000015957	2	9	5	0	0	2	17	0	0	6	14	7	1	2	0	1	3	1	0	6
ENSMUSG00000015961	512	670	469	721	665	509	582	498	112	1029	2211	1984	1988	1797	2118	2694	2331	2862	3597	4383
ENSMUSG00000015962	0	0	0	0	0	0	0	0	0	0	0	0	0	0	0	0	0	0	0	0
ENSMUSG00000015966	0	0	0	2	4	8	2	2	0	29	0	0	1	1	5	6	23	8	25	18
ENSMUSG00000015968	4	4	7	14	23	18	30	27	9	28	31	34	48	60	131	144	328	187	212	218
ENSMUSG00000015970	7	0	3	1	5	3	6	7	3	34	0	1	2	1	5	5	13	14	15	10
ENSMUSG00000015971	156	233	202	294	329	237	255	232	64	321	947	900	887	768	779	1008	818	763	762	769
ENSMUSG00000015980	8	9	7	13	38	25	28	26	10	27	88	60	93	83	157	225	224	176	220	198
ENSMUSG00000015981	5	10	14	12	72	59	130	125	110	370	49	52	60	50	248	301	545	438	1155	982
ENSMUSG00000015994	273	408	308	455	535	360	468	428	104	666	1587	1551	1565	1347	1566	1673	1772	1698	1944	2036
ENSMUSG00000016018	327	402	325	430	442	323	292	290	59	437	1237	1184	1081	953	836	998	800	758	548	790
ENSMUSG00000016024	24	23	25	30	1	2	0	0	0	0	24	26	34	24	1	1	0	1	2	22
ENSMUSG00000016028	47	85	59	81	28	16	22	15	2	6	1410	1536	1095	1096	473	474	591	250	65	59
ENSMUSG00000016087	33	49	35	50	27	12	35	19	5	24	132	109	99	102	50	52	49	54	56	41
ENSMUSG00000016128	20	37	23	33	16	11	18	15	3	30	67	60	61	88	18	19	41	31	30	29
ENSMUSG00000016150	9	11	10	19	33	24	67	61	21	108	25	24	30	32	73	84	200	150	135	169
ENSMUSG00000016179	95	135	157	232	741	487	656	557	218	1110	191	210	264	224	608	687	873	654	753	746
ENSMUSG00000016181	369	531	414	622	905	580	680	634	240	948	651	632	494	607	585	683	1124	485	844	521
ENSMUSG00000016194	5	5	7	19	0	8	21	10	12	48	9	4	8	19	11	4	17	11	45	49
ENSMUSG00000016200	228	323	247	392	397	268	423	360	87	403	318	309	283	282	271	335	499	355	220	280
ENSMUSG00000016206	5	5	2	3	1	3	3	1	1	10	20	33	12	7	3	6	4	11	11	9
ENSMUSG00000016239	13	17	13	22	8	7	8	8	5	13	96	90	65	76	29	30	34	27	18	26
ENSMUSG00000016252	6620	10950	10381	14881	14370	10445	15192	13063	2943	18353	34096	32299	40392	35921	36688	46585	31569	37358	45319	40681
ENSMUSG00000016253	659	1044	858	1151	967	647	730	598	226	1158	1770	1785	1562	1378	1120	1241	1071	795	1024	933
ENSMUSG00000016255	9	14	13	12	15	8	9	15	8	18	37	34	18	11	7	3	7	0	7	4
ENSMUSG00000016256	215	332	220	313	206	120	264	195	54	192	1396	1352	1214	1126	1060	1182	1243	1137	1017	748
ENSMUSG00000016257	1620	1897	1633	2434	1961	1411	2113	1677	405	2590	3032	2750	2659	2835	2540	2842	2592	2648	3102	3066
ENSMUSG00000016262	130	177	166	278	585	465	646	505	109	1005	461	486	499	481	876	1077	1229	1092	1310	1471
ENSMUSG00000016283	10	10	11	7	6	4	8	13	5	22	0	0	0	0	0	0	0	0	0	0
ENSMUSG00000016308	3005	4619	3968	5467	5467	4133	4719	4261	1648	7661	3910	3402	3943	3301	3082	3388	3379	3202	3791	3877
ENSMUSG00000016319	5429	8448	5878	8134	6235	4285	4574	3957	1439	7019	20141	20001	17586	16702	11919	13331	8769	9129	9766	8965
ENSMUSG00000016327	1	0	0	0	1	0	4	0	0	1	0	0	0	0	0	0	0	0	0	0
ENSMUSG00000016344	1646	2987	2918	3639	4640	3252	4364	3402	1385	4543	9187	8746	9948	9157	11283	12275	11382	11965	11573	10385
ENSMUSG00000016346	163	309	355	523	1124	809	1622	1215	443	1415	490	525	644	595	1117	1256	2400	1424	1399	1247
ENSMUSG00000016349	117	168	235	328	954	684	1280	1121	750	3686	402	409	710	634	1955	2104	2308	2408	4858	4446
ENSMUSG00000016356	0	1	1	0	0	0	0	0	0	0	5	8	4	4	15	9	7	5	4	4
ENSMUSG00000016382	871	1230	812	1234	1094	854	1047	1061	296	2012	589	556	529	451	394	516	430	514	608	725
ENSMUSG00000016386	1277	2016	1332	2060	1785	1242	1643	1339	375	1693	7761	7820	6191	5165	4177	4618	4647	4609	3474	3841
ENSMUSG00000016409	178	222	165	232	297	238	288	256	55	484	441	429	466	374	464	577	505	638	496	796
ENSMUSG00000016427	2105	2979	2599	3576	3043	2163	3131	2512	1154	3731	8361	7454	9445	8448	7820	9659	7816	10377	11047	11056
ENSMUSG00000016458	5096	6026	8830	4690	6599	4345	6835	6019	2595	14142	2	1	0	2	0	0	0	1	0	3
ENSMUSG00000016477	201	278	189	237	133	93	81	69	20	101	2701	2829	2009	2007	1259	1307	1714	662	1179	710
ENSMUSG00000016481	491	637	446	706	670	369	577	517	185	832	1233	1195	1065	1016	949	1040	1156	1049	1044	814
ENSMUSG00000016487	101	160	93	151	91	81	120	99	36	157	623	571	480	449	305	391	535	396	461	496
ENSMUSG00000016493	0	2	0	0	0	0	3	1	1	2	13	16	12	13	23	23	88	59	66	93
ENSMUSG00000016494	241	339	158	349	61	31	99	91	21	54	1031	904	613	645	144	158	255	226	218	164
ENSMUSG00000016495	2399	3235	2285	4111	5390	3634	5476	4629	1272	7299	2382	2249	2685	2690	3262	4017	3553	4493	3706	4158
ENSMUSG00000016496	3	4	4	9	18	10	17	17	3	22	25	15	23	29	51	51	78	73	53	42
ENSMUSG00000016498	0	0	0	0	0	0	0	1	0	1	1	0	0	1	1	1	2	0	0	6
ENSMUSG00000016503	293	427	333	468	565	375	569	555	206	920	1875	1771	1771	1592	1762	1976	1840	2400	3279	2790
ENSMUSG00000016510	305	479	397	715	1095	767	1105	847	131	1195	810	907	845	873	1014	1577	1106	996	805	847
ENSMUSG00000016520	57	90	113	123	226	161	162	155	51	217	264	244	288	262	429	497	422	354	335	403
ENSMUSG00000016524	0	0	12	0	0	2	0	0	0	2	0	0	1	0	3	7	0	7	0	7
ENSMUSG00000016526	99	146	103	142	219	154	170	164	56	253	412	444	387	289	374	364	430	359	328	424
ENSMUSG00000016528	298	437	361	498	381	269	346	289	77	281	2497	2503	2388	2041	1656	1779	1471	1136	1282	1097
ENSMUSG00000016529	0	0	0	0	0	3	3	0	0	1	0	0	0	0	0	6	0	5	4	4
ENSMUSG00000016534	734	977	566	1004	429	295	554	456	113	512	1110	983	916	895	524	586	688	684	472	588
ENSMUSG00000016541	2152	3138	2555	3926	5095	3819	4370	3959	1213	7041	6611	6633	6936	6126	7692	8912	7382	7775	9472	9504
ENSMUSG00000016552	36	77	49	70	78	57	116	74	36	68	201	198	190	211	354	374	683	387	368	309
ENSMUSG00000016554	864	1298	1148	1230	1347	958	794	734	230	1323	4170	4270	4176	3245	3742	4247	2492	2799	2643	2757
ENSMUSG00000016559	31872	58159	55845	68414	85195	58535	77893	63204	23508	79247	44817	40254	43152	40510	46354	57196	46145	51572	43724	54622
ENSMUSG00000016619	239	329	270	306	201	175	104	119	24	171	1043	1066	884	691	542	614	434	389	300	394
ENSMUSG00000016624	298	499	557	790	775	435	415	340	44	141	1906	1838	1950	1796	1631	1586	1341	887	405	378
ENSMUSG00000016626	0	0	0	1	1	1	2	0	0	0	0	0	0	0	0	0	0	0	0	3
ENSMUSG00000016637	351	671	577	692	836	598	718	610	193	952	1670	1609	1560	1395	1578	1885	1472	1503	1611	1540
ENSMUSG00000016664	421	673	615	756	558	380	400	398	117	515	703	678	606	520	330	368	337	264	271	265
ENSMUSG00000016756	3	11	3	3	3	0	2	0	0	10	19	17	13	14	13	16	30	22	20	23
ENSMUSG00000016757	388	663	560	711	879	602	691	698	345	818	1030	1190	983	889	1063	1176	1060	887	1122	940
ENSMUSG00000016758	8	10	16	13	7	2	10	2	2	4	58	53	40	39	15	20	13	10	12	12
ENSMUSG00000016763	49	93	81	146	237	172	475	391	77	349	180	197	231	247	463	512	1380	751	643	575
ENSMUSG00000016831	266	425	378	472	575	394	427	375	138	633	935	970	894	812	865	1022	893	836	662	796
ENSMUSG00000016833	3068	5142	3713	4876	5757	3873	4595	4533	1183	7705	4997	4009	4417	4327	4093	4985	2993	4550	4255	5548
ENSMUSG00000016918	208	253	271	455	6	14	23	22	12	37	411	332	457	742	12	21	48	32	60	46
ENSMUSG00000016921	3146	5881	4620	5566	4503	3260	3106	2831	1351	4279	6907	6374	5650	5094	3704	4184	4507	4097	3689	4367
ENSMUSG00000016933	534	852	785	1005	1309	953	992	875	280	1364	1706	1848	1725	1478	1800	1995	2016	1506	1926	2000
ENSMUSG00000016940	127	174	192	220	382	249	331	304	173	539	1065	1097	1030	1044	1484	1484	1631	1588	2113	1796
ENSMUSG00000016942	0	0	0	0	0	0	0	0	0	0	1	0	3	4	1	0	0	1	1	0
ENSMUSG00000016946	442	662	599	764	856	630	761	651	214	1149	2047	1960	1893	1768	1996	2191	2216	1757	2160	2117
ENSMUSG00000016982	1	1	1	2	1	0	0	0	0	3	4	0	0	0	0	1	0	0	1	1
ENSMUSG00000016984	73	84	56	72	67	42	49	31	7	46	652	639	544	527	358	373	313	346	193	312
ENSMUSG00000016995	1	6	3	4	19	18	40	49	28	85	3	0	3	1	14	25	52	37	138	88
ENSMUSG00000016998	0	2	0	0	2	0	4	2	0	0	0	0	0	0	0	0	0	0	0	0
ENSMUSG00000017000	0	0	0	0	0	0	0	0	0	0	0	0	0	0	0	0	0	0	0	0
ENSMUSG00000017002	2	0	0	2	0	2	0	9	0	4	6	3	6	4	4	0	8	25	33	51
ENSMUSG00000017003	0	0	0	0	0	0	0	0	0	0	0	0	0	0	0	0	0	0	0	0
ENSMUSG00000017004	0	0	0	0	0	0	0	0	0	0	0	0	0	0	0	0	0	0	0	0
ENSMUSG00000017007	0	0	0	0	1	0	0	0	1	0	0	0	0	0	0	0	0	0	2	3
ENSMUSG00000017009	78	110	82	111	38	16	26	17	10	39	179	144	99	97	27	31	27	29	23	25
ENSMUSG00000017049	0	0	8	0	0	0	0	0	0	1	0	0	0	0	0	0	0	0	0	0
ENSMUSG00000017057	16	20	7	14	0	2	8	5	2	12	59	45	49	55	16	15	33	26	17	19
ENSMUSG00000017064	0	1	0	0	0	1	0	0	0	0	0	0	0	0	0	0	0	0	0	0
ENSMUSG00000017119	3089	4597	3920	6045	6748	4843	5473	4737	1402	7406	3517	4176	3279	2326	2376	3568	3358	2737	1650	2456
ENSMUSG00000017132	259	371	451	593	915	662	877	776	289	1231	954	862	835	739	1473	1376	1510	1133	1438	1418
ENSMUSG00000017144	1548	2206	1562	2472	1652	1147	1240	964	358	1788	3229	2871	2897	2670	1666	1919	1385	1653	1237	1748
ENSMUSG00000017146	146	248	133	170	73	77	34	40	5	24	358	316	236	233	86	88	92	73	17	17
ENSMUSG00000017165	0	0	0	0	0	0	0	0	0	0	0	0	0	6	0	7	0	0	12	0
ENSMUSG00000017167	1	1	1	1	0	0	0	0	0	1	9	9	5	8	3	2	4	2	5	4
ENSMUSG00000017176	1760	2716	2134	3092	2988	2178	2684	2364	1143	4155	2297	2127	2088	1935	1908	1986	1793	1784	2673	2331
ENSMUSG00000017188	1416	2794	2570	3349	3662	2573	4173	3343	1637	5113	9005	8488	10360	8084	10524	14583	11429	10135	11843	10697
ENSMUSG00000017195	1	0	0	0	0	1	1	0	0	0	2	1	1	3	0	6	0	1	1	0
ENSMUSG00000017204	1	0	1	0	1	0	0	0	0	3	0	0	0	0	0	0	1	0	0	0
ENSMUSG00000017210	648	1073	953	1300	1391	1050	1149	1037	330	1269	2034	1997	2115	2121	1493	1879	2301	1487	1094	1172
ENSMUSG00000017211	0	0	1	0	2	1	0	0	0	6	0	0	2	0	0	0	0	0	0	0
ENSMUSG00000017221	678	1016	864	1158	1183	798	1008	852	383	1708	3918	4059	3517	3095	3230	3561	3446	2733	3755	3311
ENSMUSG00000017264	546	896	684	1009	1068	744	918	824	299	1439	1119	1195	959	914	1028	1110	1093	967	1100	1015
ENSMUSG00000017286	2581	3655	2645	4326	5146	3777	4023	3434	1070	6451	6065	6453	5498	6243	5363	7637	3680	4938	4109	6408
ENSMUSG00000017288	1232	1561	1513	1782	2714	2042	2475	2233	813	4966	1088	1114	1191	1126	1314	1486	1388	1418	1517	1718
ENSMUSG00000017291	374	503	397	666	866	597	830	696	129	1087	1089	970	969	993	967	1158	1522	1222	940	1401
ENSMUSG00000017299	413	551	510	704	702	511	597	476	163	771	1779	1594	1532	1254	1210	1217	1326	1027	1300	1029
ENSMUSG00000017300	0	0	0	0	0	0	1	0	0	0	3	0	0	6	6	0	4	0	9	0
ENSMUSG00000017307	160	246	227	250	300	183	260	210	84	310	451	294	436	343	361	384	520	495	488	320
ENSMUSG00000017309	0	1	1	1	1	0	0	1	0	1	4	1	2	0	1	0	1	0	1	1
ENSMUSG00000017310	0	0	0	0	0	0	0	0	0	0	0	0	0	0	0	0	0	0	0	0
ENSMUSG00000017311	0	0	0	0	0	0	0	0	0	0	0	0	0	0	0	0	0	0	0	0
ENSMUSG00000017314	220	372	332	391	335	267	242	226	78	317	550	584	525	461	342	391	420	256	291	264
ENSMUSG00000017316	0	0	0	0	0	0	0	0	0	3	0	0	0	0	0	0	0	0	0	0
ENSMUSG00000017344	115	184	131	202	30	20	50	48	13	26	564	594	492	482	97	105	188	175	103	61
ENSMUSG00000017376	29	50	53	67	89	64	110	76	21	92	921	871	1004	858	1132	1393	1398	1297	1327	1697
ENSMUSG00000017386	147	281	271	378	542	363	491	363	120	378	2941	3045	3313	2986	3897	3863	4168	3272	4465	3443
ENSMUSG00000017390	3801	5824	4901	6628	4376	2948	2969	2711	928	5169	7148	7293	6761	5675	3819	4216	3088	2577	3516	3489
ENSMUSG00000017400	0	0	0	1	15	10	13	15	4	21	31	31	85	68	533	613	811	648	576	503
ENSMUSG00000017404	17883	27513	22559	30612	26746	19868	26587	22499	10438	33176	81034	73173	77871	71888	74608	81405	51674	60637	73071	56414
ENSMUSG00000017405	7	16	12	17	14	11	12	13	7	14	65	58	54	55	30	44	38	29	48	44
ENSMUSG00000017412	53	38	80	124	349	242	445	379	131	645	75	67	121	122	302	352	537	582	391	589
ENSMUSG00000017417	0	4	0	1	4	0	2	3	0	6	1	3	2	2	4	4	8	11	10	5
ENSMUSG00000017418	1454	1888	1429	2902	3018	2379	2138	2046	399	1771	1499	1353	1271	1318	990	971	1147	1175	682	862
ENSMUSG00000017421	6597	9804	7643	10229	10039	7184	6462	6257	1673	9432	6655	6417	5867	5462	4368	5507	3909	3928	3199	3716
ENSMUSG00000017428	3431	5457	4238	5877	7186	5142	5953	4879	1731	6773	4118	4310	4044	3296	2761	3800	3355	2814	2583	3406
ENSMUSG00000017446	10	26	19	32	19	14	60	31	12	41	62	298	49	56	35	47	88	44	50	34
ENSMUSG00000017453	17	32	15	27	15	13	14	10	3	13	69	66	73	68	41	41	51	38	45	24
ENSMUSG00000017466	340	487	412	548	476	377	866	676	246	1227	1431	1574	1471	1407	1275	1315	2602	1879	3371	2781
ENSMUSG00000017478	504	748	720	842	783	545	613	525	144	808	1488	1528	1222	1074	983	1090	953	831	825	812
ENSMUSG00000017485	738	932	710	1224	1408	1115	1210	1071	226	1806	5308	5083	5098	5075	4855	6659	5560	5789	4221	6021
ENSMUSG00000017491	10	11	15	13	1	1	4	3	3	9	84	69	70	68	12	13	23	23	46	45
ENSMUSG00000017493	647	874	624	907	325	201	398	291	109	375	3058	3073	2334	2220	1152	1178	1648	1188	1392	916
ENSMUSG00000017499	435	741	410	430	249	178	111	85	12	59	491	475	292	238	113	136	67	48	18	29
ENSMUSG00000017548	906	1045	607	1044	827	603	589	534	75	643	4339	3692	3115	3170	1880	2003	1636	1669	1389	1648
ENSMUSG00000017550	72	89	47	105	66	46	51	52	9	67	290	260	180	188	110	130	144	125	81	106
ENSMUSG00000017561	434	725	550	809	478	337	284	218	75	247	1049	1030	873	847	443	445	371	328	222	278
ENSMUSG00000017588	0	0	0	0	0	0	0	0	1	0	0	0	0	0	0	0	0	0	0	0
ENSMUSG00000017607	1	0	0	1	0	0	1	1	0	4	1	2	2	1	0	1	1	0	0	1
ENSMUSG00000017615	542	772	656	872	835	561	819	635	365	1085	1523	1520	1357	1279	1100	1258	1454	1114	1336	1332
ENSMUSG00000017631	547	848	895	1318	3343	2400	3815	3411	1647	7534	1586	1587	1866	1783	3781	4265	5312	4196	5176	5290
ENSMUSG00000017639	83	131	134	170	300	206	360	303	111	498	1349	1251	1145	1163	1813	2104	2654	1699	2038	2241
ENSMUSG00000017652	46	89	39	81	19	19	29	35	1	9	71	111	59	111	39	48	105	54	45	61
ENSMUSG00000017664	324	598	471	573	534	348	520	458	195	589	1163	1285	1122	1134	879	991	982	805	1034	840
ENSMUSG00000017667	218	262	218	319	296	203	253	200	50	259	591	573	521	502	434	484	500	395	267	278
ENSMUSG00000017670	925	1568	1285	1840	2502	1607	2044	1728	606	2790	1234	1190	1091	1083	992	1222	1351	862	1222	1125
ENSMUSG00000017677	858	1421	1126	1452	1562	913	848	643	163	1838	2441	2362	2184	2539	2144	2599	4523	3731	3428	3538
ENSMUSG00000017679	303	487	508	609	659	503	598	426	175	790	1058	902	936	999	913	1037	1196	901	1004	1096
ENSMUSG00000017686	557	874	691	1053	1492	1160	1408	1191	265	1848	1288	1185	1196	1140	1386	1540	1667	1730	1850	2176
ENSMUSG00000017688	34	0	0	1	0	0	0	0	0	107	1	0	0	0	0	0	0	0	1	0
ENSMUSG00000017692	92	168	127	202	71	43	46	27	7	13	2449	2328	2053	2064	722	740	508	286	83	69
ENSMUSG00000017697	88	70	54	56	48	32	42	37	16	259	159	137	99	89	55	78	63	70	111	145
ENSMUSG00000017707	329	413	258	438	294	175	429	355	88	458	1483	1378	1215	1229	935	1122	1631	1459	1204	1193
ENSMUSG00000017713	5	4	6	5	10	8	9	5	6	18	36	29	24	34	50	51	63	33	81	52
ENSMUSG00000017715	102	159	166	214	261	157	217	213	93	297	877	842	922	808	933	1008	1122	919	1361	1079
ENSMUSG00000017716	1862	3409	2019	2779	1277	844	829	606	105	336	5516	4711	3777	3267	1548	1700	1023	994	349	358
ENSMUSG00000017718	9	14	14	8	11	10	15	13	8	24	94	109	78	82	52	53	64	32	53	49
ENSMUSG00000017720	0	0	0	1	0	0	0	0	0	0	0	0	0	0	0	0	0	2	0	0
ENSMUSG00000017721	285	493	335	473	412	238	502	417	129	328	1602	1611	1286	1203	1165	1216	1870	1235	1448	1072
ENSMUSG00000017723	290	539	175	197	17	3	5	27	5	16	863	1086	533	475	51	114	49	64	58	57
ENSMUSG00000017724	21	25	20	26	69	32	106	88	65	231	81	60	72	50	167	183	254	256	451	381
ENSMUSG00000017733	0	0	2	0	0	0	0	0	0	0	0	0	0	3	0	0	3	0	0	0
ENSMUSG00000017734	69	151	118	132	79	95	125	61	97	308	104	188	197	189	205	186	248	281	439	358
ENSMUSG00000017737	2	7	3	6	11	9	21	18	8	4	17	19	20	18	35	49	89	77	38	23
ENSMUSG00000017740	28	10	23	29	120	83	293	240	189	568	36	23	38	30	81	115	247	185	406	330
ENSMUSG00000017747	8	10	9	10	7	3	5	11	2	9	74	62	62	50	33	39	57	46	69	86
ENSMUSG00000017754	302	439	370	601	89	38	178	141	19	56	511	518	667	553	85	142	180	138	157	79
ENSMUSG00000017756	91	163	85	119	44	29	44	32	6	18	582	600	357	352	160	175	248	137	80	54
ENSMUSG00000017760	541	863	444	733	275	220	454	338	137	486	1263	1040	997	864	570	708	892	512	807	553
ENSMUSG00000017764	47	85	77	81	122	67	86	82	46	125	308	309	308	292	323	343	339	280	435	374
ENSMUSG00000017765	19	32	23	41	24	21	42	30	12	26	144	140	129	94	72	91	152	112	135	116
ENSMUSG00000017767	0	0	0	0	0	0	0	0	0	0	2	0	0	0	0	2	2	2	2	0
ENSMUSG00000017774	111	169	149	173	159	104	164	166	74	240	203	197	152	149	162	167	277	204	243	211
ENSMUSG00000017776	1652	2328	2099	3122	3532	2417	3048	2444	950	3432	4086	3725	3538	3470	3026	3573	3434	3572	3334	4170
ENSMUSG00000017778	20326	25920	20304	28170	30269	21520	31066	25672	6242	47391	24303	20972	23617	22191	20824	25684	19241	23117	23972	24316
ENSMUSG00000017781	2875	3849	3502	5825	6299	5161	7028	5673	1149	10827	4152	3682	3942	3469	4102	4663	4430	5078	5984	6095
ENSMUSG00000017801	505	778	732	1146	1414	1007	1274	1075	522	1894	855	791	854	833	1010	1079	1051	942	1124	1166
ENSMUSG00000017802	237	423	301	446	419	279	459	334	133	354	1448	1425	1321	1355	1222	1274	1553	1100	1201	1048
ENSMUSG00000017817	2	1	2	3	3	2	3	1	1	1	4	4	5	4	1	0	2	2	5	6
ENSMUSG00000017830	1	0	1	2	0	1	1	1	0	1	11	8	13	13	5	6	5	7	7	6
ENSMUSG00000017831	801	1042	864	1423	1726	1375	1609	1466	330	2579	2399	2122	2492	2295	2906	3501	3325	4341	3992	5518
ENSMUSG00000017832	0	0	0	0	0	0	0	0	0	0	3	0	0	0	0	0	4	0	0	0
ENSMUSG00000017837	864	1463	1282	1877	2027	1314	1912	1502	679	2085	2186	1926	2104	2144	2036	2036	1882	1562	1840	1693
ENSMUSG00000017843	453	593	417	690	759	519	759	624	148	1071	1428	1255	1313	1188	1488	1652	1773	1841	1888	2275
ENSMUSG00000017858	166	223	175	249	236	181	195	169	47	235	1423	1376	1116	1131	816	910	875	686	555	646
ENSMUSG00000017861	61	117	70	85	42	33	19	18	3	7	951	977	612	522	245	227	160	125	58	48
ENSMUSG00000017868	0	0	0	0	0	0	0	0	0	1	0	0	0	0	0	0	1	0	0	0
ENSMUSG00000017897	43	72	40	53	28	14	15	19	7	15	209	230	163	135	52	48	46	37	63	42
ENSMUSG00000017922	0	0	0	0	0	0	0	0	0	0	0	0	0	0	0	0	0	0	0	0
ENSMUSG00000017929	88	153	103	143	111	84	198	165	56	222	807	782	705	597	590	649	1179	690	967	850
ENSMUSG00000017943	438	750	811	1089	2126	1474	1956	1745	961	3846	1049	1073	1584	1276	2696	3157	2932	2696	3534	3323
ENSMUSG00000017950	7	0	0	0	0	0	0	0	0	30	0	0	0	0	0	0	0	0	0	0
ENSMUSG00000017969	44	74	36	61	16	4	11	13	4	19	138	144	97	83	18	27	26	23	27	27
ENSMUSG00000017978	137	243	176	245	180	111	185	142	144	566	198	185	162	167	90	101	99	95	216	276
ENSMUSG00000017999	366	513	427	565	529	354	417	337	149	660	1048	1035	927	803	671	874	714	613	718	841
ENSMUSG00000018001	197	214	252	384	670	524	910	793	302	1538	589	592	677	602	1041	1211	1665	1333	1910	1870
ENSMUSG00000018008	12	16	18	25	18	12	17	13	13	25	59	51	68	57	48	43	47	33	62	41
ENSMUSG00000018012	92	142	170	271	1001	777	1894	1685	1048	4313	1075	1274	1646	1455	5791	6938	10364	10663	25915	21803
ENSMUSG00000018040	420	586	601	850	852	595	968	746	247	1867	2598	2369	2424	2140	2602	2915	2656	2942	3625	3619
ENSMUSG00000018042	1363	2312	2055	2739	2458	1669	2518	1992	1025	3901	4231	4013	3801	3697	2400	3210	3219	2017	2923	2616
ENSMUSG00000018068	202	277	205	281	239	185	189	152	36	167	618	601	437	522	284	325	447	326	253	285
ENSMUSG00000018076	80	129	143	176	306	223	274	240	80	310	557	567	544	568	684	780	1138	649	597	689
ENSMUSG00000018102	174877	295015	216406	283925	139652	93353	91695	66265	14406	45732	979	878	1028	934	695	795	585	574	461	410
ENSMUSG00000018126	7	6	8	9	21	10	20	18	16	96	14	12	12	14	14	23	35	34	128	91
ENSMUSG00000018143	68	114	158	197	299	202	336	214	67	238	235	227	296	288	463	536	583	439	353	364
ENSMUSG00000018160	312	398	335	486	668	467	566	479	129	697	946	894	762	778	682	787	906	682	677	808
ENSMUSG00000018166	3	4	3	3	3	3	3	5	1	12	1	1	4	3	1	2	2	3	4	1
ENSMUSG00000018167	64	97	81	98	88	61	82	55	23	61	761	765	767	757	615	605	685	454	388	250
ENSMUSG00000018168	0	1	0	0	0	0	1	0	0	0	0	0	0	0	0	1	1	0	0	0
ENSMUSG00000018169	72	147	125	153	83	49	67	32	7	17	2862	2952	2420	2437	1183	1110	838	545	221	139
ENSMUSG00000018171	266	348	230	389	327	231	484	379	81	551	1730	1744	1404	1542	1038	1540	1590	1236	1027	850
ENSMUSG00000018189	862	1085	859	1155	1163	858	1091	990	188	1428	1767	1582	1529	1394	1284	1623	1266	1398	1397	1599
ENSMUSG00000018196	4100	4549	4916	6971	7521	5818	6565	6036	1322	8371	4075	3709	4710	3829	4593	4619	4341	5491	3546	4908
ENSMUSG00000018199	594	837	674	943	1178	818	936	823	197	1194	1326	1214	1248	1151	1195	1500	1252	1552	962	1568
ENSMUSG00000018209	427	595	522	692	804	630	786	645	142	935	958	1009	921	842	880	1011	981	874	689	783
ENSMUSG00000018211	0	0	0	0	0	0	0	0	0	0	0	0	0	0	0	0	0	0	0	0
ENSMUSG00000018217	222	272	127	231	219	207	420	289	34	466	216	253	152	208	283	302	578	391	218	232
ENSMUSG00000018238	0	0	1	1	3	0	1	2	1	3	5	6	4	4	9	5	7	10	8	8
ENSMUSG00000018239	116	141	112	178	143	146	160	148	15	234	498	438	509	402	374	499	509	616	442	706
ENSMUSG00000018259	0	0	0	0	0	0	0	0	0	0	0	0	0	0	0	0	0	0	0	0
ENSMUSG00000018263	1	0	0	1	0	0	0	1	0	0	1	0	1	0	0	0	0	0	0	0
ENSMUSG00000018286	2295	4390	3690	4861	4983	3361	4100	3411	1541	4987	15805	14701	15396	13715	13683	16677	10387	12739	14691	13430
ENSMUSG00000018287	828	1244	1162	1614	1431	1143	1379	1273	421	1894	5026	4825	5039	4499	4283	5512	4264	4424	4089	4523
ENSMUSG00000018293	22456	40650	31770	47123	35999	26079	30810	25988	7414	33318	21663	20340	19150	15982	12571	13657	14254	12801	13721	12170
ENSMUSG00000018322	456	680	601	844	824	681	791	826	216	1084	727	724	734	595	707	830	808	752	899	757
ENSMUSG00000018326	3185	4453	3753	5344	7449	5440	7967	7074	2495	13236	6982	6485	6794	6160	8644	10180	10740	11113	12701	15310
ENSMUSG00000018334	47	64	72	79	132	95	121	109	57	194	356	318	398	305	429	480	714	472	629	580
ENSMUSG00000018339	0	0	0	0	0	0	0	0	0	0	355	345	234	176	108	88	126	164	126	114
ENSMUSG00000018340	356	512	443	524	339	236	314	302	103	523	622	623	526	477	352	370	415	401	502	467
ENSMUSG00000018341	2	1	0	1	0	1	0	0	0	0	3	1	3	3	2	2	0	0	1	1
ENSMUSG00000018347	97	140	156	209	326	213	253	261	69	303	333	309	345	328	437	470	492	419	430	388
ENSMUSG00000018362	7098	8464	5365	8010	4038	3373	2118	2006	265	2715	1461	1376	1127	871	496	609	215	195	298	388
ENSMUSG00000018363	179	264	214	309	368	270	316	287	61	415	1166	1154	1164	1048	992	1084	1171	1044	745	974
ENSMUSG00000018372	53	79	61	80	67	64	36	31	11	42	229	229	231	235	189	186	236	222	155	157
ENSMUSG00000018377	307	442	386	538	571	392	502	356	74	437	2337	2150	2136	1997	1729	1921	1856	1699	1161	1449
ENSMUSG00000018378	309	545	531	625	705	472	706	565	220	829	1516	1465	1406	1243	1241	1367	1560	1169	1661	1437
ENSMUSG00000018379	12565	22014	19029	24250	18720	13178	12726	10772	3635	13747	23166	19239	17665	15455	11744	13785	9746	10159	7104	8552
ENSMUSG00000018381	6	11	7	5	3	4	5	6	3	9	14	19	31	34	7	30	21	5	31	27
ENSMUSG00000018387	9	13	15	28	19	13	24	18	16	46	20	22	17	16	12	12	32	17	22	25
ENSMUSG00000018395	1114	1319	1430	2018	3583	2733	3522	3291	921	6961	914	961	1048	912	1419	1762	1816	1911	2002	2513
ENSMUSG00000018398	692	1056	913	1277	1105	847	1049	958	187	1021	1243	1188	1115	1059	883	938	1118	896	985	931
ENSMUSG00000018401	414	685	634	846	1046	765	823	728	270	1245	1338	1397	1367	1295	1270	1449	1622	1086	1093	1182
ENSMUSG00000018405	26	51	53	56	65	49	85	65	43	156	197	200	155	147	184	233	248	247	336	298
ENSMUSG00000018411	2781	4049	6714	8357	41555	32160	47179	43065	19985	105902	1499	1722	2891	2306	10902	13188	17087	13091	18814	21338
ENSMUSG00000018412	349	545	443	704	938	642	796	602	174	868	1481	1404	1361	1371	1383	1562	1995	1287	1322	1467
ENSMUSG00000018415	125	193	130	205	213	176	260	190	35	420	1765	1656	1454	1528	1395	1593	1714	1392	1362	1328
ENSMUSG00000018417	1311	1707	1252	1941	1960	1402	1579	1254	280	1803	1198	1063	1030	963	872	1064	923	904	681	781
ENSMUSG00000018425	254	344	241	350	294	231	250	208	47	339	1248	1163	1112	1032	750	897	761	776	553	690
ENSMUSG00000018427	63	150	129	191	171	159	191	144	32	117	186	202	221	236	208	262	237	171	82	94
ENSMUSG00000018428	218	321	278	392	494	378	631	520	213	680	578	572	460	446	508	573	923	627	610	546
ENSMUSG00000018433	592	808	594	751	753	534	554	497	150	938	1046	1001	847	821	683	803	683	611	611	753
ENSMUSG00000018442	567	881	495	950	721	290	623	553	147	514	1093	809	847	946	540	789	761	764	522	542
ENSMUSG00000018446	1508	2030	1512	2122	1759	1320	1619	1399	483	2510	5455	5522	4943	4069	4102	4218	3719	4302	4981	5000
ENSMUSG00000018449	925	1818	1628	2262	1725	1225	1622	1296	652	1337	3870	3612	3198	3897	2632	3458	2301	2677	3346	2447
ENSMUSG00000018459	4	3	6	3	4	5	15	10	7	11	14	10	18	9	22	22	38	31	37	21
ENSMUSG00000018470	13	20	22	25	43	37	43	28	15	59	78	75	72	70	98	102	121	93	162	165
ENSMUSG00000018474	306	411	494	673	973	705	902	752	255	1163	7043	7029	8270	7866	7672	9008	11521	6689	5220	6074
ENSMUSG00000018476	86	136	143	177	242	161	179	142	58	188	1026	1069	1061	919	1078	1177	1575	821	789	700
ENSMUSG00000018479	2	0	0	5	16	2	12	0	8	37	11	4	20	15	3	22	34	26	85	73
ENSMUSG00000018481	461	686	511	786	882	632	761	651	191	1099	1431	1330	1271	1167	1020	1176	1306	1241	1021	1430
ENSMUSG00000018486	1	0	0	0	0	0	0	0	0	0	0	0	0	0	0	0	1	0	0	0
ENSMUSG00000018500	11	13	8	13	3	5	4	4	3	12	51	54	31	38	14	20	36	13	40	41
ENSMUSG00000018501	610	836	680	1008	1171	818	1027	874	263	1733	3769	3599	3499	3356	2612	2823	3804	2846	2525	3305
ENSMUSG00000018507	8	9	12	12	39	37	65	55	43	107	34	42	59	48	145	170	291	230	312	221
ENSMUSG00000018509	475	775	769	960	1401	1004	1463	1185	312	991	2744	2813	2897	2364	3897	3706	4176	4277	3853	3303
ENSMUSG00000018537	1275	1901	1362	2362	2954	2106	2805	2132	488	2759	2404	2145	2355	2095	2158	2375	3225	2093	2467	2154
ENSMUSG00000018541	214	255	274	361	353	288	272	233	85	366	513	466	480	383	405	491	394	372	268	345
ENSMUSG00000018543	0	3	0	2	3	3	0	0	0	3	40	68	38	72	67	67	44	45	32	27
ENSMUSG00000018547	253	344	380	545	995	728	1066	952	325	1642	1957	1912	2050	1952	3019	3529	4086	3073	3913	4313
ENSMUSG00000018548	190	254	212	306	374	278	364	317	109	636	4134	3956	3473	3068	2656	3199	3173	2812	2431	3176
ENSMUSG00000018554	38	70	43	66	49	27	63	29	17	89	111	154	104	124	74	74	74	68	123	93
ENSMUSG00000018559	145	210	182	212	255	164	290	239	101	238	3384	3745	3546	3220	2810	3164	3426	2580	3939	2725
ENSMUSG00000018565	979	1204	1241	1581	1968	1452	1973	1632	639	2549	3659	3491	3472	3345	4060	4204	3983	3852	5361	4508
ENSMUSG00000018566	55	137	56	76	69	25	65	29	9	20	271	241	124	147	85	79	83	56	29	31
ENSMUSG00000018567	8593	12923	10491	17298	19487	13153	18103	14997	3888	20355	18232	17150	20259	18551	21860	23766	16383	17373	21889	16410
ENSMUSG00000018569	124	0	0	8	0	0	9	0	0	350	0	2	14	0	12	2	0	11	3	0
ENSMUSG00000018570	104	173	177	221	283	151	226	201	38	214	453	422	412	416	443	487	398	289	282	253
ENSMUSG00000018572	1563	2016	1808	2544	2029	1553	1810	1416	482	2940	3169	3267	2931	2696	2243	2432	2113	1880	2010	1814
ENSMUSG00000018574	269	422	415	534	482	330	368	344	109	521	791	772	910	778	719	775	616	610	589	622
ENSMUSG00000018581	0	1	1	1	1	1	1	0	0	1	2	1	4	6	0	1	2	1	2	3
ENSMUSG00000018583	1748	2798	2237	2425	2233	1580	1300	1165	417	1705	2704	2667	2320	1905	1776	2063	1519	1315	1066	1197
ENSMUSG00000018585	1474	2445	2282	3072	3691	2555	3499	2963	1280	4075	6244	6407	8249	6961	8009	9136	7571	8903	9750	10150
ENSMUSG00000018589	39	55	50	88	174	122	241	215	60	267	386	341	521	505	1012	1206	1624	1607	1209	1377
ENSMUSG00000018593	4843	6676	4181	6731	1519	1135	3216	2575	738	2046	4173	4084	3139	2894	905	1105	2003	1494	1316	1244
ENSMUSG00000018595	0	0	0	0	0	0	0	0	0	0	0	0	0	0	0	0	0	0	0	0
ENSMUSG00000018599	32	63	48	78	123	72	116	91	73	200	225	237	254	231	281	277	344	235	465	376
ENSMUSG00000018604	20	10	17	20	7	5	16	11	6	60	7	6	9	9	3	6	12	9	12	6
ENSMUSG00000018620	0	0	0	1	0	0	0	0	0	0	0	0	0	0	0	0	0	0	0	0
ENSMUSG00000018623	6	0	0	0	0	0	0	1	0	21	0	0	0	0	0	0	0	0	0	0
ENSMUSG00000018634	1	1	2	1	2	3	9	8	3	19	10	14	8	7	37	52	101	85	240	167
ENSMUSG00000018648	878	1403	1172	1899	1111	618	610	316	72	249	1037	1065	1160	1123	739	749	409	282	196	180
ENSMUSG00000018651	220	327	219	315	347	260	270	232	57	451	910	796	760	687	680	827	808	689	767	859
ENSMUSG00000018654	11	20	30	23	23	19	30	18	8	34	30	108	23	25	18	14	116	20	15	17
ENSMUSG00000018656	1	0	0	0	1	1	1	0	0	0	0	0	0	0	0	0	0	0	0	0
ENSMUSG00000018659	135	176	248	304	362	233	210	230	113	471	292	296	313	251	304	313	244	267	429	369
ENSMUSG00000018661	359	574	495	746	612	455	607	450	210	832	1060	1121	1120	1014	754	860	873	680	966	833
ENSMUSG00000018666	8868	10441	8093	13888	10826	8250	8760	7787	1228	7782	8421	7358	6856	6516	5024	6510	4984	4873	2941	3662
ENSMUSG00000018669	716	1069	1129	1316	1685	1057	1344	1187	485	2324	1589	1661	1598	1418	1748	2025	1681	1531	1857	1833
ENSMUSG00000018672	55	74	58	54	41	21	29	40	1	22	227	229	215	240	128	125	143	117	74	55
ENSMUSG00000018677	427	748	573	895	732	466	658	515	290	721	4869	4762	4140	4139	2858	2784	2795	2049	2886	1602
ENSMUSG00000018678	201	366	313	340	336	218	277	240	104	345	439	420	352	337	280	293	310	218	231	189
ENSMUSG00000018697	190	259	234	334	414	298	351	310	72	501	889	884	876	794	941	1190	845	922	811	934
ENSMUSG00000018698	27	41	30	38	17	7	17	12	4	22	90	101	99	88	49	25	36	26	12	20
ENSMUSG00000018707	97	148	131	190	289	201	295	266	139	565	992	942	828	999	1017	1225	2319	1296	1357	1359
ENSMUSG00000018727	0	0	0	8	2	2	0	0	0	11	5	1	2	0	0	0	1	0	0	1
ENSMUSG00000018733	218	328	241	356	435	300	417	372	137	607	1188	946	1150	1106	1694	1059	1221	1486	1646	1123
ENSMUSG00000018736	400	504	445	746	1028	929	1081	1026	280	2094	989	936	1042	1010	1335	1465	1679	1394	1967	1968
ENSMUSG00000018740	6	15	19	18	20	9	6	10	3	9	16	21	20	17	12	11	17	9	3	10
ENSMUSG00000018750	11	17	29	27	38	28	52	36	40	114	109	88	154	105	141	171	298	150	193	191
ENSMUSG00000018752	3	10	22	24	20	12	19	15	10	39	12	15	28	25	15	12	5	2	22	18
ENSMUSG00000018761	460	882	631	898	862	541	901	662	408	1098	2575	2753	2583	2163	1992	2411	2696	2177	2998	2423
ENSMUSG00000018765	269	395	371	510	580	405	391	323	107	492	1840	1898	1887	1501	1751	1863	1682	1221	1391	1303
ENSMUSG00000018770	13079	19576	13730	19899	23036	15962	20207	17557	5572	31883	28502	25609	25279	22312	24408	27819	24427	26964	30882	31188
ENSMUSG00000018774	20	23	18	28	16	6	16	11	8	26	97	83	77	75	52	47	66	46	62	38
ENSMUSG00000018776	1	3	4	7	0	0	1	0	1	1	9	5	20	15	0	0	1	0	1	0
ENSMUSG00000018796	55	65	64	85	125	108	191	159	115	606	135	79	128	78	142	151	212	171	491	551
ENSMUSG00000018800	19	20	13	26	26	19	40	36	7	36	116	114	86	88	96	123	257	212	125	172
ENSMUSG00000018809	25	34	28	40	45	34	42	35	15	63	161	180	141	143	159	176	206	163	189	201
ENSMUSG00000018819	69	77	64	132	93	47	52	27	21	118	97	103	110	63	85	51	82	80	140	126
ENSMUSG00000018820	147	219	222	278	355	219	432	351	102	347	515	493	459	531	583	605	1194	659	871	603
ENSMUSG00000018821	60	112	123	126	83	42	56	60	50	121	383	371	299	277	194	222	181	239	259	250
ENSMUSG00000018822	0	0	0	1	0	1	2	3	0	2	0	0	0	0	0	0	4	7	9	5
ENSMUSG00000018830	13	15	11	18	18	11	18	15	4	26	2	1	3	1	2	0	3	2	4	4
ENSMUSG00000018841	311	450	405	445	642	403	657	540	348	1019	459	519	403	418	456	569	595	524	588	484
ENSMUSG00000018844	0	1	1	0	1	0	0	0	0	0	0	0	0	0	0	0	0	0	0	0
ENSMUSG00000018845	0	3	3	8	0	0	4	2	1	3	6	4	6	9	4	6	8	13	19	10
ENSMUSG00000018846	285	386	302	544	776	563	782	594	63	511	1866	1707	1815	1822	1813	2155	2327	2435	1185	1893
[truncated: 20,374 more rows]

## Sheet: tpm_data
gene_id	E12.5_ribo_1	E12.5_ribo_2	E14_ribo_1	E14_ribo_2	E15.5_ribo_1	E15.5_ribo_2	E17_ribo_1	E17_ribo_2	P0_ribo_1	P0_ribo_2	E12.5_total_1	E12.5_total_2	E14_total_1	E14_total_2	E15.5_total_1	E15.5_total_2	E17_total_1	E17_total_2	P0_total_1	P0_total_2
ENSMUSG00000000001	54.1674	41.0574	43.6111	46.7368	52.1174	54.373	49.7147	53.5156	41.2952	57.7638	135.754	131.616	131.172	131.737	114.925	111.685	120.726	116.154	111.161	138.868
ENSMUSG00000000003	0	0	0	0	0	0	0	0	0	0.0559681	0	0	0	0	0	0	0	0	0	0
ENSMUSG00000000028	16.6177	18.9778	12.4774	11.5339	7.86413	8.10056	5.30823	5.27343	2.73917	2.69159	36.0898	38.9987	26.4185	26.6383	13.7718	12.8047	10.8638	8.15581	4.87979	5.26634
ENSMUSG00000000037	6.38089	3.71698	3.05307	2.08994	2.51996	4.84594	3.05825	2.98874	0.499144	3.81701	2.74921	3.22378	2.61423	2.48551	1.84364	2.07861	3.09307	2.75616	2.38382	2.25115
ENSMUSG00000000049	0.0301554	0	0.0240956	0	0.0232998	0	0.0499832	0	0	0.0223225	0	0.351867	0.258185	0.046358	0.099734	0.129655	0.182217	0	0.406231	0.144082
ENSMUSG00000000056	16.4732	14.9696	19.1951	17.9505	30.5928	30.0313	30.5917	32.6978	28.6697	23.8881	39.0466	39.115	41.8306	42.8944	50.9225	50.5836	59.1286	47.2625	35.2576	35.3376
ENSMUSG00000000058	12.1276	10.0758	9.67046	12.0856	8.5833	7.46834	10.4097	11.0028	19.749	12.889	10.6826	10.1823	8.87866	10.732	3.73809	4.54269	6.37742	8.67571	11.6004	16.2334
ENSMUSG00000000078	5.82197	6.02722	5.93265	5.613	14.7588	16.1123	21.7126	23.4298	50.5282	42.8066	13.5648	13.3623	12.5481	13.3394	21.0839	25.0623	43.2128	42.8316	48.5883	61.553
ENSMUSG00000000085	5.14659	5.73696	4.97717	7.03659	7.55101	8.76183	8.74236	8.40472	11.232	8.97462	27.3947	31.3254	30.8802	31.6113	36.6259	33.2065	64.8599	37.9622	48.2791	43.7269
ENSMUSG00000000088	178.864	161.358	158.121	167.202	209.879	209.102	213.824	230.639	280.822	238.643	453.922	445.572	459.327	400.604	415.196	405.196	463.963	489.515	476.889	487.829
ENSMUSG00000000093	0.146542	0.269112	0.351281	0.274655	0.135872	0.126094	0.242896	0.163789	0.358526	0.0976297	1.31325	1.48212	1.49338	1.61245	0.842147	0.580803	1.06209	0.781445	0.707653	0.604428
ENSMUSG00000000094	0.234741	0.0955827	0.0603043	0	0.0874691	0.243523	0.244906	0.19171	0.0659443	0.251401	0.05579	0.060323	0.08274	0.121493	0.07864	0.067163	0.150391	0.095392	0.181438	0.099708
ENSMUSG00000000103	0.214576	0.118895	0.171456	0.0942583	0.248691	0.144246	0.22229	0.354295	0.046873	0.19855	0	0	0	0	0	0	0	0	0	0
ENSMUSG00000000120	1.19452	1.35848	2.12322	1.72766	0.998299	0.996376	1.1516	1.38712	1.27806	0.487236	5.69676	6.44225	7.75663	7.31821	4.77032	4.45223	7.56018	4.232	3.33757	2.65184
ENSMUSG00000000125	0.0293083	0.0742377	0.0234187	0.0343319	0.067936	0.0630468	0.194317	0.0893392	0	0.130173	0.094419	0.08725	0.067238	0.131355	0.651492	0.526964	1.43568	1.19404	1.80557	1.4777
ENSMUSG00000000126	0.570151	0.667937	0.865597	0.717968	0.0881064	0.122648	0.236259	0	0.0996371	0.337644	2.99049	2.50803	2.04947	2.02144	0.482277	0.383009	0.82426	0.596802	1.01353	0.987725
ENSMUSG00000000127	6.72347	6.01373	6.74358	7.84461	11.7481	12.5272	12.1514	13.1047	9.01717	15.9158	11.4759	11.7638	11.7541	12.7514	12.759	13.3208	16.8547	12.7779	9.25575	13.6074
ENSMUSG00000000131	15.2899	14.6508	15.0789	17.9786	22.7301	22.5116	24.7845	24.472	21.6798	25.161	66.643	73.019	70.9632	69.4603	75	81.9119	118.097	69.9916	93.3658	69.0565
ENSMUSG00000000134	21.3201	22.2024	25.4294	24.627	30.0846	28.6395	27.5222	30.1517	42.6386	33.8408	21.0823	25.3975	17.4744	17.7094	18.861	18.398	20.0733	15.8283	17.8707	16.0377
ENSMUSG00000000142	9.03675	8.77658	8.59899	8.78445	4.48709	3.71704	4.10586	3.92228	5.04901	4.83087	30.1339	29.6957	24.8711	23.0565	7.3444	6.7601	16.136	7.06634	6.14126	6.38949
ENSMUSG00000000148	10.5338	10.2272	13.2147	10.3562	16.6827	13.8637	12.9406	14.142	27.2674	16.5193	9.40586	10.0897	10.1441	10.0915	9.67057	9.25366	13.8544	7.45511	10.7257	8.80258
ENSMUSG00000000149	6.45246	6.31157	7.32784	8.00873	12.5169	11.4881	13.9719	13.5589	10.1724	9.34962	66.8996	74.2637	73.9806	74.8118	83.152	71.7686	93.9558	67.2011	71.6286	60.8138
ENSMUSG00000000154	0.942677	0	0.0202848	0.178426	0.11769	0	0.318392	0.154768	0.354912	3.04388	0.136095	0.036332	0.188913	0.128291	0.380604	0.210279	0.490523	0.351009	0.368697	0.312501
ENSMUSG00000000157	0.0141188	0	0	0	0.0149015	0	0	0	0	0	0	0	0	0	0.017701	0	0	0	0	0
ENSMUSG00000000159	9.99167	8.13189	14.2043	17.4748	11.6321	13.0239	12.4645	12.4453	2.80517	13.0001	0.162485	0.259485	0.128871	0.066207	0.424682	0.217676	0.278477	0.234041	0.192807	0.058559
ENSMUSG00000000167	1.55932	1.3218	0.876837	1.43528	0.63114	1.54407	0.929907	0.88862	1.41293	1.2765	3.25156	3.00421	3.41845	3.47688	1.57929	0.790446	1.80024	1.28695	1.72408	1.886
ENSMUSG00000000168	8.9409	9.09383	9.17985	9.2569	10.7824	9.79118	9.50777	10.8984	12.5905	13.3932	16.0254	17.0266	16.0925	15.6428	15.5304	16.1365	16.9422	17.0055	20.9045	24.5388
ENSMUSG00000000171	51.908	56.8216	49.5534	47.0171	53.6609	50.4304	55.8278	53.6043	101.196	71.4915	158.498	158.926	138.846	148.904	125.866	127.897	121.008	114.548	141.126	130.233
ENSMUSG00000000182	0	0.0262189	0	0	0.031991	0	0.0686277	0.0420698	0	0.0306492	0.073701	0.080084	0	0.054323	0.028813	0.073424	0.067778	0.148194	0.301477	0.260581
ENSMUSG00000000183	0.0499223	0	0	0	0	0	0	0	0	0	0	0	0.008415	0.009321	0	0	0	0	0	0
ENSMUSG00000000184	888.022	987.976	906.164	1003.07	367.508	355.257	271.553	271.053	183.295	147.292	485.606	506.447	382.949	371.86	130.024	128.563	106.848	78.747	44.0997	46.1599
ENSMUSG00000000194	5.74613	5.63763	4.42529	4.99293	4.07468	3.29351	5.6864	5.47365	5.15297	3.58196	16.9293	17.2081	13.4776	15.3183	13.2086	12.8379	22.2485	13.703	11.2555	9.23515
ENSMUSG00000000197	0.131921	0.125308	0.0910369	0.112388	0.148262	0.232186	0.48205	0.57273	0.691619	0.625878	1.07796	1.06739	0.823528	0.87743	1.46515	1.13252	4.10964	2.83828	3.74271	4.31669
ENSMUSG00000000202	4.16043	4.02775	4.02059	4.74597	2.18794	2.13201	2.14823	1.92555	1.75103	1.04809	20.3193	18.4522	17.2502	14.8201	7.5342	7.42253	8.76515	5.20316	4.19491	2.16682
ENSMUSG00000000204	0.103819	0.0876571	0.0397003	0.119007	0.0383892	3.48397e-52	0.0698569	0.206456	0	0.036779	0	0	0	0	0	0	0.040588	0	0.024557	0.033335
ENSMUSG00000000214	0.0865988	0.0163543	0.290246	0.0151264	0.0199548	0.141308	0	0.140475	0.156511	0	0.122014	0.055066	0.177339	0.224349	0	0.044693	0.093067	0.208785	0.050895	0.173747
ENSMUSG00000000215	0.0975	0.0617417	0.155833	0.550547	0	0	0	0	0	0.096545	0.175709	0	0.489871	0	0	0	0	0.268126	0	0
ENSMUSG00000000216	0	0.0201438	0	0.027947	0.0122892	0.0342144	0.0131815	0.016161	0.0555902	0.0117738	0	0.014962	0	0	0	0	0	0	0	0
ENSMUSG00000000223	3.18311	3.09226	4.69636	4.3316	11.5358	10.8999	12.1407	13.5964	15.2141	16.429	4.10145	4.74059	6.02685	5.86514	9.81311	10.2692	16.9872	10.2886	10.2057	10.3501
ENSMUSG00000000244	0	0.540718	0	0.586943	0	0	0	0	0	0	0.316115	0.108359	0.128794	0.127022	0.09513	0.094644	0.077041	0.034008	0.099912	0
ENSMUSG00000000247	109.254	126.537	117.531	125.21	84.5995	86.6539	68.6581	69.5337	48.8431	37.4584	550.556	579.702	471.322	474.218	229.521	224.42	311.379	165.196	162.829	117.325
ENSMUSG00000000248	0.706787	0.322852	0.753008	0.551956	0.910175	0	0.617784	0.0509639	0.135064	0.754811	0.017334	0.018772	0	0	0.040543	0	0.029059	0.067753	0.020265	0.023044
ENSMUSG00000000253	3.13616	3.47544	3.56614	4.07994	4.82306	4.02188	4.77339	5.69912	7.69394	7.58966	9.62995	10.6053	12.4188	11.2456	12.294	10.1611	10.6287	8.808	18.1496	16.2062
ENSMUSG00000000263	0	0	0	0	0	0	0	0	0.0993656	0	0	0	0	0	0.045137	0.022555	0	0	0	0.043959
ENSMUSG00000000266	0.359931	0.788512	0.455709	0.685141	0.938601	1.51582	2.33596	2.52914	3.4595	4.57356	1.44456	1.17369	1.47807	1.45697	1.56957	1.70326	3.72922	3.19087	4.27817	5.98652
ENSMUSG00000000275	3.01194	3.11439	2.45987	2.78395	2.59726	2.06128	1.44943	1.85467	2.55814	3.09442	2.35298	2.27576	1.68649	1.85303	1.06275	1.1237	1.62567	1.33798	1.16585	1.4456
ENSMUSG00000000276	6.63368	5.41419	7.06124	6.91155	10.1189	9.65827	15.235	14.3134	14.0325	11.3268	6.38789	6.28993	6.4734	7.65998	8.80583	8.4847	15.0586	10.1367	8.76865	9.9368
ENSMUSG00000000278	7.94624	6.50506	4.43539	4.81601	2.4203	1.90755	3.3214	3.13601	2.57605	1.39809	21.5122	21.9377	15.825	16.7803	10.7784	8.79386	14.5154	12.4644	7.40029	7.26246
ENSMUSG00000000282	2.90806	3.33706	3.78829	4.00523	6.76804	5.91447	6.0033	5.76641	6.9608	6.43198	16.0381	18.0734	14.7324	16.322	20.3313	19.1869	33.9384	15.9592	19.9029	15.8747
ENSMUSG00000000290	0.0975147	0.0926264	0.243584	0.210252	0.183259	0.247656	0.062839	0.126584	0.639775	0.140393	0.165726	0.103894	0.389405	0.139573	0.197154	0.113789	0.767129	0.191306	0.129413	0.066086
ENSMUSG00000000295	16.2767	15.4607	15.0484	15.3082	15.1964	15.0379	17.3374	18.7648	27.8974	26.8781	57.9825	56.3777	56.0941	54.0526	45.0935	46.4069	46.0588	52.3357	77.728	71.4554
ENSMUSG00000000296	10.9151	6.29485	8.23027	6.67367	6.7938	5.86729	8.3901	8.57088	21.9332	26.2484	5.06339	5.39929	4.31327	4.86799	4.07245	4.28001	7.37276	9.27535	22.783	24.1859
ENSMUSG00000000301	0.917907	2.08446	1.73003	1.95374	3.77031	2.48833	3.18337	2.99842	3.62979	5.81714	8.81759	5.82904	5.71514	6.3383	7.69254	4.87958	3.02566	6.15219	7.50303	7.9264
ENSMUSG00000000303	1.08464	0.134383	0.113045	0.110483	0	0	0.0390829	0.0119792	0.164823	1.78035	0.526603	0.327289	0.287889	0.13751	0	0.012459	0	0.036675	0.01979	0.038129
ENSMUSG00000000305	4.22159	4.62812	4.7641	5.04118	6.20692	6.356	8.5071	7.27001	7.15063	4.70252	12.039	12.3688	11.7292	12.2032	13.1954	12.9884	24.4291	12.3424	9.72127	9.43363
ENSMUSG00000000308	14.8448	5.29241	8.83861	6.26408	24.3612	23.6554	28.9541	36.1123	94.8128	95.0797	3.67206	4.0926	5.41687	5.22811	16.589	17.542	16.306	14.9005	29.7008	26.7064
ENSMUSG00000000317	0.351453	0.278196	0.491448	0.398828	0.610995	0.708779	0.691767	0.736531	1.38191	1.13821	3.15184	3.2134	3.736	4.10879	5.9293	5.46027	8.55534	6.52501	7.83276	7.07454
ENSMUSG00000000318	0.680741	0.495715	0.326243	0.458496	0.262691	0.0367329	0.0283037	0.207429	0.119431	0.42836	0.482296	0.987051	1.12981	0.291995	0.36134	0.403046	0.231834	0.315366	0.373523	0.153347
ENSMUSG00000000320	0.359642	0.398785	0.101635	0.20144	0	0.0912055	0.0481608	0.027114	0	0.0627707	0.26499	0.377303	0.317285	0.30351	0	0.064675	0	0.013232	0.042545	0.01941
ENSMUSG00000000325	56.6171	58.9501	64.627	56.6058	49.6174	47.0996	41.1535	40.7031	69.858	41.9185	46.3703	54.0025	40.5763	37.3611	28.1213	26.8594	28.8731	18.5697	23.2993	18.6335
ENSMUSG00000000326	21.6912	24.4664	22.7232	24.1227	29.6708	29.2793	44.6658	41.9679	58.6765	37.3694	28.1386	29.868	30.225	28.0363	33.3893	32.5392	48.2436	34.8953	43.482	32.452
ENSMUSG00000000339	20.849	25.0194	28.6598	28.8287	37.7734	39.9111	41.2241	42.7928	89.1847	47.1886	69.2293	68.9165	67.4623	70.9172	75.8395	80.6989	83.7783	81.074	110.714	112.731
ENSMUSG00000000340	11.1909	8.73621	8.88432	9.64606	10.5495	12.9893	9.96515	10.7909	12.8427	13.1844	16.5058	15.9157	15.7233	19.099	15.8828	14.9159	22.4335	20.1279	16.5171	17.5621
ENSMUSG00000000346	61.6765	61.341	57.1755	59.8813	64.4462	47.6119	47.8404	44.9783	76.6026	54.8878	179.131	191.72	178.832	177.746	130.494	129.398	131.453	111.77	106.793	110.315
ENSMUSG00000000355	33.2504	24.3231	22.8124	27.567	57.0966	53.7686	61.2423	64.2503	58.7081	75.878	69.4828	65.0515	83.8896	76.9391	119.776	129.429	117.105	148.3	135.761	158.079
ENSMUSG00000000359	0	0.066515	0.0279767	0.0410139	0.135264	0.112977	0.145085	0.142303	0.367119	0.0777543	0.140273	0.119605	0.193916	0.211225	0.387632	0.315174	0.216214	0.241016	0.370955	0.224251
ENSMUSG00000000365	0.0317909	0.0281841	0.0304829	0.00744799	0.0343889	0.0273549	0.0210776	0.0193813	0.0666676	0.0470664	0.055196	0.102289	0.083094	0.061516	0.027505	0.025652	0.05228	0.091609	0.148723	0.085094
ENSMUSG00000000374	1.85636	1.85252	2.18525	2.13572	4.23897	4.34097	4.53303	5.04397	5.79304	5.26971	21.7257	23.6477	22.4094	22.7263	25.1036	24.028	34.9261	21.419	30.1246	32.1396
ENSMUSG00000000378	10.185	9.00184	10.6711	11.4234	18.0184	18.243	17.9535	17.2207	16.7663	12.1957	60.9701	56.7792	54.127	55.2536	52.8026	49.7991	62.4531	52.1854	50.4788	44.0457
ENSMUSG00000000381	0.0772871	0	0	0	0	0	0	0	0	0	0	0	0	0	0	0	0	0	0	0
ENSMUSG00000000384	11.6088	12.678	12.4145	11.2525	14.3729	12.7768	14.0797	12.8852	21.9549	21.2648	41.2277	43.0572	36.1611	37.1338	30.1851	22.2289	30.7777	16.7281	25.9831	20.745
ENSMUSG00000000385	0.02125	0	0	0.0124462	0	0	0	0	0	0.173034	0	0	0	0	0.013767	0	0	0.011957	0.026099	0.012444
ENSMUSG00000000386	0	0	0	0	0.0260056	0	0	0	0	0.0465277	0.074796	0.015768	0.044129	0.048813	0.016401	0.044664	0.042571	0	0.047928	0.030859
ENSMUSG00000000392	0.279726	0.203205	0.24047	0.163836	0.216132	0.120347	0.370921	0.241293	0.391069	0.662615	0.607645	0.274648	0.880486	0.321891	0.154579	0.377521	0.677802	0.538481	0.781799	0.886293
ENSMUSG00000000394	0.461161	0.40154	0.506672	0.607731	0.48994	0.310009	0.525514	0.351434	0	0.128015	1.06947	0.701	1.931	0.82102	1.71589	1.68634	1.57767	0.99345	0.191292	0.170858
ENSMUSG00000000399	54.9112	60.6182	60.792	60.7446	77.5159	73.7371	73.6259	75.5248	102.384	88.9951	97.6587	95.5711	94.623	91.8397	89.0561	98.8115	79.0236	79.7042	92.606	88.3683
ENSMUSG00000000402	0.113616	0.167877	0.181569	0.144181	0.146311	0.142571	0.360949	0.28861	0.264734	0.126157	0.727202	0.517401	0.597133	0.614844	0.90934	1.1221	2.39389	1.38739	0.406029	0.725267
ENSMUSG00000000409	1.82829	1.58228	1.4122	1.46348	1.74226	1.50763	2.67689	2.22924	4.04706	3.74439	6.1347	5.66218	4.17703	4.96076	3.36434	3.75333	3.49323	4.0183	6.66112	5.57647
ENSMUSG00000000411	0	0	0	0	0	0.0417187	0	0	0.135566	0.0574245	0	0	0.035016	0.039085	0	0.100428	0.371003	0.065709	0.11167	0.169951
ENSMUSG00000000416	4.837	4.10424	7.63312	8.7287	18.7986	18.7508	16.8895	13.7558	11.0393	12.1367	36.7097	35.2225	41.0986	54.8274	64.876	65.8927	128.039	69.0917	41.6432	47.8339
ENSMUSG00000000420	30.5519	22.5495	18.287	21.4361	11.1441	11.3114	15.8736	15.2692	9.33386	9.27904	64.3096	67.8526	46.8887	49.541	25.2363	26.2003	34.1989	27.7461	25.502	30.5687
ENSMUSG00000000435	0	0	0	0	0.0314911	0	0	0	0	0.0301703	0	0	0	0	0	0	0	0	0	0
ENSMUSG00000000439	4.37868	5.29206	6.45773	6.69727	9.84034	9.49996	10.4719	10.0931	10.6691	8.03847	10.4653	10.6659	11.3353	11.4193	15.2036	15.8796	19.5758	14.8799	17.7019	16.5409
ENSMUSG00000000440	0.257838	0.0816376	0	0.151016	0.0169364	0	0.106843	0.261985	0.450586	0.381729	0.131572	0.05259	0.065017	0.056932	0.176182	0.052556	0.097636	0.083631	0.225745	0.146013
ENSMUSG00000000441	25.5619	22.8858	24.0991	25.2729	39.9236	38.2147	38.5055	38.7146	51.5822	49.6976	115.303	139.613	124.75	133.066	145.616	135.587	176.466	126.337	155.069	147.728
ENSMUSG00000000486	1.32161	2.15066	1.52913	2.1418	0.957069	0.789721	1.07952	0.868745	0.107573	0.459332	12.196	16.685	11.1745	10.2015	3.76055	3.62511	2.70822	1.7172	1.49172	1.13269
ENSMUSG00000000489	0.81918	0.873674	0.826816	1.03535	0.599633	0.324613	0.893295	1.09521	0.904145	0.829808	4.06632	4.22752	3.13927	2.93608	2.51551	2.12871	4.24216	2.21374	3.30567	1.72701
ENSMUSG00000000530	6.22292	7.42156	5.76799	5.83164	2.50026	1.47251	5.01978	1.64398	3.04497	1.65835	8.43603	10.3611	2.82624	2.7171	0.658785	0.709933	1.86586	1.60765	0.858129	0.593294
ENSMUSG00000000531	1.4602	1.41222	1.84561	1.55498	2.25646	1.85611	2.33229	2.4818	3.24771	2.79071	5.51337	5.77836	5.40774	4.09278	5.90429	4.32949	7.06553	4.99783	7.55344	7.45568
ENSMUSG00000000532	8.08307	8.23936	7.66153	8.45406	9.94174	10.313	14.577	14.2262	10.3059	9.02104	33.5318	35.5896	31.4827	32.8141	36.4418	34.7791	65.6392	37.3301	37.0687	32.8377
ENSMUSG00000000538	38.0272	35.8013	54.1605	46.4312	93.6576	96.9098	84.6718	89.693	131.698	122.308	18.8237	22.3846	22.7764	22.2399	30.6976	30.0854	40.5395	25.1095	32.2725	32.9472
ENSMUSG00000000544	1.82591	0.0206474	0	0	0	0.0350698	0	0	0.45584	3.13771	0	0.021144	0	0	0	0	0	0.018643	0	0.019556
ENSMUSG00000000552	6.49751	6.35107	6.2905	5.79526	7.83259	7.10458	8.66944	9.17709	13.7576	7.78347	29.5208	32.4173	27.4503	24.6098	26.2425	22.7662	37.3639	21.682	36.1922	26.2545
ENSMUSG00000000555	1.29083	2.40203	1.94098	2.22224	0.503248	0.721841	0.783439	0.170993	0.0691977	0.288701	6.6067	7.27454	4.10321	5.02789	1.18473	1.01186	1.69059	1.03351	0.543994	0.374394
ENSMUSG00000000560	32.1536	29.4303	26.3173	36.0912	50.723	57.2928	97.5582	124.728	89.9913	111.511	14.0426	14.1596	16.239	17.3548	23.5308	26.1921	63.1187	55.8028	34.5262	44.4531
ENSMUSG00000000561	39.8735	47.4131	51.9669	44.8101	51.9079	40.7121	40.3074	36.5165	69.8389	39.9425	61.6036	64.3559	51.895	56.2651	41.4856	43.2759	49.0998	35.2408	38.307	39.6246
ENSMUSG00000000562	0.0599641	0.0379722	0.100021	0.0351211	0.143049	0	0.20748	0.254377	0	0.0443885	0	0.05678	0.115833	0.127901	0.058441	0.039226	0.516234	0.069505	0.108948	0.176442
ENSMUSG00000000563	174.937	158.707	167.676	203.779	266.53	270.656	273.203	278.253	246.863	285.221	346.692	340.452	349.218	334.27	364.373	369.238	357.045	387.035	445.79	401.971
ENSMUSG00000000567	38.3256	39.9421	43.4578	35.8845	18.1072	17.3416	12.443	12.7929	15.4339	12.1479	48.4082	45.5173	40.1861	36.1334	15.0619	15.5019	14.7043	13.4556	9.57339	12.1162
ENSMUSG00000000568	1143.81	930.868	909.821	1008.52	880.365	932.098	776.501	846.163	533.904	877.542	896.556	940.465	774.923	746.091	587.386	615.188	452.35	490.738	365.531	453.84
ENSMUSG00000000579	158.978	178.335	198.627	215.71	284.777	287.056	293.849	247.556	387.704	341.397	8.33342	7.8667	8.39841	8.40112	10.4072	10.2491	15.8581	9.96212	10.9858	10.6592
ENSMUSG00000000581	47.4663	38.154	39.6891	47.3824	76.1323	78.9515	103.217	104.971	70.8799	142.071	71.7362	63.9078	67.8298	75.3018	91.2276	106.927	98.8381	99.6794	120.239	124.151
ENSMUSG00000000594	6.40009	5.61949	5.2429	6.33158	5.77619	5.78471	11.0094	10.6562	15.7899	10.9882	5.46586	5.41322	5.15472	5.4774	6.28895	5.89651	10.207	8.60613	12.6943	10.9391
ENSMUSG00000000600	25.2722	24.1747	19.7015	20.5489	24.7754	22.2824	18.144	20.7401	12.1145	14.1866	31.4091	28.9693	26.698	29.1091	18.8394	17.8571	22.7693	18.9396	14.3147	19.2391
ENSMUSG00000000605	33.6832	31.736	40.5651	45.6497	90.3264	95.503	125.413	143.682	292.929	123.995	37.1515	44.1515	43.6192	47.7113	69.5494	69.5749	127.988	89.2609	92.451	99.7701
ENSMUSG00000000606	0.0243211	0.00770065	0	0.00712247	0.00939596	0	0	0.0247123	0	0.0360074	0.016354	0	0	0.036269	0	0	0.051745	0	0	0
ENSMUSG00000000617	0.0119653	0.0606161	0.0764868	0.0280325	0.00924511	0.0128697	0.0396656	0	0	0.0354293	0.00987	0.021278	0	0.010765	0	0	0.012781	0	0	0.009662
ENSMUSG00000000627	0.843999	1.23821	1.20948	0.910639	1.20201	1.02415	3.0313	2.72353	4.16857	3.70825	3.24518	4.07138	4.36328	4.32882	8.6515	8.19391	18.2112	11.6857	18.3158	14.1942
ENSMUSG00000000628	12.2787	12.5485	11.195	9.52456	5.341	4.87779	2.18054	2.72069	1.93677	1.73441	12.1016	12.004	8.92868	8.94648	3.24614	3.18394	2.12674	1.25781	0.872649	0.64423
ENSMUSG00000000631	37.1273	41.0672	50.3006	55.125	96.1776	98.9115	111.586	116.617	146.646	129.133	21.8508	25.9223	22.793	23.1341	35.4168	32.5694	51.3536	30.6284	41.186	39.9838
ENSMUSG00000000632	28.99	30.001	37.0437	40.1172	33.4288	29.1146	42.0268	40.3138	50.6031	26.8312	95.0412	110.337	119.926	124.591	132.077	115.238	217.879	103.244	114.408	75.0487
ENSMUSG00000000673	0	0	0	0.021293	0.084269	0	0.0301292	0	0	0.0269115	0.038653	0.083057	0.037017	0.084462	0	0	0.093342	0	0.039197	0
ENSMUSG00000000682	0.278234	0.176191	0.222322	0.162962	0.10749	0.149631	0.230589	0.282709	0.486229	0.308944	1.39345	1.51416	0.497527	0.677401	0.43467	0.521489	0.185433	0.254806	0.28562	0.42056
ENSMUSG00000000686	0.317549	0.114907	0.108744	0.172704	0.0584184	0.0975855	0.0501281	0.0230469	0.0792765	0.0503713	0.913428	1.03036	0.51464	0.436651	0.107235	0.149571	0.541551	0.18822	0.099337	0.045251
ENSMUSG00000000690	0	0	0	0	0.0358299	0	0	0	0	0	0	0	0	0	0	0	0	0	0	0
ENSMUSG00000000693	1.05721	1.08903	0.860262	1.2255	0.275162	0.415627	0.574205	0.645123	1.25399	0.26972	1.6266	1.57024	1.28184	1.27018	0.677235	0.684319	1.29739	0.747553	0.701259	0.57321
ENSMUSG00000000701	0	0	0	0	0	0	0	0	0	0	0	0	0	0	0	0	0	0	0	0
ENSMUSG00000000706	0	0.0367064	0.046317	0	0	0	0	0.040387	0	0	0.023253	0.120701	0.057694	0.038093	0.038935	0.0116	0.130263	0.036518	0.012592	0.01283
ENSMUSG00000000708	0.986977	0.771106	0.819368	1.02102	1.01019	0.923706	0.86046	0.729348	0.448	0.559818	10.3014	10.2334	11.6477	11.5593	7.9275	7.9034	11.3323	7.54166	4.02771	5.37679
ENSMUSG00000000711	19.998	19.4238	23.8147	25.0667	41.0178	46.0843	50.9218	52.4681	37.8178	62.5039	72.3228	74.2307	76.0069	82.1583	94.0148	94.7094	115.047	88.351	105.459	105.506
ENSMUSG00000000724	0	0.0305887	0	0	0.111969	0	0.0400328	0.0490814	0	0.178787	0.154114	0.081259	0.228217	0.081944	0	0.223257	0	0.15573	0.242853	0.245284
ENSMUSG00000000730	0.0247246	0	0	0.0144812	0.114622	0	0	0	0	0	0	0	0	0	0	0	0	0	0	0
ENSMUSG00000000731	0	0	0	0.0192172	0	0.0352904	0.021305	0	0	0	0	0	0.051205	0	0.045335	0.024973	0.033454	0.048846	0.121347	0.025855
ENSMUSG00000000732	0.355329	0.225012	0.129057	0.113518	0.0249589	0.0347441	0.0803135	0.0984668	0	0.0717362	0.364213	0.440801	0.271951	0.287643	0.178522	0.239203	0.295322	0.170298	0.108378	0.11931
ENSMUSG00000000738	8.50756	8.13577	8.22945	8.88739	8.36387	7.53109	11.7116	11.3734	12.2509	9.89799	26.6318	27.098	22.5306	21.1542	19.0724	19.9704	33.6979	20.2015	26.1201	21.9002
ENSMUSG00000000739	0.501756	0.189964	0.400926	0.350337	0.0552174	0.578111	0.0296133	0	0.249775	0.0529013	0.296163	0.380595	0.346022	0.610589	0.312273	0.78851	0.529486	0.379635	0.289451	0.202587
ENSMUSG00000000740	235.203	260.359	270.797	277.103	216.602	227.729	269.61	244.987	330.269	253.421	2882.95	2558.02	2610.57	2553.27	2465.52	2167.24	2051.07	2303.47	2320.04	2065.46
ENSMUSG00000000743	25.7931	32.1302	39.527	38.5587	62.4068	68.0176	70.2302	72.7043	87.3731	69.434	79.4714	82.8919	88.4675	88.4282	113.821	106.214	129.102	102.954	138.497	121.191
ENSMUSG00000000751	66.4793	65.9759	56.4067	51.8214	39.6342	39.1429	24.0835	26.0945	21.9045	24.026	75.4037	78.9152	58.5762	49.7972	32.9108	31.8072	22.146	19.0207	17.6402	21.6925
ENSMUSG00000000753	6.56531	7.99171	6.2722	5.33544	0.259678	0.107391	0.46126	0.362397	3.01659	1.66258	12.5183	14.7322	11.9135	12.7426	0.475219	0.407801	0.370673	0.648001	4.92692	3.88926
ENSMUSG00000000759	8.84192	9.89977	8.89766	9.62767	10.7149	11.0588	9.75211	11.1155	13.5574	10.4803	27.549	28.6182	24.8851	24.7701	20.1188	18.5373	26.6026	17.4301	18.3446	19.0028
ENSMUSG00000000766	1.58015	0.916522	0.144264	0.823548	3.27378	0.0302489	4.38512	10.507	10.0048	7.52419	0	0	0.0548	0	0.084823	0.054356	0.553094	0.134243	0.384545	0.136852
ENSMUSG00000000776	9.15242	10.2502	11.3041	11.441	14.6889	16.1163	15.3871	15.5437	13.2525	20.1123	23.1258	22.5735	19.8287	19.572	21.7591	22.1295	25.9908	19.8527	24.436	24.5003
ENSMUSG00000000782	2.05929	1.99953	2.35851	2.25145	0.848604	1.40279	1.13778	1.46469	0.959663	1.11789	6.00831	6.30826	5.9475	6.37976	2.43157	1.88072	3.21447	2.38726	3.41432	2.63634
ENSMUSG00000000787	86.4759	77.811	68.2558	63.0741	74.5376	78.6579	51.7	57.917	44.4427	89.4912	196.62	199.619	167.389	156.453	144.52	158.661	129.209	128.889	102.225	177.938
ENSMUSG00000000791	0.0594296	0.00987617	0.0712306	0.00913464	0.0797872	0.0167748	0.0492529	0	0.05451	0.197968	0.060632	0.048893	0.04416	0.032841	0.066803	0.054971	0.094325	0.053072	0.187999	0.139955
ENSMUSG00000000792	0.0168558	0.0213478	0.0404058	0.0296175	0.0520952	0.0362596	0.0698473	0.0856348	0.235652	0.0499102	0.231281	0.202611	0.307853	0.250088	0.335318	0.394388	0.501187	0.293936	0.673899	0.398189
ENSMUSG00000000794	0.327389	0.522804	0.966781	0.725326	0.725886	0.964539	1.02633	0.737628	0.447755	0.421479	2.34076	2.33965	3.38963	3.82323	2.56507	2.28659	4.29019	1.75248	0.963887	1.0265
ENSMUSG00000000804	1.85922	1.63429	1.81805	2.23502	4.07858	4.15331	4.20232	4.51146	3.74896	4.40317	17.9875	19.6633	20.7495	22.2301	25.5629	26.6787	41.607	31.4075	28.8184	36.9153
ENSMUSG00000000805	1.34291	0.34215	0.268262	0.179738	0.932227	0.0366743	0.169551	2.11605	9.94643	2.0639	0.544664	0.501025	0.562918	0.509832	0.193016	0.29924	1.45155	0.429747	1.09358	1.23321
ENSMUSG00000000811	0	0	0	0	0	0	0	0	0	0	2.90265	3.25788	3.19775	3.59436	6.44067	6.12962	7.97717	6.45523	13.5365	16.5551
ENSMUSG00000000817	0	0	0	0	0	0	0	0	0.52096	0.0275843	0.088887	0	0	0.024413	0.024985	0.13686	0.232754	0.255686	0.172452	0.47989
ENSMUSG00000000823	3.74176	3.72127	4.8585	4.27073	7.41309	7.49446	6.8481	7.70138	9.72458	9.29495	29.0336	31.6365	28.2045	28.0693	28.5153	29.1336	49.793	25.4543	39.3587	36.6429
ENSMUSG00000000826	124.154	100.921	126.477	144.177	272.984	298.399	328.302	371.016	344.056	536.189	70.2947	71.5879	73.3639	76.5375	96.7446	99.0706	144.36	100.305	134.719	151.748
ENSMUSG00000000827	194.68	198.864	210.668	214.962	229.306	243.099	211.142	225.242	229.833	273.596	123.839	134.156	130.669	131.441	131.189	123.076	99.3571	94.0733	118.872	110.454
ENSMUSG00000000838	93.4908	73.2115	67.8918	72.963	89.1444	96.1443	74.9144	78.5652	40.9888	87.321	54.4644	49.9248	49.7733	49.6006	44.6909	50.7948	48.0057	49.5829	42.9167	64.05
ENSMUSG00000000861	118.746	121.814	148.998	158.083	272.615	275.799	275.602	267.738	355.13	329.043	129.911	130.578	142.343	142.958	196.904	198.206	257.023	210.559	205.158	214.996
ENSMUSG00000000869	0	0	0	0	0	0	0	0	0	0.167904	0	0	0	0	0	0	0	0	0	0
ENSMUSG00000000876	7.63373	7.69984	10.7916	9.79642	14.126	11.8138	14.8728	12.8269	25.902	11.2035	11.495	7.87389	12.4856	12.0344	11.3241	10.7834	10.5175	9.40425	10.5098	11.6155
ENSMUSG00000000881	17.6392	15.1319	18.6211	18.66	30.684	31.1032	26.4445	27.7025	28.7278	38.8132	23.8106	24.6486	24.0129	22.9654	25.1812	26.4989	31.1727	24.8352	22.9227	26.5975
ENSMUSG00000000884	6.6558	7.24719	7.83606	8.40247	14.8374	10.9107	7.90493	9.35162	12.8587	8.55506	7.57299	10.2333	8.07363	11.2308	6.79592	7.85405	5.82344	5.85138	8.89098	6.99716
ENSMUSG00000000889	0.0167476	0.0212108	0	0	0.0129402	0.0360268	0.0416393	0	0.0585348	0.0371923	0	0	0.030646	0	0	0	0.019755	0.013586	0.049345	0.014196
ENSMUSG00000000901	3.2169	3.40409	2.70574	3.12371	3.17237	2.68608	4.54279	3.26864	3.84644	2.85131	10.0402	15.4925	10.1494	11.7336	7.10494	14.9206	19.49	20.1226	8.36885	14.7414
ENSMUSG00000000902	199.846	191.512	227.592	213.447	286.915	296.264	254.494	268.333	305.85	295.79	153.495	163.186	161.495	145.439	181.459	179.729	174.742	133.973	155.989	144.958
ENSMUSG00000000903	0	0.0532835	0	0.0492828	0.0650139	0	0.271486	0	0.29409	0.062287	0	0	0	0	0	0	0.141063	0	0	0
ENSMUSG00000000915	2.4596	2.62679	3.56411	3.17273	4.60778	4.93405	5.17693	4.68096	5.8675	5.12257	19.5006	30.5314	25.4941	28.9256	22.5603	22.7897	31.6538	20.8102	40.1709	32.2929
ENSMUSG00000000916	5.54446	6.66664	7.45809	6.52103	6.82555	7.05349	5.09362	5.44719	7.88171	5.90403	12.3912	12.9337	11.5262	13.3214	12.8814	10.5583	13.7781	10.1007	8.59475	7.42611
ENSMUSG00000000934	0.649914	0.489419	0.77195	0.545264	0.855032	1.09578	1.12092	0.767455	1.28924	1.61233	4.29205	4.68237	4.74627	4.29313	5.8876	5.34236	8.07753	6.68415	10.6902	9.01105
ENSMUSG00000000938	0.109829	0.031689	0.159944	0.0439646	0.0386654	0.0538242	0.111758	0.0254235	0.174903	0.129653	0	0	0	0	0	0	0	0	0	0
ENSMUSG00000000942	0.0729634	0.0231019	0	0.0427348	0.140939	0.156956	0.0604692	0.148274	0	0.297061	0	0	0	0	0	0	0	0	0	0
ENSMUSG00000000948	85.2313	80.5706	116.603	138.759	270.378	312.211	345.745	321.831	299.685	517.192	3.04148	3.37764	3.26351	4.69848	6.53004	4.12393	8.76152	5.00551	8.75869	8.09176
ENSMUSG00000000957	17.1898	21.3486	18.19	16.1163	9.52059	8.36863	9.59264	10.5561	21.3455	4.72623	52.1523	56.086	40.0026	42.3845	21.9568	18.9003	31.0999	18.2045	10.835	9.56844
ENSMUSG00000000958	1.34761	1.31885	1.0768	1.11219	0.615279	0.658846	0.659954	0.311201	0.0713643	1.5417	3.85265	3.69905	3.79354	3.23496	1.20932	1.06294	1.44271	1.17949	1.06932	0.873891
ENSMUSG00000000959	15.0737	16.9898	17.1352	15.5171	21.046	18.8504	22.4944	19.1024	31.2576	23.2064	42.4462	45.4326	44.4763	45.0757	52.92	51.0141	54.9439	43.3229	52.6169	43.2162
ENSMUSG00000000976	3.17855	3.10564	2.99009	3.12	4.24517	3.77866	3.09398	3.29231	3.0774	3.01774	11.2162	11.5253	11.4038	11.395	12.2475	11.5368	17.7852	10.4796	8.74875	8.94111
ENSMUSG00000000982	0.112191	0.142089	0	0.262842	0.520112	0.241341	0.836815	0.683974	0.39212	0.498297	0.467559	0.576877	0.457763	0.245394	0.694148	1.17395	0.774994	1.5825	1.24609	0.398409
ENSMUSG00000000983	0	0	0	0	0	0	0	0	0	0	0	0	0	0	0	0	0	0	0	0
ENSMUSG00000001014	0.0396721	0.0251223	0	0	0.030653	0	0	0	0.138658	0	0	0	0.110805	0	0	0	0	0	0.132199	0
ENSMUSG00000001016	99.3742	90.0331	91.0894	88.6653	121.545	120.662	96.1795	101.434	88.0435	102.777	196.988	194.456	189.168	175.592	193.44	207.892	163.901	159.856	127.607	141.722
ENSMUSG00000001017	379.455	398.252	391.564	410.688	387.588	414.22	399.442	409.506	423.953	404.073	233.282	231.951	229.024	225.13	228.558	242.948	243.941	235.726	227.035	243.427
ENSMUSG00000001018	10.7001	15.4397	21.4115	19.0888	31.1421	25.3491	27.5209	33.3704	57.2396	27.3291	29.7273	27.0081	30.4552	32.5259	33.2195	32.7216	43.2059	36.0397	40.1026	42.3858
ENSMUSG00000001020	0.102292	0.32388	0.245208	0.23965	0.0790366	0.110023	0.169551	0.415749	0.715043	0.757215	1.32416	1.01384	2.6484	0.80501	0.474067	0	0	0	2.73483	2.10161
ENSMUSG00000001021	0	0	0.0817359	0	0	0	0	0	0	0.0757215	0	0	0	0	0	0	0	0.152875	0.729031	0.398259
ENSMUSG00000001023	0	0	0	0	0	0	0	0	0	0	0	0	0	0	0	0	0	0	0	0
ENSMUSG00000001025	36.4022	31.2739	36.3126	41.8948	5.64321	6.98279	10.6647	10.6016	21.8803	14.0741	18.4432	21.3657	22.952	20.9824	1.24657	3.65598	1.59243	5.21295	11.0743	7.7152
ENSMUSG00000001027	0.0226575	0.00717389	0.0135783	0.0165882	0.0131299	0.0365548	0.023472	0.0345329	0.0197976	0.0377374	0.011365	0	0	0	0	0	0	0	0.005819	0.005291
ENSMUSG00000001029	1.57632	1.63991	0.839704	1.38488	0.202993	0.322945	0.622093	0.457623	0.131177	0.194479	5.94346	5.52765	3.6281	4.89303	0.664235	1.57737	1.83094	2.11165	1.1609	0.976699
ENSMUSG00000001034	10.8713	11.7117	14.5203	13.3086	18.2726	18.1168	17.9418	17.5966	21.1165	15.9447	48.3539	52.8245	52.8114	50.5931	65.5254	59.5368	87.5111	45.7356	53.5074	39.8805
ENSMUSG00000001036	21.3499	20.4381	23.3488	24.7872	55.4132	55.8096	53.7686	56.1948	80.5297	70.6184	23.1708	23.8404	21.8427	28.7588	40.913	40.4454	53.5802	36.3696	43.0656	45.7034
ENSMUSG00000001039	12.9277	14.4068	15.2507	16.5148	12.4662	11.1128	11.6419	9.619	9.78388	6.40493	61.448	58.1424	54.4577	56.3047	44.8791	37.0572	31.8902	27.5904	26.5452	22.8819
ENSMUSG00000001052	4.7752	5.0873	4.93432	4.38807	6.21372	6.28343	4.62744	4.96209	5.38852	6.68103	19.6457	22.5162	20.1233	18.8211	16.2995	16.284	20.6887	13.488	13.6333	15.4968
ENSMUSG00000001053	0.814531	0.773701	0.60436	1.06773	0.779201	0.896952	0.851851	1.08381	2.57575	1.49304	5.43898	5.2466	4.76978	5.38531	3.54254	3.44601	6.65194	4.15502	9.32076	7.72312
ENSMUSG00000001054	7.03725	8.14077	9.69122	9.88533	19.9893	21.0329	22.608	22.1747	26.5218	26.9444	23.2015	25.3913	28.9453	26.798	37.0852	34.7384	46.7024	34.6473	51.953	39.2797
ENSMUSG00000001056	30.2173	32.3922	32.4279	31.5871	29.106	27.983	28.7488	33.1128	45.4656	42.9312	86.7189	78.7067	72.2062	73.6086	62.8466	64.4761	59.3428	61.1248	80.1049	72.7583
ENSMUSG00000001062	3.51855	3.11239	4.95013	4.61421	8.00214	10.0304	10.3248	10.4616	15.1372	11.8352	12.0416	11.7258	13.5512	14.3743	20.7485	19.1396	32.2861	20.7441	39.2773	30.2608
ENSMUSG00000001065	1.08579	1.10656	1.38273	1.10297	1.41572	1.86127	1.19513	1.49974	2.19396	1.43169	6.89868	7.03213	7.78578	6.93757	7.00177	6.33906	11.4756	6.53792	7.37725	5.97168
ENSMUSG00000001076	0.130968	0	0	0.0511387	0.0337311	0	0.0361803	0	0.305165	0.0969489	0	0	0.127147	0	0	0	0	0.056162	0	0
ENSMUSG00000001082	20.5288	18.3492	14.2213	15.1398	6.48348	8.80559	11.2932	10.6723	12.9726	8.98896	18.7348	18.7033	13.2669	16.6724	8.99516	9.06916	19.697	18.3505	17.6119	7.08105
ENSMUSG00000001089	13.8401	10.3156	8.18889	10.2499	5.14322	6.59273	5.33871	4.95865	4.3324	4.8697	24.8454	21.7669	16.0673	16.2596	8.7345	7.38725	10.483	6.61939	5.7021	5.85745
ENSMUSG00000001095	0.497692	0	0	0	0	0.0191181	0	0	0	0.921042	0.016959	0.018314	0	0	0	0	0	0	0.016772	0
ENSMUSG00000001098	34.0401	37.2258	46.6317	44.4459	51.6232	54.9859	56.8852	56.0824	78.8672	77.7081	37.5298	41.6696	39.2899	38.4446	41.1791	43.4172	44.937	35.2002	43.5797	42.1112
ENSMUSG00000001100	15.7213	16.6343	18.1201	17.3396	21.782	20.5895	19.5673	20.9733	19.9631	19.1939	84.7047	91.7502	90.9295	90.1985	96.0135	86.8239	104.914	78.8057	95.3742	82.3526
ENSMUSG00000001103	0	0.115915	0.146264	0	0.042208	0.0587557	0	0	0	0	0.358759	0.373331	0.661885	0.510009	0.307223	0.121818	0.257211	0.166891	0.229491	0.264913
ENSMUSG00000001105	10.3553	14.2575	15.9219	21.6874	25.4581	23.2041	25.5512	26.225	14.2578	25.2033	56.8421	60.0081	65.2865	63.0067	76.2074	72.2209	79.9559	78.8677	84.8391	85.0214
ENSMUSG00000001119	1.84065	1.9126	1.44639	1.75113	0.0550021	0.0984415	0.185415	0.113662	0.355431	0.331226	4.92285	5.20659	3.79282	3.39296	0.029809	0.04202	0.092841	0.096356	0.131874	0.134655
ENSMUSG00000001120	17.6373	19.0274	19.4734	22.5937	24.6165	24.5736	24.568	26.4225	34.2117	31.701	25.0954	29.5809	26.7601	23.0136	22.8005	23.1428	22.8175	18.054	27.1371	23.2897
ENSMUSG00000001123	3.53521	3.80364	1.85463	2.87139	2.96394	2.75063	2.92985	2.54121	3.83067	7.00747	2.64975	2.44252	2.54112	2.37817	1.33024	1.34973	2.26732	1.66378	2.64844	2.23799
ENSMUSG00000001127	30.9896	30.0897	45.5204	40.4941	86.7684	80.4227	110.642	118.532	216.835	148.366	50.7033	52.7506	65.6832	68.1348	105.993	104.751	147.459	140.575	163.161	186.312
ENSMUSG00000001128	0.0897528	0.0710447	0.0717167	0.118279	0	0.0241341	0.0185959	0.0455982	0	0.0166099	3.9732	4.2798	3.46006	4.21272	2.96037	2.10567	4.28503	2.19308	2.84719	1.77005
ENSMUSG00000001131	1.92467	1.53953	1.21414	1.83926	0.156539	0	0.419762	0.308784	0	0.0374932	3.30121	2.87441	2.89781	2.29832	0.564213	0.633797	0.437445	0.283085	0.463065	0.188408
ENSMUSG00000001134	12.1507	12.5452	14.0358	12.957	11.1232	10.299	8.09981	7.64925	5.53932	7.18588	38.5676	35.4752	35.774	37.8857	21.214	21.109	17.5999	20.1658	12.7967	15.6957
ENSMUSG00000001138	5.64552	5.28351	5.48374	5.36792	4.50956	3.48544	5.59043	5.08103	6.81704	3.38692	10.5769	11.2513	9.87887	10.2008	9.24399	8.86788	14.4332	8.78983	9.18445	7.12696
ENSMUSG00000001143	21.9228	20.9709	25.2292	22.7758	23.0109	20.2321	28.0407	23.9669	30.7392	15.4407	33.6573	32.8338	28.67	28.5687	24.2691	22.3643	35.0064	21.7545	20.2979	16.637
ENSMUSG00000001150	3.19044	2.90487	3.43291	3.31895	4.27615	4.58682	3.60003	3.98366	5.73267	5.1817	14.9048	16.3838	14.3835	14.1801	14.264	13.7216	18.3715	11.7937	10.4325	11.6864
ENSMUSG00000001151	1.71333	1.63084	1.6577	1.51468	1.46476	1.5966	1.30729	1.19572	1.16265	1.14384	8.32568	9.56409	7.32077	6.98961	4.84368	4.61804	6.98244	3.91766	2.56811	3.15917
ENSMUSG00000001155	0.038501	0	0	0	0.014874	0.0414108	0	0.0391203	0	0.0285004	0	0	0.021883	0	0	0	0	0	0	0
ENSMUSG00000001156	9.97614	9.99767	14.663	13.1067	18.0328	18.8023	18.8491	19.1573	13.5952	15.0746	10.5239	11.579	12.867	12.5804	12.7526	13.5507	15.6239	9.63701	8.66146	9.22232
ENSMUSG00000001157	6.91609	5.97004	7.78325	7.65049	8.57039	7.99992	7.82562	8.56962	7.46709	9.88804	46.5614	43.9144	47.0002	48.8312	42.4846	41.6639	44.692	43.7013	29.4969	34.5297
ENSMUSG00000001158	58.8028	44.7227	50.7038	48.8617	55.7829	55.9094	68.8441	66.3024	80.7216	74.7048	86.5547	85.9292	98.0901	83.4254	95.8918	90.5558	96.4438	123.248	89.6471	130.909
ENSMUSG00000001166	0.0287431	0.0364031	0.0651333	0.0477428	0.111043	0.00108208	0.0476424	0.0876164	0.200921	0.127663	0.390507	0.415318	1.08514	0.361285	0.344282	0.377429	0.553899	0.39985	0.797252	0.901065
ENSMUSG00000001168	0	0.0178572	0.0347378	0	0.00316643	0	0.0233705	0	0	0.0739308	0	0	0	0	0	0	0.035603	0	0	0
ENSMUSG00000001173	6.63546	6.89478	7.82326	9.28507	13.7851	13.834	13.7251	13.2205	16.9791	16.5026	17.4876	18.3474	18.2203	17.717	20.5425	21.3787	29.2727	21.4886	27.0586	28.1098
ENSMUSG00000001175	868.626	705.502	858.906	1019.33	1414.17	1619.83	1792.94	1898.74	1738.42	2680.81	227.533	224.697	258.345	257.092	349.625	379.485	420.437	451.795	649.126	723.819
ENSMUSG00000001211	22.0853	28.1812	30.783	26.9406	37.5929	35.8996	52.1578	51.7987	51.6538	36.7537	44.5806	48.3815	42.9942	43.5048	38.7694	35.4127	66.2347	39.6206	44.2211	40.1338
ENSMUSG00000001225	0.176843	0	0.0219975	0.00806211	0.0212711	0	0.0114078	0	0	1.7778	0.085152	0.030661	0.029006	0.077899	0	0	0.028145	0.06683	0.047748	0
ENSMUSG00000001227	0.87046	0.953457	1.01511	1.12989	2.83569	2.35327	4.99133	4.68526	8.55149	4.12738	4.8262	5.72991	6.55792	7.12447	19.7122	17.9332	37.892	24.4697	31.0558	22.9542
ENSMUSG00000001228	130.538	133.706	104.625	82.8259	47.0467	46.994	19.9584	20.1419	7.77065	9.53815	81.7751	89.4826	50.9794	48.1634	18.8412	19.0238	10.9725	8.55252	2.90887	3.0317
ENSMUSG00000001229	4.93276	4.46347	5.40991	5.21885	6.09067	5.14953	4.37865	4.90155	8.32449	5.44142	26.8648	31.2503	26.9402	24.9521	21.1731	19.0118	25.4557	15.9274	15.6554	15.4387
ENSMUSG00000001240	26.9507	32.7065	32.8493	34.6847	13.4626	9.2991	22.149	19.6452	23.2332	9.02432	27.2274	34.6431	26.0078	37.393	10.9916	8.48237	22.8852	14.8024	17.8673	9.0895
ENSMUSG00000001247	9.35555	9.46449	6.97507	5.91468	1.83033	1.2329	1.85867	2.09023	1.9023	2.29468	18.5307	18.649	10.6828	11.46	2.67769	1.9448	3.6304	2.40929	3.13885	1.62089
ENSMUSG00000001248	29.6759	31.5087	40.873	43.9043	88.5134	88.6328	105.064	106.804	158.201	109.486	57.0153	58.0166	74.7354	77.2162	115.131	105.148	184.072	118.447	169.504	109.73
ENSMUSG00000001249	0	0	0.0199929	0.0146548	0	0.026912	0	0.0242516	0	0.0185217	0.283667	0.348984	0.073162	0.051973	0.027383	0.085811	0.649531	0.021631	0.075224	0.044491
ENSMUSG00000001260	0.268681	0.170141	0.25047	0.23605	0.103799	0.0722468	0.501012	0.705256	1.33035	2.1878	0.542817	0.42644	0.626346	0.519281	0.366071	0.364563	1.59262	2.01178	4.89552	6.08721
ENSMUSG00000001270	325.386	379.41	390.249	332.43	278.425	265.458	196.755	218.887	320.281	281.911	675.653	695.52	612.768	513.803	438.882	420.803	320.869	296.862	377.118	351.547
ENSMUSG00000001280	32.037	32.4007	29.8466	29.1851	20.2129	18.2127	14.5395	14.1122	12.0421	10.4029	37.041	35.4128	27.8219	30.8259	16.1674	27.007	20.6585	14.8351	7.49135	9.86783
ENSMUSG00000001281	0.0129291	0.0327492	0.0723166	0.0227178	0.0199795	0	0.0107151	0.013137	0.0451886	0.0478538	0.07889	0.016852	0.105865	0.051058	0.086582	0.014496	0.039224	0.054489	0.079465	0.028127
ENSMUSG00000001285	18.2385	18.174	16.1052	15.2055	14.4942	13.1075	11.0528	11.5198	11.0072	10.2981	51.4574	57.8513	48.3626	42.3742	35.9221	35.4416	28.5713	20.907	25.6357	23.3932
ENSMUSG00000001288	1.24313	0.626393	1.766	1.21329	2.43598	1.70863	1.83167	2.57301	2.65304	2.24926	4.77375	4.44256	5.44528	6.00012	6.17875	5.67491	9.01379	5.6597	6.19638	5.43501
ENSMUSG00000001289	388.578	374.462	441.684	473.818	613.942	591.599	686.816	676.212	750.978	734.064	858.587	839.707	981.183	1050.1	1297.73	1322.74	1002.38	1114.16	1367.25	1111.36
ENSMUSG00000001300	31.6418	34.2317	24.5164	28.8871	31.5293	28.3722	36.795	32.3081	22.2915	18.6329	129.616	127.86	113.262	119.602	125.683	119.349	170.264	115.81	75.031	79.8607
ENSMUSG00000001305	12.4317	11.2462	13.5995	11.6371	11.3493	11.6203	10.5789	10.6016	6.85376	11.5306	43.5729	38.7186	33.5128	35.996	31.2591	31.1127	30.0456	31.838	32.2883	29.9051
ENSMUSG00000001313	38.4402	46.8007	59.1273	60.0655	27.9686	23.626	17.5597	14.3679	8.63696	6.09758	490.226	522.725	598.531	617.621	255.532	217.524	131.584	117.528	86.0647	63.9641
ENSMUSG00000001323	8.25495	5.80023	9.14392	8.99059	35.4769	29.187	44.6278	43.3205	79.586	78.7984	35.3004	35.4476	47.3088	48.2528	49.3917	47.4366	59.7344	49.8564	53.3715	60.8518
ENSMUSG00000001333	0.132914	0.0561117	0.194709	0.0518987	0.102697	0.14296	0.073436	0.0225087	0.3097	0.262373	0.234759	0.180038	0.195319	0.092474	0.049332	0.163666	0.144054	0.086855	0.308104	0.341038
ENSMUSG00000001334	0.0496846	0.125851	0.0397003	0.0873011	0.383892	0.213759	0.658826	0.252419	1.56288	0.845918	0.883798	0.76672	1.27049	1.15545	1.55264	2.36115	4.30776	2.86252	6.94322	6.31633
ENSMUSG00000001348	0.954307	0.503594	0.508358	0.652097	0	0.0342144	0.0263631	0.0323219	0	2.61378	0.470444	0.589647	0.257651	0.354941	0.073136	0.093032	0.042677	0.235019	0.101142	0.121549
ENSMUSG00000001349	0	0.027645	0	0.0820279	0	0.0469554	0.0361803	0.159868	0	0	0	0.03761	0.05395	0.060196	0.060661	0.524174	0.369192	0	0	0.055037
ENSMUSG00000001366	5.90376	5.08477	7.99948	6.82373	10.5316	10.6673	13.7663	13.6829	25.4582	25.6797	25.2489	24.9718	28.6595	29.0062	39.7419	38.9186	55.4597	44.7419	64.8598	62.4714
ENSMUSG00000001376	13.0991	10.2868	11.4006	14.0425	23.4249	22.6182	22.7803	24.4738	22.0823	33.6455	19.732	19.4752	20.4272	20.5992	22.1643	22.5562	29.2756	25.78	27.6315	33.343
ENSMUSG00000001380	22.8724	22.4384	23.4092	23.8092	30.8401	32.9849	33.5202	34.3616	46.9068	47.4774	68.788	72.5677	67.099	65.9224	75.1701	74.7373	66.3732	65.3914	89.1266	89.277
ENSMUSG00000001383	76.5316	55.434	71.6988	77.9468	95.5315	101.394	90.9674	95.0432	76.5811	99.4413	99.723	94.6568	99.4363	97.6427	114.686	130.293	102.244	117.509	107.064	126.918
ENSMUSG00000001403	257.632	273.818	194.819	224.99	117.67	103.734	69.0807	62.3412	28.957	17.7453	414.503	395.879	288.735	283.62	127.262	109.159	77.2113	61.1963	20.4064	19.157
ENSMUSG00000001415	2.65456	2.90767	2.59612	3.01952	3.3419	3.21898	3.89034	3.73867	4.90767	3.74041	49.2565	57.0865	45.7264	47.3602	36.756	34.3021	47.5605	29.2459	33.8829	30.4363
ENSMUSG00000001416	361.835	336.282	313.279	334.89	358.371	376.811	328.73	349.241	355.356	414.869	324.403	347.141	300.446	286.067	267.056	269.893	241.344	222.019	254.318	248.307
ENSMUSG00000001418	15.7358	18.1106	18.0876	18.5712	11.9173	8.81019	15.3748	14.8172	15.773	10.7106	67.89	68.4882	69.7512	71.1261	40.5356	38.6516	62.2997	50.4721	43.0892	35.6116
ENSMUSG00000001419	11.5741	13.2581	16.2856	14.7205	26.3663	25.1379	25.8007	28.158	65.5078	44.4693	18.5599	21.5066	19.876	19.9244	25.0993	23.099	42.2874	22.8327	36.3522	37.1583
ENSMUSG00000001420	0.0266167	0.016855	0.021268	0.0935369	0.0205656	0.0286284	0	0	0	0.177327	3.56463	4.20822	2.56764	2.89427	1.63256	1.91601	2.17186	1.93046	2.32186	1.50052
ENSMUSG00000001424	58.9043	62.2473	61.5278	54.5819	56.9757	57.875	55.2932	54.3682	67.9715	56.6716	42.509	46.1982	41.249	37.6295	37.6982	36.2038	40.231	30.801	33.7776	28.4159
ENSMUSG00000001435	18.328	18.8596	11.4662	13.1165	1.16389	0.887781	1.08883	1.36285	0.837747	0.674511	24.3944	24.4333	13.2671	13.7669	1.59373	1.30867	1.75579	0.695765	0.299666	0.386992
ENSMUSG00000001436	5.48915	5.32383	3.6888	4.86724	2.20157	3.04446	4.19395	4.04232	4.51464	3.3455	18.7541	18.8816	14.6805	19.2455	13.6085	9.46341	18.7922	10.6213	10.0034	6.99972
ENSMUSG00000001440	70.7402	72.6712	65.223	62.2326	59.9161	59.9122	45.2962	47.3868	42.6213	47.2663	174.05	179.128	137.191	135.959	96.0677	97.8167	90.1657	72.4996	65.9863	72.4403
ENSMUSG00000001441	78.1944	70.9351	78.2018	74.2562	129.331	135.55	122.671	136.807	126.777	136.044	62.608	64.226	61.7665	60.5054	66.2265	67.9669	87.2138	64.1192	58.6541	65.0047
ENSMUSG00000001444	0	0.0248857	0.0157007	0.0115086	0	0	0.0162845	0.0798613	0	0.0145454	0.069847	0.074673	0.052471	0	0.101434	0.049763	0.25317	0.05065	0.174433	0.339868
ENSMUSG00000001445	18.6517	16.8603	19.1555	18.0089	22.3957	17.806	21.2126	18.5909	29.2547	20.8673	47.8139	53.5727	46.301	45.3557	39.7482	36.5318	48.3844	34.8626	39.4666	40.2931
ENSMUSG00000001467	28.5272	25.3143	20.5615	24.5413	23.8493	23.6693	44.6423	45.793	22.2855	24.642	54.3321	55.3387	43.2802	45.1178	42.1177	42.5194	71.6738	74.5066	44.3299	49.9907
ENSMUSG00000001472	112.479	114.214	136.009	132.526	211.856	215.546	211.552	220.354	325.501	266.045	115.844	127.505	139.399	126.26	178.72	168.823	203.543	164.284	230.353	210.999
ENSMUSG00000001473	38.0087	36.7523	48.6825	39.572	90.4426	85.2697	94.3073	96.5739	169.8	157.661	13.9321	14.0543	10.9155	9.8301	3.28842	2.63381	2.2485	2.19316	2.17483	1.72873
ENSMUSG00000001482	18.684	20.6357	25.1088	24.9042	46.0993	38.4825	39.5837	39.0797	71.6644	46.8261	42.0322	54.7663	45.1431	43.7593	39.6587	42.8537	46.8192	31.9619	39.2899	33.4536
ENSMUSG00000001493	0.0821556	0.0520249	0	0.0240594	0.190435	0.265095	0.272349	0.125216	0.287143	0.273671	0.036463	0.1561	0.126268	0.27688	0.372458	0.248328	0.42404	0.689862	0.600284	0.418065
ENSMUSG00000001494	0.0984317	0.0623317	0.117977	0.144129	0	0	0	0.0500075	0	0.0728641	0.360744	0.395488	0.498788	0.344267	0	0	0.060606	0	0	0
ENSMUSG00000001496	0.335671	0.0177136	0.312919	0.163836	0.432265	0.421214	0.649111	0.56845	1.17321	0.496961	0.03285	0.02358	0.066765	0.070201	0.210381	0.173484	0.600406	0.434422	0.513961	0.622996
ENSMUSG00000001497	0	0	0	0	0	0.0327182	0	0.0309084	0	0	0	0	0	0.022086	0	0	0	0	0	0
ENSMUSG00000001504	0.26359	0.069549	0.263276	0.180116	0.186693	0.141756	0.236657	0.26783	0.307092	0.682929	0.053496	0.096118	0	0	0.021368	0.314205	0.05025	0.081788	0.345794	0.127842
ENSMUSG00000001506	11.4886	12.4191	8.3772	9.01531	0.460195	0.43994	2.17664	1.2614	1.15371	0.786171	15.4101	17.9689	10.2812	9.34169	0.379457	0.325175	1.6097	0.652397	0.435179	0.29205
ENSMUSG00000001507	1.10549	0.913382	0.865284	1.07872	0.745336	0.406058	1.54919	1.49517	2.29333	1.88498	1.43179	1.79717	1.32453	1.54363	1.59046	1.33663	4.36577	2.41751	3.88047	2.30891
ENSMUSG00000001508	0.0268911	0	0	0	0	0	0	0	0.563925	0	0.214573	0	0	0.347836	0	0.09823	0.13261	0	0.207284	0.266455
ENSMUSG00000001510	0	0	0	0	0.0279921	0	0	0	0.126622	0	0.015882	0.085601	0.031793	0.017228	0	0.01518	0	0	0	0.016181
ENSMUSG00000001517	8.29876	8.22116	7.67476	7.2385	4.32799	4.45559	2.86886	2.17534	1.0691	1.38895	56.9807	63.2147	44.1358	42.0838	17.3568	15.1175	14.824	9.79335	4.15428	4.00638
ENSMUSG00000001518	10.1357	15.4817	14.7757	11.3441	23.0847	21.3672	20.8025	20.7754	30.1732	22.5367	26.5041	23.8919	22.4777	25.5675	32.7835	28.1562	26.1005	21.4526	24.2613	28.0987
ENSMUSG00000001520	0.258459	0.159322	0.170272	0.22305	0.782892	0.180407	0.839738	1.193	1.62414	1.48995	0.57984	0.114661	0.335857	0.727631	0.647792	0.656839	1.59929	1.40787	2.90069	2.76025
ENSMUSG00000001521	4.99577	6.47982	8.20769	7.05736	6.86989	7.96312	3.96644	4.42603	5.33651	2.80565	18.7531	19.7441	19.1432	21.116	15.5308	13.5111	16.5291	10.3166	11.1346	9.80963
ENSMUSG00000001524	10.9844	13.8556	14.8563	13.5924	16.8795	15.0107	12.9638	11.4813	17.6189	11.7304	26.7476	26.557	23.3547	21.4479	21.8837	20.9768	19.0661	12.8673	11.4716	15.8609
ENSMUSG00000001525	884.502	939.315	1015.59	940.035	1573.18	1513.15	1421.02	1462.83	1984.55	2045.61	1634.04	1743.34	1696.57	1563.33	2520.38	2492.58	2162.96	2161.34	2153.6	2168.54
ENSMUSG00000001542	0.130422	0.134208	0.169347	0.0954856	0.0881752	0.105209	0.162133	0.16565	0.05698	0.349975	1.22612	0.752461	1.11204	1.20138	0.588493	0.598467	1.06786	0.846758	1.70607	2.41935
ENSMUSG00000001552	8.05609	7.41312	12.1033	10.1824	18.5333	18.9095	21.6525	23.5907	55.3363	39.7879	8.02949	8.64566	8.56568	7.9825	14.7134	14.7227	23.4514	15.6467	24.7789	23.4413
ENSMUSG00000001555	3.87606	4.42622	3.64632	3.67634	0.92353	0.748402	1.32314	0.88397	1.18464	1.06302	8.2544	9.35577	5.83279	6.49567	1.85461	1.8292	2.92512	1.82473	2.58811	1.97417
ENSMUSG00000001558	0.269696	0.0921581	0.126592	0.125377	0.109174	0.0552824	0.0993919	0.0522246	0.0598804	0.0665476	0.195101	0.457166	0.365291	0.40123	0.215701	0.3208	0.546495	0.361371	0.519562	0.316413
ENSMUSG00000001566	0.0257624	0.0978838	0.0823414	0.0150891	0.0199055	0.0277095	0.0213508	0	0	0.0190706	0.024451	0.026134	0	0	0	0	0	0	0	0.051506
ENSMUSG00000001569	4.38096	3.85611	4.32942	3.73097	5.22363	5.97212	4.84439	4.36463	5.24616	5.7272	6.99813	7.03537	6.55407	6.56804	6.15183	6.11466	8.18333	5.34119	5.25352	5.88719
ENSMUSG00000001576	17.4255	16.7109	12.9497	16.3802	18.0627	15.773	24.2475	21.8954	12.9076	15.7392	119.468	124.488	96.3993	105.367	89.4929	87.0811	143.664	96.325	116.543	104.706
ENSMUSG00000001583	0.0239857	0	0.0191657	0	0.0666991	0	0	0.0633412	0.0838326	0.122485	0.016754	0	0	0.031855	0.016327	0	0	0.014489	0.05282	0.030571
ENSMUSG00000001588	0	0.0119478	0.0526543	0.0110508	0.0108795	0	0.0546124	0.019171	0	0	0.177399	0.083048	0.075608	0.051522	0.177573	0.104694	0.166397	0.17417	0.098343	0.121066
ENSMUSG00000001604	0.119928	0.151889	0.143743	0.122924	0	0.0322481	0.024848	0	0.104791	0.0221942	0.428576	0.530641	0.399026	0.621677	0.089356	0.037323	0.158825	0.153755	0.087999	0.163812
ENSMUSG00000001622	0	0	0	0	0	0	0	0	0	0.0424373	0	0	0	0	0	0	0	0	0	0
ENSMUSG00000001627	12.9567	10.3112	10.4483	11.327	15.8945	14.7639	17.3334	18.2757	29.4402	26.1369	171.945	162.02	147.085	148.337	151.049	138.9	164.237	152.878	167.88	167.18
ENSMUSG00000001630	6.214	5.28916	5.30327	3.90045	5.48964	5.41421	4.79908	3.89237	4.51486	4.71545	6.93118	7.73859	6.9245	6.71261	5.00461	4.90062	6.80869	4.112	3.88214	4.2479
ENSMUSG00000001632	14.174	13.9155	14.695	13.9919	17.9534	17.1795	13.0838	13.1069	13.4568	15.4808	17.9086	20.6214	16.2397	17.8997	13.8531	12.8468	17.5652	10.1714	10.9188	10.9179
ENSMUSG00000001642	27.5491	28.9298	26.2999	26.642	21.6166	21.5596	19.0672	19.9658	29.3348	29.7736	67.4611	71.7277	63.2708	59.8002	41.9187	41.0026	35.07	32.5221	51.314	45.3826
ENSMUSG00000001655	0.0634271	0.0200825	0.0506812	0.0371494	0.0735113	0	0.026283	0	0.110842	0.046952	0	0	0	0	0	0	0	0	0	0
ENSMUSG00000001656	0	0	0	0.0200363	0	0	0	0	0	0.0253233	0	0	0	0	0	0	0	0	0	0
ENSMUSG00000001657	0	0	0.0343089	0	0	0	0	0	0	0	0	0	0	0	0	0	0	0	0	0
ENSMUSG00000001661	0	0	0.0706531	0	0	0	0	0	0	0	0	0	0.030731	0	0	0	0	0	0	0
ENSMUSG00000001663	3.03334	2.22713	3.82891	2.65271	4.10732	4.15854	5.09589	4.86288	8.44707	7.51205	2.84755	2.9897	5.42509	6.99355	6.3339	5.45865	8.39899	5.82196	8.7472	8.15899
ENSMUSG00000001665	0.916499	0.558183	0.138377	0.430635	0.360865	0.0463733	0.115079	0.219771	1.42272	0.921911	0.314809	0.33941	0.20576	0.613739	0.098917	0.339763	0.29816	0.10509	0.250816	0.235843
ENSMUSG00000001666	67.496	69.4329	61.1874	71.3905	75.9054	62.1727	71.1544	64.9687	130.36	85.0569	86.138	81.644	99.8916	96.0037	101.93	101.757	93.218	88.5796	97.3754	98.8754
ENSMUSG00000001670	0	0	0	0	0	0	0.0190046	0	0	0.0169749	0	0	0.017903	0	0	0	0	0	0	0.083235
ENSMUSG00000001672	0.247146	0.155279	0.0869101	0.352835	0.253615	0.205596	0.407511	0.24981	0	0.32397	0.229687	0.712536	0.676683	0.381804	0.694091	0.436767	0.769335	0.467509	0.369537	0.2763
ENSMUSG00000001674	15.8322	14.4338	12.4741	12.4348	13.9769	13.4974	10.3216	10.2808	8.10995	9.8619	45.4605	47.7689	39.9928	35.7179	32.8956	30.1902	31.4105	24.2578	18.9762	19.5509
ENSMUSG00000001687	57.8278	54.929	50.2344	53.2907	85.2631	76.1787	87.9365	85.1721	149.268	94.4504	53.3214	53.7229	53.8979	53.9923	50.3075	51.6764	58.8058	55.3467	56.2956	56.7009
ENSMUSG00000001700	0.819279	0.823987	0.635388	0.832687	0.22342	0.336929	0.519225	0.367261	0.589539	1.17727	5.70269	5.62631	4.72752	4.74838	1.67795	2.09565	2.55172	2.06206	3.60449	3.75776
ENSMUSG00000001707	28.4991	23.3327	26.9645	30.9395	41.921	46.3001	47.9296	53.3714	41.4684	50.9757	90.246	88.3723	98.8287	97.9381	112.039	116.012	112.067	149.961	134.671	171.583
ENSMUSG00000001729	31.4196	29.956	36.8105	39.3195	50.6823	53.0523	63.1476	59.091	51.2482	48.7328	227.102	255.096	251.386	245.328	278.959	262.595	326.337	270.679	328.143	285.76
ENSMUSG00000001739	1.55591	0	0	0	0	0.0492208	0.0379258	0	0.159944	3.65855	0.181596	0.221273	0.23863	0.196836	0.098964	0.041747	0.24934	0.120181	0.182987	0.147567
ENSMUSG00000001741	0.321006	0.322807	0.310287	0.260854	0.273114	0.240505	0.38294	0.338841	0.257734	0.357793	0.779627	0.552908	0.509209	0.57913	0.409614	1.21466	0.75012	0.653054	0.486889	0.623061
ENSMUSG00000001750	1.67761	1.71211	1.35619	1.69222	1.05496	0.998789	1.3867	1.28731	1.28567	2.20641	1.29229	2.28075	1.31306	1.91351	0.843648	1.105	1.85134	0.948135	1.83881	1.25147
ENSMUSG00000001751	0.648585	0.75893	0.675978	0.594591	0.261462	0.318472	0.420669	0.444121	0.44352	0.469678	2.47534	2.97237	1.96194	2.18798	1.23001	1.28594	2.54575	2.01842	2.43911	1.73069
ENSMUSG00000001755	9.65678	10.5902	11.2196	10.6402	12.8359	12.6948	12.94	12.8197	21.2079	14.023	20.1638	21.3768	20.3946	20.3397	19.1895	17.8932	21.3949	16.3038	19.5023	18.3862
ENSMUSG00000001761	1.97111	1.79741	1.31251	1.60858	0.568586	0.621893	0.653433	0.734367	0.642998	0.252914	86.4046	93.6982	65.5958	68.0227	27.9718	23.2874	28.4562	15.8033	9.38611	7.97415
ENSMUSG00000001763	1.50888	1.32839	1.02922	1.68136	0.625604	0.356196	1.00649	0.373955	1.15746	0.653851	3.84484	5.03817	3.18836	3.48359	1.52716	0.945053	2.10127	1.52504	2.11672	2.04487
ENSMUSG00000001767	13.5896	11.2064	11.8722	11.833	11.7951	13.2362	8.08397	9.80379	5.22467	11.0098	19.3833	19.1119	18.7385	15.4447	14.4198	15.7917	11.2351	11.7116	6.81855	9.89491
ENSMUSG00000001768	2.04799	2.14793	2.05145	2.46311	1.4711	1.97932	1.55878	2.82494	3.18527	2.63904	7.09478	7.11751	7.33272	6.23951	3.52742	3.60244	3.97684	3.29931	3.22079	3.41478
ENSMUSG00000001773	0.0144912	0.0897553	0	0.00848756	0	0.0609802	0.0704801	0.115214	0.0506486	0.209843	0.026525	0.036771	0.124319	0.07551	0.019529	0.027965	0.126072	0.084585	0.196277	0.384119
ENSMUSG00000001774	81.1379	75.6988	77.2888	87.241	102.993	96.154	93.9074	95.2641	53.9159	88.5634	50.7344	54.6847	49.8004	51.5151	36.2689	36.4638	44.5005	35.4251	25.3586	35.4098
ENSMUSG00000001783	31.59	29.1968	31.9313	30.9056	42.5392	43.3147	35.0669	38.9074	36.6834	46.6621	115.935	121.423	107.862	107.814	111.503	118.536	92.5581	91.8356	108.263	109.781
ENSMUSG00000001785	17.6044	19.2555	17.6374	17.0915	20.058	21.9529	16.1745	17.7819	17.5072	19.9706	48.0491	47.7853	43.711	41.9635	41.6108	42.0462	33.2805	33.1693	34.2163	41.067
ENSMUSG00000001786	7.9046	7.78068	7.39075	9.68399	10.071	9.05419	11.5041	11.4588	16.2633	17.2291	8.71202	9.83237	8.42086	5.61322	5.36076	7.06181	6.53291	5.06408	8.37038	11.2647
ENSMUSG00000001794	128.93	132.158	143.351	154.073	180.855	182.923	193.668	179.978	243.413	229.801	114.629	124.374	125.291	123.546	123.133	118.423	125.266	104.142	134.858	115.334
ENSMUSG00000001802	2.60634	2.9627	3.41819	3.23372	5.19542	5.04715	7.78825	6.96773	8.5051	4.16511	35.9223	40.7246	41.2824	41.826	56.4871	50.9919	92.0345	56.0142	76.5358	56.1388
ENSMUSG00000001804	0	0.00634084	0	0.00586476	0.00773679	0.01077	0	0	0	0.0222368	0	0	0	0	0	0	0	0	0	0
ENSMUSG00000001815	0.285463	0.431175	16.2528	1.56953	0.780573	0.543348	2.02057	0.758757	4.14542	2.37382	0	0	0	0	0	0	0	0	0	0
ENSMUSG00000001819	0	0.0194328	0.0490416	0.0179738	0.047422	0.0330069	0.10173	0.0311811	0	0.0227165	0.018232	0	0	0	0	0	0	0	0	0
ENSMUSG00000001823	0.0775744	0	0	0	0.0299693	0	0	0	0.135566	0.0861368	0	0	0	0	0	0	0	0	0	0
ENSMUSG00000001827	7.13245	7.48467	17.0649	22.2243	0.0314911	0.438372	0.506666	0	0.14245	1.20681	10.5945	8.75326	22.8721	30.9496	0.54548	0.463795	0	0	0.388238	0.981892
ENSMUSG00000001829	11.5924	11.7106	10.5579	11.7601	12.0963	10.5541	13.6772	12.3871	20.2922	12.8812	9.79125	9.29721	7.63197	8.04673	7.95546	7.03165	10.8307	6.9039	7.17446	6.41247
ENSMUSG00000001833	158.198	118.989	112.76	135.602	170.658	189.857	162.202	185.165	119.393	236.504	148.897	134.667	144.661	136.237	147.805	163.828	146.171	191.288	150.536	235.318
ENSMUSG00000001844	2.17635	1.21147	1.26984	1.44379	2.04902	1.35569	2.03891	1.8773	3.50227	2.48032	25.4996	27.1928	26.026	27.1391	24.968	24.5072	38.1012	22.1486	33.4356	29.1667
ENSMUSG00000001847	213.305	188.223	210.85	235.009	324.269	340.714	373.28	381.727	340.869	468.136	224.851	233.943	241.949	229.981	289.848	287.151	344.349	326.1	353.583	368.183
ENSMUSG00000001855	3.52127	3.86737	3.3652	3.53013	3.63667	3.50227	3.0841	3.28822	4.05579	3.44341	25.4394	23.7728	20.1419	13.0207	23.212	21.8288	29.2911	20.0881	22.8136	23.3282
ENSMUSG00000001864	79.0811	62.9991	64.5912	68.584	43.2248	44.0078	35.709	28.5167	24.0041	19.8651	166.328	172.768	148.201	136.018	59.0312	83.3729	73.6799	44.6671	28.9458	30.1372
ENSMUSG00000001865	0.0249611	0.0158066	0	0.0438594	0.0192864	0	0.0413736	0.0507253	0	0	0	0.035777	0.034135	0.219638	0	0	0	0	0.038062	0
ENSMUSG00000001870	3.52236	4.29593	4.38661	4.5353	0.734957	0.95902	0.859082	0.755619	0.383568	0.340793	9.51264	10.5869	9.79348	9.87262	3.07694	2.9411	3.19695	1.89263	0.593909	0.574401
ENSMUSG00000001891	17.2213	15.2608	14.4551	16.2639	22.8163	24.3176	27.3069	30.0264	21.4395	34.3784	39.5114	39.3165	40.2047	39.7998	44.8616	44.4902	55.6228	59.9889	66.2628	83.2024
ENSMUSG00000001901	0.0134456	0.0170288	0	0.0633188	0.0452979	0.13074	0.138182	0.215323	0.456803	0.353551	0.015019	0.051691	0.04342	0.052012	0.107511	0.099904	0.212539	0.188226	0.375061	0.343566
ENSMUSG00000001909	13.7563	16.5007	16.5525	16.0223	19.5183	19.5549	23.408	23.966	37.2735	35.3099	35.2656	37.8694	36.875	34.2892	35.8999	33.7093	42.9446	31.1147	44.1355	40.6559
ENSMUSG00000001910	9.60311	11.1231	11.0891	10.2286	12.0691	11.9632	11.7197	11.6515	13.5247	11.6529	59.1224	67.8718	51.3718	52.662	43.4825	38.6983	54.1863	33.9722	45.4201	39.2837
ENSMUSG00000001911	319.041	299.159	527.554	508.584	1032.49	1053.1	1028.2	1075.2	783.245	1055.66	236.899	260.155	327.928	298.009	435.162	407.208	664.288	366.322	374.116	408.368
ENSMUSG00000001918	2.28942	2.29349	1.46948	1.40687	0.405987	0.343129	0.435465	0.457623	0.327942	0.222262	11.1889	12.3341	6.43872	7.42617	2.02188	1.80793	2.13659	1.29298	1.31785	0.83281
ENSMUSG00000001924	160.467	164.705	184.958	176.131	295.871	302.399	245.556	268.283	291.393	340.597	154.607	175.462	165.485	147.165	184.409	194.798	193.856	146.668	144.973	160.886
ENSMUSG00000001930	0.483149	0.720993	0.549231	0.361511	0.151395	0.26876	0.210371	0.483125	0.404719	0.587357	0.85219	1.33868	0.647005	0.781893	0.199877	0.147113	0.372752	0.484385	0.839905	0.231592
ENSMUSG00000001942	4.52837	4.40447	3.00434	3.69076	1.78238	2.235	3.64983	3.08527	3.13782	4.43553	4.32103	5.17428	3.71382	3.0837	2.73913	2.74713	6.01952	3.55228	4.36634	4.06677
ENSMUSG00000001943	0	0	0	0.0862344	0.117327	0	0	0	0	0	0.450328	0.190284	0.213813	0.255355	0.070118	0.178124	0.227314	0.10887	0.300782	0.460592
ENSMUSG00000001946	3.38107	2.92722	2.51167	3.06327	0.938835	0.539809	1.81698	1.47617	1.75412	1.03633	24.063	30.6144	25.749	8.66621	2.55497	7.71606	24.0135	3.95388	4.7894	3.93424
ENSMUSG00000001948	4.79953	3.39167	4.5576	5.94811	3.27844	3.74078	3.57413	3.74589	0	2.00814	10.6532	10.0263	10.1876	10.9294	6.90419	7.96093	5.74723	8.56552	4.49863	5.152
ENSMUSG00000001962	23.1384	18.5583	20.2296	20.1486	22.4069	23.1708	20.2698	21.7333	19.8424	30.1447	42.9002	40.3493	41.0514	34.969	39.8412	38.7881	34.0939	31.6091	34.7571	38.0549
ENSMUSG00000001964	156.447	170.07	146.242	153.34	190.132	182.727	182.888	163.019	189.901	178.388	115.671	116.498	103.151	98.8926	84.6357	84.1889	85.8447	63.5005	67.8596	59.5988
ENSMUSG00000001983	6.22489	6.18161	6.4153	6.11108	6.44939	7.4562	5.7745	6.28908	7.41705	7.30469	15.0925	15.0661	13.2421	13.2232	11.7583	10.8815	11.8448	9.12871	8.47978	8.9889
ENSMUSG00000001985	0.669122	0.904893	1.54961	1.84661	4.27622	3.96441	5.13186	5.17404	3.72599	3.09783	6.77426	7.33635	12.4606	13.8929	27.6856	26.9036	51.4407	22.9006	18.4236	18.7079
ENSMUSG00000001986	5.21071	5.76212	6.18701	7.62314	9.08281	8.78621	17.0531	18.3772	10.9307	13.6557	4.43215	3.88564	5.98029	7.56725	9.62586	9.97061	23.9987	14.9293	12.8832	12.0975
ENSMUSG00000001988	0.140286	0.0444179	0.476404	0.349204	3.1705	2.52738	4.79587	5.55915	13.2385	7.50292	0.450734	0.218491	1.01196	1.07214	10.3537	9.83091	16.6591	12.9819	28.1479	20.2958
ENSMUSG00000001995	9.77164	10.3402	13.5669	13.5608	21.4204	21.0399	17.0832	17.4495	15.0794	11.4168	22.7297	23.5528	24.7815	25.5076	27.5503	26.3251	30.6584	16.7488	12.8945	13.5656
ENSMUSG00000001998	6.12736	5.62091	6.63051	5.92952	8.87384	11.6422	12.3819	9.65517	14.2316	9.16723	6.88487	6.02012	6.43831	7.09995	5.75391	5.78784	13.2497	7.42987	5.2995	6.90001
ENSMUSG00000001999	8.8178	8.23963	7.67107	9.55097	13.9939	12.6496	13.1115	15.5059	14.3506	16.7989	11.5506	13.0388	12.6511	13.6726	15.3176	16.2777	16.1852	15.7183	18.1849	16.5391
ENSMUSG00000002006	4.98254	6.27426	8.8256	8.11794	20.065	20.4678	27.4968	26.7094	35.6274	30.0753	40.6519	45.0091	51.6864	49.2487	102.943	99.363	134.998	101.038	145.226	129.415
ENSMUSG00000002007	0.0553026	0.0700405	0.103109	0.0863756	0.0712167	0.0793098	0.0305551	0.0561922	0.0644296	0.0818756	0	0	0	0	0.047225	0	0	0.037198	0.06559	0.058285
ENSMUSG00000002010	30.6128	30.2688	31.0207	31.7652	35.9913	34.2367	31.2305	31.8855	32.2096	37.5594	92.7821	100.427	94.0408	91.4131	85.8993	80.0719	75.7254	63.2549	85.9563	79.2163
ENSMUSG00000002012	10.1001	12.0811	17.7405	16.2725	45.8628	48.3148	55.1252	57.076	107.705	68.6592	14.7369	14.3514	18.1436	19.3067	35.1655	37.4725	48.956	40.9788	70.5993	57.3276
ENSMUSG00000002014	29.4673	28.1424	23.6895	27.8953	23.604	25.2911	27.113	27.3746	18.4965	25.507	76.517	74.9765	73.5961	80.0347	80.2947	83.7813	80.8337	82.6679	85.8395	75.1921
ENSMUSG00000002015	17.4744	12.8383	9.69269	12.9177	8.35668	7.16222	12.9706	11.5497	9.33915	10.1725	44.1562	44.9913	35.7832	39.1754	25.4109	25.673	36.2723	34.5597	30.2736	25.4958
ENSMUSG00000002017	13.1837	11.8826	12.0532	12.6959	15.8891	14.6586	12.4344	12.3274	11.025	17.6176	37.8778	35.7462	37.8248	38.9874	40.528	42.0578	36.365	34.8325	31.0996	35.7353
ENSMUSG00000002020	0	0.0221738	0.00471232	0.0205089	0.0045567	0.0376625	0	0.0355792	0	0.0388809	0.401201	0.06609	0.034067	0.069766	0.068601	0.067389	0.687606	0.19909	0.436294	0.089406
ENSMUSG00000002028	1.68919	1.54453	1.56419	1.76606	2.05127	2.38569	2.25036	2.22966	2.48295	2.29828	15.6518	17.8825	13.7769	17.1227	12.5211	11.6098	36.296	16.2083	8.12674	9.80452
ENSMUSG00000002031	33.3742	32.8608	38.483	44.3559	67.5904	63.3207	68.6041	70.139	69.3118	66.6736	544.958	563.043	569.439	701.696	970.123	880.821	728.22	860.935	545.013	799.053
ENSMUSG00000002032	0.655784	0.349414	1.39668	0.723402	0.553011	0.578838	1.12779	1.34978	3.85456	2.29404	0.995479	0.836457	1.1355	1.18133	2.11754	1.35035	6.00612	2.54076	4.23144	4.51527
ENSMUSG00000002033	0.11403	0	0	0	0	0	0.0472519	0	0	0.0422054	0	0	0.045914	0	0	0	0.065545	0	0	0
ENSMUSG00000002043	21.1418	31.4515	37.6647	39.8089	34.6435	35.6332	28.194	32.7319	38.664	13.2592	29.7885	31.8137	32.3648	30.0411	27.8469	23.0596	20.6967	18.1193	24.5662	20.0362
ENSMUSG00000002052	6.39196	5.54358	6.27573	6.17123	8.64991	9.55231	7.0799	7.42787	7.87623	12.1288	25.0268	26.4353	24.7849	23.8051	23.838	23.8413	29.4455	18.1427	18.0263	22.0391
ENSMUSG00000002055	6.78284	7.01515	5.1195	5.2463	3.06982	2.91627	1.74277	1.32747	0.844437	0.808129	28.6859	30.7768	21.0051	21.6339	9.16641	8.27825	7.85864	4.51191	2.09929	2.19217
ENSMUSG00000002057	0	0.020361	0.025692	0.00941614	0.0124218	0.0172917	0	0.0163353	0	0.0119008	0	0	0	0	0	0	0	0	0	0
ENSMUSG00000002058	47.4779	53.7042	52.9687	50.1786	60.2335	55.2933	53.1452	61.9427	72.4578	54.1538	76.5118	83.7038	75.68	74.5129	71.6029	66.8364	84.5129	75.9577	101.193	74.4491
ENSMUSG00000002059	10.717	9.42764	10.1139	9.3105	11.4703	10.7918	9.66894	10.0993	14.2269	11.3952	20.5907	20.117	21.5144	19.9864	20.2355	20.658	29.7205	16.5897	29.1522	20.5378
ENSMUSG00000002064	13.9433	12.5236	13.3014	12.361	11.2498	11.4264	16.9797	15.1795	10.2771	13.1652	49.5014	48.5779	48.4364	52.6728	53.5552	53.0918	59.2677	54.7955	57.7631	48.8047
ENSMUSG00000002068	8.47383	8.9874	6.68742	7.71259	3.04392	3.04293	2.48268	2.10514	1.5909	1.58438	23.4939	26.8594	14.4699	13.4666	5.48912	4.76677	4.28136	3.32453	2.4233	2.42183
ENSMUSG00000002076	0.0615561	0.0779606	0.0245931	0.0360536	0.26159	0.0993127	0.382615	0.156366	0.215146	0.296185	0.029361	0.047451	0.356554	0.178097	0.280565	0.677454	0.448032	0.264835	0.77575	1.07188
ENSMUSG00000002083	2.4202	1.3623	1.80493	1.76402	5.19442	4.10714	8.51337	9.29005	17.2937	12.2622	6.4237	6.66229	8.21205	8.30682	25.8118	27.033	51.4486	32.6439	59.6195	46.7464
ENSMUSG00000002100	0	0	0	0.00548571	0.00723675	0	0.0077622	0.0522022	0	0.00693321	0	0	0	0	0	0	0.011983	0	0	0
ENSMUSG00000002102	164.545	149.291	163.027	149.593	153.529	162.226	140.998	142.599	155.552	181.742	209.281	212.081	189.251	174.569	156.172	172.426	114.66	121.047	129.165	136.209
ENSMUSG00000002103	5.83208	6.24875	5.40729	6.11108	5.78011	4.92301	7.99448	6.55098	4.30037	4.7726	19.2278	20.2561	18.0838	22.0439	15.5411	15.1278	32.3098	16.8388	13.7883	14.8763
ENSMUSG00000002104	0.0289827	0.2621	0.110241	0.063544	0.0227603	0.0311732	0.0899139	0.029931	0.102956	0.28805	0.294408	0.284104	0.126912	0.12624	0.063571	0.232903	0.117343	0.115003	0.231875	0.029748
ENSMUSG00000002105	1.20588	1.62999	2.06023	1.90437	2.58898	2.28582	3.31366	2.28279	2.46137	2.59693	9.29371	5.75652	5.99331	6.50306	6.24389	6.4504	17.3157	6.18848	9.93681	6.99289
ENSMUSG00000002107	857.451	867.444	1070.88	1130.56	2541.04	2521	2319.77	2295.85	2046.83	2607.71	166.009	165.926	187.737	194.253	262.853	262.033	379.464	284.438	208.479	314.684
ENSMUSG00000002108	0.918066	0.581364	1.14356	0.569377	0.67601	1.01653	0.541561	0.691435	1.35908	0.535675	1.28236	1.61525	1.39331	0.968864	1.03862	0.866576	1.46083	1.29085	0.886758	0.705273
ENSMUSG00000002109	1.0832	1.47612	1.31953	1.53108	2.25714	1.64878	1.86449	1.68206	2.00001	2.76143	2.9417	2.72634	2.66545	3.0752	2.86986	3.2394	5.40976	3.94996	5.26556	4.38108
ENSMUSG00000002111	0.535065	0.629253	0.9467	0.671547	0.708724	0.575504	0.570138	0.543671	0.667897	0.509248	3.53661	2.28577	2.32451	3.05104	1.44204	1.8046	2.47189	2.09488	3.34332	0.959128
ENSMUSG00000002129	25.4916	23.709	24.2217	24.1125	26.5976	26.2138	23.0698	22.8764	21.5027	24.185	48.6924	54.1102	42.3717	42.1844	38.0335	39.2165	39.8377	29.3301	24.2418	24.6409
ENSMUSG00000002147	0.510482	0.433644	0.477541	0.379208	0.298226	0.214269	0.257968	0.303625	0.478686	0.368668	2.04483	1.94625	1.78113	2.17806	0.534464	0.709732	1.06524	0.617583	0.655944	0.802793
ENSMUSG00000002190	0.716042	0.647761	0.46317	0.679009	0.711329	0.586789	0.593428	0.831497	0.0595869	0.50481	1.57893	1.28172	1.74668	1.75045	2.05217	1.81143	2.53518	1.73262	1.53524	1.71275
ENSMUSG00000002204	0.0248423	0.0314627	0.0198502	0	0.0767784	0.133599	0.0823533	0.151451	0.0868266	0.0183895	0.051541	0.028102	0	0	0	0	0	0.024462	0.027097	0.025897
ENSMUSG00000002205	9.82239	10.9576	11.1633	10.502	11.1559	9.44562	9.27329	8.45612	10.4722	7.77961	42.9558	44.2287	43.1833	42.8521	34.4698	28.3983	35.2341	23.9903	24.9431	24.0301
ENSMUSG00000002210	3.16417	3.4621	4.30455	3.51885	6.42153	5.62194	5.89197	6.247	7.20944	7.36781	19.5711	12.5442	15.911	19.591	19.7984	21.9314	21.838	13.9578	20.8242	20.782
ENSMUSG00000002221	6.41059	5.50008	7.04284	5.48195	7.68194	5.91627	6.2225	7.16856	6.19824	4.83847	28.2645	26.6022	20.4109	18.8154	16.1822	11.8095	23.8409	15.3821	16.4888	16.0632
ENSMUSG00000002222	6.8405	5.89925	6.95464	7.48295	9.78925	9.99131	9.19856	9.92547	9.20982	10.482	37.7265	36.1635	36.6812	38.472	35.8468	37.6012	46.4369	35.8913	34.6932	40.8898
ENSMUSG00000002227	2.67308	3.3892	2.24812	2.84611	1.33039	0.899478	0.716971	0.942722	2.8659	1.0627	3.47948	3.15284	2.77608	2.56785	1.28733	1.23162	2.22372	1.15277	1.90934	1.62244
ENSMUSG00000002228	0.102694	0.117056	0.114881	0.0842078	0.0634782	0.0883648	0.0851092	0.0626078	0.0717858	0.106428	0.434574	0.470044	0.273081	0.221471	0.142853	0.162941	0.349278	0.337402	0.472264	0.328697
ENSMUSG00000002233	57.5477	51.6112	53.5234	55.7082	41.8174	45.464	45.3678	40.031	29.5196	36.5658	56.3466	55.845	47.3351	49.4434	29.9289	26.8828	31.492	21.0132	30.5105	19.7967
ENSMUSG00000002240	0	0	0	0.0177091	0	0	0	0	0	0	0	0	0	0	0	0	0	0	0	0
ENSMUSG00000002249	3.61537	3.8793	4.00413	3.2029	3.06872	2.14795	1.65559	1.88226	2.76775	1.61844	8.14071	9.72731	6.96873	7.33522	3.75931	3.22596	4.18107	2.24015	2.56384	1.6045
ENSMUSG00000002250	0.993691	0.839004	0.983055	0.997727	0.767784	0.839767	1.15687	1.12987	1.24038	0.648012	12.7474	13.8759	12.8561	11.7773	9.58128	6.44819	10.4448	6.44762	5.69785	6.21476
ENSMUSG00000002257	0.214959	0.188477	0.303887	0.397075	0.281075	0.124495	0.465929	0.504038	0.577927	0.612012	1.62285	1.52688	1.46128	1.19903	1.51252	1.3586	2.14074	1.47346	2.01706	2.17625
ENSMUSG00000002265	21.4399	23.0254	23.5832	17.873	13.0524	12.9212	9.00111	10.0882	15.8079	17.376	20.0086	20.8263	17.8742	18.0116	9.74136	10.2216	16.862	9.62742	8.91361	10.447
ENSMUSG00000002266	0.755548	0.307575	0.287485	0.347699	1.11196	0.67721	1.68469	1.57196	1.44611	1.78442	0.784256	0.704746	0.996626	1.11815	2.37909	2.36098	4.49822	2.62364	3.54451	4.30551
ENSMUSG00000002274	3.14442	3.12256	2.62675	2.92997	1.76696	1.9985	2.19139	1.67011	1.9982	2.11605	58.5554	59.3657	44.9775	49.5865	24.9027	22.27	25.7295	24.7505	47.8253	31.6817
ENSMUSG00000002279	6.10392	5.09127	4.90409	3.81707	3.119	4.48593	5.16165	3.33294	4.65414	3.38288	7.85722	11.1205	8.24557	7.80641	8.05504	6.99766	11.8829	7.78039	8.7109	4.44035
ENSMUSG00000002280	12.7684	11.1817	10.9132	11.8804	19.2563	18.1217	17.2724	16.8217	15.8257	18.2434	11.1703	13.0028	14.0701	13.0077	16.1764	15.3873	17.4056	12.8778	14.4442	16.05
ENSMUSG00000002289	3.27336	3.99468	2.87128	3.85313	0.677917	1.14311	1.97103	2.62173	1.82837	2.70329	5.01992	4.80867	4.28605	4.0881	1.20654	1.61919	2.49358	2.52254	3.5326	3.21641
ENSMUSG00000002297	14.7201	13.6941	10.2916	10.9722	8.667	9.40416	8.22924	6.79016	2.45827	4.7257	60.8026	58.2086	43.3498	45.7073	20.8027	20.6266	18.419	15.5745	10.5699	11.8738
ENSMUSG00000002307	17.2199	15.9399	15.8257	16.9397	21.208	19.8132	20.5282	19.6151	24.3407	26.444	38.7335	36.4451	34.265	35.2179	34.0645	34.3517	39.185	30.7233	32.1656	33.1975
ENSMUSG00000002308	12.0234	12.7213	12.3803	10.462	7.97807	8.24037	11.6605	9.02846	8.11456	4.85386	20.3766	19.9498	18.5706	19.9755	14.1582	12.7555	14.0952	11.0809	9.07821	7.03872
ENSMUSG00000002319	18.7769	21.3484	24.9453	23.2344	38.1229	39.43	38.176	40.1418	64.3864	46.883	23.3226	24.7612	22.4021	20.8591	26.4247	25.9286	36.255	24.4773	35.2411	31.4346
ENSMUSG00000002320	18.9923	15.8833	14.68	15.3835	10.035	9.05322	12.5007	9.83787	9.14878	8.70247	34.1621	35.0397	24.1299	27.3678	13.6266	15.1637	24.4962	14.2074	13.9537	10.6158
ENSMUSG00000002324	0.299618	0.100447	0.19716	0.11355	0.136178	0.0947832	0.0438197	0.125357	0.1848	0.182653	0.171766	0.282659	0.431988	0.326926	0.317362	0.23221	0.22214	0.071613	0.019938	0
ENSMUSG00000002325	1.56823	1.55111	1.13278	1.2196	1.30503	1.21284	1.35749	1.76544	2.97983	3.42009	6.08762	5.92122	6.02636	6.14202	6.01405	5.71192	9.03665	6.67097	6.39173	6.28976
ENSMUSG00000002326	13.0347	12.7032	11.8009	11.8895	15.2226	14.6951	14.1475	14.1861	11.7029	15.4472	28.3051	27.9871	25.0365	26.5889	25.5937	27.9443	23.3996	21.9604	20.8965	20.745
ENSMUSG00000002329	12.3308	14.2955	14.9057	15.111	17.7358	14.283	16.4557	16.577	21.2173	24.6219	37.7796	35.9055	36.976	39.7522	42.1615	39.9685	44.735	41.0508	51.8927	47.8567
ENSMUSG00000002332	19.04	17.0229	20.1258	19.0533	23.5177	23.5169	22.1685	23.0601	24.8534	24.3269	47.2447	52.0487	53.8786	48.9561	48.9788	46.2541	52.2659	38.8227	41.8712	40.4835
ENSMUSG00000002341	12.0371	12.9175	15.4062	16.3636	18.8488	18.4032	32.0263	32.1055	48.4792	28.1007	44.1008	50.2263	49.3277	50.6694	67.9472	68.2734	124.846	72.6514	77.207	61.1809
ENSMUSG00000002342	11.8811	12.5601	13.4803	11.5613	8.77185	9.97641	13.3934	14.3317	18.5054	9.75774	27.756	30.0147	24.6952	31.0081	19.3823	20.4518	34.6337	16.7111	20.9047	15.0975
ENSMUSG00000002343	7.45269	7.22702	9.70584	8.46951	16.4844	18.018	20.7051	23.2602	45.409	32.5906	21.8901	21.4912	24.3628	22.7382	36.5356	42.2469	48.1501	40.89	62.5211	59.1144
ENSMUSG00000002345	49.4847	49.3284	52.4851	54.948	71.7841	71.5519	63.2286	72.0937	59.3378	102.514	57.9006	57.3803	64.1099	60.6581	79.6974	77.4413	67.5968	64.701	76.5515	67.6154
ENSMUSG00000002346	0.588739	0.911332	1.25448	1.45593	2.17338	2.32186	3.09018	3.32338	5.48722	2.37277	2.2197	1.94909	2.23172	2.69387	3.0522	2.65992	6.1525	3.27224	4.83955	4.00194
ENSMUSG00000002365	1.50554	1.47442	1.46878	0.974081	0.716899	0.677859	0.333696	0.462485	0.305933	0.725707	7.09723	7.11212	5.94424	5.55847	3.00668	2.94075	3.12117	2.3278	3.03878	3.27736
ENSMUSG00000002372	16.1808	16.585	15.8099	16.7434	18.5485	16.4914	19.5614	17.9925	27.3504	21.6167	52.4917	54.5647	46.5918	45.2976	45.7659	39.9649	53.7375	40.2158	55.1838	47.0994
ENSMUSG00000002379	53.6904	59.5562	69.0124	68.1555	89.6868	82.453	89.6535	100.2	145.362	114.352	25.0536	24.2561	28.868	28.7933	30.4013	31.2378	27.2725	25.4925	34.5671	29.4939
ENSMUSG00000002384	0	0	0.0208427	0.0305554	0	0.0280558	0.0216177	0.026504	0	0.019309	0.0141	0.01515	0.027691	0.015441	0.015428	0.039757	0.092608	0.054209	0.113728	0.083853
ENSMUSG00000002393	0.907283	1.33495	1.2367	1.01591	0.948439	0.918452	1.19423	1.38282	3.73066	1.75806	15.443	16.7251	15.0491	12.3155	12.6245	8.05967	14.1355	11.8923	17.7525	13.2268
ENSMUSG00000002395	27.0743	22.999	28.1744	29.8506	29.7287	34.7437	35.1843	39.5193	42.2256	51.8632	98.577	94.7448	117.575	117.41	178.513	161.17	131.715	161.572	209.927	175.747
ENSMUSG00000002396	2.37717	2.39703	3.9343	5.18918	8.98079	9.80227	10.7459	11.5595	24.5492	9.77219	3.56491	3.91624	4.08307	4.68219	6.41551	6.35008	8.75038	8.25939	9.21417	7.77451
ENSMUSG00000002409	5.67721	5.60707	7.10199	7.1014	9.10984	8.30423	8.39105	8.55351	7.6747	4.65333	15.9147	16.2367	16.8634	17.2692	16.1466	14.4543	24.3317	12.3607	8.7504	6.88869
ENSMUSG00000002413	2.94219	2.47871	2.62022	2.88473	4.01585	4.40529	3.80257	4.0826	3.21636	4.84524	14.3293	14.0278	13.8933	14.656	13.0628	13.8104	22.1112	15.0119	12.1789	17.3824
ENSMUSG00000002416	163.987	192.48	179.797	192.557	250.826	240.539	249.624	262.239	337.149	324.828	181.047	171.379	203.147	195.634	234.595	239.473	222.206	228.386	318.81	266.959
ENSMUSG00000002428	10.1706	8.85627	8.29175	8.59795	10.1776	9.98485	7.12166	8.08068	2.89471	7.16155	9.50512	8.86421	8.34676	8.68265	7.57704	7.92009	8.98764	7.67855	4.76239	6.90181
ENSMUSG00000002455	20.4909	22.9216	24.6926	19.4491	23.3807	25.8042	13.2368	17.4217	15.7947	23.22	30.1164	33.2802	31.7337	31.7309	31.2599	30.3914	28.3438	19.4731	19.1342	22.933
ENSMUSG00000002458	36.9743	43.8564	47.845	42.3721	51.4723	50.8049	48.2122	58.7602	69.2505	65.7505	32.3842	29.6726	37.7465	38.8619	38.5531	31.9151	36.0437	39.3953	47.0428	46.1748
ENSMUSG00000002459	27.2829	26.722	26.5992	25.9225	23.0215	22.2303	20.9349	19.3188	26.3382	25.8657	30.23	28.6129	30.5483	24.8511	16.0363	14.7636	20.2846	14.5698	18.6834	19.4151
ENSMUSG00000002475	0.845357	0.43799	1.08464	1.03527	0	0	0.0214262	0.0262691	0.09036	1.08089	0.823556	0.641022	1.61489	1.65939	0.079712	0.097967	0.60774	0.329296	0.767597	0.793987
ENSMUSG00000002477	277.016	218.532	189.112	227.943	248.436	272.516	264.025	250.463	82.9628	271.291	411.045	408.167	393.716	396.109	364.043	407.712	294.346	353.174	281.743	306.525
ENSMUSG00000002486	2.72367	2.42793	2.7288	2.36835	2.00734	2.0056	1.47591	1.51147	0.878727	1.675	10.5111	10.8631	10.7262	8.68546	7.52448	6.07733	5.441	4.51049	4.14867	5.086
ENSMUSG00000002489	8.73253	7.76499	8.29012	7.94398	13.2061	13.7364	15.2091	14.3861	16.6219	17.0177	17.6442	12.5302	17.7242	15.8484	22.661	28.6294	45.2193	25.4435	23.642	26.6202
ENSMUSG00000002496	4.20822	4.26073	4.68751	4.99965	7.65009	7.7391	8.03688	8.14431	9.93799	8.50349	21.3754	23.5948	20.5222	21.7306	23.0812	22.6814	33.0598	21.1235	25.3911	24.1716
ENSMUSG00000002500	0	0.0647761	0.020434	0.0299563	0	0	0	0	0	0.0189304	0.088265	0.046539	0.223781	0.094222	0	0.121409	0.274828	0	0.13487	0.124578
ENSMUSG00000002504	4.76771	4.43098	6.07128	5.02762	6.78721	6.53586	10.8993	11.2237	17.5843	13.7805	8.8006	9.03734	7.67746	7.70405	9.13207	8.61858	13.6785	10.8732	21.1366	16.0281
ENSMUSG00000002524	92.8605	95.0064	104.901	96.747	115.756	115.039	103.099	108.848	120.187	103.829	138.335	139.421	130.44	116.462	120.428	114.295	117.284	95.7541	118.158	108.451
ENSMUSG00000002546	6.04425	6.01207	8.11273	7.53875	10.2956	11.3743	11.4355	11.2788	13.4959	14.101	17.2336	19.9452	18.8484	17.0726	22.8111	20.4696	31.0274	19.8842	23.9236	23.4941
ENSMUSG00000002550	8.78052	9.00341	10.3039	9.29572	12.5184	13.4352	13.5796	12.916	22.3426	18.6563	45.2525	44.4333	41.9377	44.7093	45.9037	44.2613	52.847	38.7631	61.6845	52.8157
ENSMUSG00000002565	0.203634	0	0	0	0.0112594	0	0.0140375	0	0.0592	0.604711	0	0	0	0	0	0	0.022932	0.015275	0.017287	0
ENSMUSG00000002578	0.894022	0.867821	1.22746	1.24889	3.01947	2.5483	2.61957	3.80084	9.38914	4.5862	7.88829	4.41258	5.93911	6.97012	7.7487	9.89955	24.1476	10.7094	10.7044	11.2884
ENSMUSG00000002580	33.37	29.7892	40.2479	42.4614	68.3162	67.6242	72.3076	76.5873	88.9673	78.2347	133.703	130.939	169.943	157.337	239.112	247.547	237.766	249.102	315.103	273.685
ENSMUSG00000002588	0.115945	0	0.20768	0.118653	0	0	0	0	0	0.0434016	0.391176	0.097717	0.091618	0.365808	0	0	0	0	0.032626	0
ENSMUSG00000002602	4.11693	4.03372	3.71384	2.97091	0.975225	0.93892	1.38826	0.910957	0.948085	0.541408	19.8984	20.06	13.699	12.9529	4.80113	4.31923	6.03054	3.49024	3.98286	4.11808
ENSMUSG00000002603	0.72049	0.726618	0.682317	0.828356	0.412365	0.17221	0.464422	0.596509	0.652865	0.256795	4.18177	3.72183	2.65765	2.8676	1.25097	1.12018	2.06993	1.40345	1.66864	1.23127
ENSMUSG00000002608	9.42404	12.1099	15.525	12.8673	16.0762	15.4348	14.6823	14.4878	21.6023	16.1267	30.2428	35.6314	31.6994	30.7018	32.031	29.1579	35.6171	21.8404	26.1564	21.4864
ENSMUSG00000002617	6.21459	3.83126	3.7133	5.17033	10.4702	11.0074	9.65001	11.1055	2.26455	14.1871	8.1113	6.80355	8.90538	10.3471	13.2311	14.9454	21.6492	22.1184	12.5828	18.2972
ENSMUSG00000002625	1.57644	1.92451	2.41541	1.79906	2.31053	2.55212	1.46812	1.88253	2.10169	2.58656	9.74279	10.8451	11.6085	9.96955	11.2786	11.6932	14.0009	10.4013	13.7064	12.8503
ENSMUSG00000002633	0	0.0150848	0.0190344	0	0.0184058	0	0.0592267	0.0726136	0	0.14107	0.032108	0.035023	0.033981	0.035783	0.059656	0.097638	0.023568	0.078676	0.269831	0.182792
ENSMUSG00000002635	10.005	9.30433	10.6212	10.6986	13.473	13.0978	12.6034	13.1866	16.7849	13.5427	30.9807	32.527	32.4089	29.3582	33.1015	33.694	33.282	28.4805	34.5535	32.366
ENSMUSG00000002658	13.611	12.2018	15.0526	13.4108	16.4561	17.4398	16.105	16.9334	17.8395	23.8536	51.5974	52.3196	52.4265	48.1724	60.4178	60.972	58.8882	56.3836	65.8733	67.1342
ENSMUSG00000002660	17.3896	18.2241	20.0639	18.3332	19.6376	21.2937	21.982	20.6595	28.8531	20.8792	61.6849	60.4066	60.4938	58.8165	65.6912	62.1832	61.3402	53.5974	68.4908	55.5593
ENSMUSG00000002661	11.2964	15.4802	20.4369	14.7423	20.3111	18.4382	19.0702	20.2079	27.4966	28.6567	19.1482	18.1798	21.1061	19.4435	25.7751	27.2292	21.7531	22.3834	28.2179	23.9547
ENSMUSG00000002664	0	0	0.0531023	0	0	0	0.055077	0.067526	0	0	0	0	0	0	0	0	0	0	0	0
ENSMUSG00000002668	0.119319	0.184698	0.21187	0.139771	0.184385	0.142596	0.120862	0.0404127	0.0463369	0.0883258	1.23747	1.05579	1.14684	0.972414	0.999477	0.687402	0.878943	0.5922	0.39339	0.36082
ENSMUSG00000002679	47.2946	38.9702	33.7163	41.6167	46.481	48.0563	49.381	44.3435	25.5651	46.1806	51.4647	40.468	39.4546	44.5436	38.0813	38.9838	39.3466	34.844	31.4686	34.5908
ENSMUSG00000002688	2.55451	2.56665	2.64899	2.58008	1.54392	1.64855	1.13852	1.32664	1.54757	1.05895	13.3342	14.1632	11.3528	11.2326	6.96115	6.56599	6.31976	4.96275	3.89463	4.32327
ENSMUSG00000002699	0.827718	0.736616	0.818702	0.912154	0.837531	0.530203	0.587585	0.540961	0.895597	0.64137	0.853909	0.580093	1.10656	0.667922	0.753451	0.344416	0.612315	0.433075	0.505178	0.597942
ENSMUSG00000002718	92.4637	78.3283	55.8998	66.1663	71.7048	70.6705	56.0929	63.1186	53.8766	76.0697	70.1583	73.3044	56.2251	55.6819	39.421	39.482	40.0947	37.965	32.6611	42.5464
ENSMUSG00000002728	59.7988	58.5396	66.8621	74.4657	88.8933	84.2313	96.6163	99.7918	131.391	109.837	86.1269	84.3353	73.7294	88.3737	68.7978	70.7091	93.5894	77.2433	70.5511	84.8895
ENSMUSG00000002731	20.3691	19.9898	18.7717	19.4426	27.2404	25.3396	25.2528	26.8078	36.2349	29.8613	56.1642	57.2299	55.0706	56.2298	60.3821	57.7563	64.3568	60.5179	67.807	69.8498
ENSMUSG00000002732	3.398	2.46442	3.13883	3.13498	1.62921	2.13818	2.59101	1.7521	1.84243	1.79125	6.12675	5.86402	5.1216	5.37409	4.53487	4.50184	6.12825	5.63396	4.39099	3.69523
ENSMUSG00000002733	1.05038	1.30813	1.51074	1.7636	2.16422	1.9206	2.32137	2.27685	2.44746	1.96978	24.8757	22.8246	24.781	26.1403	23.2517	22.5128	27.7408	26.434	20.5715	22.8966
ENSMUSG00000002741	26.4776	27.8895	33.0131	35.346	65.8307	61.0743	69.0898	69.3099	91.6261	89.3453	120.304	124.129	128.127	135.37	167.225	174.755	188.249	147.253	247.961	221.588
ENSMUSG00000002748	17.54	15	14.4941	14.7368	15.1975	14.9378	11.025	11.6904	9.09215	11.3558	60.6968	60.0663	46.9246	47.1133	36.494	37.2957	41.0856	27.976	21.371	24.9072
ENSMUSG00000002763	2.91125	4.25226	4.94111	3.64673	4.35104	4.17123	3.81282	4.33996	9.1725	4.82135	18.3437	20.5185	19.535	15.4378	19.0254	18.063	20.332	15.0584	16.824	13.8256
ENSMUSG00000002767	50.0645	45.386	44.1812	44.3717	40.2486	35.9473	35.885	34.8517	40.1514	41.6008	67.0742	64.9528	55.6774	58.0436	46.7811	42.7602	39.229	34.4638	46.8085	38.0908
ENSMUSG00000002768	24.9814	23.7858	34.5393	28.1808	39.2031	37.5147	47.7814	48.2221	71.684	52.8735	127.931	120.583	136.149	128.529	152.848	148.807	140.33	137.584	205.749	189.686
ENSMUSG00000002769	0	0.0224733	0.0850721	0.0831439	0.0274209	0	0.0882356	0.0360598	0	0.0788122	0.302944	0.270634	0.291373	0.330382	0.160889	0.225682	0.248083	0.597397	0.505765	0.56772
ENSMUSG00000002771	0.173371	0.279457	0.289656	0.230781	0.499292	0.288187	0.770662	0.880797	2.4238	1.29504	0.203026	0.309944	0.25854	0.282316	1.4831	1.08637	3.39043	1.95508	4.47384	3.68905
ENSMUSG00000002778	83.2206	78.9779	59.1068	67.6161	52.3447	50.0331	72.8933	70.852	83.1946	59.1084	116.329	113.551	94.1294	94.5432	86.0291	80.1481	105.951	90.2685	83.9828	69.047
ENSMUSG00000002781	1.554	1.9248	2.5569	2.2489	4.20298	4.05625	5.05739	5.01595	9.74617	6.03967	4.43581	5.06567	5.23794	5.08871	7.89365	7.0181	11.524	6.45749	8.52753	7.61645
ENSMUSG00000002797	4.84531	4.43973	6.75414	6.41825	13.7545	14.2186	14.2922	16.0081	19.5694	23.361	4.8462	5.57244	8.14102	12.1675	20.6674	16.9574	19.3125	20.9984	24.2655	23.7831
ENSMUSG00000002799	0.200649	0.275298	0.20041	0.298698	0.355285	0.395659	0.67209	0.773033	0.788953	0.649822	2.88511	3.18755	2.91918	3.23789	5.7732	5.47422	14.2575	8.24337	11.088	8.2821
ENSMUSG00000002803	2.17423	2.61141	3.39099	3.61735	6.18414	6.8178	7.0839	7.80401	10.2922	6.25434	15.1444	16.7825	17.3213	18.597	26.5443	22.0361	32.4779	26.9581	46.5674	38.7235
ENSMUSG00000002804	7.72005	7.40713	8.37445	8.22118	8.64015	8.30352	8.22055	8.31963	8.1765	5.88794	34.6203	33.4676	31.873	34.9851	31.2311	31.4615	24.5592	20.8698	20.3937	16.2552
ENSMUSG00000002808	8.81073	8.04605	6.52144	7.25181	4.01295	2.99262	3.72786	4.42911	4.21398	2.43722	24.6831	22.596	18.9961	18.291	9.89481	8.3128	13.5276	10.2077	9.5288	8.33172
ENSMUSG00000002812	7.71048	7.41747	7.60954	7.88867	9.63986	9.32548	8.66069	8.83466	10.4642	8.73155	26.8131	28.0729	24.7976	24.1326	24.179	23.8814	30.0608	18.5255	20.2403	19.4856
ENSMUSG00000002814	8.30182	7.3535	7.07279	7.60979	6.53239	6.03542	5.72033	5.96359	4.8321	4.14824	9.46869	10.5055	7.69397	8.98373	5.2032	4.44189	7.72203	3.79688	3.39149	3.0348
ENSMUSG00000002820	1.6035	1.73873	1.79028	2.19999	2.22334	1.70107	1.78403	1.65162	2.76383	1.88618	13.935	14.692	12.1979	13.1506	8.12929	7.72452	10.0831	6.73748	6.76032	5.99681
ENSMUSG00000002825	11.2094	12.9864	13.4742	10.9964	14.5664	13.4491	12.12	12.7322	30.9639	14.5591	23.6958	30.2424	20.5569	20.3863	17.5834	17.3428	24.5484	20.4126	36.2284	25.3747
ENSMUSG00000002831	0.00743145	0	0.00593808	0	0	0.00799312	0	0.00755099	0.0259738	0	0.005923	0	0.005601	0	0.006166	0.005301	0.02877	0.019023	0.039583	0.014868
ENSMUSG00000002833	16.1334	16.2516	19.8347	16.1624	17.447	16.8838	14.158	14.9372	15.1312	16.8421	64.7528	64.298	62.9613	54.5791	56.7326	55.4298	54.6282	44.9705	56.1864	54.2768
ENSMUSG00000002835	8.95793	8.65016	6.96584	7.12289	4.49937	3.75308	2.87288	2.58065	2.43914	2.36281	40.5446	42.1005	28.9571	27.3795	13.245	13.6545	10.582	6.92363	6.22125	6.13788
ENSMUSG00000002844	40.0967	41.3721	44.8778	45.0671	52.1015	52.4636	54.6696	52.3946	51.7372	42.3415	108.113	110.437	107.083	100.069	106.143	100.835	106.765	89.5256	97.5365	79.7098
ENSMUSG00000002845	3.84084	4.74706	4.23545	4.48118	1.96411	1.13228	2.26466	3.02125	2.34563	1.81356	32.4596	27.5405	25.083	31.194	15.4135	9.27339	16.4419	9.27262	7.85997	6.70169
ENSMUSG00000002846	7.00448	6.90748	8.59942	9.18798	9.92213	9.65278	8.9192	9.23006	9.81809	8.93885	41.5125	41.6758	38.5968	43.408	40.0999	39.7702	38.3702	33.5383	32.4473	30.3585
ENSMUSG00000002847	0.022831	0.043373	0.018243	0	0.0176406	0	0.0378429	0	0	0.0338013	0.107653	0.069229	0.106055	0.070035	0.048022	0.041887	0.233559	0.144688	0.022973	0.087725
ENSMUSG00000002870	24.1418	26.5089	20.6078	18.5628	10.5916	10.2923	5.34113	5.14265	3.30421	3.22599	233.628	269.508	193.205	169.168	46.871	52.6064	33.9538	28.8459	13.2813	17.6454
ENSMUSG00000002871	11.7636	10.2178	11.3153	12.551	8.37399	10.9279	11.0121	10.8996	10.2302	9.32005	10.4273	10.6353	11.349	9.74817	8.19988	6.24528	13.4368	8.87017	11.0111	7.72299
ENSMUSG00000002881	8.04318	6.64771	9.01841	9.4559	16.4347	12.9388	14.9017	15.5073	13.7587	10.1637	20.7858	19.2487	23.2558	25.225	29.3681	27.6722	34.574	34.5715	27.5461	29.9164
ENSMUSG00000002885	6.85738	4.38095	3.24753	3.89048	0.958486	1.17824	1.522	1.93428	1.05354	0.448198	3.55911	3.23334	2.58128	4.05803	0.881947	0.75811	1.52974	1.2944	0.768824	0.583954
ENSMUSG00000002897	0.808164	0.77911	0.645761	0.664094	0.456676	0.493004	0.489835	0.772139	0.463744	0.321444	2.34756	2.7791	2.08499	2.21329	1.2549	1.29786	2.09027	1.07447	0.774665	0.626059
ENSMUSG00000002900	12.037	13.0322	9.71789	11.4936	3.71185	3.19323	5.65913	5.18028	4.9232	3.85638	16.2423	16.1772	11.8001	13.2252	6.78599	7.62667	12.7402	6.81602	5.39751	6.1251
ENSMUSG00000002908	5.45162	3.96512	5.65965	6.03482	5.66432	5.03325	4.92767	6.17713	8.11152	5.96011	29.0114	34.107	26.0703	30.1064	24.1454	21.2206	33.5335	24.6225	23.8769	19.6023
ENSMUSG00000002910	0.562605	1.05261	1.12387	0.88371	1.36338	1.4578	1.46238	2.02677	2.86017	1.64694	3.94675	4.62278	5.82772	3.60184	4.44263	4.18482	9.2969	5.24036	7.48022	6.7398
ENSMUSG00000002930	1.49985	0.495537	0.208427	0.305554	0.251929	0.140279	0.162133	0.26504	0.68376	1.78608	0.769831	0.688392	0.361018	0.486886	0.203455	0.216649	0.319327	0.172421	0.422011	0.272257
ENSMUSG00000002944	2.86763	1.53655	1.32194	1.09819	0.0170438	0.0237259	0.182814	0	0	2.53099	0.722001	0.720837	0.996958	0.895622	0.018708	0.034921	0.079275	0.020814	0	0.022149
ENSMUSG00000002948	42.9954	42.9439	47.8943	52.5588	50.3599	52.987	50.6777	56.1326	65.8103	78.0129	25.549	26.8939	23.2963	25.539	24.1846	20.3305	31.839	18.9079	18.8208	19.1145
ENSMUSG00000002949	7.69288	7.70106	7.39846	7.33869	7.20751	8.12566	6.87186	6.81029	6.11811	8.06459	36.877	36.0975	33.7253	33.8639	29.5317	28.5462	33.7367	26.5173	28.8702	29.5133
ENSMUSG00000002957	16.9562	16.8099	18.2545	18.6261	29.8602	29.2211	31.0798	32.1999	45.05	39.2431	47.2785	54.5078	50.2534	48.9636	57.901	57.4061	69.3639	52.3682	72.9853	68.828
ENSMUSG00000002963	19.7311	29.2916	35.5903	27.0114	32.7237	26.1171	22.2306	20.4869	50.4425	30.5429	13.7892	24.5861	26.1756	19.2401	14.3464	18.4509	21.5917	17.0472	24.4598	20.4248
ENSMUSG00000002968	64.191	72.0314	74.5479	73.8001	85.7299	82.6389	81.0557	78.9448	106.676	65.8452	113.496	137.131	113.888	114.681	81.2949	73.4694	109.58	61.921	108.47	75.3088
ENSMUSG00000002980	0.471597	0.318162	1.29533	0.887502	0.0905813	0.0360268	0.714492	0.92704	1.0044	0.262318	2.06	1.7052	2.25787	2.6374	0.385912	1.20147	0.920164	0.532365	0.787926	0.397107
ENSMUSG00000002981	6.88785	6.89529	5.34074	6.45109	4.41274	4.1683	8.51706	8.05083	8.06117	5.96982	23.9033	24.9732	19.4744	19.8949	19.8638	17.7313	32.5736	20.3646	25.3551	18.0224
ENSMUSG00000002983	0.627094	1.09123	1.04698	1.19889	1.25913	1.4403	1.63798	1.1078	2.74486	2.15831	0.95915	1.00851	0.893516	1.18789	0.92784	0.998315	1.81613	1.04451	2.18792	1.75228
ENSMUSG00000002984	37.6999	40.446	42.6756	40.6167	46.7892	42.8433	45.2897	43.1678	76.6617	52.593	73.6693	75.3074	67.509	59.2784	59.9858	52.8251	67.9009	51.1217	79.1656	64.5567
ENSMUSG00000002985	117.826	128.628	160.969	168.094	67.1122	61.2433	143.73	155.241	354.776	292.143	89.7809	92.3128	97.6711	96.0957	47.9096	49.5315	86.9256	70.5439	249.312	186.952
ENSMUSG00000002992	11.8178	0	0	0.0374148	0	0	0	0	0	31.4461	0	0	0	0	0	0	0.296524	0	0	0
ENSMUSG00000002996	60.8532	59.8732	61.7509	60.1906	63.5365	61.1333	41.4609	43.7471	26.969	32.3924	66.653	67.0638	67.626	66.0129	41.6398	49.8161	40.8834	31.7001	17.4086	17.5479
ENSMUSG00000002997	49.4497	47.4162	64.2067	71.0421	199.14	204.997	218.228	232.438	186.911	249.388	57.2748	56.112	70.6973	71.3953	163.924	172.129	208.605	239.941	207.418	284.761
ENSMUSG00000003031	223.167	212.764	254.323	262.807	387.33	347.326	342.827	349.263	317.706	291.312	148.323	140.961	158.618	156.954	189.862	198.181	168.316	178.258	119.518	142.734
ENSMUSG00000003032	0.388032	0.300325	0.25838	0.353533	0.216534	0.231866	0.214391	0.153329	0.0753454	0.526609	1.69037	1.76332	1.3959	1.482	0.97167	0.50636	1.30385	0.761566	0.74647	0.698981
ENSMUSG00000003033	73.3562	74.9959	82.6828	91.8337	143.615	134.26	132.056	139.067	156.108	131.074	78.6902	87.8796	92.3416	91.7952	101.325	108.395	111.362	82.4889	111.513	100.011
ENSMUSG00000003037	35.7156	32.2099	33.3082	39.2813	36.5104	40.0875	38.2052	38.3288	17.5323	40.7717	31.325	31.4353	28.933	29.4994	26.6603	25.7921	24.8698	21.7696	22.1684	21.8156
ENSMUSG00000003038	5610.34	3876.1	4427.68	4759.11	3173.95	3291.22	3597.78	3077.91	1352.37	2738.64	2166.25	2179.05	1969.35	2016.39	1341.5	1292.2	1020.57	1042.17	879.215	900.432
ENSMUSG00000003039	64.6339	41.7479	60.2039	67.9249	74.5532	87.7924	111.417	116.055	44.5351	125.833	87.5204	83.8011	91.4963	91.0194	115.833	114.207	131.337	108.351	127.448	118.716
ENSMUSG00000003051	0.655974	0.103849	0.349436	0.22412	0.126711	0.176388	0	0	0	1.09257	0.269516	0.237217	0.183156	0.277967	0.05037	0.106467	0.029362	0.021136	0.074284	0.022415
ENSMUSG00000003053	1.42103	0	0.0184448	0	0	0	0.0714636	0	0.0806796	2.14431	0	0	0	0	0	0	0	0	0	0
ENSMUSG00000003062	11.5323	10.7612	10.3635	11.9667	16.2844	15.9963	19.2961	19.5948	19.6735	16.1558	67.4729	65.5234	77.8171	77.8687	87.4816	84.5025	92.4557	93.815	85.8387	74.9075
ENSMUSG00000003068	18.3853	19.8178	21.2161	22.4527	35.9189	30.9477	34.2544	36.8427	42.3044	31.2302	108.167	115.995	108.811	114.164	117.969	114.68	128.301	106.59	119.617	93.8172
ENSMUSG00000003070	2.5836	3.99576	3.65243	3.84125	4.52993	4.11486	6.21767	5.09886	5.5569	2.79521	26.1552	25.8954	23.1273	21.2527	25.9692	23.6066	39.8627	30.3224	27.6266	25.5824
ENSMUSG00000003072	330.144	341.674	383.275	361.902	392.836	376.735	435.578	403.774	691.069	482.854	351.153	323.785	331.687	320.965	339.751	330.285	312.019	284.455	405.189	319.067
ENSMUSG00000003099	17.007	16.3461	18.7751	19.0299	20.9766	20.2451	22.6381	22.2633	22.8285	28.2066	71.7565	70.6721	65.1172	63.6239	61.4056	59.6533	75.0482	56.8127	78.0267	74.9113
ENSMUSG00000003119	9.94953	9.31434	8.87817	9.43822	9.89645	10.1933	7.52095	7.04228	7.32479	8.67691	15.1881	16.4216	13.7376	14.655	9.47967	9.58197	12.924	7.12373	4.86349	6.9853
ENSMUSG00000003123	5.46504	6.02839	6.17096	6.61491	8.0408	7.77545	6.43538	6.03777	7.20259	5.2822	8.70453	10.5005	10.0422	11.1199	10.6433	11.6261	15.2394	9.10611	8.2753	6.89025
ENSMUSG00000003131	198.922	166.299	193.384	200.55	262.988	271.727	256.367	263.288	308.385	264.953	236.062	223.329	224.22	214.314	187.324	196.429	221.49	162.936	149.148	174.807
ENSMUSG00000003134	0.997349	1.17844	1.53889	1.83281	4.04924	5.39176	4.97853	5.14614	7.78807	5.40794	3.50011	3.36259	5.74727	4.25343	7.58141	8.44857	17.0825	11.0386	13.7337	9.87577
ENSMUSG00000003135	20.6201	20.5005	21.5511	21.6424	27.6903	25.9045	23.8564	24.765	26.5216	21.1865	40.7677	42.5193	37.469	36.3842	32.0547	29.2975	43.6956	29.694	23.969	33.6111
ENSMUSG00000003153	7.53794	8.80322	9.18902	8.41356	17.3576	15.5912	17.4847	22.2717	19.8152	15.5783	9.57541	9.04324	11.0241	15.9785	21.9186	13.982	35.7776	20.7354	16.7461	20.3611
ENSMUSG00000003154	1.80655	2.03118	3.35839	2.37533	4.78576	4.63962	5.49992	5.2446	10.5665	8.26943	5.73412	5.93424	6.71922	6.14452	10.0362	9.91814	15.5184	10.0285	14.521	13.537
ENSMUSG00000003161	52.1511	55.1962	59.2431	58.9406	75.7472	78.435	86.4036	89.0952	92.1489	86.0047	29.1775	28.6808	32.0026	30.9778	32.0429	35.1949	40.4788	42.4119	38.1021	45.1524
ENSMUSG00000003166	35.8247	36.0001	35.8038	34.7129	34.0798	33.5204	43.1058	43.0707	56.9867	35.391	83.1109	88.7885	68.2223	71.782	58.7159	55.5755	89.9839	53.3295	55.7659	42.3505
ENSMUSG00000003184	20.6191	23.2194	29.2393	20.9668	20.6918	19.5322	13.9795	14.085	20.5779	10.5556	33.6292	37.5771	26.2013	31.1471	27.9542	21.914	26.9864	19.4323	13.3341	12.7121
ENSMUSG00000003190	15.7532	17.6873	13.5208	13.9862	7.83044	5.25291	4.94086	3.82565	7.56458	2.55719	36.6045	40.8407	28.68	28.459	11.1904	10.3633	9.65176	5.57339	4.15296	2.69492
ENSMUSG00000003198	3.18809	1.79862	1.92988	2.30863	3.06047	3.40826	3.39478	3.35717	1.4857	4.3481	8.94924	7.25075	8.84452	8.92089	8.99267	9.58939	11.5015	9.36725	7.24414	8.20008
ENSMUSG00000003199	31.3809	36.978	51.5194	45.4742	56.178	56.7089	62.3253	59.9959	63.9249	50.0255	118.184	131.977	129.058	127.22	143.984	126.138	127.494	101.084	118.194	85.9906
ENSMUSG00000003200	18.5206	17.9593	21.1703	18.681	20.9518	21.441	19.2158	22.4961	23.6197	21.0567	52.6544	51.6506	47.7424	47.0173	41.4747	40.6536	48.1946	32.3112	43.8898	37.8576
ENSMUSG00000003206	0.136687	0.0865566	0.0728128	0.213487	0.598469	0.686082	0.830725	0.787018	2.07019	1.51774	1.27869	1.81146	1.71717	1.46582	2.18604	2.17448	4.91536	3.32458	6.81903	5.92062
ENSMUSG00000003208	4.306	3.48187	3.97003	3.95765	4.9906	5.23709	4.77649	4.3416	2.89422	4.438	17.692	16.6837	16.8018	16.2615	16.5042	16.6638	16.9778	14.3121	13.1958	11.8445
ENSMUSG00000003226	3.25585	2.65238	2.15934	2.47725	2.49718	2.58327	2.04144	2.19044	1.51648	2.69592	16.5427	16.1586	13.4236	14.5705	10.233	11.0617	15.8299	12.5075	6.93778	11.0683
ENSMUSG00000003227	0	0.0294305	0.0185681	0.0272208	0.0538646	0.0999763	0.0577757	0.165281	0	0.0344035	0.03327	0.011961	0.065484	0.048831	0.207929	0.311887	0.496829	0.386979	0.116555	0.268365
ENSMUSG00000003228	1.95964	1.29684	1.63638	1.43729	1.65054	1.74696	1.71186	1.65033	1.97453	2.09099	8.91517	9.26586	9.0665	9.18109	7.77941	6.12801	8.55877	7.56933	6.325	7.10004
ENSMUSG00000003233	23.8741	25.103	33.6556	29.4938	41.9316	37.4689	34.5199	32.5662	38.2065	30.0506	50.7269	52.3	48.7588	45.1971	39.8109	34.6319	53.8783	26.6478	34.8324	34.3097
ENSMUSG00000003234	8.02371	8.06818	9.40562	8.40919	10.4462	10.3372	8.08686	9.16814	11.1456	12.9887	19.7215	21.4657	19.7616	18.4411	20.6717	20.1246	18.3881	16.0858	18.363	20.1891
ENSMUSG00000003235	19.5793	20.9947	18.4582	19.5316	22.519	20.1782	20.2806	21.0786	29.4408	24.9133	51.2489	58.5644	54.0622	52.2926	55.1215	52.7783	46.7786	50.5497	55.6138	51.5065
ENSMUSG00000003269	98.6421	97.2938	124.555	127.245	217.02	209.254	217.287	228.335	234.048	219.798	154.759	134.072	160.679	147.176	204.432	186.753	201.211	186.747	205.992	195.592
ENSMUSG00000003271	1.33404	0.271893	0.183776	0.30236	0.823464	0.643144	1.06959	0.727114	3.1974	5.01801	0.079821	0.127439	0.079108	0.122065	0.865135	0.29954	1.77663	0.801952	2.64722	2.90781
ENSMUSG00000003273	0.697698	0.401651	0.785559	0.780137	2.42587	2.35362	3.28537	3.28681	9.97582	4.60129	6.61064	3.7229	7.69323	5.58628	16.5134	17.3199	33.7611	23.5383	44.9805	36.9483
ENSMUSG00000003279	3.43307	2.37598	6.18626	5.41169	32.0384	36.6921	49.2069	46.033	89.3963	75.2546	2.77653	2.96466	4.61517	4.2466	22.0498	23.1554	43.8725	31.4459	44.5977	54.2895
ENSMUSG00000003282	5.25482	4.31147	7.17594	5.02219	1.99784	1.88943	0.276707	0.233235	1.12054	0.810275	9.25598	7.49601	4.8305	5.60136	1.10893	1.84153	2.0554	0.578868	0.166783	0.372048
ENSMUSG00000003283	226.237	36.2817	34.2746	5.93356	10.1322	6.32726	14.5244	31.5675	15.704	420.752	0.53824	0.482778	0.484869	0.575983	0.410811	0.348763	0.45311	0.228587	0.888208	0.579486
ENSMUSG00000003299	41.1294	45.4754	56.3453	49.6897	48.4813	43.3425	44.3391	41.4789	73.1884	42.0418	71.9989	67.0518	66.5217	62.1119	54.5017	52.1099	51.4961	42.1908	49.9307	47.313
ENSMUSG00000003308	19.0889	21.3393	27.9684	22.8109	39.0041	39.8765	42.0158	41.7133	63.9141	49.2463	23.3457	24.357	23.3235	23.5333	30.4584	29.2284	39.4732	25.427	35.407	33.4485
ENSMUSG00000003309	0.454302	0	0.0196369	0	0.309889	0.158434	0.810677	0.993914	1.58784	2.14496	0	0	0	0	0.319175	0.409792	0.504652	0.527908	1.11752	0.988906
ENSMUSG00000003316	24.2962	24.632	22.606	25.0625	17.1992	17.6428	27.4704	25.3543	18.4764	14.377	37.5939	41.0253	29.3303	33.0561	22.5551	22.1406	48.0365	23.2	17.9066	17.7921
ENSMUSG00000003341	0.0156194	0.0148364	0.0124806	0	0	0.00839995	0.0194171	0	0	0.0289057	0.153533	0.13481	0.070453	0.087524	0.020052	0.050811	0.034961	0.097785	0.018797	0.08542
ENSMUSG00000003344	16.8511	20.0238	22.651	20.9109	27.7576	25.2308	27.5457	27.4896	36.4396	25.3669	58.1297	63.4205	56.6205	52.668	63.2373	55.3985	77.5916	53.6001	70.16	56.6817
ENSMUSG00000003345	5.64303	5.65176	6.90447	6.58	7.98457	7.92569	10.9657	9.17054	6.88153	8.73083	82.1408	83.968	75.1581	74.6145	72.1642	63.6991	84.249	64.7122	81.9869	67.8821
ENSMUSG00000003346	7.04884	6.66094	9.41513	7.7265	11.2831	8.9391	13.8851	13.0015	36.4123	22.245	81.6834	82.0379	87.2369	81.9083	104.037	81.0187	117.537	90.1364	150.259	116.891
ENSMUSG00000003348	5.74335	6.72839	7.41922	7.54073	11.5009	11.0679	12.455	10.7475	10.8732	12.046	21.6067	24.9571	24.1298	23.8713	28.7351	27.287	36.0103	26.5179	34.1424	28.8985
ENSMUSG00000003352	9.19472	9.6955	12.8707	12.8398	32.1963	29.3236	31.1968	33.5876	41.2458	34.6084	60.5154	64.1369	79.8461	76.6777	137.596	125.782	166.812	130.815	165.268	125.769
ENSMUSG00000003354	0.147847	0.133748	0.15189	0.259783	0.571175	0.522497	0.875212	0.729664	1.25494	1.81364	0.58876	0.477284	0.884272	1.05003	1.22547	1.25401	1.99603	1.82652	3.30349	3.18639
ENSMUSG00000003355	0.878089	1.34106	0.495271	0.484046	0.399096	0.333337	0.770533	0.629797	0.722122	0.688241	3.53747	3.6411	2.44562	2.63091	1.10814	1.25859	1.23976	1.01176	1.90313	1.6036
ENSMUSG00000003360	14.0856	13.3593	14.1425	13.2432	14.8552	14.6438	13.3924	14.0148	11.963	14.3734	99.2192	122.087	96.2151	85.3358	64.5299	67.7742	69.1647	68.2253	39.2036	67.6079
ENSMUSG00000003363	32.1905	29.3201	31.9248	40.5275	47.6891	46.6917	73.2352	71.122	117.287	70.7925	37.206	40.4372	55.7307	50.2317	60.9335	54.1806	78.2504	58.3797	75.6008	54.9039
ENSMUSG00000003378	2.45218	3.31263	3.85554	3.28962	7.57838	7.98644	9.49916	11.948	13.6318	8.05145	37.9732	42.3174	41.0168	38.6937	57.2124	47.3614	94.1267	55.2223	84.8769	63.7651
ENSMUSG00000003379	0	0.0298966	0	0	0	0	0	0.047971	0	0.0349484	0.029741	0.065272	0.058716	0.198079	0.066497	0.055801	0.195522	0.027263	0.031978	0
ENSMUSG00000003380	30.9225	35.6051	38.2553	35.0377	55.976	54.1459	94.666	89.9282	148.059	81.58	51.418	50.7396	56.3251	52.1812	87.2647	76.612	103.705	106.857	132.586	104.508
ENSMUSG00000003382	8.33977	8.10159	9.29857	7.59456	6.82748	6.43831	5.90275	4.71107	6.06387	6.39861	9.95347	10.7467	9.20094	9.04734	7.1984	7.51712	9.80267	6.21768	5.49472	5.52336
ENSMUSG00000003402	66.6648	62.7176	51.8376	54.1389	33.3197	32.8122	51.7363	44.201	34.2198	25.8973	63.4041	64.655	51.0787	51.3747	45.0559	42.5551	65.3216	46.5662	38.9359	31.9727
ENSMUSG00000003410	75.6372	84.4551	125.786	115.392	285.685	274.737	292.418	304.478	344.945	267.392	99.9512	100.619	129.103	135.138	233.715	208.435	365.629	216.947	256.207	269.594
ENSMUSG00000003411	9.59562	12.356	12.9756	13.7365	52.2741	53.2226	80.6461	91.3628	225.281	190.723	5.68076	7.37779	8.71452	9.29279	23.6212	24.2927	43.7425	39.7526	94.9397	83.9521
ENSMUSG00000003418	0	0	0	0.015316	0	0	0.0216719	0	0	0.0193574	0.036802	0.068652	0.02765	0.029419	0.012307	0.045451	0.095185	0.06186	0.13537	0.143508
ENSMUSG00000003420	2.32498	1.79548	1.97117	2.88992	0.503992	0.487942	0.563957	0.547224	0.396394	0.62966	4.22487	5.01498	4.3971	3.93928	0.541835	0.655836	1.72596	0.999269	1.38616	0.90139
ENSMUSG00000003421	40.7497	42.4331	54.4939	50.1381	62.5732	68.2254	62.6537	59.5049	86.2975	91.6725	50.9169	61.812	53.4688	51.832	61.9116	54.2506	58.5782	45.1482	71.2042	66.3124
ENSMUSG00000003423	44.6034	46.0912	50.624	50.0646	54.0773	55.109	50.9019	50.3849	91.4812	61.4968	81.1938	83.1376	79.8898	77.2146	104.987	92.1976	112.668	110.381	124.074	104.292
ENSMUSG00000003429	773.848	658.957	569.575	692.39	576.115	593.797	575.266	516.373	380.972	555.734	2391.35	2379.26	2736.71	2419.19	2466.83	2680.97	2154.91	2216.55	1985.66	1803.11
ENSMUSG00000003435	33.2021	35.2424	46.3248	34.11	53.6442	57.7501	40.1392	47.0987	36.6146	55.8964	56.898	62.3004	56.5565	49.7583	50.3473	53.2317	44.8543	32.9569	34.983	38.8075
ENSMUSG00000003436	4.20199	4.81443	3.35759	3.35796	0.880462	1.26395	1.62317	1.0674	1.36907	0.711731	12.899	13.6661	9.55812	8.19535	4.74653	3.66597	5.60971	3.9217	3.33525	2.49109
ENSMUSG00000003437	15.0472	13.9909	14.6832	13.8981	16.7552	17.4407	13.7934	15.8035	19.4582	21.8019	46.6274	44.2044	44.4081	39.5103	42.062	42.4451	36.8652	33.6294	41.2314	44.4759
ENSMUSG00000003438	25.3181	26.2793	21.0075	25.6872	25.5288	23.3957	24.4512	21.8021	31.2134	22.3635	80.0727	82.1111	69.8431	68.8552	62.0333	57.9823	60.439	53.4407	67.1746	50.0737
ENSMUSG00000003444	15.129	16.5179	17.0076	15.8582	21.283	20.3124	19.7586	18.8178	21.3333	19.5407	24.8332	24.9725	27.2971	23.8762	27.2818	26.7299	24.7687	21.6422	28.3997	25.9805
ENSMUSG00000003452	11.328	8.76014	9.17449	11.8443	13.722	15.5244	14.3236	15.3831	7.55309	21.2135	8.71822	8.79652	9.23548	14.4942	10.3253	13.5605	16.5696	13.867	8.11717	14.2565
ENSMUSG00000003458	26.5468	26.7935	22.9472	32.0008	22.372	21.2633	25.6093	23.7435	33.1843	25.4055	33.3536	37.9763	29.3254	31.124	22.2733	21.8727	39.2261	22.3722	22.208	17.797
ENSMUSG00000003464	54.8341	56.919	68.2207	64.1279	76.0867	68.5433	77.7346	78.042	111.821	81.382	96.7632	101.538	96.8025	97.5652	91.121	87.1753	93.4287	74.2454	86.7213	81.38
ENSMUSG00000003469	1.04022	1.11783	0.90675	0.646186	1.16907	1.5257	2.3773	2.69043	9.36468	8.72696	2.18633	2.71599	2.28136	2.26694	2.56387	2.15072	4.87988	3.77956	12.1808	9.65141
ENSMUSG00000003476	0	0.016059	0.0578963	0.042438	0	0.266431	0.0600492	0.226512	0	0.436467	0.08576	0.120771	0.106139	0.046556	0.088635	0.037767	0.490448	0.069541	0.132372	0.171836
ENSMUSG00000003477	0	0.0249327	0.0629212	0.0230607	0	0.0423484	0.0326305	0.160024	0	0.0582913	0	0.050247	0	0	0	0	0	0	0	0
ENSMUSG00000003484	0.0993691	0.0629253	0.0476404	0.0698409	0.0614227	0.106879	0.0823533	0.0605805	0.0694613	0.205963	0	0.028527	0	0	0	0	0	0	0	0
ENSMUSG00000003500	25.9913	23.1263	28.3888	25.9748	52.0769	51.7973	59.1095	62.0924	104.593	77.4729	22.0545	21.6826	21.9378	21.2516	34.5133	35.527	48.8091	35.3376	61.9432	51.528
ENSMUSG00000003505	0.00278241	0.027703	0.0349562	0	0	0	0	0	0	0	0	0	0	0	0	0	0	0	0	0
ENSMUSG00000003518	17.4721	16.8045	17.4156	17.9419	20.2406	23.4769	28.7739	38.1136	96.3234	62.9793	5.95679	8.67414	9.1089	6.98883	7.9645	7.9261	16.1141	8.43395	22.687	20.5396
ENSMUSG00000003526	1.04903	1.83301	1.56029	1.60765	0.819133	0.389852	0.602105	0.347	0.636939	1.09316	3.62369	3.99803	3.65462	3.26903	1.80099	0.76363	2.16832	0.871861	2.68885	2.48534
ENSMUSG00000003527	5.98694	6.0165	7.1411	6.28895	8.53102	7.69932	7.5325	8.06691	8.94621	9.2651	18.7672	21.7307	20.5739	18.7806	22.0891	20.3575	23.0145	16.924	21.111	20.2712
ENSMUSG00000003528	14.1123	14.8873	17.4223	17.5889	24.6761	21.6893	28.4356	29.1204	33.5451	31.0924	65.8848	64.6694	65.012	62.2997	81.1289	77.7959	97.663	83.0395	111.093	89.4001
ENSMUSG00000003531	72.8625	69.689	83.8309	90.761	109.242	111.845	108.432	123.745	99.1806	114.402	98.042	105.534	106.349	105.887	122.427	104.742	107.982	105.346	129.871	108.314
ENSMUSG00000003534	85.8598	88.0698	83.5207	83.7716	34.7021	32.0808	33.3004	34.6144	21.8591	13.4383	137.513	147.403	107.807	117.76	46.7816	40.6029	62.4565	29.7233	20.8585	14.7068
ENSMUSG00000003541	0.64806	1.10803	1.29458	1.13871	1.40204	0.906151	1.93351	2.23884	1.81203	1.0554	3.42266	3.91446	3.91862	3.23776	4.3622	2.82859	4.75785	4.95831	4.40809	3.42752
ENSMUSG00000003545	0.321409	0	0	0	0.0305369	0.0555561	0	0	0	0.161962	0.034751	0.025122	0.011696	0.03751	0.088737	0.033579	0.135946	0.022835	0.037856	0.049089
ENSMUSG00000003546	4.52691	4.99799	7.44957	5.97308	6.17633	6.11798	4.7559	4.80491	5.29362	3.60019	23.2183	23.4748	26.6826	23.7964	21.9147	20.514	19.7533	12.6255	11.5497	9.77951
ENSMUSG00000003549	20.4771	19.0552	24.4552	23.4479	29.0239	25.8344	33.0094	34.0339	59.1864	34.5251	41.3026	45.5858	41.0571	42.1383	50.6024	42.8189	52.4674	50.8324	43.4253	49.5208
ENSMUSG00000003555	0	0	0	0	0	0	0	0	0	0	0	0	0.02213	0.024439	0.024763	0.022104	0.031567	0	0.023509	0
ENSMUSG00000003559	2.54617	2.01545	2.25565	1.8317	2.07424	2.14326	1.72024	2.02471	1.9346	2.45844	6.20523	5.57831	5.71335	5.78696	4.11214	4.59352	5.19379	4.47943	5.37329	6.04394
ENSMUSG00000003573	29.6683	34.4472	36.347	36.6854	37.3957	34.8532	28.5544	29.1394	27.3734	17.3757	51.7667	54.8447	44.7552	45.1032	37.2091	32.2465	35.5478	25.3658	21.9999	18.4151
ENSMUSG00000003575	3.96847	4.49203	5.8267	5.44283	12.9167	13.1609	11.9223	13.3738	25.8333	22.4486	10.6862	12.6192	12.135	11.7486	21.2741	22.1459	32.944	19.2296	29.5516	27.7299
ENSMUSG00000003581	2.69081	2.76457	2.80827	3.20027	3.67021	2.95325	4.93794	4.40803	6.14184	3.43497	14.5468	16.0647	14.5747	15.1538	14.4899	13.2576	29.7324	16.1535	22.7169	16.7549
ENSMUSG00000003585	0.723132	0.588757	0.804816	0.695816	0.339231	0.444449	0.706322	0.83973	1.98584	1.79707	1.56681	1.72043	1.48158	1.18526	1.31625	1.15201	1.56955	1.42913	3.19279	3.11191
ENSMUSG00000003604	4.62217	4.94269	5.55199	4.74476	4.32067	2.18386	2.7604	2.59801	2.21854	3.76264	9.77632	10.6687	10.0072	7.89986	4.49493	4.26523	4.38582	3.30541	6.4142	6.48224
ENSMUSG00000003617	1.43451	2.30212	1.35561	2.61191	1.16103	1.66834	1.52653	1.03429	0.508248	24.0048	1.03117	1.77951	0.746776	0.999031	0.043158	0.040779	0.313315	0.226638	0.412745	0.291622
ENSMUSG00000003623	5.92324	5.20597	4.06653	4.52599	4.36622	4.13744	3.2021	3.75293	3.21244	5.92184	12.9071	11.6192	11.8653	11.3562	7.35428	7.79308	7.90886	7.24932	7.50538	8.19423
ENSMUSG00000003644	10.2943	9.86032	10.4993	9.54942	9.18788	8.51304	8.63205	9.01085	13.4001	11.2129	7.44024	7.54178	6.37793	5.8227	3.67611	3.83083	5.168	3.75005	5.33585	3.99405
ENSMUSG00000003657	8.4858	7.63008	9.76278	9.97349	13.0088	17.995	19.4811	19.8146	20.1961	24.3178	8.22252	9.83238	11.7788	10.3966	12.8225	13.2616	16.0953	16.1193	21.9647	20.4493
ENSMUSG00000003660	20.2475	19.6112	19.4831	16.2829	19.0245	18.7109	16.0479	16.9616	22.9861	24.1502	40.7722	45.7056	34.7197	33.5828	28.1139	29.803	33.9814	22.765	23.122	24.897
ENSMUSG00000003662	42.8917	51.0008	61.4644	54.2321	82.118	72.7477	62.5768	59.1378	84.6032	61.9401	35.634	36.2101	30.6404	35.0816	32.2165	46.3727	32.334	24.6306	21.1733	22.4959
ENSMUSG00000003665	0.017866	0	0.0142758	0.0209283	0	0	0	0.0181534	0.0624438	0	0	0	0.020765	0	0.023475	0	0	0	0	0.038153
ENSMUSG00000003680	16.8145	20.4801	17.9009	17.6029	20.5167	19.4757	18.0504	17.6759	28.803	21.4642	27.4337	29.3168	24.6254	25.1734	18.4544	17.2366	20.9035	13.1139	17.8818	14.7253
ENSMUSG00000003721	12.8978	8.64024	10.9919	13.2731	15.2752	15.4002	18.5743	13.6261	13.4721	13.2559	30.64	25.2081	26.4176	33.3699	25.1803	29.7712	44.088	27.8194	16.4209	19.7561
ENSMUSG00000003731	15.1196	17.6064	18.7595	17.5848	26.3446	29.2955	22.4927	27.4567	25.0596	34.1385	19.8499	20.7262	19.705	24.4847	20.7554	21.0984	22.6669	17.3196	17.1342	20.9984
ENSMUSG00000003746	1.63219	1.30956	1.19262	1.14397	1.74853	1.63512	4.36893	6.37556	5.10545	4.00477	1.58567	1.72214	1.43004	1.63882	2.17652	2.67851	6.83555	6.53197	5.35576	6.0283
ENSMUSG00000003752	1.19858	1.39149	1.81721	1.54802	2.62392	2.44611	2.64889	2.82605	3.32985	3.02574	5.88954	6.11745	6.06122	5.44914	6.65249	7.13499	8.964	5.99177	7.21105	7.27757
ENSMUSG00000003762	4.96364	5.15417	6.12107	7.14786	9.6522	8.73326	11.0738	8.41403	10.2962	9.19315	10.6584	11.3435	12.1659	11.1224	13.0877	12.3279	15.5711	11.7654	15.6777	11.1829
ENSMUSG00000003778	38.5949	35.6958	37.3265	34.6972	51.0827	48.322	45.9891	46.2327	43.2187	58.9668	39.788	40.8382	33.8498	33.7799	29.218	30.844	37.9449	27.4226	23.8318	29.9233
ENSMUSG00000003779	37.3641	36.1906	25.8562	26.7566	13.7994	12.5872	8.35496	7.66466	2.54613	3.0964	37.6395	40.9776	27.0042	27.9458	9.00704	9.41418	7.74832	5.10433	2.03179	1.79875
ENSMUSG00000003808	64.0049	60.3611	66.3253	64.0921	71.494	73.1453	54.0631	68.7785	93.9016	77.7521	55.9376	63.6649	54.9479	53.5084	53.4503	50.4951	51.8334	40.9762	55.8114	50.3185
ENSMUSG00000003809	9.7165	9.92233	11.0166	9.6456	13.1428	12.0204	10.6459	9.58591	13.0744	10.9547	18.394	19.9365	19.492	20.3611	16.7337	16.9379	15.5917	13.8825	14.7376	13.711
ENSMUSG00000003810	6.80166	8.21076	8.59363	9.18397	20.2185	20.0686	24.5441	23.6839	29.4661	25.4267	39.2704	41.6031	43.8772	45.3602	65.3785	65.9717	107.813	71.2826	68.4683	75.1528
ENSMUSG00000003812	3.52579	3.01973	1.74545	3.13186	1.0998	1.46904	1.43734	0.900555	1.25741	0.634265	3.08968	4.17601	3.59195	3.22667	0.666368	1.22501	1.88846	1.1246	1.44191	0.91758
ENSMUSG00000003813	14.0073	14.105	14.4723	14.3404	15.4803	15.5909	15.3912	15.866	21.6697	12.4514	29.0027	34.3956	26.6075	27.0536	24.5958	20.5598	31.2708	18.695	27.6925	21.817
ENSMUSG00000003814	157.432	129.687	97.6056	134.209	55.7748	54.3624	96.7147	102.355	64.1892	50.3423	332.053	348.123	274.453	288.369	176.788	176.098	232.44	227.695	164.357	129.312
ENSMUSG00000003824	40.038	35.8679	42.723	41.8401	25.5265	24.6659	25.1925	25.5375	18.0583	27.593	73.262	75.1371	76.4385	73.39	52.8653	48.3191	46.5372	46.6435	57.2383	63.0573
ENSMUSG00000003847	9.72188	7.72468	12.3919	10.8895	21.7274	19.04	16.1181	12.925	18.8773	16.6404	8.75468	7.93342	7.22783	9.22887	7.12756	7.65764	18.0161	9.13503	5.54881	6.97281
ENSMUSG00000003848	19.0778	20.7336	23.7937	21.3067	29.6299	32.3656	25.7989	25.764	29.5122	25.1452	37.672	35.9338	34.6307	38.9784	42.7031	45.3797	56.0849	41.8926	44.4385	40.4504
ENSMUSG00000003849	0.455291	0.36039	0.576015	0.688885	0.469046	0.285659	0.597435	0.346961	0.397824	1.51663	0.433867	0.811139	1.43443	1.28964	0.453945	0.43509	0.293214	0.368707	1.4037	1.39643
ENSMUSG00000003863	4.45788	4.28759	14.6327	7.52772	13.2045	14.6141	16.8396	17.7231	29.001	28.0673	5.86473	6.65548	7.00165	6.77013	14.6059	13.8025	21.2255	15.4468	23.9378	22.0371
ENSMUSG00000003865	8.28353	8.68065	7.5938	8.00529	7.41675	6.79693	5.49907	5.628	7.0459	4.51418	12.1794	14.5536	11.8721	11.9064	8.3584	8.77732	10.4042	5.75176	5.12511	5.16376
ENSMUSG00000003868	66.7401	70.4858	69.3198	66.0628	72.7641	68.7852	59.3369	63.5638	71.5197	56.4622	146.114	154.823	143.281	123.157	116.778	112.556	115.266	90.5744	80.0823	64.8413
ENSMUSG00000003872	0.150487	0.476478	0.681395	0.352562	1.43406	1.5107	1.87076	3.00718	10.6947	6.57248	0.50299	0.968293	0.637256	1.51277	2.62118	3.63872	6.08095	4.26885	21.6576	17.2242
ENSMUSG00000003873	64.5409	75.625	87.0088	89.6993	115.452	115.097	118.303	129.059	139.218	105.665	257.286	275.579	275.209	264.283	335.206	318.005	366.836	254.308	422.879	280.278
ENSMUSG00000003882	0.0226821	0	0	0	0.0175255	0	0	0.0230469	0	0	0.026371	0	0.013758	0	0.03033	0	0	0.033572	0.015192	0.017521
ENSMUSG00000003923	83.2148	67.2347	65.9764	68.699	70.1101	84.8203	72.1545	74.6378	38.6534	77.8965	78.8875	84.279	73.5459	78.2147	55.6815	63.7621	60.2818	49.4075	47.2382	56.3548
ENSMUSG00000003929	6.55052	5.19134	4.96776	5.84688	11.2895	12.9099	12.7756	12.9929	7.06037	17.3491	17.932	15.6803	18.9271	19.728	32.1504	35.3298	45.1912	45.8708	25.2571	39.0887
ENSMUSG00000003934	3.91648	3.97204	4.79198	4.71324	8.08538	7.00985	12.5776	13.5862	25.3452	13.2049	29.497	28.5119	28.8712	32.1819	49.8498	50.485	93.5557	60.5902	86.5814	66.5379
ENSMUSG00000003948	12.0857	11.4811	8.27528	9.66427	19.1754	16.1389	25.091	23.2017	25.9374	24.0404	66.3218	64.8982	71.5725	76.1342	93.0994	96.4404	126.361	134.67	143.91	170.69
ENSMUSG00000003949	0.88123	0.848216	1.04213	1.15615	0.762596	0.644526	1.08089	1.1103	2.2176	1.80043	2.54522	2.51918	2.22011	3.07505	3.2566	3.29581	6.78691	3.94707	5.42635	7.04402
ENSMUSG00000003955	58.1214	45.5724	41.6853	45.363	36.4845	37.192	35.9741	32.5523	20.1037	25.8939	181.384	166.113	178.817	167.14	115.756	118.803	103.204	111.592	96.7313	93.2273
ENSMUSG00000003970	285.189	298.142	330.639	308.609	271.224	263.942	247.112	242.152	266.012	270.116	2312.99	2260.94	2349.08	2252.14	2281.3	2075.1	1619.19	1765.25	2020.35	1659.9
ENSMUSG00000003974	0.260844	0.210228	0.180005	0.284721	2.07956	2.41025	7.20263	7.63796	11.6032	11.5327	0.502149	0.648897	0.699648	0.97345	3.79277	4.1486	16.5233	7.12819	10.5254	12.5391
ENSMUSG00000003992	61.4167	55.2245	63.0937	70.7412	233.62	228.358	286.467	285.352	289.689	388.009	86.086	83.2799	86.8626	85.1206	226.355	230.647	279.577	242.718	242.319	261.023
ENSMUSG00000004018	16.9542	15.8126	12.298	13.2349	9.58241	10.0343	10.023	8.06002	9.66578	9.96633	28.4242	23.9992	19.3638	17.708	13.8576	13.4123	11.0291	9.86676	11.5838	10.9311
ENSMUSG00000004031	1.4223	1.09037	2.81756	2.54092	5.45252	4.41761	6.00284	5.09566	6.83364	4.56189	7.08823	7.35567	10.2	11.5552	20.6776	17.3708	27.413	17.4315	16.5832	14.7125
ENSMUSG00000004032	228.171	234.602	210.467	243.834	228.112	233.466	217.813	222.328	248.773	250.944	158.644	157.105	150.576	149.686	100.533	105.819	84.6559	110.972	130.136	128.233
ENSMUSG00000004035	25.1355	23.6889	30.9854	33.7977	56.2724	53.4748	53.4347	50.3295	28.8018	29.2165	43.5688	49.5266	53.4369	65.7473	76.6855	79.5092	61.0723	57.6635	35.5125	31.052
ENSMUSG00000004038	3.09678	1.41797	2.36027	1.98122	3.19928	3.43332	3.75102	3.96954	9.32494	11.4267	0	0	0	0	0	0	0	0	0	0
ENSMUSG00000004040	20.4206	19.8918	20.0693	21.4184	12.2958	12.0553	10.8246	13.0088	12.926	20.2983	12.2344	13.3	11.9196	11.7128	4.60962	4.8096	6.08532	3.49989	5.76611	6.25608
ENSMUSG00000004043	1.9941	2.01879	2.85129	2.05155	1.30759	1.01594	1.07636	1.06643	1.10044	1.13621	0.206604	0.250192	0.124022	0.108311	0.093393	0.099809	0.153576	0.074569	0.074849	0.254666
ENSMUSG00000004044	6.50451	6.53991	8.48556	7.27731	3.40521	2.99833	4.00451	3.31805	2.78375	2.08321	12.3711	11.6986	11.0063	9.58742	3.77098	3.34592	3.79907	3.62077	3.12442	2.35169
ENSMUSG00000004054	0.649811	0.753107	0.666181	0.710924	0.426296	0.580238	0.416605	0.373734	0.471374	0.281353	11.2117	11.7434	9.82488	9.6086	5.34579	4.72287	6.17574	3.6185	4.46447	3.60809
ENSMUSG00000004056	42.6597	43.9976	53.3833	56.2125	63.492	69.3709	66.764	58.9268	46.0053	47.3903	76.6797	84.5481	85.069	83.9277	75.1557	75.9274	75.8269	53.6565	50.5759	47.4832
ENSMUSG00000004069	14.8776	13.5919	13.9532	14.2983	19.4353	18.3057	17.1441	18.2023	22.3279	19.53	26.6524	26.7994	23.6919	24.7507	23.666	24.6788	24.7904	19.2991	23.3494	23.5874
ENSMUSG00000004070	56.7583	52.4391	51.0513	58.8868	68.04	73.4069	72.7341	72.4666	101.439	97.4493	58.8089	62.0948	65.3507	60.2869	64.9349	66.2966	60.6429	60.3015	78.0627	73.2341
ENSMUSG00000004071	60.0534	73.3059	75.3941	64.4872	83.4173	75.694	84.0842	73.3036	134.381	89.7951	60.2073	63.1259	59.8974	61.6847	58.592	54.6657	69.1217	39.9248	59.4102	50.1318
ENSMUSG00000004085	3.3907	3.01841	2.73315	3.26857	2.48342	2.70563	2.75941	2.28104	1.98493	2.17161	4.23462	4.56453	4.22727	4.57964	2.08135	2.10267	3.05127	1.81503	1.4872	1.57317
ENSMUSG00000004096	103.43	68.4846	79.2021	85.5551	92.6048	98.171	104.254	105.509	58.3475	110.985	159.291	160.864	172.211	156.107	171.33	171.373	140.775	179.882	163.608	180.349
ENSMUSG00000004098	0.0479713	0.034175	0.0335399	0.0245848	0.0138995	0.00644962	0.024848	0.0121857	0.0419163	0.057705	0.021911	0.041386	0.021132	0.011801	0.006019	0	0.040575	0.046313	0.181674	0.093614
ENSMUSG00000004099	70.2807	70.492	64.9811	56.6518	62.7269	64.2753	44.6287	49.2748	54.0683	62.5813	56.32	62.4081	43.8845	37.582	35.5172	35.1694	36.5727	24.295	23.4221	25.4614
ENSMUSG00000004100	10.2045	12.3747	12.0424	12.1313	13.3631	10.6251	10.6546	11.4165	18.8885	15.1639	27.1153	31.2263	24.0095	25.7781	21.2435	19.7413	26.0955	20.8983	30.8888	25.9104
ENSMUSG00000004105	1.8164	2.15334	1.2995	1.73188	0.47326	0.318042	0.647657	0.321911	0.14764	0.109444	11.4087	13.2379	8.72367	9.36194	2.1586	2.47674	2.57392	1.03071	0.417724	0.303412
ENSMUSG00000004110	0.91392	0.869855	1.41346	1.84738	3.26707	3.07932	5.29078	5.11464	5.88735	4.57696	3.12943	2.90471	4.42248	5.11803	9.07166	8.81724	23.1333	10.9022	8.87574	8.72064
ENSMUSG00000004113	2.22608	1.94796	2.40401	3.14236	6.99105	6.58827	10.8012	14.1524	12.3546	7.29711	5.47673	7.42112	6.36336	9.57904	17.3703	15.6672	46.037	21.2716	31.0802	25.8037
ENSMUSG00000004127	7.12396	5.86859	5.08788	5.4095	3.55593	3.79729	3.73575	2.17797	2.75432	2.68342	8.2506	8.20218	9.29531	5.55582	4.12128	4.64087	6.20593	2.81422	3.65569	4.14072
ENSMUSG00000004151	18.0875	17.0366	16.6334	15.6024	38.5048	36.7582	50.5148	53.3699	75.6602	97.429	5.05369	6.01712	5.32392	4.54442	6.85205	7.75349	15.1787	14.0336	17.7026	24.4013
ENSMUSG00000004187	0.0526293	0.0249956	0.0946199	0.0616502	0.335482	0.254731	0.30532	0.414438	2.20734	1.14929	1.51599	1.45674	2.23986	2.23779	5.79426	5.56985	13.3415	8.97202	31.93	25.5328
ENSMUSG00000004207	314.733	303.687	286.919	315.331	305.455	283.433	481.557	450.129	383.19	315.829	163.953	181.455	152.506	159.116	172.811	173.209	311.171	196.611	243.425	176.991
ENSMUSG00000004221	45.7013	48.7042	62.3371	57.0509	60.1024	63.2424	61.3696	60.1802	74.5299	73.2367	21.533	20.9856	19.6812	18.63	16.8682	15.8024	17.2781	13.0934	11.3175	12.6844
ENSMUSG00000004231	0.025021	0	0.0211065	0	0.0204094	0	0.0218913	0	0.0923219	0	0.013916	0	0.013899	0	0	0	0.127584	0.013943	0.015595	0.029111
ENSMUSG00000004233	6.26541	9.57256	7.2366	9.40697	14.2586	12.6339	11.0843	11.8509	17.6472	13.6215	5.97357	5.13697	5.23334	5.40517	4.91165	4.38544	8.42072	4.30772	3.41064	5.77046
ENSMUSG00000004263	4.59582	4.94413	6.32369	5.15492	10.1594	9.29469	10.1324	10.2049	20.7143	12.3275	32.8639	35.7198	36.4208	32.3329	49.5695	50.5201	63.3062	39.4739	51.5089	47.2312
ENSMUSG00000004264	44.7261	48.893	49.5777	48.196	50.4665	51.1738	54.7649	52.2658	65.0331	51.5679	486.734	468.609	416.079	399.35	361.473	315.263	380.166	306.968	339.303	314.145
ENSMUSG00000004266	1.48879	1.58605	2.22573	1.78858	1.59097	1.31674	1.13249	1.01065	1.74035	1.59076	1.56119	1.52848	1.27934	1.26844	0.684041	1.18897	3.44532	0.477658	0.540569	0.564177
ENSMUSG00000004267	24.1013	27.4327	46.0998	46.3049	117.018	123.425	135.556	125.997	395.048	274.604	13.5104	15.8562	22.8202	19.8937	44.0265	41.3453	55.4421	33.6295	92.224	72.0795
ENSMUSG00000004268	21.0379	21.1429	19.8388	19.6303	19.8088	17.5435	16.8354	16.3567	16.0753	16.0777	206.369	232.836	216.634	227.673	161.26	168.112	151.087	150.129	126.64	122.886
ENSMUSG00000004270	3.72194	4.7382	3.38676	4.44205	2.47337	3.01163	2.58846	3.1657	1.55135	4.14352	12.4201	13.1907	10.5969	11.2603	7.61294	6.026	12.6104	7.9278	8.48825	7.24929
ENSMUSG00000004285	103.178	92.7939	115.769	120.914	175.947	179.682	186.417	187.354	277.657	182.041	179.991	166.682	198.058	202.725	255.697	257.751	266.33	243.464	275.711	243.488
ENSMUSG00000004296	0.186317	0.0786566	0.148876	0	0	0	0	0	0	0.0229869	0	0.025954	0	0	0	0	0.035155	0	0	0
ENSMUSG00000004317	5.20441	4.35052	2.69553	3.64591	1.61485	1.5779	2.07607	2.77443	1.95834	2.07976	10.0059	11.0557	6.07596	7.64649	3.51658	3.97048	7.43535	4.12191	2.746	3.57913
ENSMUSG00000004319	23.7352	20.3958	17.7908	21.6621	26.813	24.0314	38.0077	36.3566	25.1324	35.2784	35.7222	34.73	31.1688	34.1207	31.0411	31.8323	50.2394	39.4544	35.6621	41.4031
ENSMUSG00000004328	5.5624	6.816	5.51185	4.7213	2.08829	1.1324	1.36737	1.70832	0.549206	0.546614	9.31936	10.8548	6.56368	6.21697	1.74299	1.45015	4.02834	1.42454	1.134	1.65554
ENSMUSG00000004341	0.0939978	0.029762	0.0187772	0	0	0	0	0.0477549	0.164267	0.069582	0	0	0	0	0	0	0	0	0	0
ENSMUSG00000004344	0.181676	0	0.0187772	0.0275274	0.0363141	0	0.0389509	0	0	0	0	0	0	0	0	0	0	0	0	0
ENSMUSG00000004347	6.61862	6.0902	7.19682	8.40679	7.44699	11.484	8.78184	7.62939	4.87104	6.80837	4.19668	4.12604	3.3089	3.89813	3.0448	3.14457	3.9289	2.46703	1.85747	2.17172
ENSMUSG00000004356	2.21016	2.0153	1.43135	1.79171	1.44187	1.39978	1.06307	1.18175	1.11101	1.13778	6.85341	7.4529	5.39161	5.74814	2.71047	2.99348	4.53648	2.82896	2.07025	2.7281
ENSMUSG00000004359	0	0	0	0.0536059	0	0	0.0355847	0	0	0	1.76554	1.23767	1.17652	2.03506	2.63743	1.77492	3.30153	2.92383	3.10023	3.85567
ENSMUSG00000004360	0.631919	0.431327	0.337147	0.427768	0.789427	1.13139	0.710242	1.46486	1.07794	2.36707	24.7514	25.8131	36.142	34.2355	87.3135	92.9308	125.137	118.789	89.7191	131.086
ENSMUSG00000004364	40.1483	30.5811	26.2903	35.7482	49.1657	50.9901	47.8756	52.2394	27.2127	63.026	109.442	104.194	109.61	107.82	120.317	119.001	133.951	122.469	127.817	156.573
ENSMUSG00000004366	12.574	12.819	11.4011	14.886	25.4255	20.7182	32.2973	34.1607	65.4539	33.2049	38.0604	32.8407	44.8718	45.6239	66.8989	66.4834	91.5256	104.864	122.153	119.52
ENSMUSG00000004371	0.252334	0.352616	0.0591281	0.473934	0.883932	0.814216	0.941061	0.800006	0.881937	0.840557	0.276574	0.390436	0.682742	0.789151	0.710517	0.759413	1.04194	0.830632	0.838881	0.708945
ENSMUSG00000004383	6.36776	5.8129	7.16966	6.92643	9.36098	9.42854	15.5236	13.9907	12.8623	10.1621	20.1792	21.9096	21.5863	22.4336	30.2532	28.9413	49.749	34.8632	37.2065	31.1498
ENSMUSG00000004393	10.8343	11.6561	12.2846	11.1832	14.3254	13.6022	11.1764	12.5203	14.5335	12.9762	39.2875	42.8938	33.6662	34.0823	34.8315	31.0421	30.8032	28.2147	28.9655	27.2454
ENSMUSG00000004394	16.8405	17.5321	16.4182	18.1992	15.3456	13.5849	16.7632	15.3909	9.43668	8.94311	56.8921	58.933	54.9004	59.1463	43.2585	49.8824	58.3837	44.241	31.7453	28.0105
ENSMUSG00000004415	6.6397	7.46316	6.19603	5.84725	0.842822	0.714152	1.27746	1.63844	3.14945	1.66764	16.069	17.5663	11.4689	11.4543	1.84926	1.65533	3.5235	2.42336	4.03113	2.60234
ENSMUSG00000004446	7.98502	8.36008	10.8042	9.91491	20.3189	21.414	22.853	28.1267	25.3038	33.9681	10.2272	10.1777	11.0392	10.988	17.1662	16.3381	21.1822	16.657	24.5709	24.4809
ENSMUSG00000004451	12.8028	13.1824	13.4924	13.5802	9.46377	8.67427	10.3598	11.2162	21.8451	12.0518	27.3139	28.2221	24.4773	25.3129	15.9247	15.2386	18.5733	14.9047	22.5664	20.1581
ENSMUSG00000004455	386.954	394.31	370.054	403.295	493.453	480.702	440.918	445.113	456.218	351.431	578.512	591.924	544.79	544.483	448.978	460.995	442.755	406.867	418.943	410.403
ENSMUSG00000004460	40.8922	33.2934	28.843	34.6238	24.0505	26.3522	35.9131	39.6895	30.1692	26.0752	47.7655	45.5069	39.2001	38.0108	28.4614	28.7867	38.5411	37.559	34.378	30.0302
ENSMUSG00000004462	1.3396	1.81607	1.65837	1.32609	1.80769	1.80613	1.57931	1.61037	2.43994	1.71791	11.1772	11.4623	10.9495	10.9685	9.05742	8.58152	10.543	7.57433	7.43182	7.54005
ENSMUSG00000004473	0.285422	0.361486	0.456131	0.31577	0.416564	0.75043	0.551942	0.515579	1.21927	0.680803	0.715106	0.556117	0.761014	0.689119	0.843165	1.15266	1.30722	0.782466	1.28869	1.13939
ENSMUSG00000004500	5.81357	7.60869	9.28947	6.6971	10.8835	13.2746	12.8781	12.263	31.3407	11.8518	7.41997	8.03723	8.83035	8.59726	10.3286	10.5508	14.209	8.79526	9.35843	9.5851
ENSMUSG00000004508	4.49282	3.49936	6.10424	5.32712	12.6278	11.0118	10.2494	11.039	11.2164	15.0764	8.40305	8.64929	9.94085	9.68654	15.4495	16.4088	18.6538	13.4546	13.6831	15.8261
ENSMUSG00000004530	85.0022	93.5621	104.417	99.1964	138.285	137.246	122.719	126.514	140.164	126.07	108.638	111.967	108.982	104.012	116.646	115.647	116.382	98.2159	107.737	106.408
ENSMUSG00000004535	24.1065	19.9836	22.1878	21.685	29.3091	32.0559	21.0077	24.104	12.4391	28.0608	60.3845	58.261	61.4297	57.5952	58.3491	60.3804	48.6723	52.4511	39.643	59.2959
ENSMUSG00000004540	2.86466e-63	0.0277612	0.105089	0	0	0	6.20034e-22	0.0445445	0	0	0	0	0.061704	0	0	0	0.029477	0	0	0
ENSMUSG00000004542	4.88049e-38	0.06488	0.0818671	0	0	0	6.20034e-22	7.6018e-22	0.102436	0.0324521	0	0	0	0	0	0	0	0	0	0
ENSMUSG00000004552	0.383608	0.104108	0.0875773	0.22468	0	0	0.090834	0	0	0.222239	0.415498	0.752506	0.247112	0.29785	0.085002	0.056432	0.124678	0	0.142582	0.156222
ENSMUSG00000004558	90.4969	97.9082	95.4532	93.7451	80.7213	81.729	72.7849	70.6131	117.737	108.171	127.874	133.606	129.086	120.545	82.6342	80.0743	78.2153	62.5946	110.073	96.0189
ENSMUSG00000004561	14.332	13.2575	13.7573	14.6738	22.1641	22.425	26.3303	23.1065	27.0902	21.9522	61.9436	59.9985	28.1212	92.056	116.365	86.3042	132.949	39.8517	104.604	39.1171
ENSMUSG00000004562	25.548	27.2691	24.3074	21.7436	16.6037	15.3464	11.5916	13.6885	15.5665	14.5735	29.404	37.0117	26.8021	25.0508	16.5588	14.417	24.6727	16.6409	17.1483	17.1128
ENSMUSG00000004565	4.20576	3.98444	3.94942	3.8187	3.69823	3.86547	5.352	4.36152	7.29367	5.73329	9.92572	14.2356	9.48001	10.2004	10.0619	7.59026	22.4737	11.4692	14.2549	9.8499
ENSMUSG00000004567	1.59829	2.20618	1.96588	2.0195	2.34498	2.18266	3.03616	3.01078	3.70321	2.19345	14.833	13.0062	17.5123	14.7513	12.524	14.1204	26.393	13.6903	20.1413	11.9795
ENSMUSG00000004568	2.71564	2.77345	3.49961	3.47411	5.28509	5.61117	5.23733	5.65349	8.74213	6.74114	11.7435	11.6462	14.2283	12.1407	13.7659	13.6157	18.4521	12.5453	12.833	14.6249
ENSMUSG00000004591	23.7108	23.6635	17.5015	22.1582	15.1972	17.1253	12.6226	11.6703	4.77513	9.01334	36.8004	38.9122	30.3258	32.6975	15.4211	16.3442	18.1337	12.8929	7.79686	10.1345
ENSMUSG00000004609	0.616821	0.558001	0.704098	1.03221	0.612761	0.852994	1.09542	0.626742	0.61596	0.540949	0.429474	0.612564	0.592579	0.441479	0.831755	0.57051	1.2007	0.58087	0.544012	0.76545
ENSMUSG00000004610	38.1892	40.3398	45.7562	39.6743	38.1673	34.4122	30.8053	32.4674	36.4672	25.8559	151.59	130.933	144.965	137.613	104.694	109.494	73.3498	68.8682	65.5426	53.0932
ENSMUSG00000004612	0.0862294	0	0	0.0505048	0	0	0	0	0	0.0638314	0	0.088868	0	0	0	0	0	0	0	0
ENSMUSG00000004613	0	0	0.0479142	0.0351211	0	0	0	0	0	0	0.061032	0	0.058344	0	0	0	0	0	0	0
ENSMUSG00000004626	3.58507	4.43091	4.47156	5.65717	4.59085	5.40769	3.69292	3.63631	5.43079	4.92009	14.5962	16.8871	13.3466	12.9445	10.91	14.9583	17.9276	15.2763	25.4714	25.254
ENSMUSG00000004630	0	0	0	0.0611108	0.0806173	0	0.0864709	0.106016	0	0.077236	0.030621	0	0	0	0	0	0	0	0	0
ENSMUSG00000004631	22.2847	14.8343	13.4337	15.5744	13.6254	13.8542	24.6659	18.7254	15.5058	14.7573	14.5084	12.3858	11.9667	11.7417	12.3546	14.037	23.3261	18.8163	11.0331	11.5046
ENSMUSG00000004633	17.0878	13.4686	15.5694	17.2641	31.0301	39.1444	37.6914	36.6117	42.3043	46.7644	19.5779	16.6618	20.691	19.3645	26.8559	27.2564	37.9159	32.8703	31.657	32.4633
ENSMUSG00000004637	10.0548	9.38007	9.01694	9.58963	10.1643	9.46103	9.59525	9.78594	12.7105	12.5209	4.39014	4.73481	4.82322	4.61794	3.7837	3.83955	3.4091	3.01395	4.46906	4.31958
ENSMUSG00000004642	254.276	246.122	208.645	202.438	165.951	157.042	121.586	122.634	142.714	125.042	136.398	124.232	104.815	95.3303	62.3648	65.2955	57.0956	46.769	40.0378	47.4027
ENSMUSG00000004651	0	0	0	0	0	0.0210156	0.0323861	0	0	0.0289273	0.11893	0.18368	0.100211	0.118841	0.143955	0.095082	0.284599	0.228824	0.318298	0.320076
ENSMUSG00000004654	0	0	0	0	0	0	0	0	0	0	0	0	0	0.029717	0	0	0	0	0	0
ENSMUSG00000004655	1.08202	1.3459	2.47024	2.60287	0.0895748	0	0.0960788	0.0392651	0	0.314665	3.41687	3.15433	6.05133	7.28839	0.172076	0.215745	0.371905	0.19292	0.24835	0.133172
ENSMUSG00000004661	2.56932	2.63682	4.07577	3.36114	2.8891	2.76712	4.32564	4.50715	3.18688	3.19386	4.49893	4.64149	4.39684	5.38191	3.39832	3.07164	5.17761	3.61983	2.6087	2.95232
ENSMUSG00000004665	15.0867	18.5648	15.3021	13.222	5.857	4.66423	4.76616	5.05516	7.28031	2.57794	18.9388	18.7619	15.2598	14.7516	3.62208	3.02706	4.38258	3.16325	3.8284	2.10371
ENSMUSG00000004667	36.6912	35.0399	38.7219	38.1435	39.6209	41.379	44.26	41.8034	55.8242	45.7559	113.847	118.807	113.332	122.939	113.242	105.768	108.806	99.1878	109.684	95.8227
ENSMUSG00000004668	0.00414449	0.00262449	0.00662329	0.00849604	0.00480342	0.00891546	0.0103044	0.00210558	0.0289709	0.0153398	0	0	0.007163	0.007803	0.002662	0.004861	0.003536	0	0.015486	0.008211
ENSMUSG00000004677	6.27867	5.78191	5.60904	5.5837	5.04287	4.61912	4.58626	4.36071	4.16043	3.82368	17.7075	18.3976	14.4279	17.127	14.8604	12.9616	30.1776	15.6618	19.9414	14.1995
ENSMUSG00000004698	9.41188	7.40678	11.2586	12.1839	17.777	18.3051	23.5604	23.5255	27.9613	36.5939	7.79721	8.12851	8.14599	10.1444	10.1492	9.5391	15.654	12.5921	12.4468	16.883
ENSMUSG00000004707	0.0646179	0	0.0516327	0.0981196	0	0.110685	0.373522	0.0194525	0.359671	0.0121237	0.038855	0.137487	0.07799	0.021339	0	0.03914	0.164081	0.075828	0.062978	0.061555
ENSMUSG00000004709	0	0	0.0209474	0	0	0	0	0	0	0.024676	0.042062	0.011221	0.020819	0.023065	0	0	0	0	0	0.011514
ENSMUSG00000004730	0.425411	0.432443	0.447267	0.550784	0.129749	0.288987	0.315452	0.227502	0.234767	0.149168	1.33697	1.17582	1.1767	1.05809	0.560318	0.37684	0.881193	0.829893	0.526768	0.588824
ENSMUSG00000004748	1.31203	1.46386	1.39783	1.6101	1.59304	1.74719	1.91582	1.96796	4.58569	3.14494	5.32123	5.35544	4.22818	5.44916	3.96896	4.00288	4.60251	4.54348	7.42761	5.25754
ENSMUSG00000004768	28.6439	20.961	24.7902	27.2909	43.5292	45.1041	40.6866	39.2855	21.0364	46.8628	16.627	17.0381	16.5638	18.3754	19.7372	19.463	24.2402	18.0381	15.8259	17.6756
ENSMUSG00000004771	214.245	198.632	189.379	236.94	386.603	444.431	444.748	462.836	298.424	594.274	316.481	323.503	315.346	317.137	328.365	316.784	354.085	306.363	392.592	375.16
ENSMUSG00000004788	17.7255	17.6253	18.4268	18.2985	19.1924	18.3957	16.1642	15.4205	21.5488	17.0709	61.9934	62.9993	55.5717	56.4807	51.1314	46.2394	44.5437	42.8192	44.1494	43.448
ENSMUSG00000004789	23.3441	23.96	24.2416	22.5774	28.1718	26.9089	26.9675	27.6573	40.3143	36.1566	71.0347	76.65	65.6917	66.7406	66.3844	61.9249	69.1545	50.9843	70.7971	62.4772
ENSMUSG00000004791	0.524969	0.581762	0.524344	0.614951	0.811244	0.776388	0.815763	0.866797	0.917413	0.922946	2.48267	2.28608	1.39349	1.60053	2.31962	2.42759	2.76682	3.313	3.29786	3.47759
ENSMUSG00000004798	2.01036	1.74409	2.42562	2.59044	5.53759	5.45981	7.21424	6.80218	8.71277	8.30398	38.0567	39.1358	44.23	46.6043	71.51	71.3443	104.466	85.9612	94.1213	105.778
ENSMUSG00000004814	0.347792	0.991074	0.694755	0.611108	0.0671811	0	0	0.0883466	0.303893	0	1.51743	1.19797	2.12879	0.940043	0	0	0	0.17381	0	0.029872
ENSMUSG00000004815	2.10042	1.83698	2.07727	2.62214	3.93759	2.43316	3.17634	3.59381	4.49419	3.25625	3.03907	3.52403	3.09623	3.06362	3.24527	3.00047	5.47783	3.00729	4.27682	2.95641
ENSMUSG00000004821	0	0	0.0385975	0	0	0	0	0	0	0	0	0	0	0	0	0	0	0	0	0
ENSMUSG00000004837	1.91445	2.57619	2.52407	2.85931	1.95996	1.64732	1.74528	1.36167	2.84377	1.02745	6.07421	5.39475	5.69996	5.90591	3.38991	3.18335	3.70329	2.84565	3.96621	3.21588
ENSMUSG00000004842	0	0	0.0287085	0	0	0	0.0296133	0	0	0	0.050971	0.251372	0.240064	0.03762	0.158786	0.163551	0.126212	0.162722	0.115702	0.122757
ENSMUSG00000004843	16.9183	13.8009	12.116	14.5067	21.1338	23.2837	31.4366	37.9973	31.1845	53.2351	35.1494	32.6158	35.7329	33.0308	39.146	42.8569	57.8456	73.7624	91.0195	115.131
ENSMUSG00000004846	2.39048	2.65355	2.0337	2.13311	0.858325	0.877218	1.3868	1.14303	1.47441	0.905597	18.3198	20.2946	18.7198	18.4434	16.2803	15.7868	30.0838	21.2247	23.629	17.356
ENSMUSG00000004849	43.6381	45.793	47.5055	50.695	73.6711	71.2865	77.8782	83.3458	84.6314	89.0885	159.326	171.252	157.112	158.784	175.049	178.433	211.6	162.513	251.374	175.447
ENSMUSG00000004864	0.235042	0.0872246	0.0777478	0.0499543	0.031247	0	0.114155	0	0	0.34798	0.514854	0.408906	0.406025	0.263192	0.463507	0.065308	0.192779	0.099311	0.219428	0.151308
ENSMUSG00000004865	31.2758	31.7785	37.9054	35.9631	35.8303	37.2935	33.9392	39.5363	24.3489	45.6011	44.9703	48.308	41.3948	42.8418	39.3225	38.7572	39.3087	32.8428	32.0172	30.7607
ENSMUSG00000004872	0	0.0547758	0.0173487	0.0127166	0	0.0233527	0.0179938	0.022061	0	0.160079	0.053197	0.014699	0.04207	0	0	0.010728	0	0	0	0
ENSMUSG00000004880	18.0386	15.1006	9.8263	11.2767	4.61589	4.22404	4.46835	3.78749	2.84991	2.15571	54.9955	62.0983	30.4256	36.4061	14.7302	14.1632	14.837	10.4718	10.4297	8.20232
ENSMUSG00000004885	33.8534	29.7084	11.2161	13.1894	0.927969	0.968835	0.311046	0.762704	0.262354	0.444524	68.7428	65.5184	30.854	24.4666	1.70626	1.42927	1.53134	1.20478	0.778672	1.2222
ENSMUSG00000004891	90.4156	80.1693	90.3944	80.8148	52.6089	52.0192	39.0565	38.203	23.8034	23.9364	137.58	147.498	116.061	111.869	64.159	61.7735	47.679	36.2325	19.3942	20.4327
ENSMUSG00000004892	2.41959	2.4889	2.95192	2.95876	1.32234	1.07907	2.36719	2.57844	8.12673	4.04528	14.9177	16.075	16.857	16.6264	9.24235	7.82237	16.2372	10.2974	28.4082	18.7591
ENSMUSG00000004894	0	0.0193192	0	0	0	0	0.0252839	0	0	0	0	0	0	0	0	0.080621	0	0	0.059491	0.027617
ENSMUSG00000004895	15.0144	15.1078	18.4703	16.5446	21.3177	20.3006	21.0729	22.022	28.3139	26.5773	54.3328	58.7732	55.1316	51.2207	60.7548	58.9829	66.4957	51.8456	63.2666	55.6121
ENSMUSG00000004896	4.93084	6.02297	7.69422	8.16951	9.58327	9.93638	10.5677	9.33432	20.4484	10.9514	9.7909	10.4312	8.5877	11.0335	8.26	8.25635	16.957	8.56912	11.0543	9.37033
ENSMUSG00000004897	128.3	105.848	105.404	113.312	115.5	124.691	120.543	124.252	92.976	103.795	264.829	277.351	239.525	222.162	209.404	191.929	207.476	190.67	177.681	178.752
ENSMUSG00000004902	0.0650079	0.0411661	0.103889	0.152301	0.175801	0.209763	0.26938	0.363294	2.72652	1.87676	0.436684	0.496832	0.559362	0.579761	0.562909	0.865112	0.988655	0.932549	5.27039	4.48925
ENSMUSG00000004929	11.4195	13.0991	14.4687	12.4709	13.7448	13.0819	10.4067	10.8019	17.3325	13.3816	32.6129	35.0958	30.5536	27.9672	27.3606	26.1955	24.4617	19.4518	25.9459	21.6527
ENSMUSG00000004931	0.985005	1.03959	1.48668	1.20726	0.775167	0.824018	0.997741	0.982315	1.84886	1.41779	17.5682	18.8264	17.2764	18.0525	13.4737	11.6149	14.2449	10.2757	11.6803	8.62988
ENSMUSG00000004933	1.07271	1.52718	1.12214	1.89618	10.1513	12.6924	15.0832	18.3729	81.712	44.1514	1.81496	2.19512	1.61573	1.84316	8.92878	11.3512	21.6699	19.1071	50.7477	44.3941
ENSMUSG00000004934	14.0292	16.5562	15.8808	15.0083	18.8835	18.9291	16.0117	15.434	23.2253	17.3388	27.2971	28.2611	40.5682	21.1557	26.7608	30.4304	31.6488	16.5734	27.0752	29.0881
ENSMUSG00000004936	12.7112	12.2585	12.294	12.0515	12.5837	12.2192	12.4878	12.9964	16.5676	17.2703	27.1797	27.8044	25.8472	23.4192	17.2385	17.9839	20.2853	16.2595	23.2494	22.3134
ENSMUSG00000004937	38.6313	44.6401	52.9245	49.6815	66.7899	68.0443	67.1791	67.669	85.6286	79.5824	116.561	121.617	119.326	115.209	136.609	133.079	143.4	108.874	176.906	137.94
ENSMUSG00000004939	0	0	0	0	0	0	0	0	0	0	0.02352	0.025418	0.023286	0	0.078476	0	0.06676	0.023527	0.025718	0.050072
ENSMUSG00000004945	50.5619	58.2411	64.2618	64.8862	72.0281	71.715	71.1689	74.5892	100.47	77.0817	94.5952	93.4155	97.469	98.4257	92.6649	89.4343	85.0767	126.52	100.041	115.185
ENSMUSG00000004947	8.78329	9.44039	11.9339	10.295	9.66773	8.54194	8.586	9.48816	13.6231	7.66903	13.0697	13.629	13.2234	11.7841	10.9658	9.0884	10.1827	6.48921	8.36949	6.37589
ENSMUSG00000004948	0	0	0	0	0	0	0	0	0	0	0.072453	0	0.10367	0	0.039918	0	0	0	0	0
ENSMUSG00000004951	2.27878	1.375	1.83104	2.27415	0.771416	1.02041	1.97091	1.5957	2.27392	0.97862	1.29226	1.57457	2.06092	2.48903	0.60376	0.418421	1.31343	0.933979	1.57957	0.764558
ENSMUSG00000004952	0.334312	0.39822	0.395505	0.289905	0.268958	0.215577	0.21049	0.598559	1.21387	0.870969	1.06829	0.862866	1.06414	1.08471	0.593561	0.404172	1.20608	0.931307	1.72396	1.64065
ENSMUSG00000004961	2.58822	2.85115	4.91176	3.96352	11.6656	11.8313	22.2992	23.9426	31.7557	25.9449	16.994	17.6974	26.4581	25.3496	89.4203	90.9674	153.274	121.135	159.589	123.628
ENSMUSG00000004980	6470.92	4838.34	4792.53	5022.65	5207.94	5227.63	4186.49	4299.41	2054.14	4094.42	2129.88	1977.53	1885.35	1863.48	1563.29	1782.81	1222.19	1275.53	845.182	1061.29
ENSMUSG00000004988	0.117223	0	0	0	0	0	0	0	0	0	0	0	0	0	0	0	0	0	0	0
ENSMUSG00000004994	4.70906	4.03913	6.40953	5.02975	8.19721	8.80225	8.33221	9.5221	5.43365	10.2266	11.1118	11.6618	8.88875	8.65267	10.9571	17.6857	27.9926	10.5072	15.0836	11.6564
ENSMUSG00000004996	4.00431	4.23215	4.95717	4.01349	4.09623	4.39794	3.90288	3.8968	7.29344	4.44629	14.9115	13.836	13.2285	9.42647	9.74813	8.46766	13.2418	9.12627	11.3441	7.94647
ENSMUSG00000005034	99.1395	85.6635	100.676	121.034	268.663	298.742	341.481	360.62	363.514	519.377	57.7593	54.4534	61.3371	67.0052	104.556	111.584	148.398	130.479	162.23	205.585
ENSMUSG00000005043	1.51689	1.20471	1.11332	1.1502	0.673398	0.239986	0.518922	0.521307	0.0724994	0.81145	1.81546	1.99855	1.26364	1.46185	0.644827	0.482304	0.763473	0.596332	0.72337	0.384766
ENSMUSG00000005045	0.737469	0.780582	1.24698	1.16323	6.63721	7.26533	10.8927	13.1414	23.59	25.403	1.43628	1.47053	2.05759	2.02706	9.65296	10.2644	24.4636	14.4075	28.9773	28.4181
ENSMUSG00000005054	36.1493	34.5708	41.8538	38.0245	48.6961	47.6099	48.4761	51.0804	48.2545	45.7955	78.7007	79.61	83.5892	88.7416	83.1584	96.3267	87.6927	95.6261	78.2143	77.8903
ENSMUSG00000005057	5.11603	7.50721	8.90065	8.27778	20.2311	20.2758	19.0532	17.2929	33.3864	19.6718	13.1148	17.1503	16.2035	13.7845	28.7507	25.3362	37.8657	25.344	29.2517	24.2026
ENSMUSG00000005069	43.6984	49.0803	57.6364	51.4108	83.5112	86.108	61.9912	67.8669	93.0944	75.1098	29.9066	33.25	34.0512	29.8777	40.3995	40.3639	40.3524	26.8792	33.075	31.9171
ENSMUSG00000005078	12.018	10.9924	11.5997	13.349	16.6377	13.3995	20.2293	18.9359	19.4849	15.5414	36.3772	34.6394	39.9568	39.4012	43.464	41.1488	59.0171	51.8777	45.0629	41.0112
ENSMUSG00000005087	1.35881	1.44599	1.48434	0.283012	0.804493	0.286571	2.59822	2.12755	2.81473	5.43934	0.639218	0.517275	0.430343	0.373037	0.210397	0.424965	0.647793	0.56848	2.10492	1.93248
ENSMUSG00000005089	10.6521	10.0354	10.2789	11.2587	10.239	9.5956	19.5798	20.3557	34.5926	23.6392	7.48262	6.86024	5.7025	6.01333	4.83372	4.82704	13.1742	7.87242	11.5739	13.0283
ENSMUSG00000005102	12.0776	10.6107	9.55393	12.8164	10.4675	10.4685	9.90958	10.0309	7.89068	6.46756	13.5149	13.5515	11.9151	12.5052	8.82409	8.58587	13.213	7.80227	8.33048	8.19065
ENSMUSG00000005103	42.2725	40.8914	46.5395	46.5919	55.2005	57.8586	55.6208	57.5413	78.3789	74.9743	57.0628	61.8265	57.8964	55.7978	54.7659	57.8116	64.2906	46.9423	77.2453	69.6963
ENSMUSG00000005107	0.525715	0.0911438	0.440813	0.0146544	0	0.362515	0.0306634	0.260659	0.129316	1.4714	0.102937	0.134221	0.136228	0.54864	0.105536	0.144225	0.562227	0.141042	0.295115	0.544858
ENSMUSG00000005124	0.423684	0.93267	0.366314	0.886659	0	0.0304955	0.257143	0.126459	0.2368	0.020988	1.30935	1.26265	1.29228	0.739489	0.252012	0.172957	0.23885	0.182375	0.129212	0.125764
ENSMUSG00000005125	38.5389	47.9642	92.8388	101.023	415.525	407.101	311.49	345.207	541.072	375.929	15.2073	31.1865	48.2332	39.7846	99.5077	105.748	114.711	69.4304	90.864	80.8102
ENSMUSG00000005131	0.0330182	0	0	0.0357373	0	0	0	0.0619976	0	0.0244418	0.015371	0.195587	0.092191	0.051902	0	0	0.068428	0.050869	0.153234	0.265382
ENSMUSG00000005142	4.30807	7.2044	3.82876	5.43257	2.19873	4.41647	3.29854	5.56795	7.13413	5.81205	7.23706	7.55619	5.13247	5.70288	3.38362	3.36984	6.38474	3.84923	3.77069	4.33995
ENSMUSG00000005148	0.723594	0.591244	0.373023	0.369125	0.93783	1.10466	2.32137	2.91722	6.52656	6.8251	0.904826	0.486024	0.938519	0.432963	0.877034	0.948044	4.03424	3.24474	5.63022	5.58619
ENSMUSG00000005150	13.1115	10.865	14.9437	11.9891	16.9266	17.2052	16.8018	20.7673	22.662	17.0995	35.6237	41.6042	39.5589	44.039	55.331	48.9719	50.1998	50.6119	55.0681	45.7761
ENSMUSG00000005161	2858.17	2850.44	2958.02	2971.8	3840.26	3506.05	3165.44	3005.79	3065.08	2771.1	1073.32	1100.23	1190.68	1181.92	1249.8	1263.36	981.268	1000.76	844.965	821.348
ENSMUSG00000005198	13.4749	11.8159	11.5055	12.6343	15.2807	14.5678	13.7722	12.9032	12.6081	14.2009	25.5953	29.0095	21.596	23.3678	16.1791	16.02	24.4194	11.34	9.77367	10.2674
ENSMUSG00000005202	0	0	0	0.0151264	0.0199548	0	0	0	0	0.0191178	0	0	0	0	0	0	0	0	0	0
ENSMUSG00000005204	19.0155	20.2163	20.5716	19.1602	26.1546	24.417	24.8319	23.2154	32.814	22.4242	83.7304	80.5327	82.0222	80.9558	80.0974	82.7545	89.1881	79.7644	104.213	90.3219
ENSMUSG00000005220	0.122043	0	0.00855696	0.00627226	0.0628651	0.0115183	0.00887516	0.165342	0	0.00787319	0.027056	0	0.009148	0.015768	0	0	0.065505	0	0.015416	0
ENSMUSG00000005225	4.02355	3.58712	3.03257	3.79505	4.5459	5.17431	4.11595	4.32219	2.56747	2.5294	17.9104	17.972	16.1342	17.7692	13.7598	13.9872	16.405	11.8182	7.57198	8.73583
ENSMUSG00000005232	0	0.0426268	0.0234187	0	0.0226453	0	0	0	0.102436	0.0498297	0.025644	0.027617	0	0	0	0	0	0	0	0
ENSMUSG00000005233	118.266	86.9742	60.7268	83.4288	42.9587	43.5639	31.0623	31.2284	5.68911	8.96065	133.843	118.415	100.92	97.9528	49.1629	41.0188	29.0535	29.2521	8.40208	8.55084
ENSMUSG00000005237	0.051467	0.0474056	0.0598175	0.0794714	0.122914	0.135876	0.143472	0.175901	0.245295	0.301324	0.558287	1.02222	0.950635	0.573213	0.781515	0.785867	1.74568	1.09995	1.14363	1.94038
ENSMUSG00000005251	0.0553378	0.175213	0.342225	0.178263	0.855145	0.668982	0.798757	0.954703	0.529867	0.817569	0.232532	0.212241	0.247271	0.315937	0.722678	0.755207	1.0854	0.680563	0.402981	0.497895
ENSMUSG00000005262	96.0248	100.28	85.403	86.1092	164.262	139.338	121.59	139.917	211.082	221.34	54.5666	55.4796	52.4	48.9623	62.2914	68.1166	77.1652	66.6111	73.6727	81.4971
ENSMUSG00000005267	6.77207	5.47429	6.55119	6.83689	12.6674	15.2759	12.6951	13.1766	14.6969	14.0859	8.10274	8.73137	9.49478	10.611	11.3196	11.6937	17.3197	12.3082	9.3506	11.1875
ENSMUSG00000005268	0.170723	0.0543173	0	0.0201022	0	0	0	0.0361825	0.0598804	0.409816	0.030743	0.008582	0.008822	0.004379	0.022692	0.042965	0.019511	0.025704	0.063505	0.070409
ENSMUSG00000005299	11.0509	13.6826	12.7014	14.9852	19.0575	22.3137	20.1373	20.8505	36.096	23.5187	37.6749	36.0604	29.2065	35.1984	36.8251	36.9043	51.7568	29.8641	43.9862	36.1199
ENSMUSG00000005312	75.9959	88.1783	86.2903	88.0999	119.671	118.855	107.588	112.204	140.489	112.211	83.9091	89.422	85.2149	78.2634	89.0708	91.0625	95.7999	85.331	79.1286	94.0151
ENSMUSG00000005320	0.0260844	0.0412947	0.0521067	0.0611108	0.060463	0.0701396	0.0324266	0.0795119	0.136752	0.0482725	0.272454	0.186135	0.337453	0.374892	0.889677	0.767417	1.12707	0.688152	0.676219	0.649418
ENSMUSG00000005338	15.3205	16.1089	18.7499	20.1762	32.4569	30.011	59.0109	55.5361	73.5895	47.8345	37.6893	38.5172	42.4163	42.5033	69.3861	66.6449	129.347	83.8918	129.129	112.842
ENSMUSG00000005339	0	0	0	0	0	0	0	0	0	0	0	0	0	0.076718	0	0	0	0	0	0
ENSMUSG00000005354	119.95	127.545	136.951	140.247	183.331	174.394	179.813	181.755	206.854	160.976	173.642	189.728	188.375	189.325	190.88	182.334	189.152	160.032	208.441	166.047
ENSMUSG00000005355	0	0	0	0	0	0	0	0	0	0	0	0	0	0	0	0	0	0	0	0
ENSMUSG00000005357	0.129958	0.176348	0.133512	0.108738	0.172137	0.319497	0.369271	0.584785	0.973323	0.728382	0.573786	0.705365	0.534158	0.467794	1.13486	1.07588	2.73118	1.5297	4.03897	2.71952
ENSMUSG00000005360	22.7321	23.512	22.1312	25.7892	27.3363	25.9656	48.9798	50.485	58.825	48.9413	28.3252	29.533	26.0911	29.3958	29.5237	28.4011	54.2529	40.4033	40.8781	39.3998
ENSMUSG00000005362	19.4856	16.2694	15.9815	18.4495	32.319	33.0996	32.9186	36.861	30.3681	41.1227	27.5231	26.2419	27.7692	27.6392	33.079	33.2118	41.1529	35.5074	31.6016	42.5851
ENSMUSG00000005364	0	0	0.020041	0	0	0	0	0	0	0	0.044811	0.055086	0.014212	0.062312	0.065953	0.011701	0.171759	0.125338	0.062813	0.065456
ENSMUSG00000005370	11.8311	12.242	9.79713	8.61127	8.49478	8.18347	4.68305	5.3125	4.45442	6.26867	33.0844	34.3564	24.6125	22.6915	14.5304	16.3836	13.9704	10.6831	7.02269	9.78502
ENSMUSG00000005371	14.6252	12.1001	12.7519	14.4736	22.2196	23.0112	18.0186	19.0851	12.4952	22.7726	70.8913	65.988	73.9146	76.3329	85.3425	93.7861	101.442	93.5585	83.5974	106.396
ENSMUSG00000005373	0.559917	0.132808	0.315883	0.0785086	0.12131	0.0259476	0.0199933	0.427878	0.284222	0.652319	0.104757	0.32737	0.089287	0.390147	0.117864	0.122552	0.250942	0.189	0.206772	0.225082
ENSMUSG00000005374	9.8426	14.7393	12.6018	13.2566	12.5549	16.3907	19.4901	18.0975	30.5703	8.83011	13.8536	15.6973	8.91668	11.2726	7.15087	6.57289	12.1287	6.83611	5.38295	4.90488
ENSMUSG00000005378	58.1783	66.1222	61.9981	60.1189	55.4129	44.7442	45.546	43.5505	52.5657	43.138	82.7852	99.2512	95.3019	94.0096	57.2737	62.45	59.0041	48.3143	62.4763	44.7995
ENSMUSG00000005397	4.14503	3.99823	2.60282	3.67351	0.549958	0.522388	0.985463	1.05505	0.497546	0.421512	12.9366	12.8359	7.96304	8.75448	1.63863	1.45624	3.4344	2.58189	1.64319	1.27323
ENSMUSG00000005410	102.081	106.542	83.7563	73.0336	44.2244	39.6675	23.0824	20.7272	19.7965	13.4401	102.213	107.101	68.0356	63.8206	28.0344	27.4157	16.0496	11.4516	7.75133	6.84671
ENSMUSG00000005413	5.6846	5.76418	5.89344	4.76243	2.00153	2.20577	1.63997	2.48589	4.14971	2.90301	11.1173	11.0804	11.5941	9.9718	3.14051	3.49827	3.19754	2.94321	4.34605	4.08461
ENSMUSG00000005417	33.3541	31.0448	40.1971	38.736	60.3321	59.2394	67.2134	70.4552	79.1969	73.6887	128.949	141.783	138.662	137.15	166.301	150.699	187.288	143.168	155.501	143.921
ENSMUSG00000005442	8.74266	9.89778	12.3431	11.1092	16.9711	16.3146	18.3702	19.1607	34.1114	22.2756	67.927	77.8707	69.9885	68.3745	66.3769	74.7067	155.608	78.5889	100.074	84.5761
ENSMUSG00000005447	153.189	159.782	186.076	186.805	315.844	303.797	320.663	327.218	391.483	282.047	256.203	251.636	271.816	258.905	374.679	372.618	365.841	298.343	347.253	278.821
ENSMUSG00000005465	0.0668831	0.0741188	0.0801641	0.0587604	0.0129194	0.0179845	0.0138575	0.0339795	0	0	0.149824	0.271236	0.157735	0.208051	0.065131	0.110403	0.095264	0.065125	0.075884	0.055174
ENSMUSG00000005469	68.4771	64.779	66.9554	76.386	99.283	105.962	119.902	119.889	136.545	121.285	102.331	108.862	99.9472	98.2062	108.044	109.638	127.29	95.2921	142.515	117.508
ENSMUSG00000005470	10.0226	10.0897	8.25493	7.8872	3.57417	3.48279	1.91684	1.98453	1.07785	0.760945	30.5332	29.7765	19.8081	20.5604	7.93691	7.13274	5.45239	3.79465	1.52913	1.21582
ENSMUSG00000005474	8.25856	9.10359	18.0861	5.37451	12.2894	13.4886	19.7726	22.9987	39.5552	26.265	0	0	0	0.109961	0	0	0	0	0	0
ENSMUSG00000005481	123.27	133.33	115.484	104.416	83.2316	80.0857	59.6462	68.3934	75.2777	71.3412	87.6647	88.6786	69.9154	66.6036	42.8734	39.3373	33.2218	28.3951	34.171	31.4973
ENSMUSG00000005483	32.8835	30.06	32.0207	34.5931	43.8091	40.8652	38.0536	38.8535	48.797	53.4109	35.7714	36.4988	35.0178	33.4269	31.6138	32.4244	32.4696	23.9105	34.3877	34.0516
ENSMUSG00000005493	0.0326395	0	0.0108981	0.00637234	0.0084064	0	0.0113034	0	0	0.0971601	0.015047	0	0.015338	0.016692	0.045862	0	0.023249	0.089492	0.103487	0.236781
ENSMUSG00000005501	3.77831	3.61443	3.75164	3.34836	3.9494	3.44677	2.80063	3.14865	1.13286	1.9341	12.5555	13.0535	11.3295	11.8	8.06506	8.07418	12.5889	7.34694	5.47658	5.78035
ENSMUSG00000005503	0	0.0327087	0	0.0146549	0	0	0.0842802	0	0.174903	0.18641	0	0	0	0	0	0	0	0	0	0
ENSMUSG00000005505	17.4047	15.3596	18.0827	16.5133	20.9586	20.5506	16.8038	16.7801	22.4252	25.8237	25.91	25.8138	25.3613	22.3806	24.0656	25.4961	24.2499	20.2361	22.0906	23.066
ENSMUSG00000005506	376.267	389.982	353.334	370.658	450.753	443.828	403.439	418.221	406.879	400.16	111.099	110.676	96.2063	94.9917	84.3343	87.1577	93.5944	71.2876	65.0498	73.32
ENSMUSG00000005510	40.3123	44.8736	43.2327	45.3238	58.5392	55.8141	58.1058	59.915	81.7749	67.4059	120.163	117.036	120.755	117.142	128.238	127.748	122.438	110.962	155.098	141.27
ENSMUSG00000005514	17.4668	15.9058	16.0194	17.3798	14.112	12.8552	20.3236	21.2191	16.3498	16.2703	40.1432	45.0876	38.3041	38.6184	30.1133	30.2272	44.8217	27.0678	22.5051	17.3268
ENSMUSG00000005533	5.44536	5.12175	4.38761	4.89332	4.48397	4.30053	5.78156	5.2002	5.00425	3.21347	19.3555	19.3739	15.6906	17.2243	16.2991	16.2737	30.5125	16.4158	8.93739	9.25577
ENSMUSG00000005534	2.72813	3.01244	2.77497	3.12898	3.09434	2.86076	4.26372	3.75264	3.98403	2.30077	18.5213	17.9958	15.1082	16.614	15.161	16.0295	30.8967	17.6373	11.4665	12.5111
ENSMUSG00000005540	0	0	0.0268938	0.0197131	0.0260056	0	0	0	0	0.359285	0	0	0	0	0	0	0	0	0.019443	0
ENSMUSG00000005547	0	0.106567	0	0.0985658	0.0162863	0	0.0174689	0.0428347	0.0736711	0.0156032	0.199834	0	0	0.051623	0	0	0.148902	0	0.045954	0.214904
ENSMUSG00000005553	0.0810011	0.153881	0.161809	0.0830245	0.265991	0.196027	0.293733	0.185184	0.920102	0.524594	0.934871	0.310225	0.539914	1.89772	0.529405	1.22556	1.54411	1.83848	2.46365	1.71378
ENSMUSG00000005566	93.7039	98.9887	96.9096	87.4799	94.7423	91.8753	72.8841	77.9185	84.5078	79.2247	267.148	305.739	247.236	210.608	208.015	191.259	191.054	141.488	157.369	140.647
ENSMUSG00000005575	76.5664	85.1109	92.9847	105.029	142.208	137.453	142.39	147.483	162.15	143.669	134.96	147.257	146.68	137.336	159.541	154.057	198.429	165.387	217.136	190.64
ENSMUSG00000005580	0.324585	0.397482	0.414974	0.463651	0.871823	1.02073	1.35044	1.46681	2.00938	1.25876	0.879407	0.753665	0.943399	1.10248	1.54863	1.36022	4.34557	1.79062	1.6941	2.00724
ENSMUSG00000005583	105.114	82.2502	127.57	131.153	904.117	960.04	1358.38	1514.33	2848.02	3776.59	18.2733	17.9659	25.8018	26.5189	131.25	147.167	248.231	247.085	327.445	528.805
ENSMUSG00000005609	8.34523	7.3219	8.13823	7.95898	11.4952	12.5702	9.6488	10.71	10.3127	14.8748	21.3721	23.21	21.9467	20.3289	23.5101	25.0663	25.3397	23.1652	20.2199	27.2186
ENSMUSG00000005610	151.476	127.888	135.975	154.285	202.736	222.933	219.347	222.553	172.039	231.881	999.882	1036.61	1008.42	1015.25	1035.52	1001.02	1284.79	1107.88	997.284	1115.36
ENSMUSG00000005611	0.164438	0.119006	0.244017	0.288936	0.0907534	0.202133	0.175217	0.167083	0.0425521	0.139115	0.526727	0.552948	0.905308	0.496882	0.185609	0.248106	0.286343	0.176904	0.269496	0.324716
ENSMUSG00000005615	39.8646	35.2327	38.2736	39.928	48.6885	49.9197	46.9327	48.4347	48.8139	71.4638	22.5283	24.021	21.9669	20.7708	21.5599	23.2152	24.4087	20.9533	21.3663	26.5061
ENSMUSG00000005621	1.38786	1.51185	1.79547	1.6064	2.36809	2.52347	2.74543	2.14046	3.60918	2.39719	8.502	9.14689	8.15224	8.71664	8.42678	8.63603	14.9975	8.31841	7.48601	7.92902
ENSMUSG00000005625	163.228	166.458	177.439	161.517	198.003	199.325	165.568	168.996	222.362	210.968	152.659	160.275	156.781	144.083	150.31	147.146	116.984	120.939	128.165	138.006
ENSMUSG00000005628	0	0	0.144573	0.0176621	0	0	0	0.122562	0	0.0223225	0.594495	1.11993	0.722026	0.621288	0.265721	0.661103	0.594484	0.241858	0.39197	0.254333
ENSMUSG00000005640	0.0641584	0.0304711	0.14098	0.122128	0.0247863	0.0517556	0.0066465	0.0488928	0	0.0712399	0.176097	0.212307	0.162854	0.280215	0.018683	0.021292	0.042264	0.033985	0.023985	0.057198
ENSMUSG00000005649	0	0	0	0	0	0	0	0	0	0	0.024409	0	0	0.169906	0	0	0	0	0	0
ENSMUSG00000005656	30.9937	27.9384	24.9702	28.5284	29.0579	29.3656	25.5588	27.611	26.7904	29.6799	92.3768	83.4512	85.2752	86.828	70.0767	76.2086	75.795	78.2345	62.5698	82.1491
ENSMUSG00000005667	8.83528	7.05043	6.35528	7.35059	6.18003	6.37567	4.23196	5.49517	6.85372	5.09281	21.3587	23.6609	16.8389	17.4563	11.6602	11.5583	13.0795	9.90594	14.5801	13.66
ENSMUSG00000005672	11.4047	10.4377	11.1076	12.9158	7.72382	6.66685	8.92116	8.26008	6.9355	6.48373	19.2723	19.8602	19.5872	20.384	12.7381	11.7934	18.3285	11.5871	13.0712	12.2272
ENSMUSG00000005674	7.94924	8.30947	11.2024	10.1651	14.5173	15.7232	16.2386	17.2714	34.045	21.3993	53.3171	56.1797	43.8287	53.9281	57.635	58.0573	51.135	44.9935	62.9832	41.4186
ENSMUSG00000005677	0.300661	0	0.0868444	0	0.471123	0	0.0900739	0.413034	1.42075	0.89204	0.013173	0.014063	0	0.028553	0.029472	0.025423	0	0	0	0.013379
ENSMUSG00000005681	0	0	0	0	0.0782693	0	0	0	0	0	0	0.172523	0	0	0	0	0.215653	0	0.145113	0
ENSMUSG00000005682	3.73565	3.92248	3.88045	3.72974	4.27587	4.05537	3.44156	3.53092	3.97769	3.24121	16.8871	18.0685	15.9836	16.095	11.8302	11.9766	15.9529	8.86437	8.10835	7.40767
ENSMUSG00000005683	76.7162	75.3642	72.1649	71.1513	90.6555	90.8406	83.4212	87.0698	126.89	120.555	155.12	167.762	147.373	142.31	139.622	140.478	150.33	119.164	154.257	157.515
ENSMUSG00000005686	0.203261	0.231687	0.487246	0.238101	1.91603	1.96761	3.24548	3.46972	5.44619	5.02551	0.313189	0.326681	0.274322	0.614188	1.03051	1.3628	2.96015	1.86734	2.67694	3.11555
ENSMUSG00000005687	93.1626	71.694	66.1848	83.3643	100.677	97.7689	106.285	106.948	81.3165	104.195	148.236	131.069	132.932	141.585	140.75	144.781	157.158	163.502	169.81	177.917
ENSMUSG00000005696	0.496909	0.0532623	0.262585	0.436561	0.064988	0.534465	0.617728	0.0854626	0	0	0	0.138533	0.16778	0.139821	0.093466	0	0.125836	0	0.567572	0.282205
ENSMUSG00000005698	23.2459	18.7009	19.5587	19.9087	24.7103	24.1501	23.3483	21.8793	16.9224	25.2563	81.7006	79.4108	75.3627	72.9093	74.5168	74.9285	81.5906	68.6827	54.4873	67.6331
ENSMUSG00000005699	8.63757	10.5751	14.5894	9.78639	18.8329	19.2648	21.3855	21.3916	23.4633	20.9077	18.7217	19.7774	21.3826	19.3659	30.3904	27.8894	33.6609	27.477	38.9916	29.9449
ENSMUSG00000005705	0	0	0	0.046296	0	0	0	0.0803151	0	0.0585121	1.5077	1.17488	1.24681	1.69691	1.39633	2.84972	3.40304	1.93458	6.87808	5.61979
ENSMUSG00000005716	0	0.0595239	0	0	0	0	0.0779017	0	0	0	0	0	0.051359	0	0	0	0	0	0.054151	0.055886
ENSMUSG00000005718	6.92506	7.17237	6.4434	5.66041	6.53975	5.13116	5.22907	4.78479	4.41048	4.62504	19.6428	21.1136	16.9683	16.1983	15.9491	14.7759	16.4627	14.396	11.9926	12.2405
ENSMUSG00000005732	362.11	304.531	267.089	288.536	215.105	230.504	241.162	242.447	197.022	236.089	465.394	422.095	362.922	337.275	248.859	239.238	206.556	259.251	229.811	252.29
ENSMUSG00000005763	0.0632349	0.0400434	0.141477	0	0	0	0.952706	0	0	0.0373121	0.475367	0.452141	0.27711	0.313202	0.716755	0.617222	0.421315	0.292186	0.281091	0.129788
ENSMUSG00000005774	6.30657	7.54662	13.4618	7.66323	9.71787	12.1434	6.61059	5.79648	3.06462	7.78165	6.42147	6.33143	8.1678	7.87304	5.76682	3.87977	6.00781	4.0366	2.91798	3.21045
ENSMUSG00000005779	120.165	131.819	147.078	132.138	162.695	162.11	163.479	161.184	186.189	166.13	324.603	326.151	326.768	322.156	345.888	368.327	282.26	317.771	348.076	322.387
ENSMUSG00000005800	0	0.0141784	0	0	0	0	0	0	0	0	0.017435	0	0	0	0.020212	0	0	0.020518	0.060249	0
ENSMUSG00000005802	1.58786	1.43161	1.74345	2.37848	2.63648	3.28555	4.70411	4.50781	4.20462	4.71038	10.3317	9.80678	9.99045	11.6875	12.5903	12.9422	21.8766	20.8677	22.1739	29.5284
ENSMUSG00000005803	4.02421	2.56293	2.26392	2.10629	1.39391	1.50498	1.69622	1.12802	1.61663	2.71351	2.60371	2.47528	2.30848	1.53311	1.17911	1.44005	0.91363	0.734523	1.0028	0.917038
ENSMUSG00000005804	15.1983	18.2938	22.3125	20.7353	28.1462	30.0343	31.4894	31.4984	39.6291	43.2164	36.113	35.8132	35.1473	35.5631	41.5824	39.3188	51.1808	45.3697	52.4968	60.1143
ENSMUSG00000005813	21.3875	20.36	21.4706	23.7613	31.4648	28.6641	29.6168	31.022	33.1823	39.3519	45.9597	42.5775	37.9109	42.3358	43.2401	44.9156	48.1439	39.7314	53.1831	55.4402
ENSMUSG00000005823	1.24473	1.10119	0.994597	1.10428	0.608166	0.551273	0.986072	0.911365	0.703753	0.745259	8.59194	7.73473	6.67702	6.36282	4.66346	3.97544	5.83726	4.10136	4.84328	3.48041
ENSMUSG00000005824	0.043474	0	0	0.0254628	0	0	0	0	0	0	0.06423	0.022843	0.061875	0.115221	0.022877	0	0	0	0	0
ENSMUSG00000005836	0.229896	0.111986	0.113045	0.113935	0.150304	0.152167	0.219841	0.089844	0.247235	0.340362	0.147694	0.113149	0.106622	0.080764	0.017894	0.014261	0	0.016624	0	0
ENSMUSG00000005846	48.9442	40.766	36.1825	42.2379	43.9925	45.2857	42.1092	41.8681	34.4546	55.6508	110.363	103.766	104.812	96.4732	90.7014	89.6632	90.1239	101.224	94.269	130.283
ENSMUSG00000005864	0	0	0	0	0	0	0	0	0	0	0.012694	0.013605	0.024833	0.027842	0	0	0.052531	0.012378	0.065707	0.077292
ENSMUSG00000005871	12.7083	10.6673	14.1448	15.3868	36.808	38.1543	39.7318	40.9367	42.3983	68.5729	33.6948	35.0137	35.9061	41.4073	59.7946	62.1004	114.604	74.9023	62.2236	101.941
ENSMUSG00000005873	15.2662	14.188	15.5333	19.6198	40.7754	40.7548	63.8064	61.9914	101.34	62.3579	33.2035	33.3059	38.0129	40.664	72.7608	74.37	132.682	123.302	159.452	156.597
ENSMUSG00000005881	35.5606	37.8039	33.5714	33.3998	33.1876	33.5968	53.7553	52.5122	65.8333	40.3983	122.039	124.585	126.315	123.019	145.922	146.771	186.751	159.207	188.502	144.65
ENSMUSG00000005882	67.2666	59.5369	64.3169	64.2886	86.3063	78.237	77.6179	76.0987	73.5649	75.606	60.2847	70.0453	53.0195	59.5768	42.7637	47.7095	46.7314	38.5971	35.2554	37.945
ENSMUSG00000005883	0.0290625	0.0184038	0	0	0	0	0	0	0	0.0215136	0.060691	0	0.030888	0.097274	0	0	0.044734	0	0	0.034899
ENSMUSG00000005886	9.02735	10.3983	10.7738	9.82806	15.568	15.2623	15.4942	15.7488	15.4718	17.5316	19.2815	19.376	17.4074	18.0368	16.111	16.2069	25.8683	17.0738	15.4229	19.3548
ENSMUSG00000005891	0	0	0	0	0	0	0	0	0	0	0	0	0	0	0	0	0	0	0	0
ENSMUSG00000005892	0.0405983	0.0257088	0.0324399	0	0.0627372	0.131	0.26917	0.165005	0.567582	0.300529	0.029834	0.031645	0.05771	0	0.292777	0.305062	0.393393	0.283827	0.763319	0.445415
ENSMUSG00000005893	23.4321	25.4548	27.4236	29.0765	48.3179	48.6728	55.2046	49.9963	78.3744	59.9128	45.8327	47.2687	44.2887	47.4716	51.6063	53.8263	73.4588	48.9393	42.7322	52.1354
ENSMUSG00000005897	5.22571	5.35504	4.26023	5.33556	5.40177	6.07639	6.07198	6.45782	3.27032	5.75022	4.48916	4.82684	5.02368	4.04326	4.21775	4.1025	6.28926	6.09639	3.81779	4.91864
ENSMUSG00000005899	64.6327	75.065	61.4106	66.1358	80.848	76.3171	69.2411	77.4344	114.144	87.8524	45.1191	47.4251	38.242	39.8199	27.1937	27.8143	45.6339	22.8018	25.0188	28.4848
ENSMUSG00000005907	2.67393	2.55757	3.05969	3.17189	5.10966	5.58075	4.83442	5.07045	5.79616	6.16795	5.54116	4.64124	5.76776	6.86194	6.86453	6.88107	10.8688	7.43939	5.89963	8.12171
ENSMUSG00000005917	10.7268	10.7645	8.8757	10.1622	6.34069	6.77753	4.05636	3.66291	6.14615	5.07675	41.055	42.3613	32.6411	32.5176	16.5283	16.5531	18.0691	10.7	10.8243	10.6842
ENSMUSG00000005936	95.4811	83.1697	90.3614	93.9612	130.673	120.573	128.879	114.778	126.049	124.641	87.5083	93.7504	85.4723	84.3643	85.9871	84.3148	98.537	72.579	74.4079	74.5506
ENSMUSG00000005947	0.0535981	0.0565681	0.0588756	0.0209283	0.0276087	0	0.0934359	0	0	0.104116	0.040881	0.054701	0.039956	0.066416	0.044696	0.059135	0.041401	0.028923	0.095781	0.101101
ENSMUSG00000005949	5.61382	4.84764	4.44039	4.11833	2.49739	2.37865	3.14867	3.11134	2.57649	1.88892	8.4881	9.4985	7.05383	7.64906	5.96565	6.08244	9.70204	5.98592	4.6753	4.90444
ENSMUSG00000005950	0.114405	0.0724469	0.127981	0.107212	0.194472	0.246104	0.113778	0.139495	0.0799719	0.152439	0.516513	0.717593	1.04176	0.848767	0.934119	0.756698	0.993612	0.665166	0.818213	0.645685
ENSMUSG00000005951	0.153116	0.385948	0.579544	0.35697	0.804313	1.41906	0.435074	1.12135	1.16932	1.13158	0.824257	0.623792	0.494663	0.647675	1.10387	0.959342	1.27401	0.706171	1.08486	0.924865
ENSMUSG00000005952	0.0133766	0	0.0412272	0.0302196	0	0.0554951	0.0427603	0.0135918	0.0434133	0.0163636	0.017611	0	0	0.027731	0	0	0.019432	0	0.092053	0.032915
ENSMUSG00000005958	1.27531	0.973763	0.788415	0.885307	0.693404	0.496763	0.930824	0.895909	0.623684	0.458443	4.72603	4.99639	3.77838	3.80422	3.51898	3.08664	6.1398	3.27432	3.57821	2.837
ENSMUSG00000005968	3.26701	2.09233	3.02746	3.80233	7.08322	5.36188	7.66247	6.4122	5.34149	7.04661	3.3662	1.60272	2.2803	2.2882	5.55598	3.11599	5.91385	3.02296	3.31321	3.17237
ENSMUSG00000005973	21.6036	20.5714	13.4518	15.8963	3.93195	4.71613	5.72936	6.6016	4.25078	3.74334	72.187	67.251	48.1178	51.6363	19.5905	19.9226	22.2369	22.6286	19.6923	21.2131
ENSMUSG00000005980	0.541608	0	0	0	0.0282868	0	0	0.0371986	0	2.5837	0	0	0.32694	0.118481	0	0.31959	0	0	0	0
ENSMUSG00000005981	13.164	13.1302	12.0398	11.7295	12.7255	12.2541	10.1637	10.1967	12.5856	12.1589	36.9521	42.0373	36.4819	32.0807	23.3544	24.5867	28.519	21.4873	24.8767	25.1224
ENSMUSG00000005982	73.1827	71.697	88.9688	89.683	158.653	160.657	187.986	172.539	210.238	226.373	177.717	164.732	149.665	164.935	180.343	175.966	231.483	137.924	204.724	172.632
ENSMUSG00000005983	1.41926	3.25052	3.48859	3.02109	5.94451	7.65686	6.41549	5.15651	9.74642	7.12918	2.76244	4.14799	5.12324	6.16954	8.80189	8.74172	9.40662	5.89975	8.56678	6.25334
ENSMUSG00000005986	1.75923	2.5803	2.65714	2.63534	7.68795	7.39201	11.3062	12.1866	27.8903	20.1254	6.87671	7.00926	5.78414	8.75269	14.3636	14.7717	24.0097	20.2576	44.1924	43.2207
ENSMUSG00000005994	2.09451	0.712296	0.867799	1.63568	3.35656	4.21359	4.8218	2.28584	1.35566	4.42169	0.308289	0.316609	0.525155	0.356671	0	0.065959	0.088608	0.157119	0.089811	0.316531
ENSMUSG00000006005	19.7389	14.9851	14.2394	15.7053	16.879	18.6427	12.508	15.0614	11.251	20.674	81.9083	82.6291	89.9485	72.735	83.5182	89.303	87.6465	95.3037	95.2319	110.264
ENSMUSG00000006007	0	0	0	0	0	0	0	0.12773	0	0.0930554	0.118682	0	0	0	0	0	0	0	0	0
ENSMUSG00000006010	20.2671	15.4918	17.2755	19.5619	30.4128	26.5106	29.8782	29.3003	21.7676	37.6011	13.5409	13.3515	14.0624	16.4666	18.4697	19.6036	25.5977	27.1791	22.3802	29.349
ENSMUSG00000006014	0.010801	0.05789	0	0.0144129	0.0190135	0	0	0.141378	0	0.00762448	0.011201	0.034745	0.010116	0.049008	0.026171	0	0.016959	0	0	0
ENSMUSG00000006019	3.05001	3.15368	3.90664	4.05805	5.36745	4.31854	5.25164	4.60697	10.2146	5.68823	6.39974	7.5363	6.40184	7.05251	7.15068	6.61449	10.7822	6.659	7.20114	6.51411
ENSMUSG00000006021	3.72807	3.58718	4.97129	4.60812	7.9121	6.30117	6.70099	7.3055	12.0147	6.93511	13.514	14.1034	15.8423	14.8822	21.4073	21.2967	22.4462	18.3506	22.3868	19.3028
ENSMUSG00000006024	42.8712	43.742	59.0003	56.9646	84.7043	95.6058	86.5577	94.1415	128.84	111.054	46.3746	47.9827	54.0451	49.3202	62.9448	59.5266	72.0979	55.7651	83.8448	78.7247
ENSMUSG00000006050	16.5225	17.3364	18.5448	18.1912	23.7276	21.0345	20.1577	19.2933	25.4722	19.5201	65.63	62.2661	70.0258	70.2537	78.2882	75.6872	74.8548	71.3564	74.6219	67.3272
ENSMUSG00000006056	0	0	0.0268073	0.0761132	0	0	0	0.0340887	0	0.0248347	0.845728	1.43164	1.02372	0.917183	0.745986	0.939855	1.08222	0.552755	0.544801	0.778746
ENSMUSG00000006057	304.026	351.819	359.893	352.168	488.647	470.437	577.651	556.08	1141.4	716.209	252.712	259.078	284.363	273.09	313.197	306.464	306.845	310.9	410.25	389.664
ENSMUSG00000006058	19.3038	19.4206	26.3905	26.4041	36.4473	39.0515	42.9423	44.4455	37.1609	34.4234	91.5095	96.8253	107.47	109.671	120.273	110.436	105.496	114.828	141.678	120.669
ENSMUSG00000006095	55.7887	53.6124	64.3145	63.5801	80.9135	85.5188	84.3533	86.8465	101.364	96.277	98.1013	105.655	116.211	104.32	153.068	152.716	129.062	144.662	180.55	166.14
ENSMUSG00000006127	10.2385	10.3189	13.006	16.8683	31.745	31.6971	31.8878	32.2286	31.7844	32.3271	16.2356	15.3052	20.374	16.8284	28.4039	27.6459	28.8481	32.2651	38.7346	35.2853
ENSMUSG00000006134	24.4026	23.6249	23.448	22.5949	27.6592	27.8713	20.992	21.0637	16.4342	18.6992	50.4614	56.832	52.2783	49.5187	43.2667	42.4106	41.4627	29.2237	21.9042	27.3219
ENSMUSG00000006143	0	0	0	0	0	0.0447105	0	0	0	0.0307713	0	0	0	0	0	0	0	0	0	0
ENSMUSG00000006154	0.014552	0.22782	0.0116277	0.277776	0.318414	0.545269	0.561083	0.461929	1.07449	0.714191	0.200592	0.117407	0.427438	0.201601	0.133509	0.497317	0.900812	0.251282	1.22047	0.50907
ENSMUSG00000006169	35.7099	29.8897	30.6398	29.2974	30.774	32.4852	20.6057	22.3966	21.8378	24.2616	43.3588	45.7068	39.2451	37.3272	28.4012	28.8083	23.578	20.8016	20.3088	24.2111
ENSMUSG00000006179	0.0204584	0	0	0.0119825	0	0	0	0	0	0.0302886	0	0.066605	0.020108	0.022183	0.068828	0	0	0.020061	0	0.041672
ENSMUSG00000006191	19.7538	17.4251	15.5935	17.2402	17.0718	20.5322	16.0224	18.1111	15.6538	24.0236	9.42823	11.9633	10.0893	10.4956	8.28097	10.4964	7.6517	7.63186	7.64811	6.50928
ENSMUSG00000006200	0	0	0	0	0	0	0.0379258	0	0	0	0	0	0	0	0	0	0	0	0	0
ENSMUSG00000006204	0.0125947	0	0	0.00491442	0.00324155	0.0045124	0.0139077	0.0929919	0.0586525	0.0523635	0	0	0	0.005283	0	0.004612	0.006428	0.009007	0.01996	0.028228
ENSMUSG00000006205	3.23208	3.21429	4.2292	4.3578	1.22351	1.32988	2.37301	2.40244	2.72935	1.83054	8.61396	8.65693	10.3867	10.4342	4.0094	3.27728	7.45492	5.46924	6.04277	6.25125
ENSMUSG00000006215	2.72984	2.95037	3.94306	3.27461	4.03594	3.96664	3.91566	3.88058	3.99075	3.13801	29.354	31.0977	31.0727	29.6275	32.0835	29.4362	35.1114	22.3469	24.5905	21.0038
ENSMUSG00000006216	0.0154022	0.0387258	0.0123071	0	0	0	0	0.0156499	0.0499476	0.0679042	0	0	0	0	0	0	0.042038	0.185688	0.400381	0
ENSMUSG00000006218	0.190397	0.120569	0.243418	0.512974	3.53069	3.64521	6.3433	6.34548	17.0358	8.62562	1.59569	1.61752	3.46983	3.29182	15.0317	12.3729	26.329	23.4081	45.1385	37.5809
ENSMUSG00000006219	2.99693	3.21572	3.79159	3.12055	8.61919	10.6552	14.1435	16.8328	30.8419	16.577	4.18952	4.85959	3.08837	5.36765	10.7091	18.4516	36.9149	15.6618	39.7057	32.0071
ENSMUSG00000006221	0.306875	0	0.0490416	0.179738	0	0.0660137	0.203461	0.124725	0	0.0908658	0.026765	0	0.03932	0.029209	0.029917	0	0.017733	0.037174	0.014384	0
ENSMUSG00000006235	0.0410778	0.0650311	0.0984693	0.120297	0.0158696	0	0.0510655	0.166954	0	0.0760197	0.8393	1.16217	0.985118	1.10759	0.698647	0.325846	1.05209	0.995134	0.42174	0.213411
ENSMUSG00000006241	0.610654	0.452936	0.640297	0.477256	1.27705	1.36777	1.40356	1.17018	2.60731	1.62322	1.56704	1.48439	1.58415	2.06157	2.67421	2.1094	5.3361	3.3739	4.1846	4.05656
ENSMUSG00000006262	43.2639	36.431	34.7611	36.6484	42.5041	40.6552	35.7793	35.7024	31.0774	31.3255	35.4338	32.9944	28.6251	32.6101	22.7975	24.8044	28.7853	25.1126	12.4473	18.5909
ENSMUSG00000006269	0	0.0257088	0.0810999	0.047557	0.27368	0.0873333	0.201878	0.061877	0.283791	0.150265	0.021671	0.046429	0.042493	0.046595	0.216482	0.142475	0.113482	0.099568	0.163587	0.083064
ENSMUSG00000006270	0.0923342	0.0194901	0.122966	0.0901339	0.594523	0.695189	0.739722	0.50037	1.39845	0.729071	0.114834	0	0	0	1.24829	1.65151	2.15634	1.48566	1.78269	1.97705
ENSMUSG00000006273	31.4236	30.6355	34.1461	34.1361	61.4865	59.7282	56.9661	65.3282	88.3189	94.1313	71.4678	75.2126	78.0366	74.2752	96.145	99.5073	115.498	95.8098	126.55	139.162
ENSMUSG00000006276	25.9809	29.2261	31.2924	28.5552	37.5453	37.7461	28.2964	33.0984	32.8533	36.7708	29.4566	31.8648	29.3979	28.5745	27.8794	26.5659	33.7901	21.6803	23.196	25.1851
ENSMUSG00000006281	0.392754	0.3492	0.361378	0.362482	0.303465	0.324296	0.223575	0.221706	0.249585	0.308357	1.3571	1.42954	1.04758	1.04156	0.563741	0.53707	0.968165	0.501268	0.412092	0.396997
ENSMUSG00000006288	12.2555	12.4203	15.105	13.8157	19.0484	18.9838	18.7256	19.1117	23.4018	20.6313	58.9255	60.5451	60.92	64.1002	65.2087	65.2534	68.0507	56.3241	62.0137	54.2307
ENSMUSG00000006289	41.4891	47.7062	45.8824	51.1383	61.7802	57.7597	51.4425	49.1385	45.0828	42.0782	54.6438	48.5692	48.2599	45.6319	40.616	36.7776	38.5214	33.1731	32.3097	27.0765
ENSMUSG00000006299	60.6693	68.3309	78.4104	69.7109	88.0651	86.4672	80.7711	86.5434	141.797	98.6347	135.86	138.253	132.368	134.954	137.703	130.915	129.443	93.6731	124.061	109.736
ENSMUSG00000006301	1.27898	1.06567	0.699238	1.06451	0.156034	0.434413	0.390514	0.820768	0.941088	1.54472	3.13285	2.32178	1.56157	2.9124	0.485744	1.3041	0.667622	1.09045	1.1889	0.51139
ENSMUSG00000006304	163.056	148.819	148.024	184.504	294.985	296.292	343.158	365.906	305.414	365.246	211.418	206.509	209.277	207.935	273.688	270.711	318.051	346.385	435.413	445.034
ENSMUSG00000006307	2.49519	2.33851	2.68701	2.54065	3.15587	3.23291	3.34366	3.08921	4.64222	3.36734	15.0591	16.5484	14.413	14.5052	13.7926	12.9607	23.9379	11.8272	12.0252	10.6914
ENSMUSG00000006310	0	0	0	0.0131139	0.0172999	0.120411	0.0847754	0.0455004	0.357521	0	0.091405	0.123426	0.24883	0.074597	0.02492	0	0.087246	0.020454	0.02356	0
ENSMUSG00000006311	0	0.0196642	0.0248127	0.0181877	0	0	0	0.0315523	0	0	0	0	0.046451	0	0	0	0	0.04371	0	0.046047
ENSMUSG00000006313	0	0	0	0.0236863	0.031247	0.17399	0.0670317	0	0.282691	0.0598728	0.416046	0.417429	0.212885	0.278918	0.307628	0.261131	0.157927	0.140926	0.348642	0.203836
ENSMUSG00000006315	66.2958	77.8637	69.79	68.2369	98.0579	79.5222	102.854	94.8488	129.583	66.691	106.278	104.055	104.977	106.001	107.4	102.325	142.586	102.292	150.082	106.37
ENSMUSG00000006333	2001.44	1989.69	2092.6	2165.73	1753.75	1959.04	1698.8	1664.84	1577.33	1561.55	3060.63	3152.04	3431.66	3360.8	3432.34	3320.69	2553.61	3521.59	2847.24	2943.23
ENSMUSG00000006335	25.5162	24.7201	34.648	30.3619	35.4805	37.4385	33.8719	35.173	64.6941	43.1361	76.7764	62.1217	69.706	69.8209	83.1955	89.673	73.8535	83.5976	101.008	91.3447
ENSMUSG00000006342	0.188798	0.231064	0.0762984	0.258578	0.0524589	0	0.0105324	0	0.088836	0.254514	0.578794	0.731621	0.560587	0.595652	0.247779	0.227164	0.341581	0.20403	0.205953	0.161422
ENSMUSG00000006344	0.852313	0.964663	0.434928	0.955817	0.420175	0.214519	0.480812	0.773674	0.0635317	0.281823	0.583989	1.03661	0.64421	0.3681	0.15548	0.152603	0.904214	0.53515	0.190522	0.128073
ENSMUSG00000006345	1.00854	0.209014	0.0586085	0.0859202	0.056673	0	0.15197	0.0745279	0	1.64245	1.22898	0.714903	0.550176	0.762059	0.21243	0.288027	0.345388	0.273461	0.552771	1.01814
ENSMUSG00000006356	225.557	238.619	279.012	286.175	390.676	403.833	446.76	469.609	814.449	689.881	177.4	189.733	212.826	197.456	263.978	246.875	317.589	266.675	487.76	401.655
ENSMUSG00000006360	44.681	18.5706	18.3346	24.3951	13.1718	13.0593	17.503	17.3216	13.3952	66.6431	21.3874	16.6493	19.6896	20.2912	15.8427	11.1943	11.4717	14.3297	12.2198	11.8838
ENSMUSG00000006362	3.17567	3.03249	4.81897	4.70534	9.86689	8.68379	9.36046	9.98318	8.42916	6.89473	7.5082	8.57337	11.5381	10.1178	13.7015	14.6079	24.0504	11.8989	9.81551	9.63769
ENSMUSG00000006369	21.5258	22.4857	13.3055	15.1199	4.61197	5.16261	7.22143	5.74262	3.30385	4.30721	33.3989	34.6417	19.7992	17.7466	10.7454	10.5022	14.9098	9.3151	5.57554	4.42313
ENSMUSG00000006373	63.4011	61.4533	62.1452	72.7717	70.0055	69.1662	117.839	106.232	90.0516	71.4433	179.058	168.173	161.403	164.243	173.408	177.814	266.454	257.507	215.064	203.391
ENSMUSG00000006378	12.4582	12.7511	9.68944	11.0446	7.69229	7.24975	7.40345	5.91242	11.8345	7.36208	18.4228	18.5866	13.9287	12.1284	6.55407	6.67496	6.3753	4.74148	6.75731	4.94496
ENSMUSG00000006386	1.77215	1.71355	1.57501	1.34095	0.232995	0.263468	0.460621	0.535534	0.197807	0.293262	3.82491	4.07372	2.47438	3.12502	0.560616	0.579408	1.75036	0.97994	0.73593	0.631981
ENSMUSG00000006389	0	0	0.0147038	0	0	0	0	0	0	0	0.107379	0.076338	0.019669	0.030769	0	0	0	0.018007	0	0.018905
ENSMUSG00000006390	9.93263	10.3599	7.50439	6.67402	3.32	2.54161	3.94657	2.92719	2.49252	3.89224	12.1821	12.6557	10.478	8.80606	4.34741	2.9144	5.44188	3.77694	3.27431	2.24236
ENSMUSG00000006392	61.4933	66.1388	63.9339	59.5466	60.5867	58.4738	57.1788	52.309	56.9381	56.3383	125.906	111.414	101.175	101.991	90.1495	110.673	85.8096	69.4698	71.7471	66.648
ENSMUSG00000006395	1.49832	1.90537	2.92242	2.46137	3.59254	2.97906	4.6591	5.10639	13.9143	6.13935	3.90202	4.01343	5.31876	4.44493	7.23194	7.426	6.5062	6.71413	9.26101	8.15152
ENSMUSG00000006398	42.1524	45.2194	35.5326	34.8942	19.1547	18.1128	9.94415	10.0927	4.6678	3.98538	129.993	140.684	94.8197	88.094	41.0441	39.1607	25.3579	18.894	9.00591	9.11982
ENSMUSG00000006403	0.890393	1.01667	1.16249	0.743497	0.576174	0.612324	1.00714	0.562119	0.526497	0.316271	1.81617	1.69768	1.6123	1.58899	0.961159	1.06748	1.75411	1.00183	0.655626	0.693523
ENSMUSG00000006411	0	0.0655738	0.0172253	0.0732766	0.338333	0.0695599	0.207371	0.254243	1.53044	0.555672	0.110669	0.118035	0.106861	0.06628	0.041146	0.2692	0.425531	0.24536	0.602697	0.421661
ENSMUSG00000006412	91.4132	76.3873	87.3509	82.2433	98.7172	99.2634	113.472	120.379	84.9332	112.964	84.0616	79.1881	85.4011	77.1676	101.402	116.292	83.3317	92.7231	85.7732	93.3105
ENSMUSG00000006418	54.7201	62.7264	66.989	75.4338	73.0922	67.1018	58.2039	61.0569	40.77	41.7375	96.6844	100.305	94.1918	102.347	91.3648	86.6181	87.5618	59.0425	63.7523	50.0962
ENSMUSG00000006423	40.4553	37.7922	37.6503	41.4968	40.5365	44.587	43.0695	43.5892	36.2269	45.111	31.1609	28.8156	27.7643	28.6097	23.8794	24.8224	23.6254	23.8685	21.4667	23.678
ENSMUSG00000006435	0.221065	0.408126	0.588363	0.441898	0.682804	0.51458	0.732382	0.972234	2.70427	1.78501	2.51072	2.35405	2.62277	2.47136	4.45368	3.71141	6.66372	5.32046	12.5519	9.29406
ENSMUSG00000006442	22.4171	24.4879	23.0301	23.2947	34.7479	33.8152	37.4422	36.4933	63.3061	42.2631	91.3864	84.7999	82.4002	81.2145	100.221	93.4294	113.047	92.065	135.541	108.202
ENSMUSG00000006445	0.405402	0.290499	0.238689	0.212451	0.0659447	0.137697	0.0530496	0.0975606	0.074575	0.268509	0.910718	0.938707	0.574382	0.554349	0.184972	0.163313	0.36823	0.193445	0.15311	0.110095
ENSMUSG00000006456	49.1473	54.3433	55.3714	40.2378	43.3728	43.1646	24.478	28.7964	40.487	30.7468	52.5241	54.6066	45.9863	32.7951	20.3464	27.5858	31.8854	12.9001	12.1572	11.1421
ENSMUSG00000006457	0.0926416	0.0586651	0.129544	0.0474778	0.0447377	0.0747325	0.0671805	0.0823653	0.202371	0.248595	0.160786	0.214429	0.271703	0.124957	0.275256	0.284366	0.259874	0.334072	0.794848	0.62533
ENSMUSG00000006463	5.93328	5.77893	8.16083	5.50391	7.75502	8.32642	7.92725	7.9171	17.2495	5.41436	9.58221	11.2159	10.088	12.9835	10.306	9.63914	16.963	9.63766	12.1172	8.87698
ENSMUSG00000006464	2.19566	2.53608	2.6106	2.52056	3.868	3.72189	3.58112	3.69449	5.89368	4.06984	8.08797	8.2724	8.21367	8.15485	8.96526	8.71664	13.4899	7.89433	8.72108	8.96462
ENSMUSG00000006469	0	0	0	0	0.0133916	0	0	0.0176106	0	0.0256598	0.037461	0.02026	0.017505	0.020229	0.01987	0.049944	0	0	0	0.016246
ENSMUSG00000006471	8.46869	8.65605	13.3994	10.57	18.0724	15.6157	17.7186	14.4897	28.301	13.9765	12.2017	14.9135	11.6078	13.882	13.7178	13.2731	17.9453	9.11813	11.2426	9.95728
ENSMUSG00000006476	15.8187	15.2704	22.7831	19.2401	25.2456	23.0742	34.4576	31.4564	74.7755	56.3801	85.7198	92.6637	115.72	116.03	120.341	110.908	159.35	108.814	216.694	184.244
ENSMUSG00000006488	0.0391774	0	0	0	0	0	0	0	0	0.0290011	0	0	0	0	0	0	0	0	0	0
ENSMUSG00000006490	0	0	0	0	0	0	0	0	0	0	0	0	0	0	0	0	0	0	0	0
ENSMUSG00000006494	3.98162	3.34155	3.04734	4.06	3.89187	4.38574	4.17446	4.43561	5.36529	4.43885	15.5362	15.3285	12.5635	13.0335	11.4556	12.5798	15.3202	13.819	12.9315	12.7443
ENSMUSG00000006498	353.809	414.358	358.911	321.058	201.407	187.738	92.1378	102.193	96.2086	66.8785	380.08	403.4	305.13	307.04	123.954	124.071	132.254	67.6048	48.0924	45.2078
ENSMUSG00000006517	10.05	13.6541	15.7755	13.6251	18.931	19.8728	22.828	23.6231	37.0471	28.8478	24.9329	27.3959	27.2115	27.9421	35.2391	34.3205	43.6239	42.6083	50.9151	44.2312
ENSMUSG00000006519	11.3308	11.8773	11.7719	11.8201	3.68746	2.99826	5.06172	4.74866	4.88748	2.68489	20.8381	20.2592	16.5721	16.315	6.97781	6.70588	8.02547	5.22182	4.67602	3.45988
ENSMUSG00000006522	0	0	0	0.00873011	0	0.0160319	0	0	0.186141	0.0591357	0.018977	0.05376	0.018503	0.020645	0.100892	0.01841	0.102431	0.046878	1.206	0.878577
ENSMUSG00000006526	2.19041	1.59471	2.18059	2.335	2.33174	1.85594	3.21422	3.24525	3.38104	1.06572	5.89878	6.14036	6.01035	7.48463	7.01521	5.89664	10.3263	6.6991	7.77352	6.29108
ENSMUSG00000006527	7.71664	6.67598	6.88966	7.51153	8.78953	10.0923	8.67712	9.68131	8.52589	8.0186	16.0253	15.1403	12.3507	14.6466	9.42344	9.78328	12.0478	7.76271	6.45396	7.76536
ENSMUSG00000006529	0	0	0	0	0.0088671	0	0	0.0116607	0.0401103	0.00849519	0	0	0	0	0	0	0	0	0	0
ENSMUSG00000006538	0.0970216	0	0.0202356	0.0148327	0.149929	0	0.201019	0.0985822	0.339101	0.323191	0.168992	0.16085	0.146829	0.160755	0.169192	0.35351	0.252819	0.068584	0.233031	0.213559
ENSMUSG00000006542	0.168837	0	0	0.182409	0	0	0	0.0394111	0.135566	0	0	0	0	0	0	0.034836	0	0	0	0
ENSMUSG00000006546	0	0.306999	0	0.030864	0	0	0.15722	0	0	0.140429	0	0	0	0	0	0	0.119005	0	0	0
ENSMUSG00000006567	0.467553	0.461078	0.432528	0.47801	0.406753	0.471553	0.523572	0.664891	0.57177	0.269044	0.984011	1.15689	0.931187	0.909751	0.915311	0.80463	1.82309	0.8103	0.959525	0.610522
ENSMUSG00000006570	0	0	2.08273e-119	1.21499e-59	0	0	0	0	0	0	0	0	0	0.75392	0	0	0	0	0	0
ENSMUSG00000006574	0.538517	0.390746	0.233079	0.243129	0.0866853	0.0362011	0.185959	0.102596	0.117636	0.0249148	3.21752	2.95231	1.6478	1.5676	0.66876	0.535692	0.418725	0.433582	0.132336	0.116113
ENSMUSG00000006575	14.0876	17.252	26.7633	25.7497	53.7331	52.7599	66.5315	68.9209	88.9776	59.299	60.3412	63.5789	88.7635	90.6769	157.616	144.978	171.232	147.715	208.168	158.899
ENSMUSG00000006576	1.29518	1.28324	1.39234	1.13007	2.6338	2.74935	4.86815	5.18853	10.367	6.90462	9.73132	10.4332	10.6183	11.8431	15.0662	19.6147	39.9145	24.2268	44.7773	31.7333
ENSMUSG00000006585	10.7703	13.8419	10.3392	8.99139	5.17222	4.78659	3.25428	2.6789	2.9409	1.78556	36.6438	37.8762	24.9563	21.3795	10.3892	9.29213	7.75078	5.36538	3.77913	3.35353
ENSMUSG00000006586	11.0615	11.0725	18.2434	16.7812	57.8842	61.1378	68.888	67.2112	84.6132	90.6237	10.0806	9.75132	15.5495	15.7845	38.2481	40.1805	67.2761	43.2192	35.6876	46.8417
ENSMUSG00000006587	0.0724567	0	0.0289481	0	0.0279921	0.0389664	0	0	0	0	0	0	0	0	0	0	0	0	0	0
ENSMUSG00000006589	239.903	241.334	255.462	250.284	289.009	281.467	309.115	290.355	475.683	388.443	155.146	173.591	163.594	162.473	175.868	157.832	182.36	171.509	213.916	176.271
ENSMUSG00000006599	9.06945	7.9614	6.36351	10.105	11.341	11.8688	11.3925	13.1479	10.9587	15.9925	30.8713	28.4024	34.7424	31.8457	31.9281	30.3538	42.1198	35.6064	34.4746	39.6515
ENSMUSG00000006611	0.448656	0.758583	0.609376	0.578063	0.197806	0.0311732	0.191451	0.0883466	0.101298	0.355568	1.00811	1.56894	1.34957	1.5819	0.793367	0.561276	0.847745	0.807079	0.585704	0.429273
ENSMUSG00000006641	1.70884	1.70642	1.31292	1.38582	1.26956	1.41384	1.90645	2.27058	1.37829	1.99476	6.0855	4.45215	4.11923	5.56591	4.6799	3.99031	7.91997	5.52828	8.01876	6.29619
ENSMUSG00000006642	0	0	0	0	0	0	0	0	0	0.036779	0	0	0	0	0	0.01691	0	0	0.009141	0
ENSMUSG00000006649	0	0.0211436	0	0	0	0	0	0.0085198	0	0.00620695	0.06355	0.031648	0.0161	0.042598	0	0	0	0	0.034422	0
ENSMUSG00000006651	12.0745	14.3945	19.6144	20.5724	35.1885	33.667	63.9885	61.2626	72.4333	36.7431	111.838	121.369	152.872	150.089	295.537	266.283	475.141	362.184	463.376	312.409
ENSMUSG00000006673	84.0798	93.3269	84.7807	87.3981	127.346	125.158	111.17	116.765	108.155	127.255	74.8681	79.2304	73.5196	72.7073	71.7885	68.9579	77.0102	58.4618	60.4845	72.2224
ENSMUSG00000006675	0.875709	1.3077	1.01652	1.67391	1.18593	1.27924	3.07185	2.62415	6.47742	2.6696	4.78994	4.99535	4.09892	4.85086	3.56429	5.10044	9.16142	7.37075	14.2594	9.42358
ENSMUSG00000006676	48.2439	48.1761	57.002	53.4468	62.3845	58.338	49.3506	50.4947	63.0436	52.9597	40.3765	46.3477	39.1915	38.2842	34.8305	33.9088	44.7732	24.0523	29.8099	22.4481
ENSMUSG00000006678	5.18841	4.64214	3.3553	3.49324	2.35363	2.61803	1.52769	1.76452	0.621882	1.0537	15.1593	14.9456	10.7808	10.3929	5.73888	6.06095	6.15108	4.77726	2.80241	3.54778
ENSMUSG00000006699	360.617	320.826	312.64	344.226	555.084	551.823	606.647	656.249	689.647	975.426	333.968	328.622	356.32	352.344	463.336	505.432	558.764	610.593	691.855	852.571
ENSMUSG00000006705	13.8241	15.4217	14.3085	16.1517	21.9715	21.6486	22.1421	22.0523	27.2878	22.9587	19.8346	21.3808	17.6341	18.9155	16.5108	17.1058	21.2126	14.8867	14.3139	14.8064
ENSMUSG00000006711	0.218637	0.345852	0.398576	0.368559	0.436893	0.463912	0.944059	1.15139	1.81573	1.23286	0.277622	0.379178	0.452088	0.448874	0.742062	0.599124	2.57881	1.20555	1.80228	1.66803
ENSMUSG00000006715	124.787	133.563	95.752	101.941	52.4388	53.5715	32.7014	29.1441	13.4491	14.3078	119.299	110.558	83.1652	78.872	33.403	32.2977	23.5086	17.9754	7.23936	8.63579
ENSMUSG00000006717	22.1995	20.5712	22.2322	21.9305	22.2412	21.41	23.0589	23.2333	17.8456	29.1963	46.5722	43.0814	50.2811	50.2996	47.5813	47.0316	39.5081	43.084	56.143	53.0656
ENSMUSG00000006720	10.8098	11.8545	10.0929	11.6792	19.7164	18.0552	15.8507	19.9669	8.35554	13.5184	17.5966	16.0521	17.2424	21.022	17.2649	19.1354	20.6293	17.7294	15.0495	13.9235
ENSMUSG00000006724	0.0205389	0	0	0	0	0	0	0.0779529	0	0	0.125781	0.195724	0.142174	0.236934	0.263653	0.204544	0.554201	0.291265	0.55046	0.363241
ENSMUSG00000006728	505.303	559.437	550.515	536.296	522.996	522.905	454.724	429.857	373.358	247.387	1398.94	1475.78	1374.2	1344.97	1009.31	978.176	774.993	621.904	473.594	382.691
ENSMUSG00000006731	0.879249	1.1878	1.18655	1.25884	3.18544	3.13133	5.71615	5.99566	8.7412	4.72962	8.35633	8.15371	11.9046	11.6106	25.8046	25.6455	48.7768	34.0444	52.887	37.8691
ENSMUSG00000006732	13.5057	14.3415	12.7409	11.6196	9.1685	11.2061	9.83268	8.48991	13.2428	11.3462	18.8577	18.116	14.5736	14.4664	9.29429	9.90426	11.121	6.90373	10.6329	9.12683
ENSMUSG00000006736	15.1314	16.4709	12.7624	15.8135	10.2778	11.7542	11.9666	10.1996	6.56755	6.44243	84.3766	86.5916	65.4077	74.9509	43.1665	42.8361	53.2139	44.0929	34.975	28.9545
ENSMUSG00000006740	24.4068	19.2732	19.753	23.6012	28.8015	29.8486	29.1705	32.7286	19.5954	34.9164	61.2516	60.3735	58.2662	59.6234	56.872	56.2361	57.9362	64.4239	53.2313	81.5269
ENSMUSG00000006763	8.78632	8.48498	8.44238	7.75785	8.77456	10.0174	8.55607	8.92765	7.37021	8.22766	12.3148	13.0859	10.7963	10.9013	10.1382	10.3368	10.3634	9.28971	6.9482	7.91883
ENSMUSG00000006764	0.0213369	0.0540463	0.0340984	0.0749825	0.0659447	0.0458991	0.0707329	0.173441	0.522025	0.300099	0.212473	0.245486	0.217915	0.196178	0.187629	0.167996	0.391044	0.519622	1.07199	1.14264
ENSMUSG00000006777	0	0.0156198	0	0.014447	0	0	0	0	0	0.0182591	0	0	0.028649	0	0	0	0	0	0	0
ENSMUSG00000006782	3.17226	3.06032	3.2675	2.99022	3.29363	2.87889	3.75871	3.92838	8.9219	8.89773	7.54221	8.3911	7.81234	7.85657	6.75086	6.90344	8.04314	6.64996	13.965	12.0844
ENSMUSG00000006784	0.46009	0.377653	0.887287	0.563058	0.313794	0.400905	0.39836	0.340857	0.390825	0.230215	0.597207	0.527295	0.611621	0.761157	0.227238	0.390707	0.313751	0.137857	0.315215	0.348523
ENSMUSG00000006800	7.21788	5.92834	3.71171	4.56238	1.41725	1.1786	4.26432	3.87273	8.24258	6.13656	17.1128	18.2001	10.4107	10.5253	4.11043	4.04938	11.9783	8.66261	21.1113	17.7722
ENSMUSG00000006818	40.5653	41.7466	45.6482	45.929	57.2636	58.5776	66.1522	64.1325	54.1284	62.4468	35.0386	33.8005	35.0081	36.725	42.9174	45.101	55.4125	55.4055	45.3608	59.7582
ENSMUSG00000006850	1.37009	1.60174	2.15585	1.88888	2.55695	2.19912	2.53299	2.99843	2.65216	1.9504	7.29855	7.0183	7.05767	6.20441	6.37336	6.25089	8.59327	6.37145	6.33085	4.54771
ENSMUSG00000006906	14.2881	12.9189	15.7718	15.3999	36.9891	41.1926	39.7359	42.7805	46.3348	61.498	12.1512	14.6233	16.8241	17.9391	30.3813	31.5197	38.1817	35.6415	41.798	44.8691
ENSMUSG00000006920	2.41278	2.59142	2.95094	2.73528	6.1562	6.93865	7.89073	7.50861	11.7055	11.6597	4.37719	4.09778	5.14406	5.41591	8.1717	8.04715	11.5646	8.1992	9.76268	9.85279
ENSMUSG00000006930	13.3297	11.8109	12.1807	10.9625	7.14434	7.1155	6.15769	7.73914	8.66491	6.61812	34.5634	37.934	24.9989	21.7413	12.0406	11.5463	13.2765	9.845	10.7847	10.2335
ENSMUSG00000006931	1.43347	2.21727	1.52095	1.36261	1.52519	0.985746	1.90859	1.95795	1.39627	0.591447	17.4774	14.5355	14.4985	12.1748	11.6472	13.1611	25.2774	13.6535	16.4093	8.28165
ENSMUSG00000006932	915.44	1035.36	1079.79	971.419	1170.06	1130.28	791.506	891.671	804.671	912.134	509.219	550.281	493.222	464.82	406.568	404.025	349.278	263.177	253.94	271.128
ENSMUSG00000006941	126.395	117.712	107.431	125.492	186.268	198.163	228.314	230.073	194.811	260.096	280.018	273.387	277.043	279.589	345.429	318.57	459.755	440.415	547.771	534.522
ENSMUSG00000006948	0	0	0.0977	0.0954856	0	0	0	0	0	0	0	0.078384	0.319899	0.279523	0	0	0	0	0	0
ENSMUSG00000006958	0.508841	0.550394	1.5748	0.897732	0.593183	0.609319	0.647431	0.555805	1.04183	0.534674	1.35993	1.22886	1.51417	1.50816	1.43939	1.15522	2.77002	1.40706	2.26771	1.21935
ENSMUSG00000006998	74.521	67.2231	79.0297	81.7376	88.2968	89.3207	96.881	93.5131	105.045	116.153	172.476	191.638	162.109	157.523	145.005	147.302	136.705	112.933	132.255	134.783
ENSMUSG00000007021	4.44569	5.05591	5.94469	6.21736	14.0905	13.7108	24.8886	26.3196	35.6744	22.3984	14.2303	13.7629	18.3802	17.0055	34.9942	33.3617	70.8322	51.749	75.396	56.5205
ENSMUSG00000007029	12.9349	13.4077	11.3184	10.8588	9.7774	8.6032	9.8648	9.268	12.9251	7.73582	52.704	64.0433	45.6692	43.4475	45.9791	45.5212	63.4594	44.2409	43.546	40.3642
ENSMUSG00000007030	0.0119766	0.0299857	0.00956988	0	0.00925384	0.0128818	0	0.0121693	0	0.0525787	0.037706	0.0506	0.018176	0.020263	0.020937	0.023966	0.021891	0.023161	0.009732	0
ENSMUSG00000007033	0.195024	0.0926237	0.129861	0.218933	0.276259	0.192283	0.242442	0.346781	0.624827	0.613557	0.084346	0.018678	0	0.037311	0.043246	0.0175	0.096455	0	0.038189	0.076823
ENSMUSG00000007034	0.167514	0	0.0149947	0	0.0517723	0	0	0.014974	0	0.369024	0.037763	0.02025	0	0.020171	0	0	0.025082	0	0	0
ENSMUSG00000007035	1.84641	1.15875	2.26133	1.99024	0.783539	0.270181	0.732793	0.828539	0.059104	0.271565	1.92272	1.25178	1.22617	2.38231	0.791752	0.695342	0.710313	0.659763	0.133624	0.214307
ENSMUSG00000007036	2.99178	3.74663	4.83199	5.10118	6.20177	5.04813	5.96606	6.91744	7.29067	3.14521	22.3276	21.0849	21.5432	19.7676	17.163	15.9605	27.3234	14.5265	20.0971	13.0198
ENSMUSG00000007038	1.09427	1.36978	1.64708	1.4756	2.49717	2.10761	3.37447	2.22375	5.24772	2.1287	6.14928	7.05792	7.8803	7.7074	9.28602	9.43784	18.4005	11.5537	14.5019	11.1537
ENSMUSG00000007039	130.187	147.441	179.205	160.263	195.901	183.685	166.313	157.889	210.256	100.103	465.256	487.583	496.611	518.523	507.273	485.106	395.992	314.138	285.509	217.082
ENSMUSG00000007041	53.8503	55.6694	49.1267	50.732	30.4813	30.6064	27.6564	23.8755	13.4115	11.1067	109.67	110.651	104.242	99.6839	50.4019	43.2799	38.9838	29.1612	15.9091	12.7033
ENSMUSG00000007050	132.308	157.966	136.182	145.546	121.895	128.266	97.0882	95.327	71.3282	76.0969	144.739	133.588	100.107	98.6485	66.563	61.3212	66.4551	51.6293	58.0709	48.0316
ENSMUSG00000007080	12.5573	13.1247	9.62223	8.51504	5.21059	5.59544	3.63889	3.95884	3.00795	2.39189	21.359	22.0306	11.9194	12.3728	7.39738	6.73487	4.82464	3.57579	3.24244	3.67186
ENSMUSG00000007097	9.62759	10.4077	9.88638	11.2847	6.21128	5.88153	11.4241	12.4335	16.3398	11.6187	17.7	18.7808	16.6197	17.6085	10.4309	11.0684	21.3381	15.6543	22.836	21.9098
ENSMUSG00000007107	0.333315	0.211071	0.322829	0.307624	0.304364	0.456281	0.770118	0.995503	1.5886	0.889746	0.023092	0.024642	0.02294	0	0.051487	0.06807	0.064634	0.02293	0.049221	0.060124
ENSMUSG00000007122	0.770968	0.585856	0.57497	0.526817	0.655264	0.829237	0.745439	0.600583	0.269462	0.20926	3.43106	4.00574	3.38849	3.46251	3.89701	3.31257	3.37456	2.37957	1.27731	0.806269
ENSMUSG00000007207	6.12262	6.50575	10.3723	10.0685	28.8133	29.9038	42.2618	47.3627	94.2236	119.755	11.4579	9.7828	12.9336	11.9817	30.0427	29.6266	53.8456	38.5123	111.648	95.4292
ENSMUSG00000007209	0	0	0	0	0	0	0	0	0	0	0	0	0	0	0	0	0	0	0	0
ENSMUSG00000007216	2.51649	2.81938	3.18634	3.12923	4.93576	4.5389	4.29948	4.36652	5.6832	3.61103	9.55119	10.2513	9.80248	12.7677	11.5543	10.4105	10.3694	8.04599	6.87402	5.65124
ENSMUSG00000007279	0	0.151455	0.273013	0.112489	0.315114	0.243324	0.0479687	0.0694338	0.0452446	0.436098	0.057791	0.04967	0.101353	0.113122	0.139195	0.198351	0.653412	0.244032	0.355084	0.332131
ENSMUSG00000007338	30.8015	34.6579	32.1002	32.5314	36.7364	35.011	31.4298	33.5188	42.1447	28.6282	57.6803	57.1025	55.8589	56.4955	50.8795	47.7489	49.2438	43.8869	42.9708	43.3918
ENSMUSG00000007379	0.0936194	0.110921	0.121262	0.171134	0.126588	0.0503475	0.270939	0.118907	0.163605	0.181641	0.46207	0.548237	0.428817	0.60017	0.293176	0.24206	0.374113	0.233797	0.285297	0.287584
ENSMUSG00000007411	24.3464	20.113	21.7614	24.1051	33.4923	32.8967	34.4581	35.4763	34.072	44.4205	64.9455	66.5854	62.9095	65.1927	67.8534	63.062	73.4013	69.8524	75.5552	82.6891
ENSMUSG00000007415	22.6135	16.539	18.1059	21.2486	27.0832	27.4442	26.4273	30.067	20.151	18.9419	93.355	94.8744	86.6636	85.2126	77.0583	73.8819	83.6161	96.9507	91.517	105.316
ENSMUSG00000007440	0.616991	0.718624	1.00362	1.07121	2.61347	2.41748	4.43768	4.88099	6.89295	6.12505	0.78531	0.905355	0.684587	1.20046	2.37926	1.97068	4.99509	3.30727	4.75477	4.02381
ENSMUSG00000007457	0	0	0	0	0	0	0	0	0	0	0	0	0	0	0	0	0.047626	0	0.067761	0
ENSMUSG00000007458	19.2968	18.5427	16.1363	14.8944	11.6736	10.4581	14.2878	12.3495	8.62664	10.1043	37.294	36.2693	28.3299	33.7861	19.6197	20.4681	29.6868	21.3745	18.4011	16.3858
ENSMUSG00000007476	7.73205	7.91881	8.26511	9.16285	8.52894	8.7454	11.7072	10.2486	6.92472	4.75225	16.2021	18.3674	15.204	15.3415	13.9067	13.5805	19.6409	12.4267	9.88241	8.86139
ENSMUSG00000007480	0.11189	0.123995	0.111757	0.0983015	0	0.0601734	0.115913	0.11369	0.0977672	0.165654	0.519769	0.470325	0.588954	0.71658	0.191656	0.124412	0.22998	0.292876	0.360944	0.388287
ENSMUSG00000007564	182.28	218.619	233.93	197.519	331.067	330.893	294.858	335.218	601.287	497.962	265.957	292.942	298.409	245.013	331.132	323.78	329.369	250.365	380.092	350.182
ENSMUSG00000007570	3.66722	6.13032	5.03735	4.26136	6.28724	8.21977	8.72952	7.80011	11.1018	10.1266	27.0535	26.3965	21.9193	27.6973	26.5969	22.6543	30.5285	20.6769	30.6402	26.6706
ENSMUSG00000007589	3.97237	3.50259	3.35492	2.9451	2.8556	2.73122	2.08364	2.37578	2.8998	1.86111	30.0354	29.544	21.9993	23.0422	15.3049	14.4754	14.7586	10.9639	9.92612	11.4439
ENSMUSG00000007591	0.036073	0	0	0.021128	0	0	0.0298958	0	0	0	0.635754	0.571869	0.508835	0.517443	0.432907	0.455987	0.709678	0.418111	0.35532	0.407739
ENSMUSG00000007594	0	0	0.0207907	0.0457188	0.0402081	0.0839576	0.0215638	0	0	0.0770434	0.02295	0	0.02232	0.012385	0.076609	0.021209	0.087631	0.04243	0.20264	0.166447
ENSMUSG00000007603	3.92493	4.27705	4.88725	4.41568	6.25479	5.25937	6.34301	6.39751	9.71696	9.64844	14.9021	16.1913	15.6633	14.9541	18.5439	17.4073	23.9571	18.8663	27.1454	25.2731
ENSMUSG00000007610	11.9796	17.3919	13.83	14.1792	12.2462	13.5736	9.40294	9.64618	24.7848	13.0447	13.4556	13.423	12.087	11.8056	9.63748	7.84209	12.8898	6.48299	8.08341	5.53901
ENSMUSG00000007613	50.8174	41.555	31.7442	38.3891	29.1655	28.1307	46.5809	37.5489	15.4461	24.3961	58.3599	57.6677	44.6593	50.8354	35.586	37.0363	65.1637	47.1623	31.0543	35.4039
ENSMUSG00000007617	54.2589	37.9373	48.9122	55.4993	125.953	131.986	164.303	169.45	143.532	189.279	31.6292	30.9583	35.3247	33.3362	56.4326	59.8542	79.7683	79.6604	64.6063	91.923
ENSMUSG00000007646	17.6895	14.0482	10.3164	12.5152	8.71066	8.61041	9.63528	9.11084	4.24916	4.02834	16.425	15.0512	12.5162	13.0091	6.93626	7.48274	6.91894	7.09696	3.82822	3.96275
ENSMUSG00000007653	1.29273	1.48732	3.09625	3.06531	15.6055	17.3756	33.7348	35.8602	30.7945	39.9031	1.75604	1.67879	2.78363	2.98312	10.9506	10.217	30.3558	20.6858	15.3146	25.2339
ENSMUSG00000007655	98.0973	91.3017	79.5355	89.9836	32.6697	34.0962	65.665	58.8713	74.7249	104.878	53.0439	60.0873	53.2187	60.1983	14.9344	14.6047	23.9686	19.4155	36.5148	39.6187
ENSMUSG00000007656	792.511	711.174	791.762	817.419	981.617	962.922	1130.67	1190.14	1064.13	1362.64	294.014	280.222	244.01	242.737	199.285	266.074	187.55	223.126	173.381	209.751
ENSMUSG00000007659	44.1989	46.1743	56.9852	58.2157	87.931	88.4742	89.1379	96.3049	120.043	130.356	72.181	74.769	78.3774	80.4591	95.7335	91.1534	104.461	81.2626	96.2387	85.7957
ENSMUSG00000007670	37.6674	40.2781	43.9115	35.6058	38.0053	35.435	25.1447	27.8982	32.6208	31.2862	56.0267	61.2753	48.9695	41.5003	38.7191	34.5714	35.8911	25.179	27.4899	29.6791
ENSMUSG00000007682	0	0	0	0	0	0	0	0	0	0	0.341993	0.380123	0.503259	0.471458	1.76653	1.63275	5.23557	5.06608	6.99677	8.70224
ENSMUSG00000007721	29.3868	28.338	35.8341	35.1247	37.757	43.345	47.0037	42.0173	31.7833	48.6445	73.5905	70.053	71.857	69.0653	81.5813	80.8782	74.7746	82.131	99.6712	88.4541
ENSMUSG00000007739	360.141	401.75	424.477	386.574	531.04	542.513	527.158	543.917	566.78	670.068	347.317	325.315	310.272	317.096	343.661	362.512	333.556	327.486	257.977	287.689
ENSMUSG00000007777	36.4072	35.4256	38.1968	46.2882	57.7472	63.5136	52.8638	53.9854	46.5538	48.5327	48.5381	48.4703	53.6743	54.4957	52.3818	59.9356	61.2304	70.8919	45.314	57.3654
ENSMUSG00000007783	2.1416	2.26578	2.46251	2.61576	3.6525	2.781	4.63198	4.8563	4.5641	3.4413	11.2814	11.7382	11.9648	15.1356	14.7417	11.9366	24.4552	15.7735	16.294	11.7744
ENSMUSG00000007805	0.259224	0.0410382	0.051783	0.151828	0	0	0.214835	0	0.226504	0.575672	0.555258	0.270518	0.425312	0.181978	0	0	0.05567	0	0.09463	0.09583
ENSMUSG00000007812	12.9806	14.9549	18.9771	15.6878	24.94	30.0437	24.8443	29.1385	17.0656	18.9803	22.256	23.0525	21.8965	25.6911	25.3253	25.9362	29.6057	24.0043	19.1336	20.9352
ENSMUSG00000007815	172.856	137.899	143.019	153.218	166.388	167.294	172.095	180.008	175.005	210.846	319.789	291.891	260.136	270.115	212.921	234.661	183.157	184.245	180.456	186.843
ENSMUSG00000007817	23.9878	30.3249	33.7381	27.8597	41.5972	36.6147	31.736	32.4492	47.8849	32.3239	74.7133	83.0134	73.0202	67.6633	67.646	64.3056	97.058	48.8376	56.2583	60.8422
ENSMUSG00000007827	1.33369	1.22166	1.20942	1.26799	1.44268	1.49453	1.06932	1.18496	1.019	1.19849	7.18552	6.9015	6.30393	7.14182	4.72487	5.16293	6.98233	5.35323	2.77108	4.36319
ENSMUSG00000007833	19.0026	21.3886	22.2255	25.0506	19.6151	22.2518	19.9686	14.9717	11.4331	13.2838	28.8289	32.451	33.3419	23.0232	18.7475	18.1064	17.8962	13.2826	10.6142	6.80851
ENSMUSG00000007836	292.895	331.567	441.02	354.802	409.778	416.767	366.71	383.736	444.28	298.217	560.356	547.553	542.178	460.343	547.973	538.185	510.311	524.664	452.85	508.738
ENSMUSG00000007837	5.90013	5.56996	4.38012	6.99796	3.03393	3.22111	5.60962	5.51678	7.63565	7.26008	12.1816	9.70637	9.5429	9.73473	6.87087	7.12706	10.3859	8.76362	7.98317	7.87346
ENSMUSG00000007850	820.807	702.377	687.063	667.652	751.409	768.953	536.67	606.063	345.106	690.905	556.199	528.522	495.847	478.763	410.872	458.066	353.449	360.368	264.08	352.598
ENSMUSG00000007867	19.8561	18.8439	20.7576	22.6983	17.3574	18.952	15.6618	16.0106	11.9076	8.27528	63.5289	61.944	63.5138	59.3391	47.8125	48.9615	37.2593	34.7314	21.8663	20.7517
ENSMUSG00000007872	29.3884	32.4301	40.4348	35.2915	19.8856	15.3372	20.6089	25.6205	79.3161	49.431	44.1018	43.6252	46.1971	47.2078	22.1654	19.5796	23.1454	23.5847	62.0247	51.4521
ENSMUSG00000007877	0	0	0	0	0	0	0	0	0	0	0.151382	0.107153	0.244488	0.328048	0.055543	0.045441	0	0.129608	0.203309	0
ENSMUSG00000007880	25.6337	26.5366	29.2858	25.1201	32.5868	31.5254	21.6406	24.5399	29.3595	26.7416	41.1892	47.4555	37.73	36.2777	31.4409	28.3094	43.9243	22.7544	22.4547	25.1471
ENSMUSG00000007888	0.0734772	0.0465293	0.0978529	0.0717263	1.15438	1.34352	3.6131	4.15602	9.1596	4.40571	0.677829	0.971617	1.08597	1.59049	17.6035	17.5079	51.6185	40.9547	77.7795	57.336
ENSMUSG00000007891	40.4779	35.7528	30.5443	39.5081	23.3926	21.5897	37.1729	35.7783	28.9582	28.488	68.552	73.4646	65.629	66.4589	54.7716	50.9845	74.5194	57.5639	65.7808	48.4138
ENSMUSG00000007892	332.156	331.277	326.45	325.641	306.486	278.314	360.321	346.626	566.668	330.57	5067.44	5417.37	5549.28	5620.67	4831.45	4687.2	3381.51	4347.3	6004.81	5028.9
ENSMUSG00000007907	0	0	0.021268	0	0	0	0	0.0270449	0	0	0	0	0	0	0	0	0	0	0	0
ENSMUSG00000007908	9.37609	7.88992	8.68446	8.1676	13.9451	15.6795	18.8622	21.8544	24.1643	33.9868	5.43344	5.89304	6.25743	6.68421	5.79536	6.30157	12.6333	13.0489	17.082	20.2855
ENSMUSG00000007944	7.26016	7.73588	13.8256	12.4768	25.1929	23.1928	28.1751	30.3029	68.6798	39.8409	11.397	11.0643	16.6068	15.1214	30.0421	23.4736	34.543	31.5788	52.4603	37.4859
ENSMUSG00000007946	0	0	0.0296693	0.0217476	0.0573789	0	0.0307726	0.0377281	0.129776	0.412292	0	0.035463	0.066955	0.035013	0	0.030285	0	0.036178	0	0
ENSMUSG00000007950	3.34355	3.52882	4.37696	3.99998	5.80811	6.17228	7.88064	7.85481	13.9238	8.33797	64.9702	64.4017	67.1781	66.7844	78.6939	71.9743	93.0716	71.2263	113.644	86.1169
ENSMUSG00000007987	24.7752	25.248	27.7355	28.7328	35.7063	40.491	39.7566	42.3001	37.5405	44.5729	66.4065	69.6999	64.5194	64.4987	63.5574	71.5161	69.8335	67.6602	83.2335	74.9093
ENSMUSG00000007989	9.30748	8.42982	6.63715	7.97097	6.21249	6.44401	6.85804	6.77103	3.60845	3.34651	53.4311	52.4222	37.8934	44.7763	17.5135	15.6766	30.9076	16.044	5.85331	11.4333
ENSMUSG00000008028	0.105926	0.167694	0.169281	0.248166	0.204613	0.113932	0.219469	0.215261	0.555338	0.156824	0.555726	0.464772	0.738605	0.195234	0.654105	0.402058	1.19279	0.698123	1.35973	1.49876
ENSMUSG00000008035	41.2789	40.365	47.7445	44.4138	52.3352	49.4273	69.6492	74.1532	98.4414	76.7295	60.1886	75.3467	60.1903	59.4795	58.3522	59.0765	85.3469	59.8382	80.1502	65.652
ENSMUSG00000008036	154.412	185.828	214.772	223.274	345.544	318.299	344.659	358.565	473.512	422.194	291.126	300.313	314.016	314.93	404.112	362.69	341.347	364.355	550.194	456.536
ENSMUSG00000008090	2.5712	2.38059	2.43261	1.86382	1.18402	0.942759	1.04377	1.21139	0.372555	0.183936	18.0393	19.5256	13.2228	14.2601	5.35128	4.93719	7.29578	7.3871	5.61221	4.66229
ENSMUSG00000008129	0.697463	0.793346	0.943859	0.712815	1.4231	1.88651	1.33494	1.435	3.44232	2.06519	1.23323	1.29708	1.12201	1.83376	2.24663	1.71426	3.9718	1.8856	2.23386	4.5734
ENSMUSG00000008136	1.26696	0.802298	1.25056	1.44047	5.7008	5.69133	8.40003	8.557	13.2845	12.2474	1.8671	1.53713	2.85008	2.45953	6.22599	5.25428	13.372	9.16011	22.3912	16.5064
ENSMUSG00000008140	45.0501	50.5214	50.2722	45.1754	44.826	39.5843	67.2106	58.7837	117.785	51.5767	95.5748	99.5729	87.3219	83.8849	86.9932	78.4586	120.182	90.7187	114.183	90.3985
ENSMUSG00000008153	3.87866	4.20167	4.30714	4.90775	6.09654	6.8565	14.7632	13.8861	22.6509	13.9694	8.23123	8.76405	7.91546	8.29106	15.0612	14.9404	32.2761	19.163	30.1726	23.6063
ENSMUSG00000008167	2.59139	3.16683	3.95965	3.9276	7.79828	8.0928	9.45717	9.53912	24.0731	16.5409	15.3949	16.7792	20.3964	21.0657	33.8332	32.3945	42.14	32.344	61.8445	46.3367
ENSMUSG00000008193	0	0	0	0	0	0	0	0	0	0	0.057614	0	0	0.046556	0.016069	0	0	0	0	0.0142
ENSMUSG00000008200	3.71666	3.54874	3.25594	3.06121	3.25311	3.48746	2.59092	2.96018	3.45051	3.81881	16.7015	17.7738	15.3382	15.3793	13.0726	11.9191	22.4976	15.0673	15.0359	16.5241
ENSMUSG00000008206	8.16708	7.93748	7.01596	6.80729	7.20255	5.50368	9.74837	9.80985	15.3312	10.6237	20.4086	17.8016	12.7352	17.8755	11.5743	11.0555	41.7303	11.2006	20.1067	10.2613
ENSMUSG00000008226	6.0845	4.75631	5.52764	5.7377	4.36231	5.50389	3.72017	4.42414	2.31876	2.56564	8.44317	7.85942	7.07801	7.49292	5.6153	5.21749	5.63265	4.02259	2.35333	2.72716
ENSMUSG00000008301	48.3095	39.9138	40.8956	41.9746	62.0197	62.3736	58.2728	65.3133	57.1903	84.6645	67.2136	59.7882	64.7936	63.2392	75.7402	77.266	75.2607	70.7879	77.489	78.935
ENSMUSG00000008305	32.6241	30.3935	35.0115	37.5481	46.5463	41.5277	39.3296	35.4565	40.7175	32.7221	47.429	52.2915	46.4931	44.7433	38.9791	34.96	50.1061	32.6129	38.7839	36.4185
ENSMUSG00000008307	0	0	0.117423	0	0	0	0.12179	0.0502445	0	0.108783	0.072459	0.219669	1.21581	0.20972	0.296914	0.077866	0.120769	0.310366	0.658867	0.646638
ENSMUSG00000008318	0.729806	1.16507	0.602227	1.00663	1.24231	1.36449	1.23506	2.10839	1.41237	0.932752	4.14327	4.11165	3.16611	2.3636	2.88621	3.11112	4.7923	2.89486	4.23274	2.6815
ENSMUSG00000008333	85.4091	58.6751	56.3305	69.0335	64.7079	72.9452	57.0861	62.5775	21.6221	67.2568	138.576	127.194	117.811	127.972	108.942	114.55	88.4742	83.2987	66.1255	82.4095
ENSMUSG00000008348	2186.06	2642.35	3087.73	2366.79	3152.86	2990.9	3412.99	3747.05	5874.14	5114.36	744.488	873.529	799.072	713.98	702.123	710.183	836.577	587.293	699.951	741.838
ENSMUSG00000008373	90.8399	97.8699	105.547	97.7409	89.5181	97.188	80.2464	76.3872	106.546	83.3127	84.4438	87.2852	68.4959	68.143	47.6262	49.3992	32.2796	28.5062	32.1714	30.1478
ENSMUSG00000008384	1.23268	1.22665	1.65334	1.9081	1.19055	0.520868	1.09457	0.536789	1.07709	1.04285	5.91563	8.48968	5.08293	6.04205	2.94289	2.68501	1.99447	2.16289	2.24512	1.2472
ENSMUSG00000008393	19.537	21.3291	24.3957	23.9521	38.2527	37.3576	48.8067	48.0985	67.7947	47.0673	68.5357	70.5771	67.4622	72.3709	86.8855	92.4247	125.216	100.325	108.928	93.4661
ENSMUSG00000008398	7.33322	8.5043	7.22265	10.8909	5.07094	3.63478	5.07948	4.25847	2.28307	2.8756	17.0123	18.5825	15.9486	15.0253	7.90295	8.88041	8.22771	7.53353	4.76949	4.03804
ENSMUSG00000008429	5.66772	5.2531	4.75521	6.17143	8.53947	8.42368	9.41572	9.47599	5.9428	8.60084	22.3107	22.457	21.0437	20.9086	22.4292	21.9553	29.8369	24.0599	21.1771	22.8173
ENSMUSG00000008435	10.6341	11.0734	10.6042	10.7333	12.8194	12.3261	14.5439	13.0194	20.603	17.933	17.4779	19.7719	17.5117	17.9064	22.9092	23.2811	29.374	20.2566	27.7278	27.3526
ENSMUSG00000008438	0.0285856	0.0452545	0	0	0.0110435	0	0.0236907	0.0435682	0.049955	0.0423211	0.112554	0.06076	0.02804	0.062276	0.138321	0.128028	0.224435	0.178548	0.222045	0.199038
ENSMUSG00000008450	240.14	278.739	250.372	272.42	276.114	273.194	258.062	258.579	257.549	172.453	58.0548	56.7777	63.6038	71.9143	47.1507	46.6499	50.311	57.4783	44.6046	63.8239
ENSMUSG00000008461	0	0	0	0	0	0	0	0	0	0.0886897	0	0	0	0	0	0.04313	0.104784	0.069771	0.154823	0.47526
ENSMUSG00000008475	150.88	132.262	190.618	186.374	317.959	330.518	359.645	417.49	637.293	580.425	145.887	131.192	159.442	167.139	250.78	260.877	316.083	376.557	429.053	553.604
ENSMUSG00000008482	0.086948	0.110119	0	0.0509256	0	0.0467597	0.0360295	0	0	0	0.284158	0.175259	0.115122	0.356674	0.043738	0.111847	0.101906	0	0.121835	0.072374
ENSMUSG00000008489	454.946	373.764	472.512	497.546	723.232	698.077	623.623	585.495	521.337	637.916	123.822	137.093	144.221	153.796	144.038	146.752	118.667	145.382	83.0692	130.123
ENSMUSG00000008496	0.850943	0.555334	0.24106	0.218127	1.10623	0.129825	1.07324	0.686417	2.1026	1.91967	1.46944	1.14761	2.30239	2.21614	3.50842	2.76827	9.39941	3.45252	4.82177	4.00062
ENSMUSG00000008540	32.9421	32.8594	23.1512	30.0379	10.0407	6.92579	17.7285	15.3692	14.0312	24.4384	24.5154	20.4068	21.192	20.2229	5.86299	5.17901	8.88878	9.52617	10.0467	10.4667
ENSMUSG00000008575	682.28	584.742	712.448	826.403	1196.13	1146.77	865.485	829.028	553.14	600.968	228.569	220.843	261.672	265.811	290.825	301.614	249.558	201.253	96.9649	122.836
ENSMUSG00000008590	0	0.0150848	0	0	0.0184058	0	0	0.0242045	0	0	0	0	0	0	0	0	0	0.053557	0.01817	0
ENSMUSG00000008601	0.0975118	0.0617491	0.0389582	0	0	0	0	0	0	0.216549	0.173531	0.094042	0.301494	0.23799	0.063752	0	0.11406	0.042503	0	0.056954
ENSMUSG00000008604	27.4127	30.1975	35.5195	33.4175	44.8274	39.6247	37.0734	42.0616	54.7419	31.2803	70.6962	77.7979	66.6034	66.6066	62.8633	58.9966	76.5135	51.9112	64.3548	54.2022
ENSMUSG00000008658	6.28185	5.79429	11.1288	11.4188	44.2987	41.9912	46.2576	46.6655	76.4618	80.9405	12.8313	13.0966	22.777	22.5452	67.6009	69.6035	99.6231	86.5488	97.2646	133.822
ENSMUSG00000008668	554.029	624.877	595.619	584.127	459.084	457.432	454.66	428.071	427.715	468.132	953.414	929.519	1075.07	990.531	961.599	952.758	647.628	894.453	843.931	839.463
ENSMUSG00000008682	780.348	770.425	733.08	730.146	661.662	682.318	648.17	633.038	669.978	669.977	1620.98	2087.5	2313.18	2159.69	2386.17	2549.06	1993.31	2161.28	2175.43	1819.24
ENSMUSG00000008683	1484.3	1307.36	1173.49	1261.49	1214.74	1138.94	1143.4	1089.7	1060.05	1060.61	19922.8	21705.6	23040.8	23857	22042.9	20583.7	10475.9	15169.5	14013.7	12291.3
ENSMUSG00000008690	52.9427	56.3068	52.7799	47.4869	56.0797	51.5592	54.0436	49.5371	71.584	53.4719	84.7797	91.2717	74.0732	73.8789	60.6388	56.1001	62.6536	52.0328	57.5455	48.6324
ENSMUSG00000008730	19.4797	17.1901	18.1228	19.3748	23.3693	21.9951	20.9107	21.3549	14.1501	14.8287	40.2219	40.8607	36.9163	38.9645	29.7537	32.0811	36.5477	24.4592	17.5965	19.6234
ENSMUSG00000008734	6.46611	7.73972	6.7065	6.02984	3.91856	4.00919	5.12804	5.07591	2.74755	2.27126	17.062	18.7529	13.1077	13.9051	7.82074	7.24799	11.7729	6.70706	4.86204	3.89556
ENSMUSG00000008763	4.75865	4.76472	3.57022	4.20406	4.6768	4.86762	6.92372	5.64596	6.25243	5.61503	20.3194	19.4406	14.8755	15.9585	12.5366	12.4795	20.8002	15.5957	14.8519	17.7877
ENSMUSG00000008789	0	0.0139392	0	0.00644628	0	0.0118379	0.0273642	0.0670987	0	0.0407363	0	0	0	0	0	0	0	0	0	0
ENSMUSG00000008813	0	0	0	0	0	0	0	0	0	0	0	0	0	0	0	0.096316	0	0	0	0
ENSMUSG00000008822	62.8919	61.7344	55.9241	73.0648	100.038	93.2755	98.3428	100.681	61.6236	71.1308	60.7783	53.7594	74.1764	70.0982	74.46	80.4527	72.3129	83.2675	61.7347	60.6833
ENSMUSG00000008843	0	0.0934975	0	0	0	0	0	0	0	0	0	0.092569	0	0.138851	0	0.040594	0.055753	0	0	0
ENSMUSG00000008845	0.00929885	0.0463382	0.102324	0.0321443	0.00718484	0.0100016	0	0.00944842	0.0325005	0.0541682	0.114397	0.065988	0.08677	0.154173	0	0	0.012126	0.008589	0.036233	0.035758
ENSMUSG00000008855	12.9706	13.9849	24.1476	21.8045	35.7649	36.0373	36.5886	36.8173	52.3469	34.9138	53.7505	63.7213	75.7172	69.4067	104.247	100.982	124.043	81.4882	79.7938	66.9638
ENSMUSG00000008859	41.231	33.6422	42.2895	49.8038	83.6161	96.176	110.115	118.512	60.9548	113.578	96.9604	89.9471	103.496	107.082	163.184	174.527	192.862	205.393	214.043	245.749
ENSMUSG00000008874	0	0	0	0	0	0	0.0438939	0	0	0	0	0	0	0	0	0	0	0	0	0
ENSMUSG00000008892	191.476	179.682	161.819	195.619	305.294	308.385	314.97	333.658	347.11	432.299	195.55	193.541	191.21	189.737	221.415	234.644	215.679	273.407	277.854	352.562
ENSMUSG00000008932	0	0.0115915	0.0146264	0	0	0	0.0303407	0.0185993	0	0	0.013467	0.028459	0.037823	0.014368	0.028981	0.036065	0.049962	0.033857	0.081219	0.023393
ENSMUSG00000008958	25.6744	28.2192	31.36	28.7999	35.1308	35.1876	30.7452	29.8798	40.3214	33.7201	118.841	119.624	116.722	110.271	126.32	120.953	114.553	103.112	97.7306	92.7649
ENSMUSG00000008976	35.4977	32.4695	30.9662	33.067	33.8416	34.9249	30.1793	29.4514	14.5869	23.4933	37.2484	34.3612	33.5557	32.9774	24.8374	24.322	24.142	25.3863	16.775	21.2147
ENSMUSG00000008999	1.86404	2.17684	2.24385	2.35369	0.411504	0.286417	0.601886	0.467355	0.507664	0.680967	9.68076	9.20996	8.31499	8.30446	1.36546	1.25501	2.85504	1.53576	1.62449	1.3479
ENSMUSG00000009013	902.868	790.289	825.74	981.778	1106.16	1192.19	1176.2	1260.65	818.485	1050.92	688.141	641.427	763.481	741.583	743.919	699.923	586.606	824.094	753.991	790.611
ENSMUSG00000009030	74.773	74.1504	88.4469	85.0797	105.967	112.738	100.806	109.277	73.5651	107.081	63.6908	64.4267	66.9474	64.4092	62.5917	72.1143	56.1231	55.2186	38.0734	47.6521
ENSMUSG00000009035	3.63136	4.40477	4.53634	4.3137	3.12195	3.02563	4.62026	4.10552	3.57521	2.61239	20.9622	24.1342	18.0747	19.2093	13.3675	11.5668	24.1813	11.7044	12.7164	9.28201
ENSMUSG00000009047	0	0	0	0	0	0	0	0	0	0	0	0	0	0	0	0	0	0	0	0
ENSMUSG00000009070	0	0	0.320536	0.0394263	0.0520112	0.0724022	0.0230589	0	0.235272	0.759322	0.344307	0	0.09566	0.122358	0	0.103356	0.441348	0	0.117206	0.418451
ENSMUSG00000009073	13.1846	12.6553	15.8813	15.9853	30.3598	29.3734	37.7816	34.7255	35.3688	45.7936	76.0783	94.1206	87.8976	95.937	96.5061	92.8233	149.973	99.4154	99.5885	118.509
ENSMUSG00000009075	0.289827	0.428242	1.08073	0.763885	1.75417	1.76648	1.48121	1.37428	2.36361	1.10848	2.43656	2.67549	4.33377	4.14428	8.42912	6.12256	7.60788	4.24978	4.49653	3.42145
ENSMUSG00000009076	9.27445	13.0984	11.8474	12.794	14.2848	13.5193	16.4345	15.1274	19.6198	17.299	35.9499	36.5271	38.2334	35.1553	35.9094	34.8212	35.0076	35.2599	39.1741	35.7039
ENSMUSG00000009079	167.1	214.79	217.465	141.134	150.978	141.421	69.1698	81.3746	84.3915	111.018	158.546	180.996	154.858	129.581	103.81	106.133	88.4574	67.2125	50.6485	53.0266
ENSMUSG00000009090	37.2581	41.3332	42.546	42.7531	61.1314	58.869	52.7555	57.1089	82.1048	71.1569	26.7354	29.8643	27.9494	24.6671	31.7767	31.3662	38.1522	24.867	33.3482	30.6284
ENSMUSG00000009092	0.455623	0.201966	0.291251	0.213487	0.457653	0.294035	0.264322	0.324066	0.318491	0.40473	0.456019	0.680625	0.836765	0.719561	0.428188	0.901948	1.05114	0.697413	0.254367	0.231783
ENSMUSG00000009093	0	0	0	0	0	0	0	0	0	0	0	0	0	0	0	0	0	0	0	0
ENSMUSG00000009097	0.27738	0.216185	0.289837	0.187456	0.0659447	0.206546	0.212199	0.151761	0.2983	0.126357	0.524879	0.328688	0.380337	0.264302	0.266169	0.22532	0.312767	0.236456	0.181897	0.242572
ENSMUSG00000009108	0.0587817	0.0372234	0	0.0516429	0	0.0632244	0	0	0	0.0435132	0.205001	0.150692	0.082144	0.08883	0	0.020595	0.029498	0.083395	0.088457	0
ENSMUSG00000009112	11.0574	12.2118	12.3235	11.4916	11.2679	9.85502	9.26332	9.16367	13.4132	10.1738	47.4772	38.8284	34.9605	33.5664	34.3701	28.3238	49.7758	14.1545	20.6457	25.8014
ENSMUSG00000009114	0	0	0.128225	0	0	0.1726	0	0	0	0.0308944	0.031968	0	0	0	0	0	0	0	0.036908	0.058673
ENSMUSG00000009115	0	0	0	0	0.0235036	0	0	0	0	0	0	0.040128	0	0	0.042397	0	0.171081	0	0.054925	0
ENSMUSG00000009145	0.0435345	0.00918937	0	0	0	0	0.0120266	0	0	0.0644528	0.256685	0.158035	0.131665	0.238907	0.067415	0.057695	0.143486	0.04524	0.025069	0.058939
ENSMUSG00000009185	0	0	0	0	0	0	0	0	0	0	0	0	0	0	0	0	0	0	0	0
ENSMUSG00000009207	17.2796	14.6993	10.795	13.1274	15.9662	17.2721	19.9091	19.6236	12.4911	13.2285	20.5585	18.8468	17.1215	17.9662	15.9959	16.7933	26.9461	26.0941	14.8515	17.9653
ENSMUSG00000009210	0	0	0.0604135	0	0	0	0	0	0	0	0	0	0	0	0	0	0	0	0.102943	0
ENSMUSG00000009214	0.0576451	0	0.0375543	0.0337629	0	0	0	0	0	0	0	0	0	0	0	0	0	0	0.11953	0
ENSMUSG00000009216	0.186317	0.196642	0.446628	0.145502	1.29564	1.00199	3.55148	3.72318	15.1947	9.83839	0.435899	0.549989	0.902504	0.809751	3.8955	3.8373	11.0847	8.27118	29.6904	24.4618
ENSMUSG00000009246	0.0388514	0.018002	0.0620883	0.0227554	0.00805368	0.00968277	0.0321985	0	0	0.00771588	0.443026	0.274716	1.5674	0.878052	0	0	0	0	0	0.008751
ENSMUSG00000009248	0	0.03371	0.0631596	0.046296	0.0411313	0	0	0	0	0	0.034112	0	0.034428	0.200584	0.081574	0.081231	0.108772	0.034128	0.153206	0.295789
ENSMUSG00000009281	1.53158	1.13201	1.93737	1.71957	0.394462	0.54911	0.951659	0.324806	2.67651	0.755833	1.67993	2.1087	2.37771	2.42767	0.271652	0.250459	0.181176	0.457463	1.05316	0.582797
ENSMUSG00000009291	47.5145	53.6903	42.2407	51.9271	35.3677	39.5201	43.9409	37.2291	32.6974	32.922	45.2604	50.5249	40.8137	42.0785	24.7348	28.2331	43.8104	25.089	24.1561	19.516
ENSMUSG00000009292	0.224322	0.0219216	0.251163	0.151662	0.207027	0.323191	0.475102	0.55435	0.217787	0.395149	0.216928	0.636094	0.313709	0.45326	0.628959	0.530859	1.02227	0.520318	0.970452	0.869779
ENSMUSG00000009293	49.7189	47.997	64.4421	65.1717	60.2623	72.6988	48.9029	54.6713	51.5373	50.7152	119.706	120.965	104.514	122.186	93.3172	92.9258	96.6489	66.339	63.6777	60.3873
ENSMUSG00000009350	0	0.00918937	0	0.0509965	0	0	0	0	0	0	0.103463	0.238435	0.0689	0.075778	0.019917	0	0.084039	0	0.098434	0
ENSMUSG00000009356	0.0146748	0.0185855	0.0234517	0.0257851	0.0113386	0.0315678	0.0121619	0.0149108	0.05129	0.097767	0.079916	0.057189	0.130746	0.028835	0.059724	0.077033	0.124543	0.077331	0.328563	0.310487
ENSMUSG00000009376	0.385595	0.114907	0.253737	0.305554	1.7175	1.78094	6.37253	7.61317	6.81778	5.65837	0.276075	0.519726	0.277271	0.270146	2.6982	2.85179	14.0157	10.4785	13.3719	13.0794
ENSMUSG00000009378	0.149972	0.244207	0.22255	0.288613	0.0331077	0	0.0710233	0.0870767	0	0.0475786	1.29973	1.20508	1.1479	1.34266	0.295056	0.194128	0.350255	0.293151	0.18609	0.304778
ENSMUSG00000009394	12.463	13.1996	18.7063	17.8661	27.5977	25.2248	29.1955	31.4362	60.9482	52.7957	12.2038	12.6332	15.1291	14.3059	15.1272	16.4005	20.9386	16.656	27.1769	27.9403
ENSMUSG00000009406	1.18896	1.32143	1.5123	1.73384	2.681	2.55765	3.92136	3.69823	3.30749	2.62243	20.1854	21.4771	22.599	24.0448	27.4782	25.6828	37.2783	29.5105	36.4448	35.8851
ENSMUSG00000009418	16.3217	18.2916	25.492	23.737	53.5169	51.0869	54.3801	59.1535	117.187	100.702	18.6323	22.4753	22.0808	20.3892	24.7113	24.922	51.1876	26.3223	27.2998	37.5962
ENSMUSG00000009470	64.9926	59.4282	49.7337	52.3712	49.226	48.3374	36.6462	38.5683	25.8737	36.5294	78.3538	80.5745	61.8003	66.9607	42.0192	44.0877	48.4595	37.8219	27.5422	36.4084
ENSMUSG00000009471	0.0981231	0.0207121	0	0.019157	0	0	0	0	0	0.0726357	0	0	0	0	0.030827	0	0.034081	0.078948	0	0.055029
ENSMUSG00000009487	0.00358302	0.00453788	0	0.00419717	0.00276845	0.00770765	0.00296947	0.0400873	0.0125231	0.0398142	0	0.004179	0.011215	0	0.004197	0.007017	0	0	0	0
ENSMUSG00000009535	35.3882	27.7002	28.9081	34.0964	47.151	50.7794	48.6369	52.6415	46.3845	70.1902	44.9327	43.3736	35.7822	41.9196	40.279	42.1403	44.8896	35.7906	33.7755	45.8935
ENSMUSG00000009545	0.0623842	0.123956	0.0189049	0.0365386	0.121324	0	0	0.215281	0.05451	0.267105	1.65206	1.63116	3.65005	5.08954	0.371023	1.31444	0.357133	1.4132	1.33447	0.173944
ENSMUSG00000009549	159.557	147.574	199.948	204.554	275.08	266.489	263.902	270.283	247.509	248.314	353.66	331.638	403.646	395.643	414.484	413.801	393.801	413.007	454.978	450.519
ENSMUSG00000009551	0.320054	0.486416	0.102295	0.449895	0.741877	0.963882	0.742695	1.04065	0.671175	0.852913	0.788247	1.4269	1.68074	1.60601	2.70606	3.01882	4.75106	3.49752	3.00643	2.45288
ENSMUSG00000009555	84.4364	89.3552	92.0758	98.8722	137.812	135.764	121.799	123.408	102.191	108.768	71.886	77.3863	65.3348	63.364	68.5168	62.9529	79.0701	59.0009	83.2915	73.2774
ENSMUSG00000009563	17.234	18.8377	17.2565	23.1796	24.039	19.1013	28.1468	22.8237	35.6825	10.834	34.7736	36.4211	37.6897	37.2482	30.061	25.3092	60.1703	23.6251	24.6742	18.5324
ENSMUSG00000009566	4.02184	4.82289	4.50449	3.97679	4.48302	4.48391	4.15729	3.78002	5.68486	5.34886	9.03759	10.2466	7.71477	8.20871	7.06552	6.20228	9.05035	5.50479	9.97668	7.06673
ENSMUSG00000009569	7.26277	7.53316	7.56813	8.56812	10.0343	9.13676	11.6905	11.4151	18.2109	19.3866	6.73244	6.66697	5.31934	5.49918	5.22352	4.8845	9.88152	5.11023	6.50303	8.06494
[truncated: 21,126 more rows]

## Sheet: peptide_ms_data
id	Sequence	Start.position	End.position	Leading.razor.protein	Gene.names	Intensity.E12.5_rep1	Intensity.E12.5_rep2	Intensity.E12.5_rep3	Intensity.E14_rep1	Intensity.E14_rep2	Intensity.E14_rep3	Intensity.E15.5_rep1	Intensity.E15.5_rep2	Intensity.E15.5_rep3	Intensity.E17_rep1	Intensity.E17_rep2	Intensity.E17_rep3	Intensity.P0_rep1	Intensity.P0_rep2	Intensity.P0_rep3
[truncated: 110,918 more rows]

[truncated: 3 more sheets: protein_ms_data, matched_ms_data, highcountgenes]
