# Supplementary material for: A critical period of translational control during brain development at codon resolution
Source: Nat Struct Mol Biol. 2022 Dec 8;29(12):1277–90. doi: 10.1038/s41594-022-00882-9 (PMC9758057; doi:10.1038/s41594-022-00882-9)
Supplement: Supplementary file 4 — RNA-seq, Ribo-seq and mass spectrometry fold change calculations. [file 41594_2022_882_MOESM4_ESM.xlsx]

## Sheet: xtail
time	gene_name	mRNA_log2FC	RPF_log2FC	log2FC_TE_v1	pvalue_v1	T1_log2TE	T2_log2TE	log2FC_TE_v2	pvalue_v2	log2fc	p_value	adj_p_value	gene_id
E14	Gnai3	-0.0295093	-0.12386	-0.0943117	0.373755	-0.907836	-1.00219	-0.0943653	0.480519	-0.0943653	0.480519	0.999839	ENSMUSG00000000001
E14	Cdc45	-0.43952	-0.628471	-0.188805	0.145444	0.80739	0.618438	-0.189122	0.205636	-0.189122	0.205636	0.999839	ENSMUSG00000000028
E14	Scml2	-0.120601	-1.01766	-0.896351	0.000100879	2.1165	1.21944	-0.89742	0.000298131	-0.89742	0.000298131	0.0855467	ENSMUSG00000000037
E14	Narf	0.154309	0.187541	0.0331521	0.748606	-0.952144	-0.918913	0.0333689	0.808551	0.0333689	0.808551	0.999839	ENSMUSG00000000056
E14	Cav2	0.0106638	-0.0596987	-0.0705747	0.750223	-0.113205	-0.183568	-0.0700276	0.780516	-0.0700276	0.780516	0.999839	ENSMUSG00000000058
E14	Klf6	-0.0688402	-0.0969858	-0.028006	0.883108	-1.27186	-1.30001	-0.028006	0.899157	-0.028006	0.899157	0.999839	ENSMUSG00000000078
E14	Scmh1	0.121511	0.0820954	-0.0394305	0.810386	-0.561777	-0.601193	-0.0394305	0.840471	-0.0394305	0.840471	0.999839	ENSMUSG00000000085
E14	Cox5a	-0.0192487	-0.117679	-0.0983826	0.313043	0.984336	0.885906	-0.0983826	0.367927	-0.0983826	0.367927	0.999839	ENSMUSG00000000088
E14	Ngfr	0.371906	0.526374	0.154332	0.536875	-1.61557	-1.4611	0.156244	0.658077	0.156244	0.658077	0.999839	ENSMUSG00000000120
E14	Wnt9a	-0.375298	0.286226	0.661301	0.0961192	-1.68124	-1.01972	0.664115	0.229349	0.664115	0.229349	0.999839	ENSMUSG00000000126
E14	Fer	0.0706658	0.134796	0.0644393	0.647693	0.654912	0.719042	0.0641287	0.692225	0.0641287	0.692225	0.999839	ENSMUSG00000000127
E14	Xpo6	-0.07754	0.0231895	0.100665	0.34408	-0.70259	-0.60186	0.100665	0.449022	0.100665	0.449022	0.999839	ENSMUSG00000000131
E14	Tfe3	-0.0900662	0.102648	0.192996	0.0957153	1.02505	1.21777	0.19275	0.136917	0.19275	0.136917	0.999839	ENSMUSG00000000134
E14	Axin2	-0.270525	-0.0905171	0.18001	0.11469	-0.0707025	0.109305	0.180006	0.193089	0.180006	0.193089	0.999839	ENSMUSG00000000142
E14	Brat1	0.127643	0.136487	0.0092048	0.941767	1.32543	1.33428	0.00886388	0.954719	0.00886388	0.954719	0.999839	ENSMUSG00000000148
E14	Gna12	0.147999	0.209259	0.0613311	0.655083	-2.89274	-2.83148	0.0617373	0.747945	0.0617373	0.747945	0.999839	ENSMUSG00000000149
E14	Igsf5	-0.645843	0.757607	1.40146	0.397807	7.64212	9.04557	1.40396	4.51865e-14	1.40146	0.397807	0.999839	ENSMUSG00000000159
E14	Pih1d2	0.145401	-0.237784	-0.383385	0.44357	0.11758	-0.265605	-0.382036	0.50134	-0.382036	0.50134	0.999839	ENSMUSG00000000167
E14	Dlat	-0.0465097	-0.0256317	0.0209378	0.858813	0.190952	0.21183	0.0209378	0.886478	0.0209378	0.886478	0.999839	ENSMUSG00000000168
E14	Sdhd	-0.0724743	-0.230714	-0.158244	0.168635	-0.592111	-0.750351	-0.158244	0.267812	-0.158244	0.267812	0.999839	ENSMUSG00000000171
E14	Ccnd2	-0.342172	-0.04799	0.294262	0.000405841	-0.316375	-0.0221926	0.294094	0.0063516	0.294094	0.0063516	0.404987	ENSMUSG00000000184
E14	Gpr107	-0.19216	-0.328607	-0.136516	0.359981	-1.46571	-1.60216	-0.136516	0.466942	-0.136516	0.466942	0.999839	ENSMUSG00000000194
E14	Btbd17	-0.195878	0.0440843	0.23991	0.197093	-0.0351167	0.204846	0.240086	0.266772	0.240086	0.266772	0.999839	ENSMUSG00000000202
E14	Drp2	0.482869	0.468725	-0.0140966	0.931279	0.568146	0.554002	-0.0137323	0.936034	-0.0137323	0.936034	0.999839	ENSMUSG00000000223
E14	Lhx2	-0.256807	-0.0574899	0.199403	0.028752	-0.716456	-0.517139	0.199388	0.0965655	0.199388	0.0965655	0.965773	ENSMUSG00000000247
E14	Gmpr	0.222012	0.148253	-0.0734293	0.75945	0.279616	0.205857	-0.0734998	0.783902	-0.0734998	0.783902	0.999839	ENSMUSG00000000253
E14	Mid2	0.140157	-0.0969274	-0.236226	0.579208	-0.545104	-0.782189	-0.235995	0.637865	-0.235995	0.637865	0.999839	ENSMUSG00000000266
E14	Trim25	-0.350114	-0.284096	0.0663585	0.758822	0.673108	0.739126	0.0658318	0.781702	0.0658318	0.781702	0.999839	ENSMUSG00000000275
E14	Dgke	0.184394	0.163507	-0.021017	0.898185	-0.0835708	-0.104458	-0.0206349	0.908562	-0.0206349	0.908562	0.999839	ENSMUSG00000000276
E14	Scpep1	-0.362422	-0.69122	-0.328685	0.0479878	-0.0812467	-0.410045	-0.328824	0.0933792	-0.328824	0.0933792	0.9566	ENSMUSG00000000278
E14	Mnt	0.0160122	0.255925	0.239907	0.141438	-1.49529	-1.25538	0.240084	0.269857	0.240084	0.269857	0.999839	ENSMUSG00000000282
E14	Hddc2	-0.0417668	-0.11888	-0.0768593	0.621098	0.126719	0.0496067	-0.0771623	0.668555	-0.0771623	0.668555	0.999839	ENSMUSG00000000295
E14	Tpd52l1	-0.168198	-0.241062	-0.0716502	0.817667	2.10378	2.03091	-0.0727415	0.804333	-0.0716502	0.817667	0.999839	ENSMUSG00000000296
E14	Pemt	-0.187644	0.194384	0.384103	0.369577	0.154671	0.536699	0.383146	0.456876	0.383146	0.456876	0.999839	ENSMUSG00000000301
E14	Cdh4	0.00928251	0.113519	0.104258	0.472071	-1.34687	-1.24264	0.104603	0.591306	0.104603	0.591306	0.999839	ENSMUSG00000000305
E14	Ckmt1	0.490003	-0.499708	-0.987485	0.124106	2.6167	1.62699	-0.990874	0.188019	-0.990874	0.188019	0.999839	ENSMUSG00000000308
E14	Clec10a	-0.774727	-0.619845	0.15679	0.855191	1.52404	1.67892	0.152838	0.832941	0.15679	0.855191	0.999839	ENSMUSG00000000318
E14	Arvcf	-0.312123	-0.00986315	0.302303	0.00331453	1.51044	1.8127	0.302143	0.0115941	0.302143	0.0115941	0.52428	ENSMUSG00000000325
E14	Comt	0.0341754	-0.0396973	-0.0736695	0.597873	0.996613	0.92274	-0.0736695	0.630344	-0.0736695	0.630344	0.999839	ENSMUSG00000000326
E14	Rtca	0.0362563	0.0711334	0.0349402	0.767509	-0.213509	-0.178632	0.0349402	0.816592	0.0349402	0.816592	0.999839	ENSMUSG00000000339
E14	Dbt	0.14964	0.0391409	-0.110583	0.499511	-0.223165	-0.333664	-0.11036	0.570307	-0.11036	0.570307	0.999839	ENSMUSG00000000340
E14	Dazap2	-0.00784443	-0.12783	-0.119963	0.241078	-1.23254	-1.35253	-0.119963	0.346573	-0.119963	0.346573	0.999839	ENSMUSG00000000346
E14	Mcts1	0.24532	-0.237285	-0.48247	0.00180207	0.871835	0.38923	-0.482698	0.00670082	-0.482698	0.00670082	0.420221	ENSMUSG00000000355
E14	Trappc10	0.0448381	0.162968	0.118202	0.413241	-1.99038	-1.87225	0.118329	0.545796	0.118329	0.545796	0.999839	ENSMUSG00000000374
E14	Ccm2	0.0648	0.150831	0.0861136	0.525584	-0.660587	-0.574556	0.0862618	0.618847	0.0862618	0.618847	0.999839	ENSMUSG00000000378
E14	Tbrg4	-0.0771007	-0.113275	-0.0359251	0.78442	0.412752	0.376577	-0.0362488	0.809569	-0.0362488	0.809569	0.999839	ENSMUSG00000000384
E14	Ndufa9	-0.00648121	0.0144703	0.0210644	0.830153	1.21027	1.23122	0.0209697	0.861497	0.0209697	0.861497	0.999839	ENSMUSG00000000399
E14	Lck	-0.32671	-0.296036	0.031095	0.898492	-0.0643336	-0.0336597	0.0303719	0.922324	0.0303719	0.922324	0.999839	ENSMUSG00000000409
E14	Cttnbp2	0.498234	0.807398	0.309082	0.00925732	-0.677424	-0.36826	0.309539	0.0412466	0.309539	0.0412466	0.824054	ENSMUSG00000000416
E14	Galnt1	-0.438295	-0.572859	-0.134396	0.300046	-0.371237	-0.505801	-0.13473	0.400114	-0.13473	0.400114	0.999839	ENSMUSG00000000420
E14	Mkrn2	0.138205	0.377879	0.239766	0.125163	-1.43177	-1.19209	0.240072	0.25608	0.240072	0.25608	0.999839	ENSMUSG00000000439
E14	Raf1	-0.0159924	-0.0253421	-0.0093946	0.927929	-0.611506	-0.620856	-0.0093974	0.935602	-0.0093974	0.935602	0.999839	ENSMUSG00000000441
E14	Sept1	-0.303911	0.00375611	0.308115	0.304525	-0.791184	-0.483518	0.308735	0.431197	0.308735	0.431197	0.999839	ENSMUSG00000000486
E14	Pdgfb	-0.3922	0.0790626	0.471844	0.257002	-2.06995	-1.59868	0.47328	0.428651	0.47328	0.428651	0.999839	ENSMUSG00000000489
E14	Acvrl1	-0.529579	-0.298228	0.232054	0.26008	1.84431	2.07566	0.23134	0.226771	0.232054	0.26008	0.999839	ENSMUSG00000000530
E14	Grasp	-0.209057	0.185688	0.394592	0.182961	-0.517633	-0.122888	0.395808	0.277303	0.395808	0.277303	0.999839	ENSMUSG00000000531
E14	Acvr1b	-0.043582	-0.0756044	-0.031965	0.812919	-1.5604	-1.59242	-0.031965	0.846941	-0.031965	0.846941	0.999839	ENSMUSG00000000532
E14	Tom1l2	0.192608	0.392495	0.199951	0.0721289	1.05566	1.25555	0.199932	0.111347	0.199932	0.111347	0.980442	ENSMUSG00000000538
E14	Zfp385a	-0.19076	-0.14523	0.0454317	0.765117	-1.16127	-1.11574	0.0454317	0.819949	0.0454317	0.819949	0.999839	ENSMUSG00000000552
E14	Itga5	-0.544601	-0.437885	0.106594	0.625422	-1.07131	-0.964597	0.106594	0.709272	0.106594	0.709272	0.999839	ENSMUSG00000000555
E14	Gabra2	0.22768	-0.0381942	-0.265612	0.0710309	-0.0637162	-0.32959	-0.265935	0.140928	-0.265935	0.140928	0.999839	ENSMUSG00000000560
E14	Wdr77	-0.128656	-0.0160507	0.112688	0.327112	-0.538437	-0.425832	0.11264	0.453047	0.11264	0.453047	0.999839	ENSMUSG00000000561
E14	Atp5f1	0.0485626	-0.0534426	-0.101876	0.320388	0.328738	0.226733	-0.101876	0.426785	-0.101876	0.426785	0.999839	ENSMUSG00000000563
E14	Sox9	-0.314927	-0.0362337	0.278685	0.00946204	0.434608	0.713301	0.27865	0.0379817	0.27865	0.0379817	0.803466	ENSMUSG00000000567
E14	Hnrnpd	-0.306857	-0.216228	0.0907424	0.296785	2.24528	2.33591	0.090718	0.411195	0.090718	0.411195	0.999839	ENSMUSG00000000568
E14	Dynlt1c	0.0844045	0.237024	0.152917	0.276236	3.57274	3.72536	0.152786	0.218986	0.152917	0.276236	0.999839	ENSMUSG00000000579
E14	C1d	0.120724	-0.0238245	-0.144499	0.269453	-0.418134	-0.562682	-0.144499	0.361327	-0.144499	0.361327	0.999839	ENSMUSG00000000581
E14	Gm2a	0.0191312	-0.103413	-0.122463	0.589363	-0.682087	-0.804631	-0.122463	0.656601	-0.122463	0.656601	0.999839	ENSMUSG00000000594
E14	Krit1	-0.123141	-0.360517	-0.237388	0.0291194	1.19547	0.958095	-0.237512	0.0466616	-0.237512	0.0466616	0.836561	ENSMUSG00000000600
E14	Clcn4	0.255515	0.230859	-0.0246742	0.805177	0.0279973	0.00334088	-0.0246742	0.834696	-0.0246742	0.834696	0.999839	ENSMUSG00000000605
E14	Sema4f	0.319256	0.254728	-0.0647588	0.857611	-1.40105	-1.46558	-0.0631393	0.876545	-0.0631393	0.876545	0.999839	ENSMUSG00000000627
E14	Hk2	-0.386803	-0.317733	0.0691515	0.563275	1.0616	1.13067	0.069061	0.624067	0.069061	0.624067	0.999839	ENSMUSG00000000628
E14	Myo18a	0.128192	0.372784	0.244685	0.00985818	2.54209	2.78668	0.244728	0.0299803	0.244728	0.0299803	0.767299	ENSMUSG00000000631
E14	Sez6	0.325389	0.330175	0.00485101	0.950494	-0.134933	-0.130147	0.00485101	0.964273	0.00485101	0.964273	0.999839	ENSMUSG00000000632
E14	Loxl3	-0.273978	-0.0920881	0.182813	0.555773	0.234461	0.416351	0.181954	0.615733	0.181954	0.615733	0.999839	ENSMUSG00000000693
E14	Kat2b	0.000295758	0.023423	0.0226893	0.902198	-2.27666	-2.25354	0.0234717	0.943017	0.0234717	0.943017	0.999839	ENSMUSG00000000708
E14	Rab5b	0.152263	0.25478	0.102388	0.374748	-2.15528	-2.05276	0.102719	0.510312	0.102719	0.510312	0.999839	ENSMUSG00000000711
E14	Spg7	-0.12975	-0.0492461	0.0807085	0.556901	0.465719	0.546222	0.0807085	0.603376	0.0807085	0.603376	0.999839	ENSMUSG00000000738
E14	Rpl13	-0.016948	0.0866189	0.103671	0.253433	-1.1456	-1.04203	0.103671	0.358872	0.103671	0.358872	0.999839	ENSMUSG00000000740
E14	Chmp1a	0.198623	0.36639	0.167732	0.16929	-1.17131	-1.00355	0.168059	0.302926	0.168059	0.302926	0.999839	ENSMUSG00000000743
E14	Rpa1	-0.480191	-0.346359	0.133805	0.174922	1.19711	1.33094	0.133742	0.227427	0.133742	0.227427	0.999839	ENSMUSG00000000751
E14	Serpinf1	-0.32218	-0.372265	-0.0497257	0.839358	0.916171	0.866086	-0.0502908	0.842347	-0.0502908	0.842347	0.999839	ENSMUSG00000000753
E14	Tubgcp3	-0.149981	-0.082122	0.0679783	0.574457	-0.321683	-0.253824	0.0679783	0.658887	0.0679783	0.658887	0.999839	ENSMUSG00000000759
E14	Polr3d	-0.171641	0.167578	0.339445	0.0164447	0.142526	0.481745	0.339201	0.0458223	0.339201	0.0458223	0.836561	ENSMUSG00000000776
E14	Tcf7	0.0569277	0.126958	0.0702163	0.780448	-0.827617	-0.757587	0.0710234	0.837874	0.0710234	0.837874	0.999839	ENSMUSG00000000782
E14	Ddx3x	-0.292426	-0.375372	-0.0828792	0.346874	-0.448253	-0.531199	-0.0828792	0.442799	-0.0828792	0.442799	0.999839	ENSMUSG00000000787
E14	Usp32	0.159697	0.164169	0.00462538	0.960323	-1.73607	-1.73159	0.00462538	0.979271	0.00462538	0.979271	0.999839	ENSMUSG00000000804
E14	Car4	0.0978262	-1.21342	-1.32353	0.216415	0.946611	-0.364641	-1.32912	0.24104	-1.32912	0.24104	0.999839	ENSMUSG00000000805
E14	Zfp512b	-0.026284	0.233372	0.259781	0.0516207	-1.75224	-1.49259	0.259844	0.145208	0.259844	0.145208	0.999839	ENSMUSG00000000823
E14	Dnajc5	0.145825	0.214315	0.0686309	0.467687	-0.273655	-0.205165	0.0685871	0.576802	0.0685871	0.576802	0.999839	ENSMUSG00000000826
E14	Tpd52l2	0.0192881	0.0250076	0.00573544	0.942865	1.69703	1.70275	0.00573544	0.955682	0.00573544	0.955682	0.999839	ENSMUSG00000000827
E14	Fmr1	-0.0955993	-0.292909	-0.197318	0.0501128	1.58967	1.39236	-0.197415	0.0956968	-0.197415	0.0956968	0.963455	ENSMUSG00000000838
E14	Bcl11a	0.131519	0.333434	0.201936	0.0138425	0.491383	0.693298	0.202021	0.0498932	0.202021	0.0498932	0.84515	ENSMUSG00000000861
E14	Pxmp4	0.263424	0.308875	0.0452018	0.814408	-0.252254	-0.206803	0.0462973	0.851773	0.0462973	0.851773	0.999839	ENSMUSG00000000876
E14	Dlg3	0.0327078	0.152567	0.119957	0.255634	0.642538	0.762397	0.119958	0.336016	0.119958	0.336016	0.999839	ENSMUSG00000000881
E14	Gnb1l	-0.0784947	0.184335	0.263105	0.191226	0.776742	1.03957	0.263293	0.227206	0.263293	0.227206	0.999839	ENSMUSG00000000884
E14	Mmp11	-0.33639	-0.242111	0.0942536	0.635718	-0.0856036	0.00867515	0.0942476	0.696958	0.0942476	0.696958	0.999839	ENSMUSG00000000901
E14	Smarcb1	-0.01362	0.0843791	0.0979864	0.291592	1.55514	1.65314	0.0979045	0.357562	0.0979045	0.357562	0.999839	ENSMUSG00000000902
E14	Hip1r	0.112606	0.344769	0.232252	0.115104	-1.04948	-0.817318	0.232369	0.216908	0.232369	0.216908	0.999839	ENSMUSG00000000915
E14	Nsun5	-0.0361193	0.124542	0.161029	0.413229	0.0943724	0.255034	0.160836	0.494263	0.160836	0.494263	0.999839	ENSMUSG00000000916
E14	Gm38393	0.450138	0.521396	0.0715131	0.845251	4.84534	4.9166	0.0716477	0.633644	0.0715131	0.845251	0.999839	ENSMUSG00000000948
E14	Mmp14	-0.317234	-0.295419	0.0219105	0.841487	-0.704083	-0.682268	0.0219105	0.879772	0.0219105	0.879772	0.999839	ENSMUSG00000000957
E14	Slc7a7	0.0306732	-0.340746	-0.371728	0.256266	0.59709	0.225671	-0.371945	0.298997	-0.371945	0.298997	0.999839	ENSMUSG00000000958
E14	Oxa1l	0.0810831	-0.0345598	-0.115728	0.355206	-0.271477	-0.38712	-0.115728	0.451439	-0.115728	0.451439	0.999839	ENSMUSG00000000959
E14	Heatr6	0.0363373	-0.0962877	-0.132521	0.342113	-0.470122	-0.602747	-0.132521	0.435424	-0.132521	0.435424	0.999839	ENSMUSG00000000976
E14	Ilf2	-0.0793798	-0.128319	-0.0488069	0.584634	0.2721	0.223161	-0.0490318	0.64363	-0.0490318	0.64363	0.999839	ENSMUSG00000001016
E14	Chtop	0.0170419	-0.0107063	-0.0276268	0.74998	1.01294	0.985191	-0.0278496	0.789521	-0.0278496	0.789521	0.999839	ENSMUSG00000001017
E14	Snapin	0.135989	0.517126	0.381023	0.0452786	-1.44796	-1.06682	0.382233	0.137122	0.382233	0.137122	0.999839	ENSMUSG00000001018
E14	S100a6	0.303767	0.159242	-0.144411	0.524758	2.78705	2.64253	-0.144384	0.428416	-0.144411	0.524758	0.999839	ENSMUSG00000001025
E14	Icam2	-0.312244	-0.583524	-0.270424	0.526225	0.371299	0.100019	-0.27245	0.562055	-0.27245	0.562055	0.999839	ENSMUSG00000001029
E14	Mapk7	0.141039	0.246807	0.105781	0.343157	-0.200103	-0.0943346	0.105917	0.44731	0.105917	0.44731	0.999839	ENSMUSG00000001034
E14	Epn2	0.187256	0.149495	-0.0377238	0.723677	0.912047	0.874285	-0.0377238	0.751346	-0.0377238	0.751346	0.999839	ENSMUSG00000001036
E14	B9d1	-0.0463171	0.155151	0.201498	0.193894	-0.0400572	0.161411	0.201691	0.285267	0.201691	0.285267	0.999839	ENSMUSG00000001039
E14	Sec24b	-0.0793574	-0.140502	-0.0609895	0.642383	-0.216626	-0.277771	-0.0609895	0.694511	-0.0609895	0.694511	0.999839	ENSMUSG00000001052
E14	N4bp3	-0.0791016	0.0249475	0.104689	0.733961	-1.06864	-0.964591	0.105138	0.813051	0.105138	0.813051	0.999839	ENSMUSG00000001053
E14	Rmnd5b	0.318851	0.30084	-0.0181393	0.918573	-0.302217	-0.320229	-0.0177174	0.92672	-0.0177174	0.92672	0.999839	ENSMUSG00000001054
E14	Nhp2	-0.139079	-0.0277596	0.11132	0.391466	-0.177742	-0.0664229	0.111271	0.485707	0.111271	0.485707	0.999839	ENSMUSG00000001056
E14	Vps9d1	0.27553	0.450042	0.174764	0.294447	-0.600137	-0.425624	0.175242	0.41191	0.175242	0.41191	0.999839	ENSMUSG00000001062
E14	Zfp276	0.0755527	0.12018	0.0447189	0.838939	-1.68604	-1.64141	0.0455034	0.893633	0.0455034	0.893633	0.999839	ENSMUSG00000001065
E14	Mfsd10	-0.274281	-0.45694	-0.182376	0.259649	1.76969	1.58703	-0.182682	0.246826	-0.182376	0.259649	0.999839	ENSMUSG00000001082
E14	Luzp1	-0.336503	-0.437478	-0.10102	0.415827	0.0204346	-0.0805402	-0.10102	0.509937	-0.10102	0.509937	0.999839	ENSMUSG00000001089
E14	Kctd10	0.0508513	0.268524	0.217828	0.0484181	-0.0539549	0.163717	0.217898	0.109665	0.217898	0.109665	0.977873	ENSMUSG00000001098
E14	Poldip2	0.0957461	0.0731425	-0.0225605	0.855541	-1.20475	-1.22735	-0.0225605	0.879216	-0.0225605	0.879216	0.999839	ENSMUSG00000001100
E14	Ift20	0.189873	0.541156	0.351614	0.0606953	-0.650173	-0.29889	0.352014	0.156852	0.352014	0.156852	0.999839	ENSMUSG00000001105
E14	Col6a1	-0.428305	-0.288198	0.140339	0.476296	0.0995096	0.239616	0.140313	0.542371	0.140313	0.542371	0.999839	ENSMUSG00000001119
E14	Pcbp3	-0.104743	0.128265	0.233123	0.0798912	0.898736	1.13174	0.233125	0.124162	0.233125	0.124162	0.999704	ENSMUSG00000001120
E14	Lgals9	0.054308	-0.689739	-0.744193	0.025535	2.20541	1.46136	-0.744277	0.0155888	-0.744193	0.025535	0.741196	ENSMUSG00000001123
E14	Araf	0.366566	0.41149	0.0449543	0.675977	0.534223	0.579148	0.0449543	0.733228	0.0449543	0.733228	0.999839	ENSMUSG00000001127
E14	Timp1	-0.188827	-0.222963	-0.032852	0.945978	1.08342	1.04928	-0.0333721	0.944788	-0.032852	0.945978	0.999839	ENSMUSG00000001131
E14	Uxt	0.0246481	0.0687575	0.0444455	0.802166	0.152545	0.196655	0.0445879	0.836397	0.0445879	0.836397	0.999839	ENSMUSG00000001134
E14	Cnnm3	-0.0616513	-0.0645784	-0.00288263	0.990683	-0.166551	-0.169479	-0.00288263	0.985654	-0.00288263	0.990683	0.999839	ENSMUSG00000001138
E14	Lman2l	-0.11656	0.0845524	0.20105	0.117985	-0.0879717	0.11314	0.201366	0.201104	0.201366	0.201104	0.999839	ENSMUSG00000001143
E14	Mcm3ap	-0.0925606	0.0945559	0.187012	0.110201	-0.462474	-0.275357	0.187102	0.195041	0.187102	0.195041	0.999839	ENSMUSG00000001150
E14	Pcnt	-0.292501	-0.131359	0.16098	0.220129	-0.54801	-0.386868	0.161351	0.313159	0.161351	0.313159	0.999839	ENSMUSG00000001151
E14	Mxd1	0.195409	0.451655	0.256119	0.118187	-1.37002	-1.11378	0.256921	0.243068	0.256921	0.243068	0.999839	ENSMUSG00000001156
E14	Gmcl1	0.0866932	0.171722	0.0849771	0.54578	-1.96387	-1.87884	0.0853856	0.657538	0.0853856	0.657538	0.999839	ENSMUSG00000001157
E14	Snrnp27	0.0609327	-0.102671	-0.163575	0.213661	1.0661	0.902495	-0.163487	0.269661	-0.163487	0.269661	0.999839	ENSMUSG00000001158
E14	Ocrl	0.025666	0.222608	0.196951	0.114139	-0.551807	-0.354865	0.197042	0.212458	0.197042	0.212458	0.999839	ENSMUSG00000001173
E14	Calm1	0.203531	0.198731	-0.00485104	0.968007	0.865913	0.861113	-0.00481008	0.966562	-0.00485104	0.968007	0.999839	ENSMUSG00000001175
E14	Agpat3	0.0720267	0.136537	0.0644463	0.592376	-0.237253	-0.172742	0.0644463	0.688382	0.0644463	0.688382	0.999839	ENSMUSG00000001211
E14	Sema6b	0.438782	0.172605	-0.266434	0.284238	-0.847657	-1.11383	-0.265715	0.389555	-0.265715	0.389555	0.999839	ENSMUSG00000001227
E14	Uhrf1	-0.649128	-0.549146	0.0998495	0.545656	2.30967	2.40965	0.0999093	0.439275	0.0998495	0.545656	0.999839	ENSMUSG00000001228
E14	Dpp9	-0.0957266	0.125041	0.220662	0.0931883	-0.983778	-0.763011	0.220889	0.173907	0.220889	0.173907	0.999839	ENSMUSG00000001229
E14	Ramp2	0.145507	0.0815002	-0.0637601	0.714433	1.4942	1.43019	-0.0637625	0.718092	-0.0637625	0.718092	0.999839	ENSMUSG00000001240
E14	Lsr	-0.680636	-0.603791	0.0771937	0.611768	0.932885	1.00973	0.0768537	0.65042	0.0768537	0.65042	0.999839	ENSMUSG00000001247
E14	Gramd1a	0.330291	0.399663	0.0693963	0.471312	0.509572	0.578945	0.0694106	0.551181	0.0694106	0.551181	0.999839	ENSMUSG00000001248
E14	Ckb	-0.220129	-0.0210381	0.199035	0.146587	1.03186	1.23095	0.199035	0.12555	0.199035	0.146587	0.999839	ENSMUSG00000001270
E14	Sp1	-0.225277	-0.182033	0.0432497	0.633293	0.00200169	0.0452456	0.0432497	0.703075	0.0432497	0.703075	0.999839	ENSMUSG00000001280
E14	Myg1	-0.220956	-0.274521	-0.0534427	0.684097	0.588003	0.534438	-0.0536892	0.711738	-0.0536892	0.711738	0.999839	ENSMUSG00000001285
E14	Rarg	0.286905	0.647346	0.360732	0.239237	-1.31345	-0.953009	0.363867	0.401765	0.363867	0.401765	0.999839	ENSMUSG00000001288
E14	Pfdn5	0.246459	0.206939	-0.0394195	0.652766	1.33296	1.29345	-0.0394195	0.70074	-0.0394195	0.70074	0.999839	ENSMUSG00000001289
E14	Efnb2	-0.176922	-0.361554	-0.18464	0.0923216	-2.02472	-2.20935	-0.184767	0.186901	-0.184767	0.186901	0.999839	ENSMUSG00000001300
E14	Rrp15	-0.233954	0.0385318	0.27265	0.0731831	-0.0851328	0.187353	0.272477	0.135881	0.272477	0.135881	0.999839	ENSMUSG00000001305
E14	Rnd2	0.327201	0.420988	0.0937681	0.37902	-2.26158	-2.1678	0.0937511	0.515811	0.0937511	0.515811	0.999839	ENSMUSG00000001313
E14	Srr	0.299055	0.32644	0.0274525	0.846842	-1.13873	-1.11135	0.0277671	0.893164	0.0277671	0.893164	0.999839	ENSMUSG00000001323
E14	Acp5	-0.780318	-0.352418	0.433561	0.614349	2.12399	2.55189	0.428485	0.492516	0.433561	0.614349	0.999839	ENSMUSG00000001348
E14	Fbxo9	0.258697	0.31125	0.0525454	0.73972	-0.717585	-0.665032	0.0530444	0.801132	0.0530444	0.801132	0.999839	ENSMUSG00000001366
E14	Vps50	0.0636491	0.0726962	0.00930717	0.929291	0.940554	0.949601	0.00898623	0.949227	0.00898623	0.949227	0.999839	ENSMUSG00000001376
E14	Hars	-0.0461252	0.00381746	0.0500889	0.620833	0.168227	0.21817	0.0500889	0.683564	0.0500889	0.683564	0.999839	ENSMUSG00000001380
E14	Zmat2	0.0452658	0.134854	0.0895862	0.413321	-0.336219	-0.246632	0.0895862	0.53153	0.0895862	0.53153	0.999839	ENSMUSG00000001383
E14	Ube2c	-0.472131	-0.399083	0.0732095	0.430775	1.08445	1.1575	0.0729622	0.526557	0.0729622	0.526557	0.999839	ENSMUSG00000001403
E14	Smg5	-0.13248	-0.046292	0.0862272	0.54418	-2.65342	-2.56724	0.086161	0.656438	0.086161	0.656438	0.999839	ENSMUSG00000001415
E14	Cct3	-0.151892	-0.161503	-0.0095919	0.911899	1.97237	1.96276	-0.0095919	0.919654	-0.0095919	0.919654	0.999839	ENSMUSG00000001416
E14	Glmp	-0.0427382	-0.0548992	-0.0119213	0.942524	0.468816	0.456655	-0.0119213	0.943795	-0.0119213	0.943795	0.999839	ENSMUSG00000001418
E14	Mef2d	0.0389672	0.259049	0.220276	0.0726412	-0.155295	0.0647869	0.220275	0.155542	0.220275	0.155542	0.999839	ENSMUSG00000001419
E14	Snd1	-0.121932	-0.11201	0.0101227	0.916077	1.56901	1.57893	0.0099187	0.932731	0.0099187	0.932731	0.999839	ENSMUSG00000001424
E14	Col18a1	-0.794691	-0.655246	0.139683	0.163368	1.34956	1.48901	0.139429	0.234799	0.139429	0.234799	0.999839	ENSMUSG00000001435
E14	Slc19a1	-0.253874	-0.391919	-0.13797	0.448356	0.0933555	-0.0446893	-0.13797	0.510633	-0.13797	0.510633	0.999839	ENSMUSG00000001436
E14	Kpnb1	-0.343373	-0.225983	0.117315	0.158529	-0.407511	-0.290121	0.117503	0.270857	0.117503	0.270857	0.999839	ENSMUSG00000001440
E14	Npepps	0.0138981	-0.0454362	-0.0592005	0.506523	1.51609	1.45676	-0.0594264	0.570191	-0.0594264	0.570191	0.999839	ENSMUSG00000001441
E14	Mrpl10	-0.0323289	0.0158758	0.0482797	0.70955	-0.478203	-0.429998	0.0481611	0.770531	0.0481611	0.770531	0.999839	ENSMUSG00000001445
E14	Cyp51	-0.30175	-0.30799	-0.00617435	0.961045	-0.284392	-0.290632	-0.00617435	0.961125	-0.00617435	0.961125	0.999839	ENSMUSG00000001467
E14	Tcf25	0.160391	0.18851	0.0280771	0.741782	1.41966	1.44777	0.0280771	0.7827	0.0280771	0.7827	0.999839	ENSMUSG00000001472
E14	Tubb6	-0.364163	0.185629	0.550525	0.000294667	3.25841	3.8082	0.549756	4.8757e-05	0.550525	0.000294667	0.0855467	ENSMUSG00000001473
E14	Def8	0.0891663	0.287723	0.198717	0.0681037	-0.0238255	0.174731	0.198524	0.142613	0.198524	0.142613	0.999839	ENSMUSG00000001482
E14	Col1a1	-0.676186	-0.517499	0.15891	0.166562	0.982716	1.1414	0.15864	0.205463	0.15864	0.205463	0.999839	ENSMUSG00000001506
E14	Itga3	-0.333711	-0.0991629	0.234884	0.395091	0.736187	0.970734	0.234886	0.418158	0.234886	0.418158	0.999839	ENSMUSG00000001507
E14	Foxm1	-0.462814	-0.204266	0.258429	0.0241839	-1.494	-1.23545	0.258725	0.0824194	0.258725	0.0824194	0.930428	ENSMUSG00000001517
E14	Itfg2	0.0560579	0.0380696	-0.0175501	0.93643	0.630965	0.612976	-0.018012	0.935341	-0.0175501	0.93643	0.999839	ENSMUSG00000001518
E14	Tulp3	0.0692693	0.230469	0.161055	0.291013	-1.17076	-1.00956	0.161381	0.421025	0.161381	0.421025	0.999839	ENSMUSG00000001521
E14	Gtf2h4	-0.164163	0.141671	0.306133	0.0440481	0.83105	1.13688	0.305915	0.0824252	0.305915	0.0824252	0.930428	ENSMUSG00000001524
E14	Tubb5	-0.00618152	0.0448745	0.0511041	0.549395	0.264997	0.316053	0.0511041	0.635701	0.0511041	0.635701	0.999839	ENSMUSG00000001525
E14	Jup	0.0507344	0.473557	0.423188	0.00387267	1.49813	1.92095	0.423188	0.00568516	0.423188	0.00568516	0.38464	ENSMUSG00000001552
E14	Fkbp10	-0.435166	-0.240907	0.194666	0.308386	0.311619	0.505878	0.194296	0.373308	0.194296	0.373308	0.999839	ENSMUSG00000001555
E14	Nom1	-0.0668252	-0.0836458	-0.0167957	0.917798	-0.657329	-0.67415	-0.0167957	0.926041	-0.0167957	0.926041	0.999839	ENSMUSG00000001569
E14	Ergic1	-0.232684	-0.272933	-0.0404108	0.76398	-2.29137	-2.33162	-0.0404108	0.810735	-0.0404108	0.810735	0.999839	ENSMUSG00000001576
E14	Ifrd1	-0.069171	-0.217818	-0.148461	0.309337	-0.957341	-1.10599	-0.148484	0.415865	-0.148484	0.415865	0.999839	ENSMUSG00000001627
E14	Stk38l	-0.0896696	-0.374099	-0.284302	0.131961	0.288825	0.00439592	-0.284757	0.20044	-0.284757	0.20044	0.999839	ENSMUSG00000001630
E14	Brpf1	-0.142372	-0.0251026	0.117317	0.264625	1.24197	1.35924	0.117398	0.31735	0.117398	0.31735	0.999839	ENSMUSG00000001632
E14	Akr1b3	-0.119759	-0.151515	-0.0317188	0.790702	0.438929	0.407173	-0.0317188	0.81398	-0.0317188	0.81398	0.999839	ENSMUSG00000001642
E14	Gstt1	1.10168	0.256197	-0.845455	0.0201914	1.84927	1.00379	-0.844197	0.0216896	-0.844197	0.0216896	0.691682	ENSMUSG00000001663
E14	Gstt3	-0.292999	-1.48273	-1.19659	0.207268	1.68939	0.499657	-1.20599	0.193035	-1.19659	0.207268	0.999839	ENSMUSG00000001665
E14	Ddt	0.287688	-0.088514	-0.3761	0.00541079	1.27898	0.902777	-0.376254	0.011318	-0.376254	0.011318	0.521544	ENSMUSG00000001666
E14	Ddx18	-0.3028	-0.334181	-0.0313166	0.792576	0.523434	0.492053	-0.0314315	0.808914	-0.0314315	0.808914	0.999839	ENSMUSG00000001674
E14	Ubl3	0.0315672	-0.177672	-0.209163	0.0744985	-0.355692	-0.564931	-0.209263	0.14238	-0.209263	0.14238	0.999839	ENSMUSG00000001687
E14	Gramd3	-0.22998	-0.216778	0.0136559	0.940686	-1.59609	-1.58289	0.0134359	0.976586	0.0134359	0.976586	0.999839	ENSMUSG00000001700
E14	Eef1e1	0.139522	0.111733	-0.0277679	0.843198	-0.226677	-0.254467	-0.027574	0.865657	-0.027574	0.865657	0.999839	ENSMUSG00000001707
E14	Akt1	0.0721057	0.25713	0.185106	0.0438947	-1.72358	-1.53855	0.185106	0.111404	0.185106	0.111404	0.980442	ENSMUSG00000001729
E14	Cldn15	0.200992	-9.41019	-4.75358	0.761154	2.59055	-7.0208	-5.15403	0.512016	-4.75358	0.761154	0.999839	ENSMUSG00000001739
E14	Tcirg1	0.0781549	0.030563	-0.0470903	0.884531	1.30521	1.25762	-0.046655	0.885274	-0.046655	0.885274	0.999839	ENSMUSG00000001750
E14	Naglu	-0.304894	-0.214935	0.0901256	0.779534	-0.0535268	0.0364318	0.0900076	0.822902	0.0900076	0.822902	0.999839	ENSMUSG00000001751
E14	Coasy	0.0289074	0.0501892	0.0215847	0.866235	0.732336	0.753617	0.0212626	0.889077	0.0212626	0.889077	0.999839	ENSMUSG00000001755
E14	Smo	-0.358591	-0.417977	-0.0594295	0.771087	-4.22225	-4.28163	-0.0595133	0.817176	-0.0595133	0.817176	0.999839	ENSMUSG00000001761
E14	Tspan33	-0.346809	-0.11132	0.235595	0.507056	-0.668662	-0.433174	0.236733	0.60892	0.236733	0.60892	0.999839	ENSMUSG00000001763
E14	Crnkl1	-0.175267	-0.114347	0.0609437	0.621877	0.751459	0.812378	0.0609184	0.660426	0.0609184	0.660426	0.999839	ENSMUSG00000001767
E14	Rin2	-0.017448	0.156521	0.173814	0.382397	-1.08221	-0.908236	0.174457	0.507393	0.174457	0.507393	0.999839	ENSMUSG00000001768
E14	Chordc1	-0.0416738	-0.0382599	0.00338478	0.965721	0.637967	0.641381	0.00338478	0.977008	0.00338478	0.977008	0.999839	ENSMUSG00000001774
E14	Rtcb	-0.0909874	-0.0056314	0.0855048	0.366284	-0.204554	-0.119198	0.0854029	0.467476	0.0854029	0.467476	0.999839	ENSMUSG00000001783
E14	Pwp1	-0.143843	-0.145421	-0.00140093	0.996907	0.00682863	0.00525047	-0.00168112	0.990273	-0.00140093	0.996907	0.999839	ENSMUSG00000001785
E14	Fbxo7	-0.19549	-0.0891142	0.106809	0.579462	1.25431	1.36068	0.106378	0.585159	0.106378	0.585159	0.999839	ENSMUSG00000001786
E14	Capns1	0.115355	0.136828	0.0215504	0.816262	1.624	1.64547	0.0215504	0.841934	0.0215504	0.841934	0.999839	ENSMUSG00000001794
E14	Lrp3	0.185085	0.192598	0.00749352	0.945758	-2.40415	-2.39664	0.00793432	0.969062	0.00793432	0.969062	0.999839	ENSMUSG00000001802
E14	Folr1	1.32682	1.36647	0.0400455	0.865857	2.51825	2.5579	0.0404048	0.833627	0.0400455	0.865857	0.999839	ENSMUSG00000001827
E14	Clpb	-0.135917	-0.0600646	0.0759301	0.574739	1.27368	1.34953	0.0759811	0.597109	0.0759811	0.597109	0.999839	ENSMUSG00000001829
E14	Sept7	-0.0484933	-0.208676	-0.160107	0.13513	1.21711	1.05692	-0.160107	0.220642	-0.160107	0.220642	0.999839	ENSMUSG00000001833
E14	Zdhhc4	0.0622527	-0.35954	-0.422177	0.22933	-2.08821	-2.51	-0.421506	0.347285	-0.421506	0.347285	0.999839	ENSMUSG00000001844
E14	Rac1	0.0397365	0.0980484	0.0582703	0.490471	0.0371523	0.0954641	0.0582703	0.587304	0.0582703	0.587304	0.999839	ENSMUSG00000001847
E14	Nup214	-0.229438	-0.159524	0.0700329	0.548961	0.0202695	0.0901837	0.070001	0.627121	0.070001	0.627121	0.999839	ENSMUSG00000001855
E14	Aif1l	-0.25716	-0.141696	0.115464	0.277059	-0.790941	-0.675477	0.115464	0.399985	0.115464	0.399985	0.999839	ENSMUSG00000001864
E14	Ltbp1	-0.0085992	0.129584	0.138357	0.303425	0.406523	0.544707	0.138357	0.394617	0.138357	0.394617	0.999839	ENSMUSG00000001870
E14	Ugp2	0.00332829	-0.132285	-0.135426	0.24824	0.368816	0.233203	-0.135639	0.326473	-0.135639	0.326473	0.999839	ENSMUSG00000001891
E14	Trmt1	-0.0413746	0.0833356	0.124898	0.32289	0.857754	0.982465	0.124688	0.38397	0.124688	0.38397	0.999839	ENSMUSG00000001909
E14	Nacc1	-0.226124	-0.021741	0.204283	0.101183	-2.08886	-1.88448	0.204389	0.214292	0.204389	0.214292	0.999839	ENSMUSG00000001910
E14	Nfix	0.362861	0.691968	0.329139	5.40162e-05	0.687556	1.01666	0.329136	0.000786692	0.329136	0.000786692	0.155694	ENSMUSG00000001911
E14	Slc1a5	-0.697374	-0.730331	-0.0328114	0.898507	-0.915574	-0.948531	-0.0334547	0.904725	-0.0334547	0.904725	0.999839	ENSMUSG00000001918
E14	Uba1	-0.0123362	0.0957035	0.108062	0.382605	1.68642	1.79446	0.108027	0.293581	0.108062	0.382605	0.999839	ENSMUSG00000001924
E14	Vwf	-0.844894	-0.745531	0.0999138	0.768656	-0.0999978	-0.000634793	0.0976538	0.815175	0.0976538	0.815175	0.999839	ENSMUSG00000001930
E14	Siae	-0.509987	-0.468669	0.0416395	0.839042	0.709431	0.750749	0.0411553	0.851123	0.0411553	0.851123	0.999839	ENSMUSG00000001942
E14	Esam	-0.297113	-0.226457	0.0710338	0.747633	-0.114038	-0.0433822	0.0710338	0.794882	0.0710338	0.794882	0.999839	ENSMUSG00000001946
E14	Spa17	0.0133016	0.321909	0.309257	0.32107	0.431181	0.739788	0.309744	0.382716	0.309744	0.382716	0.999839	ENSMUSG00000001948
E14	Fam50a	-0.114114	-0.0946556	0.0196407	0.877606	0.845738	0.865196	0.0196407	0.894133	0.0196407	0.894133	0.999839	ENSMUSG00000001962
E14	Emd	-0.0641125	-0.200155	-0.135971	0.169528	1.37337	1.23733	-0.135945	0.235187	-0.135945	0.235187	0.999839	ENSMUSG00000001964
E14	Taco1	-0.170988	-0.0436694	0.12765	0.511628	0.398793	0.526111	0.12763	0.566473	0.12763	0.566473	0.999839	ENSMUSG00000001983
E14	Grik3	0.959024	1.03532	0.0759508	0.688784	-2.88646	-2.81016	0.0781205	0.788663	0.0781205	0.788663	0.999839	ENSMUSG00000001985
E14	Gria3	0.732367	0.271877	-0.460536	0.00389448	1.56825	1.10776	-0.460216	0.00566167	-0.460216	0.00566167	0.38464	ENSMUSG00000001986
E14	Sipa1l2	0.165163	0.373951	0.208863	0.0280366	0.443019	0.651808	0.208714	0.0755226	0.208714	0.0755226	0.914769	ENSMUSG00000001995
E14	Ap4e1	0.0360895	-0.0385793	-0.0748142	0.674856	0.165001	0.0903324	-0.0743867	0.706925	-0.0743867	0.706925	0.999839	ENSMUSG00000001998
E14	Blvra	0.199754	-0.0306075	-0.229911	0.300253	1.36147	1.13111	-0.229911	0.308039	-0.229911	0.308039	0.999839	ENSMUSG00000001999
E14	Pdzd4	0.26294	0.526859	0.263829	0.0455283	-1.6735	-1.40958	0.264318	0.13638	0.264318	0.13638	0.999839	ENSMUSG00000002006
E14	Idh3g	-0.0162059	-0.011503	0.00468893	0.957177	0.488747	0.49345	0.00468893	0.968239	0.00468893	0.968239	0.999839	ENSMUSG00000002010
E14	Pnck	0.443856	0.552441	0.108777	0.484283	1.27806	1.38665	0.109043	0.529263	0.109043	0.529263	0.999839	ENSMUSG00000002012
E14	Ssr4	0.0811405	-0.213408	-0.294562	0.0367074	0.606546	0.311998	-0.294485	0.0675451	-0.294485	0.0675451	0.903122	ENSMUSG00000002014
E14	Bcap31	-0.211385	-0.466637	-0.254915	0.132569	-0.0461403	-0.301393	-0.255133	0.213619	-0.255133	0.213619	0.999839	ENSMUSG00000002015
E14	Fam98a	0.0775214	-0.0707625	-0.148299	0.209466	-0.35889	-0.507174	-0.148299	0.299451	-0.148299	0.299451	0.999839	ENSMUSG00000002017
E14	Kmt2a	-0.0787357	-0.0103557	0.0681248	0.64554	-1.7667	-1.69832	0.0684317	0.635733	0.0681248	0.64554	0.999839	ENSMUSG00000002028
E14	Ift46	0.213197	0.266706	0.0536513	0.606374	0.13562	0.189129	0.0536062	0.678419	0.0536062	0.678419	0.999839	ENSMUSG00000002031
E14	Trappc6a	0.0824339	0.416207	0.334238	0.0934653	1.13616	1.46993	0.334242	0.135395	0.334242	0.135395	0.999839	ENSMUSG00000002043
E14	Supt6	-0.0506524	0.00925014	0.0597779	0.55916	-0.43946	-0.379557	0.0598538	0.641194	0.0598538	0.641194	0.999839	ENSMUSG00000002052
E14	Spag5	-0.449844	-0.47033	-0.0205414	0.867968	-0.251655	-0.27214	-0.0205414	0.883729	-0.0205414	0.883729	0.999839	ENSMUSG00000002055
E14	Unc119	-0.0682145	-0.0191547	0.0492937	0.664863	0.701631	0.750691	0.0490087	0.719683	0.0490087	0.719683	0.999839	ENSMUSG00000002058
E14	Rab34	0.245249	-0.108002	-0.353084	0.0514542	0.727121	0.373869	-0.353202	0.0817522	-0.353202	0.0817522	0.930428	ENSMUSG00000002059
E14	Sdf2	0.0969234	-0.0974211	-0.194145	0.207693	-0.509316	-0.703661	-0.194218	0.303296	-0.194218	0.303296	0.999839	ENSMUSG00000002064
E14	Ccne1	-0.725634	-0.479161	0.246804	0.155012	-0.353041	-0.106568	0.246288	0.240342	0.246288	0.240342	0.999839	ENSMUSG00000002068
E14	Bbc3	0.394458	-0.113324	-0.507867	0.195296	-1.09497	-1.60276	-0.507327	0.300826	-0.507327	0.300826	0.999839	ENSMUSG00000002083
E14	Psmc3	-0.133591	-0.0583313	0.0753186	0.405323	1.80788	1.88314	0.0753186	0.480245	0.0753186	0.480245	0.999839	ENSMUSG00000002102
E14	Acp2	-0.0352445	-0.128053	-0.0927339	0.566938	-1.20188	-1.29469	-0.0927339	0.643599	-0.0927339	0.643599	0.999839	ENSMUSG00000002103
E14	Slc39a13	-0.0305546	0.388956	0.419449	0.151327	-1.12427	-0.70476	0.421377	0.277698	0.421377	0.277698	0.999839	ENSMUSG00000002105
E14	Celf2	0.321035	0.297783	-0.0231576	0.775396	2.76389	2.74064	-0.02334	0.810743	-0.02334	0.810743	0.999839	ENSMUSG00000002107
E14	Nr1h3	-0.230362	0.144621	0.377472	0.434025	0.687202	1.06218	0.376662	0.475859	0.376662	0.475859	0.999839	ENSMUSG00000002108
E14	Ddb2	0.103765	0.059365	-0.0443687	0.91315	0.247404	0.203004	-0.0433197	0.914615	-0.0433197	0.914615	0.999839	ENSMUSG00000002109
E14	Spi1	-0.00420359	0.404143	0.409425	0.426431	-0.242856	0.16549	0.414036	0.522353	0.414036	0.522353	0.999839	ENSMUSG00000002111
E14	Sf3a1	-0.233193	-0.0793771	0.15372	0.100001	-0.0640973	0.0897185	0.15372	0.170782	0.15372	0.170782	0.999839	ENSMUSG00000002129
E14	Clgn	0.264874	-0.303085	-0.568044	0.153924	0.0849885	-0.482972	-0.567338	0.217638	-0.567338	0.217638	0.999839	ENSMUSG00000002190
E14	Vrk3	-0.0448503	-0.0233002	0.021785	0.872823	-0.482153	-0.460603	0.021785	0.905215	0.021785	0.905215	0.999839	ENSMUSG00000002205
E14	Smg9	0.059386	0.176836	0.117713	0.528865	-0.0841536	0.0332965	0.118059	0.612889	0.118059	0.612889	0.999839	ENSMUSG00000002210
E14	Paxip1	-0.279851	-0.125612	0.154231	0.276115	-1.47762	-1.32338	0.154138	0.413342	0.154138	0.413342	0.999839	ENSMUSG00000002221
E14	Rmnd5a	0.0129729	0.130774	0.117781	0.401557	-2.6367	-2.5189	0.118193	0.540982	0.118193	0.540982	0.999839	ENSMUSG00000002222
E14	Mov10	-0.261389	-0.285176	-0.0235837	0.907896	1.42686	1.40307	-0.0236556	0.905036	-0.0235837	0.907896	0.999839	ENSMUSG00000002227
E14	Rhoc	-0.189079	-0.0491261	0.1403	0.248434	1.5821	1.72206	0.140026	0.273087	0.140026	0.273087	0.999839	ENSMUSG00000002233
E14	Tead3	-0.247631	-0.109818	0.137729	0.500114	-0.224296	-0.0864832	0.137905	0.583879	0.137905	0.583879	0.999839	ENSMUSG00000002249
E14	Ppard	0.0624368	0.0636002	0.00106022	0.966062	-2.74026	-2.7391	0.00212044	0.994145	0.00212044	0.994145	0.999839	ENSMUSG00000002250
E14	Peg3	-0.185153	-0.171534	0.0138199	0.893474	-0.226354	-0.212735	0.0134985	0.92568	0.0134985	0.92568	0.999839	ENSMUSG00000002265
E14	Metrn	-0.255656	-0.22933	0.026	0.888416	-2.12637	-2.10005	0.0267027	0.930815	0.0267027	0.930815	0.999839	ENSMUSG00000002274
E14	Lmf1	-0.238701	-0.369507	-0.130583	0.536332	0.789023	0.658217	-0.130679	0.554973	-0.130679	0.554973	0.999839	ENSMUSG00000002279
E14	Narfl	0.125065	-0.0993412	-0.224373	0.167629	1.0611	0.836693	-0.224515	0.183981	-0.224515	0.183981	0.999839	ENSMUSG00000002280
E14	Angptl4	-0.21827	-0.180039	0.0389818	0.875362	0.306985	0.345216	0.0387141	0.900543	0.0387141	0.900543	0.999839	ENSMUSG00000002289
E14	Dbf4	-0.429961	-0.476812	-0.0469262	0.689786	-0.296969	-0.34382	-0.0469262	0.73498	-0.0469262	0.73498	0.999839	ENSMUSG00000002297
E14	Daxx	-0.0900014	-0.0709619	0.0191209	0.853173	0.815094	0.834133	0.0191209	0.875417	0.0191209	0.875417	0.999839	ENSMUSG00000002307
E14	Cd320	-0.073851	-0.174557	-0.100477	0.553932	0.476444	0.375738	-0.100647	0.603021	-0.100647	0.603021	0.999839	ENSMUSG00000002308
E14	Ipo4	-0.0817627	0.0760229	0.158037	0.157969	0.951758	1.10954	0.157962	0.225476	0.157962	0.225476	0.999839	ENSMUSG00000002319
E14	Tm9sf1	-0.25441	-0.262443	-0.00786328	0.951673	1.00252	0.994489	-0.00814411	0.951589	-0.00786328	0.951673	0.999839	ENSMUSG00000002320
E14	Irf9	0.0357204	-0.461433	-0.497527	0.0962227	-0.972984	-1.47014	-0.497664	0.177468	-0.497664	0.177468	0.999839	ENSMUSG00000002325
E14	Gmpr2	-0.0849828	-0.17542	-0.0904114	0.523952	0.452831	0.362394	-0.0904114	0.574079	-0.0904114	0.574079	0.999839	ENSMUSG00000002326
E14	Mdp1	0.0959186	0.108958	0.0132404	0.921371	-1.12552	-1.11248	0.0133792	0.948412	0.0133792	0.948412	0.999839	ENSMUSG00000002329
E14	Dhrs1	0.110591	0.0672077	-0.0434657	0.738933	0.135157	0.0917744	-0.0431413	0.770584	-0.0431413	0.770584	0.999839	ENSMUSG00000002332
E14	Ncan	0.143566	0.289819	0.14617	0.127972	-0.858733	-0.71248	0.14639	0.225769	0.14639	0.225769	0.999839	ENSMUSG00000002341
E14	Tmem161a	-0.0621564	-0.0462752	0.0159115	0.903694	0.191491	0.207373	0.0159115	0.926391	0.0159115	0.926391	0.999839	ENSMUSG00000002342
E14	Armc6	0.185399	0.251988	0.0667386	0.644784	0.0783261	0.144916	0.0667386	0.701823	0.0667386	0.701823	0.999839	ENSMUSG00000002343
E14	Borcs8	0.186977	0.0684806	-0.118515	0.397482	0.889463	0.770966	-0.118482	0.440428	-0.118482	0.440428	0.999839	ENSMUSG00000002345
E14	Slc25a42	0.325134	0.77141	0.446458	0.221927	-1.10694	-0.660662	0.450372	0.367503	0.450372	0.367503	0.999839	ENSMUSG00000002346
E14	Snx9	-0.276485	-0.347684	-0.0708479	0.812454	-0.475465	-0.546666	-0.0716351	0.832704	-0.0716351	0.832704	0.999839	ENSMUSG00000002365
E14	Ranbp3	-0.165407	-0.0667603	0.0985638	0.367456	-0.385461	-0.286815	0.0985638	0.469059	0.0985638	0.469059	0.999839	ENSMUSG00000002372
E14	Ndufa11	0.305609	0.216291	-0.0892888	0.455597	0.577352	0.488034	-0.0892888	0.522714	-0.0892888	0.522714	0.999839	ENSMUSG00000002379
E14	Nr2f6	-0.228814	-0.0719226	0.157066	0.601428	-2.22425	-2.06736	0.157795	0.720982	0.157795	0.720982	0.999839	ENSMUSG00000002393
E14	Use1	0.305774	0.162509	-0.143033	0.23353	0.52275	0.379485	-0.143057	0.308271	-0.143057	0.308271	0.999839	ENSMUSG00000002395
E14	Ocel1	0.396321	0.862587	0.467158	0.122443	-0.460941	0.00532396	0.469681	0.223376	0.469681	0.223376	0.999839	ENSMUSG00000002396
E14	Dyrk1b	0.163206	0.276226	0.113131	0.417191	0.307632	0.420652	0.113258	0.492064	0.113258	0.492064	0.999839	ENSMUSG00000002409
E14	Braf	0.0258316	-0.0261935	-0.0520939	0.75436	-2.14544	-2.19746	-0.0516487	0.803839	-0.0516487	0.803839	0.999839	ENSMUSG00000002413
E14	Ndufb2	0.2305	0.00212787	-0.228166	0.0507564	2.01491	1.78654	-0.228362	0.0824011	-0.228362	0.0824011	0.930428	ENSMUSG00000002416
E14	Hltf	-0.13756	-0.220985	-0.0832608	0.526596	0.975393	0.891968	-0.0832608	0.559684	-0.0832608	0.559684	0.999839	ENSMUSG00000002428
E14	Prpf6	-0.135377	-0.0331622	0.102211	0.587339	1.39957	1.50178	0.102383	0.483638	0.102211	0.587339	0.999839	ENSMUSG00000002455
E14	Rgs19	-0.0234847	0.101332	0.125005	0.367783	1.55751	1.68233	0.125026	0.413664	0.125026	0.413664	0.999839	ENSMUSG00000002458
E14	Rgs20	-0.179167	-0.114964	0.064451	0.621288	1.00033	1.06453	0.0643547	0.654902	0.0643547	0.654902	0.999839	ENSMUSG00000002459
E14	Abhd3	1.12517	0.703059	-0.421621	0.378842	1.37147	0.949354	-0.41747	0.410325	-0.41747	0.410325	0.999839	ENSMUSG00000002475
E14	Snrpd1	-0.0711202	-0.299348	-0.228153	0.0303298	0.66768	0.439451	-0.228351	0.0790912	-0.228351	0.0790912	0.923919	ENSMUSG00000002477
E14	Tchp	-0.126178	-0.0686706	0.0577123	0.770353	-0.828319	-0.770812	0.0579951	0.82568	0.0579951	0.82568	0.999839	ENSMUSG00000002486
E14	Tiam1	-0.217674	-0.0638426	0.153955	0.175567	0.807996	0.961827	0.15391	0.239427	0.15391	0.239427	0.999839	ENSMUSG00000002489
E14	Tsc2	-0.0253876	0.136881	0.162349	0.137243	-0.589206	-0.426938	0.162349	0.234305	0.162349	0.234305	0.999839	ENSMUSG00000002496
E14	Slc9a3r2	-0.1571	0.230069	0.387376	0.0646093	-0.115712	0.271457	0.387409	0.125213	0.387409	0.125213	0.999839	ENSMUSG00000002504
E14	Puf60	-0.111334	0.0466544	0.157981	0.096587	1.47314	1.63113	0.158001	0.150739	0.158001	0.150739	0.999839	ENSMUSG00000002524
E14	Golga2	0.0114624	0.319949	0.308621	0.0104214	0.132375	0.440862	0.308713	0.0316114	0.308713	0.0316114	0.775726	ENSMUSG00000002546
E14	Uck1	0.00313533	0.0811911	0.0778987	0.591353	-1.39362	-1.31556	0.0782962	0.690102	0.0782962	0.690102	0.999839	ENSMUSG00000002550
E14	Ikzf4	0.345269	0.503852	0.158077	0.618917	-2.22955	-2.07096	0.16205	0.73898	0.16205	0.73898	0.999839	ENSMUSG00000002578
E14	Mien1	0.346659	0.337411	-0.00920589	0.952089	-0.420607	-0.429855	-0.00902402	0.955287	-0.00902402	0.955287	0.999839	ENSMUSG00000002580
E14	Axl	-0.465424	-0.343478	0.122022	0.411417	-0.815212	-0.693266	0.121891	0.524619	0.121891	0.524619	0.999839	ENSMUSG00000002602
E14	Tgfb1	-0.472336	0.00631371	0.479888	0.221652	-1.07548	-0.596831	0.479811	0.353527	0.479811	0.353527	0.999839	ENSMUSG00000002603
E14	Ccdc97	-0.00177844	0.332756	0.334517	0.0267905	-0.854824	-0.52029	0.334682	0.0851232	0.334682	0.0851232	0.937555	ENSMUSG00000002608
E14	Zfp40	0.387648	-0.216836	-0.604169	0.00215873	1.00499	0.400503	-0.604282	0.00708815	-0.604282	0.00708815	0.437313	ENSMUSG00000002617
E14	Akap8l	0.108125	0.199071	0.0912278	0.675717	-0.535488	-0.444543	0.0915315	0.748958	0.0915315	0.748958	0.999839	ENSMUSG00000002625
E14	Pdcd2l	-0.0105386	0.0891121	0.09975	0.507659	0.657885	0.757535	0.0999006	0.555357	0.0999006	0.555357	0.999839	ENSMUSG00000002635
E14	Gtf2f1	-0.0275657	0.088494	0.116241	0.33215	-0.053136	0.0629236	0.116074	0.429739	0.116074	0.429739	0.999839	ENSMUSG00000002658
E14	Clpp	0.0308867	0.0495668	0.0188046	0.878253	0.0380102	0.0566902	0.0186702	0.90586	0.0186702	0.90586	0.999839	ENSMUSG00000002660
E14	Alkbh7	0.176236	0.326263	0.150991	0.473535	1.4996	1.64962	0.150396	0.516835	0.150396	0.516835	0.999839	ENSMUSG00000002661
E14	Med6	-0.114643	-0.244381	-0.129584	0.36058	1.69036	1.56062	-0.129873	0.384101	-0.129873	0.384101	0.999839	ENSMUSG00000002679
E14	Prkd1	-0.252271	-0.0276672	0.224771	0.157418	-0.705502	-0.480898	0.224792	0.263148	0.224792	0.263148	0.999839	ENSMUSG00000002688
E14	Lcp2	0.126834	0.0959781	-0.0306956	0.939567	0.940295	0.90944	-0.0292093	0.944018	-0.0292093	0.944018	0.999839	ENSMUSG00000002699
E14	Cse1l	-0.343529	-0.549858	-0.206243	0.0318227	1.77508	1.56875	-0.206442	0.0742767	-0.206442	0.0742767	0.909158	ENSMUSG00000002718
E14	Naa20	-0.00651831	0.194201	0.200832	0.0797311	0.766028	0.966747	0.200768	0.122483	0.200768	0.122483	0.99913	ENSMUSG00000002728
E14	Prkra	0.000699753	-0.134628	-0.135146	0.264384	0.0394342	-0.0958941	-0.135146	0.347933	-0.135146	0.347933	0.999839	ENSMUSG00000002731
E14	Fkbp7	-0.210008	0.0112676	0.221983	0.558684	0.776401	0.997676	0.222495	0.583089	0.222495	0.583089	0.999839	ENSMUSG00000002732
E14	Plekha3	0.0866304	0.404821	0.318362	0.278854	-3.5341	-3.21591	0.320236	0.465076	0.320236	0.465076	0.999839	ENSMUSG00000002733
E14	Ykt6	0.160447	0.271596	0.111079	0.312038	-2.1898	-2.07866	0.111266	0.453578	0.111266	0.453578	0.999839	ENSMUSG00000002741
E14	Baz1b	-0.346224	-0.206086	0.14023	0.116842	-0.417413	-0.277276	0.14023	0.217677	0.14023	0.217677	0.999839	ENSMUSG00000002748
E14	Pex6	-0.081927	0.192872	0.274479	0.201559	-0.408784	-0.133985	0.275082	0.222383	0.275082	0.222383	0.999839	ENSMUSG00000002763
E14	Mrpl2	-0.169765	-0.158614	0.0112291	0.916981	1.73383	1.74498	0.0112291	0.925272	0.0112291	0.925272	0.999839	ENSMUSG00000002767
E14	Mea1	0.139807	0.308035	0.168437	0.206674	-0.568993	-0.400764	0.168457	0.322357	0.168457	0.322357	0.999839	ENSMUSG00000002768
E14	Kdelr1	-0.211091	-0.409457	-0.198275	0.0619652	0.389533	0.191167	-0.198424	0.115322	-0.198424	0.115322	0.986558	ENSMUSG00000002778
E14	Tmem143	0.150179	0.396228	0.246482	0.346883	0.256472	0.50252	0.247115	0.422138	0.247115	0.422138	0.999839	ENSMUSG00000002781
E14	Ggct	0.520902	0.435098	-0.0859811	0.779349	0.743371	0.657566	-0.0845523	0.797002	-0.0845523	0.797002	0.999839	ENSMUSG00000002797
E14	Btbd6	0.229892	0.484204	0.254196	0.181253	-0.88016	-0.625848	0.255274	0.306989	0.255274	0.306989	0.999839	ENSMUSG00000002803
E14	Nudt14	0.0470104	0.0780672	0.031405	0.864311	0.215506	0.246562	0.031405	0.888379	0.031405	0.888379	0.999839	ENSMUSG00000002804
E14	Epdr1	-0.320061	-0.343313	-0.0231539	0.909092	-1.10846	-1.13171	-0.0231539	0.9179	-0.0231539	0.9179	0.999839	ENSMUSG00000002808
E14	Flii	-0.107037	-0.020125	0.0870646	0.41124	0.0620482	0.14896	0.0870646	0.495303	0.0870646	0.495303	0.999839	ENSMUSG00000002812
E14	Top3a	-0.213875	-0.137548	0.076518	0.578132	1.21172	1.28805	0.0763005	0.59471	0.0763005	0.59471	0.999839	ENSMUSG00000002814
E14	Atg4d	0.0723287	0.195844	0.123251	0.56559	-2.50946	-2.38594	0.124674	0.690186	0.124674	0.690186	0.999839	ENSMUSG00000002820
E14	Qtrt1	-0.133892	-0.135584	-0.00126063	0.99804	0.803407	0.801715	-0.00168085	0.992729	-0.00126063	0.99804	0.999839	ENSMUSG00000002825
E14	Hdgfrp2	-0.0953054	0.0968694	0.192117	0.0972976	-0.0823461	0.109829	0.192188	0.181954	0.192188	0.181954	0.999839	ENSMUSG00000002833
E14	Chaf1a	-0.505487	-0.376901	0.128578	0.255023	-0.438866	-0.31028	0.128578	0.350104	0.128578	0.350104	0.999839	ENSMUSG00000002835
E14	Adprh	-0.0331583	0.0856166	0.118898	0.228657	0.321742	0.440517	0.118822	0.320519	0.118822	0.320519	0.999839	ENSMUSG00000002844
E14	Tmem39a	-0.212897	-0.0906293	0.122424	0.527509	-0.66939	-0.547122	0.122607	0.624256	0.122607	0.624256	0.999839	ENSMUSG00000002845
E14	Timmdc1	0.0134096	0.298273	0.284972	0.069741	-1.17052	-0.885662	0.285337	0.162927	0.285337	0.162927	0.999839	ENSMUSG00000002846
E14	Mcm2	-0.71021	-0.428777	0.281423	0.00823311	0.0720884	0.353521	0.281544	0.0280098	0.281544	0.0280098	0.764075	ENSMUSG00000002870
E14	Tpra1	-0.0100926	0.0991192	0.109585	0.587815	0.945681	1.05489	0.109736	0.601996	0.109736	0.601996	0.999839	ENSMUSG00000002871
E14	Nab1	0.252121	0.281606	0.0294018	0.817573	-0.731506	-0.702022	0.0297647	0.860667	0.0297647	0.860667	0.999839	ENSMUSG00000002881
E14	Adgre5	0.101097	-0.518545	-0.619347	0.00788701	2.26571	1.64607	-0.619527	0.00625217	-0.619347	0.00788701	0.45015	ENSMUSG00000002885
E14	Il17ra	-0.198222	-0.332549	-0.134196	0.646286	-1.28625	-1.42058	-0.134196	0.704933	-0.134196	0.704933	0.999839	ENSMUSG00000002897
E14	Lamb1	-0.282688	-0.284694	-0.0019616	0.992696	1.26089	1.25888	-0.0019616	0.986945	-0.0019616	0.992696	0.999839	ENSMUSG00000002900
E14	Kcnn1	0.0104814	0.261071	0.250593	0.112203	-0.989884	-0.739295	0.251157	0.226155	0.251157	0.226155	0.999839	ENSMUSG00000002908
E14	Arrdc2	0.284491	0.223956	-0.0595105	0.905277	-0.693268	-0.753803	-0.0591644	0.905157	-0.0595105	0.905277	0.999839	ENSMUSG00000002910
E14	Ppp1r17	-0.776956	-1.95993	-1.19098	0.19434	0.701713	-0.481267	-1.21264	0.21208	-1.21264	0.21208	0.999839	ENSMUSG00000002930
E14	Cd36	0.460074	-0.898532	-1.35943	0.000735067	2.79723	1.43862	-1.35949	0.000207195	-1.35943	0.000735067	0.153448	ENSMUSG00000002944
E14	Map2k7	-0.00516116	0.188705	0.194041	0.0612715	1.30797	1.50184	0.193914	0.102195	0.193914	0.102195	0.972802	ENSMUSG00000002948
E14	Timm44	-0.0813549	-0.120113	-0.0385747	0.793166	-0.512595	-0.551353	-0.0387753	0.82467	-0.0387753	0.82467	0.999839	ENSMUSG00000002949
E14	Ap2a2	0.0138524	0.071384	0.057512	0.55161	-0.219515	-0.161983	0.057512	0.618281	0.057512	0.618281	0.999839	ENSMUSG00000002957
E14	Pnkp	0.00449581	0.101504	0.0976108	0.554013	2.08094	2.17795	0.097241	0.570488	0.097241	0.570488	0.999839	ENSMUSG00000002963
E14	Med25	-0.0863179	0.0436223	0.130052	0.190661	0.989067	1.11901	0.129958	0.293831	0.129958	0.293831	0.999839	ENSMUSG00000002968
E14	Clptm1	-0.238181	-0.280879	-0.0426238	0.759673	-0.86102	-0.903718	-0.0426238	0.800058	-0.0426238	0.800058	0.999839	ENSMUSG00000002981
E14	Relb	0.0834073	0.287647	0.205052	0.657195	1.34737	1.55161	0.206437	0.643204	0.205052	0.657195	0.999839	ENSMUSG00000002983
E14	Tomm40	-0.146323	0.0338107	0.180111	0.104514	0.857399	1.03753	0.180171	0.154598	0.180171	0.154598	0.999839	ENSMUSG00000002984
E14	Apoe	0.133963	0.320639	0.186895	0.092604	2.63758	2.82425	0.186657	0.0931858	0.186657	0.0931858	0.9566	ENSMUSG00000002985
E14	Hbp1	0.0534906	-0.0457489	-0.0991071	0.306191	1.20615	1.10691	-0.0993371	0.365204	-0.0993371	0.365204	0.999839	ENSMUSG00000002996
E14	Prkar2b	0.322557	0.438538	0.116042	0.20544	0.378294	0.494275	0.116042	0.30344	0.116042	0.30344	0.999839	ENSMUSG00000002997
E14	Cdkn1b	0.0987018	0.191833	0.0931537	0.276727	0.664755	0.757887	0.0931104	0.356505	0.0931104	0.356505	0.999839	ENSMUSG00000003031
E14	Ap1m1	0.150565	0.150929	0.000520125	0.989301	0.141884	0.142248	0.000520125	0.996311	0.000520125	0.996311	0.999839	ENSMUSG00000003033
E14	Rab8a	-0.0725127	0.0434099	0.116065	0.299219	-0.737959	-0.622037	0.115924	0.420722	0.115924	0.420722	0.999839	ENSMUSG00000003037
E14	Hmgn2	-0.0927984	-0.0946422	-0.00182147	0.998404	1.77515	1.7733	-0.00182147	0.988266	-0.00182147	0.998404	0.999839	ENSMUSG00000003038
E14	Fam32a	0.112118	0.226578	0.114417	0.382247	-1.53505	-1.42059	0.114705	0.523378	0.114705	0.523378	0.999839	ENSMUSG00000003039
E14	Stard3nl	0.260682	-0.0504049	-0.31124	0.0423934	-0.825505	-1.13659	-0.310845	0.104362	-0.310845	0.104362	0.975269	ENSMUSG00000003062
E14	Stk11	0.0266196	0.104271	0.0775646	0.481842	-1.18772	-1.11007	0.0778724	0.591318	0.0778724	0.591318	0.999839	ENSMUSG00000003068
E14	Efna2	-0.204542	0.109983	0.314875	0.205439	-2.47834	-2.16381	0.315152	0.374837	0.315152	0.374837	0.999839	ENSMUSG00000003070
E14	Atp5d	0.0121353	0.0906797	0.0786176	0.395012	1.44352	1.52207	0.0786176	0.471105	0.0786176	0.471105	0.999839	ENSMUSG00000003072
E14	Ppp5c	-0.101185	0.125724	0.227023	0.0308862	-0.317074	-0.0901651	0.227041	0.0822757	0.227041	0.0822757	0.930428	ENSMUSG00000003099
E14	Cdk12	-0.142809	-0.127234	0.015695	0.875318	0.876378	0.891954	0.015695	0.895575	0.015695	0.895575	0.999839	ENSMUSG00000003119
E14	Lipe	0.196474	0.0932159	-0.103072	0.491938	1.20896	1.1057	-0.103006	0.519351	-0.103006	0.519351	0.999839	ENSMUSG00000003123
E14	Pafah1b2	-0.00885219	0.0580125	0.0668792	0.434647	-0.396579	-0.329714	0.0668792	0.540092	0.0668792	0.540092	0.999839	ENSMUSG00000003131
E14	Tbc1d8	0.370015	0.589215	0.219121	0.32667	-0.365607	-0.146408	0.220201	0.429575	0.220201	0.429575	0.999839	ENSMUSG00000003134
E14	Cnot11	-0.142502	0.0147628	0.157288	0.147482	0.540324	0.697589	0.15718	0.212697	0.15718	0.212697	0.999839	ENSMUSG00000003135
E14	Slc2a3	-0.0588885	0.179916	0.238787	0.203589	-1.024	-0.785195	0.239331	0.329428	0.239331	0.329428	0.999839	ENSMUSG00000003153
E14	Foxj2	0.190653	0.514576	0.324071	0.117928	-1.17136	-0.847438	0.324924	0.245871	0.324924	0.245871	0.999839	ENSMUSG00000003154
E14	Sri	0.107926	0.0814625	-0.0262673	0.822373	1.0902	1.06374	-0.0262887	0.838523	-0.0262887	0.838523	0.999839	ENSMUSG00000003161
E14	Dgcr2	-0.224529	-0.0829567	0.14158	0.122831	-0.52741	-0.385837	0.14158	0.221164	0.14158	0.221164	0.999839	ENSMUSG00000003166
E14	Irf3	-0.00562053	0.137666	0.143872	0.329839	1.70699	1.85027	0.143382	0.405896	0.143382	0.405896	0.999839	ENSMUSG00000003184
E14	Bcl2l12	-0.344362	-0.33573	0.00883901	0.953039	0.581655	0.590287	0.00841811	0.964539	0.00841811	0.964539	0.999839	ENSMUSG00000003190
E14	Zfp959	0.129977	-0.266565	-0.396278	0.12298	0.201413	-0.19513	-0.396744	0.188787	-0.396744	0.188787	0.999839	ENSMUSG00000003198
E14	Mpnd	0.0846561	0.444124	0.359595	0.00114022	0.114984	0.474452	0.359583	0.00985501	0.359583	0.00985501	0.486021	ENSMUSG00000003199
E14	Sh3gl1	-0.0801718	0.0719884	0.152265	0.194555	-0.227123	-0.0749633	0.152203	0.2997	0.152203	0.2997	0.999839	ENSMUSG00000003200
E14	Ccdc94	-0.0180702	-0.0212979	-0.0029019	0.999963	-0.436696	-0.439924	-0.0029019	0.990613	-0.0029019	0.999963	0.999963	ENSMUSG00000003208
E14	Ranbp2	-0.22708	-0.3987	-0.171602	0.148519	-0.500993	-0.672613	-0.171602	0.236198	-0.171602	0.236198	0.999839	ENSMUSG00000003226
E14	Grk5	0.0373579	-0.122585	-0.159683	0.527202	-1.24961	-1.40955	-0.159727	0.613538	-0.159727	0.613538	0.999839	ENSMUSG00000003228
E14	Dvl3	-0.0608729	0.30997	0.37101	0.000482282	0.854993	1.22584	0.370798	0.00361368	0.370798	0.00361368	0.312892	ENSMUSG00000003233
E14	Abcf3	-0.058999	0.0896066	0.148629	0.245532	0.188639	0.337244	0.148693	0.329328	0.148693	0.329328	0.999839	ENSMUSG00000003234
E14	Eif2b5	-0.0696954	-0.114675	-0.0449552	0.699736	-0.321994	-0.366973	-0.0449552	0.744344	-0.0449552	0.744344	0.999839	ENSMUSG00000003235
E14	Cyth2	0.145239	0.306697	0.161477	0.0706337	1.2625	1.42396	0.16154	0.117449	0.16154	0.117449	0.991584	ENSMUSG00000003269
E14	Sult2b1	0.286734	-1.70946	-2.00797	0.0972992	4.79769	2.8015	-2.00978	0.0125923	-2.00797	0.0972992	0.967216	ENSMUSG00000003271
E14	Dlgap1	0.771531	0.962447	0.191125	0.264764	1.03055	1.22147	0.191463	0.331849	0.191463	0.331849	0.999839	ENSMUSG00000003279
E14	Plag1	-0.506529	-0.468614	0.0374295	0.86922	-1.09064	-1.05273	0.0374295	0.909502	0.0374295	0.909502	0.999839	ENSMUSG00000003282
E14	Hck	0.111837	-2.71632	-2.8029	0.0739853	9.67384	6.84568	-2.82869	0.0851737	-2.82869	0.0851737	0.937555	ENSMUSG00000003283
E14	Mrpl4	-0.0721693	0.215444	0.287924	0.0190298	0.97301	1.26062	0.287695	0.0441832	0.287695	0.0441832	0.833535	ENSMUSG00000003299
E14	Keap1	0.0108205	0.270619	0.260109	0.0316646	1.27201	1.53181	0.259857	0.076593	0.259857	0.076593	0.916852	ENSMUSG00000003308
E14	Glg1	-0.292166	-0.14125	0.151029	0.129517	-0.19139	-0.040474	0.15104	0.216138	0.15104	0.216138	0.999839	ENSMUSG00000003316
E14	Btbd2	-0.0313443	0.178836	0.210288	0.0764719	0.0374154	0.247596	0.210088	0.153851	0.210088	0.153851	0.999839	ENSMUSG00000003344
E14	Csnk1g2	-0.108865	0.19747	0.306363	0.0286804	-2.58615	-2.27981	0.306461	0.113146	0.306461	0.113146	0.980442	ENSMUSG00000003345
E14	Abhd17a	0.0891576	0.259902	0.17081	0.287388	-1.94274	-1.772	0.171287	0.435943	0.171287	0.435943	0.999839	ENSMUSG00000003346
E14	Mob3a	0.103556	0.197274	0.0937082	0.601427	-1.87785	-1.78413	0.093952	0.704051	0.093952	0.704051	0.999839	ENSMUSG00000003348
E14	Cacnb3	0.370845	0.385464	0.0144672	0.891157	-1.51817	-1.50355	0.0147887	0.922366	0.0147887	0.922366	0.999839	ENSMUSG00000003352
E14	Fkbp11	-0.41742	-1.25717	-0.843339	0.202238	0.639972	-0.199781	-0.851116	0.229552	-0.851116	0.229552	0.999839	ENSMUSG00000003355
E14	Ddx23	-0.211819	-0.0575666	0.154292	0.134761	-0.526898	-0.372646	0.154254	0.224898	0.154254	0.224898	0.999839	ENSMUSG00000003360
E14	Pld3	0.291447	0.138464	-0.152935	0.22734	1.12252	0.969534	-0.152911	0.291635	-0.152911	0.291635	0.999839	ENSMUSG00000003363
E14	Grik5	0.0554532	0.306261	0.250545	0.138343	-2.9611	-2.7103	0.251307	0.287788	0.251307	0.287788	0.999839	ENSMUSG00000003378
E14	Rabac1	0.178135	0.0697156	-0.108196	0.442991	1.34081	1.23239	-0.108196	0.482788	-0.108196	0.482788	0.999839	ENSMUSG00000003380
E14	Etv3	-0.132279	-0.000383264	0.131821	0.380073	-0.436135	-0.304239	0.132234	0.486514	0.132234	0.486514	0.999839	ENSMUSG00000003382
E14	Prkcsh	-0.27402	-0.342174	-0.0680514	0.468746	1.73354	1.66538	-0.0680514	0.516337	-0.0680514	0.516337	0.999839	ENSMUSG00000003402
E14	Elavl3	0.362871	0.529581	0.166853	0.0797667	-0.402386	-0.235676	0.166849	0.177033	0.166849	0.177033	0.999839	ENSMUSG00000003410
E14	Rab3b	0.522307	0.215224	-0.306456	0.169526	2.25463	1.94755	-0.306933	0.142404	-0.306456	0.169526	0.999839	ENSMUSG00000003411
E14	Fcgrt	-0.0911188	0.196936	0.288331	0.320936	0.360475	0.64853	0.288732	0.387713	0.288732	0.387713	0.999839	ENSMUSG00000003420
E14	Nosip	0.0359556	0.276223	0.240509	0.0503546	1.30801	1.54828	0.240205	0.0714193	0.240205	0.0714193	0.907012	ENSMUSG00000003421
E14	Pih1d1	0.00944319	0.0935321	0.084219	0.444766	1.4663	1.55039	0.0840204	0.49167	0.0840204	0.49167	0.999839	ENSMUSG00000003423
E14	Rps11	0.116039	-0.239195	-0.355205	0.000190021	0.487108	0.131873	-0.355185	0.00216234	-0.355185	0.00216234	0.245909	ENSMUSG00000003429
E14	Supt5	-0.113446	0.0215313	0.135022	0.249707	0.549338	0.684315	0.135022	0.348795	0.135022	0.348795	0.999839	ENSMUSG00000003435
E14	Dll3	-0.524058	-0.487953	0.0363797	0.835458	0.146197	0.182303	0.035936	0.863337	0.035936	0.863337	0.999839	ENSMUSG00000003436
E14	Paf1	-0.0700798	-0.0768024	-0.00673681	0.960031	0.195086	0.188364	-0.00673681	0.960543	-0.00673681	0.960543	0.999839	ENSMUSG00000003437
E14	Timm50	-0.160006	-0.201578	-0.0413695	0.733153	0.14396	0.102389	-0.0414963	0.772638	-0.0414963	0.772638	0.999839	ENSMUSG00000003438
E14	Med29	0.109696	-0.00676472	-0.116331	0.483942	0.556332	0.439871	-0.116331	0.529377	-0.116331	0.529377	0.999839	ENSMUSG00000003444
E14	Bicd1	0.176017	0.0169973	-0.158898	0.236605	0.538979	0.379959	-0.158898	0.315294	-0.158898	0.315294	0.999839	ENSMUSG00000003452
E14	Ncstn	-0.18692	-0.207828	-0.020938	0.878231	-0.0941271	-0.115035	-0.020938	0.892183	-0.020938	0.892183	0.999839	ENSMUSG00000003458
E14	Pex19	0.0260756	0.184019	0.158097	0.105142	-0.150525	0.00741816	0.158046	0.199518	0.158046	0.199518	0.999839	ENSMUSG00000003464
E14	Phyhip	-0.0357038	-0.541404	-0.506514	0.237645	-0.664162	-1.16986	-0.507609	0.32215	-0.507609	0.32215	0.999839	ENSMUSG00000003469
E14	Impdh1	0.0472482	0.0935411	0.0465794	0.686525	1.67496	1.72125	0.0463148	0.713336	0.0463148	0.713336	0.999839	ENSMUSG00000003500
E14	Dusp3	0.0249213	-0.0421933	-0.0671141	0.701118	0.739343	0.672228	-0.0670004	0.72356	-0.0670004	0.72356	0.999839	ENSMUSG00000003518
E14	Prodh	-0.242579	-0.256809	-0.0137841	0.973356	0.609077	0.594847	-0.0146457	0.968549	-0.0137841	0.973356	0.999839	ENSMUSG00000003526
E14	Dgcr14	0.017052	0.103951	0.0866865	0.563335	-0.675388	-0.588489	0.0870597	0.64303	0.0870597	0.64303	0.999839	ENSMUSG00000003527
E14	Slc25a1	0.0195167	0.212615	0.193202	0.124505	-0.717675	-0.524577	0.193426	0.218588	0.193426	0.218588	0.999839	ENSMUSG00000003528
E14	Dgcr6	0.103876	0.238795	0.135125	0.188807	0.998574	1.13349	0.135119	0.252727	0.135119	0.252727	0.999839	ENSMUSG00000003531
E14	Ddr1	-0.268928	-0.132252	0.136761	0.103697	0.891432	1.02811	0.136709	0.186783	0.136709	0.186783	0.999839	ENSMUSG00000003534
E14	Ier3	0.00563539	0.382189	0.376589	0.454145	-0.857786	-0.481233	0.381128	0.579731	0.381128	0.579731	0.999839	ENSMUSG00000003541
E14	Klc4	0.175104	0.433392	0.258539	0.0906365	-0.498158	-0.23987	0.258607	0.180469	0.258607	0.180469	0.999839	ENSMUSG00000003546
E14	Ercc1	0.058371	0.172025	0.114001	0.437752	1.08782	1.20147	0.113854	0.469403	0.113854	0.469403	0.999839	ENSMUSG00000003549
E14	As3mt	-0.0063675	-0.207009	-0.200577	0.484592	0.214095	0.0134538	-0.200677	0.538979	-0.200677	0.538979	0.999839	ENSMUSG00000003559
E14	Homer3	-0.087153	0.143181	0.230412	0.0441225	0.143769	0.374103	0.230346	0.108229	0.230346	0.108229	0.975283	ENSMUSG00000003573
E14	Crtc1	0.119265	0.35051	0.231047	0.119843	-1.06733	-0.836088	0.231472	0.223149	0.231472	0.223149	0.999839	ENSMUSG00000003575
E14	Rnf215	0.0626764	0.0817257	0.0192629	0.914889	-0.798367	-0.779318	0.019281	0.943146	0.019281	0.943146	0.999839	ENSMUSG00000003581
E14	Sec14l2	-0.251823	0.145543	0.398443	0.346861	-0.39227	0.00509529	0.400008	0.446283	0.400008	0.446283	0.999839	ENSMUSG00000003585
E14	Aven	-0.16623	0.0543426	0.220911	0.327257	0.250043	0.470615	0.220622	0.390529	0.220622	0.390529	0.999839	ENSMUSG00000003604
E14	Cp	0.0934803	0.0135208	-0.0781515	0.811935	2.96611	2.88615	-0.0798155	0.791597	-0.0781515	0.811935	0.999839	ENSMUSG00000003617
E14	Crot	-0.0667394	-0.423699	-0.356953	0.0272013	0.284285	-0.0726741	-0.356871	0.0534169	-0.356871	0.0534169	0.857498	ENSMUSG00000003623
E14	Rps6ka1	-0.270294	-0.0616524	0.208903	0.164542	1.91798	2.12662	0.208583	0.1453	0.208903	0.164542	0.999839	ENSMUSG00000003644
E14	Calb2	0.339307	0.241626	-0.0975671	0.625365	1.22352	1.12584	-0.0971596	0.630528	-0.0971596	0.630528	0.999839	ENSMUSG00000003657
E14	Snrnp200	-0.290031	-0.209746	0.0803693	0.422758	0.867036	0.94732	0.0804166	0.511247	0.0804166	0.511247	0.999839	ENSMUSG00000003660
E14	Ciao1	0.16586	0.245797	0.0800864	0.524144	1.19263	1.27257	0.0800385	0.599503	0.0800385	0.599503	0.999839	ENSMUSG00000003662
E14	Taf6l	-0.172235	-0.116725	0.0559214	0.677057	1.81146	1.86697	0.0556748	0.707218	0.0556748	0.707218	0.999839	ENSMUSG00000003680
E14	Insig2	0.181448	0.172999	-0.00817518	0.975945	-0.590455	-0.598904	-0.00817518	0.970722	-0.00817518	0.975945	0.999839	ENSMUSG00000003721
E14	Kpna6	-0.00515846	0.0900066	0.0953406	0.409558	-0.0903993	0.0047657	0.0952398	0.516085	0.0952398	0.516085	0.999839	ENSMUSG00000003731
E14	Man1a	-0.0318588	-0.399091	-0.367047	0.219076	0.519755	0.152522	-0.367326	0.266759	-0.367326	0.266759	0.999839	ENSMUSG00000003746
E14	Itpkc	0.00798803	0.31108	0.303074	0.185872	-0.842886	-0.539793	0.304043	0.306728	0.304043	0.306728	0.999839	ENSMUSG00000003752
E14	Coq8b	0.15365	0.33555	0.181931	0.284709	0.346412	0.528312	0.182305	0.354073	0.182305	0.354073	0.999839	ENSMUSG00000003762
E14	Brd8	-0.197471	-0.0975874	0.100055	0.287072	1.72623	1.82611	0.0998249	0.362719	0.0998249	0.362719	0.999839	ENSMUSG00000003778
E14	Kif20a	-0.493828	-0.538449	-0.0444479	0.643952	1.53422	1.4896	-0.0446724	0.674839	-0.0446724	0.674839	0.999839	ENSMUSG00000003779
E14	Farsa	-0.0779236	-0.0109739	0.0671084	0.510287	1.54184	1.60879	0.0668817	0.546448	0.0668817	0.546448	0.999839	ENSMUSG00000003808
E14	Gcdh	0.094105	0.0150749	-0.0787391	0.591388	0.519884	0.440854	-0.0791071	0.637832	-0.0791071	0.637832	0.999839	ENSMUSG00000003809
E14	Mast2	0.15101	0.182153	0.0311457	0.764703	-0.338472	-0.307328	0.0311457	0.822699	0.0311457	0.822699	0.999839	ENSMUSG00000003810
E14	Dnase2a	-0.152036	-0.469196	-0.316601	0.362801	1.33324	1.01608	-0.317722	0.367039	-0.317722	0.367039	0.999839	ENSMUSG00000003812
E14	Rad23a	-0.172296	-0.0216915	0.150614	0.269841	0.411826	0.562431	0.150792	0.325336	0.150792	0.325336	0.999839	ENSMUSG00000003813
E14	Calr	-0.247474	-0.362224	-0.114845	0.291876	-0.00137784	-0.116128	-0.114853	0.408091	-0.114853	0.408091	0.999839	ENSMUSG00000003814
E14	Syce2	-0.00256845	-0.0208991	-0.0183463	0.898206	0.638743	0.620412	-0.0183463	0.905251	-0.0183463	0.905251	0.999839	ENSMUSG00000003824
E14	Nfat5	0.112615	0.178201	0.0651595	0.688318	-0.329833	-0.264247	0.0656101	0.653653	0.0651595	0.688318	0.999839	ENSMUSG00000003847
E14	Nob1	0.0590683	0.101886	0.0431338	0.741896	0.666653	0.709471	0.0428095	0.783279	0.0428095	0.783279	0.999839	ENSMUSG00000003848
E14	Ppfia3	0.207349	1.29016	1.08409	0.000488413	1.15836	2.24116	1.08355	0.0267697	1.08355	0.0267697	0.758969	ENSMUSG00000003863
E14	Gys1	-0.137919	-0.17868	-0.0408377	0.766697	0.649743	0.608982	-0.0408377	0.785377	-0.0408377	0.785377	0.999839	ENSMUSG00000003865
E14	Ruvbl2	-0.125726	-0.0764137	0.049481	0.601937	1.11575	1.16506	0.0492361	0.66488	0.0492361	0.66488	0.999839	ENSMUSG00000003868
E14	Bax	0.100203	0.273498	0.173348	0.114648	0.513267	0.686561	0.17336	0.19921	0.17336	0.19921	0.999839	ENSMUSG00000003873
E14	Tfam	-0.119128	-0.207088	-0.0879051	0.408304	0.741618	0.653658	-0.0879051	0.483725	-0.0879051	0.483725	0.999839	ENSMUSG00000003923
E14	Zfp81	0.179735	-0.164684	-0.344436	0.0261819	-1.50781	-1.85223	-0.344501	0.0755754	-0.344501	0.0755754	0.914769	ENSMUSG00000003929
E14	Efnb3	0.145779	0.210512	0.0648351	0.701286	-2.48222	-2.41749	0.0652892	0.787938	0.0652892	0.787938	0.999839	ENSMUSG00000003934
E14	Mmd	0.171758	-0.445172	-0.616883	0.000162628	-2.32046	-2.93739	-0.617144	0.00311253	-0.617144	0.00311253	0.297719	ENSMUSG00000003948
E14	Hlf	-0.0134077	0.291499	0.304713	0.396432	-2.00729	-1.70239	0.307329	0.549737	0.307329	0.549737	0.999839	ENSMUSG00000003949
E14	Fam162a	0.00249734	-0.300122	-0.302536	0.0176324	0.55288	0.250261	-0.302657	0.0419266	-0.302657	0.0419266	0.825115	ENSMUSG00000003955
E14	Rpl8	0.0412785	0.0761463	0.0348674	0.674562	-0.625522	-0.590654	0.0348674	0.747908	0.0348674	0.747908	0.999839	ENSMUSG00000003970
E14	Ssbp2	0.0770468	0.0713847	-0.00547244	0.960956	0.412985	0.407323	-0.00573303	0.961584	-0.00573303	0.961584	0.999839	ENSMUSG00000003992
E14	Fancl	-0.363424	-0.413472	-0.0497307	0.733396	1.33975	1.28971	-0.0500557	0.737413	-0.0500557	0.737413	0.999839	ENSMUSG00000004018
E14	Brinp2	0.640285	0.877385	0.236968	0.271639	-1.89749	-1.66039	0.238848	0.435226	0.238848	0.435226	0.999839	ENSMUSG00000004031
E14	Gstm5	-0.0353266	-0.102268	-0.0668815	0.505206	2.11161	2.04467	-0.0668815	0.547584	-0.0668815	0.547584	0.999839	ENSMUSG00000004032
E14	Gstm7	0.40081	0.357076	-0.0435297	0.749343	1.06575	1.02202	-0.0434704	0.767426	-0.0434704	0.767426	0.999839	ENSMUSG00000004035
E14	Stat3	-0.0624023	-0.0145169	0.0479834	0.660444	1.6987	1.74658	0.0479315	0.681717	0.0479315	0.681717	0.999839	ENSMUSG00000004040
E14	Stat5a	-0.461305	0.22964	0.694399	0.363574	4.99915	5.6901	0.691392	0.00560404	0.694399	0.363574	0.999839	ENSMUSG00000004043
E14	Ptrf	-0.191556	0.214882	0.406383	0.0109716	-0.386842	0.0195952	0.406789	0.0377989	0.406789	0.0377989	0.803466	ENSMUSG00000004044
E14	Map3k11	-0.178544	-0.0911556	0.0877514	0.721269	-2.62255	-2.53516	0.0877514	0.811443	0.0877514	0.811443	0.999839	ENSMUSG00000004054
E14	Akt2	0.119102	0.281501	0.162412	0.0821276	0.174117	0.336515	0.162549	0.150511	0.162549	0.150511	0.999839	ENSMUSG00000004056
E14	Dnaja3	-0.105859	-0.0638567	0.0420658	0.720476	0.381898	0.4239	0.0419838	0.765025	0.0419838	0.765025	0.999839	ENSMUSG00000004069
E14	Hmox2	0.0337173	-0.0442314	-0.0776683	0.476007	1.77587	1.69793	-0.0779361	0.514781	-0.0779361	0.514781	0.999839	ENSMUSG00000004070
E14	Cdip1	0.0459995	0.0075367	-0.0382177	0.757765	0.205279	0.166816	-0.0385416	0.798903	-0.0385416	0.798903	0.999839	ENSMUSG00000004071
E14	Zak	-0.104763	-0.15701	-0.0524095	0.79359	-0.220584	-0.272831	-0.0519242	0.81981	-0.0519242	0.81981	0.999839	ENSMUSG00000004085
E14	Cwc15	0.0496079	-0.106605	-0.155933	0.207809	0.936078	0.779865	-0.15608	0.308018	-0.15608	0.308018	0.999839	ENSMUSG00000004096
E14	Dnmt1	-0.49813	-0.265376	0.232876	0.0787639	2.00285	2.23561	0.232838	0.0393847	0.232876	0.0787639	0.923295	ENSMUSG00000004099
E14	Ppan	-0.22971	0.0322785	0.262255	0.0790381	0.209909	0.471897	0.262024	0.140291	0.262024	0.140291	0.999839	ENSMUSG00000004100
E14	Angptl2	-0.483997	-0.450541	0.0332772	0.871343	-1.54777	-1.51431	0.0332772	0.917139	0.0332772	0.917139	0.999839	ENSMUSG00000004105
E14	Cacna1e	0.715318	0.815446	0.100053	0.510954	-0.9393	-0.839173	0.100813	0.620221	0.100813	0.620221	0.999839	ENSMUSG00000004110
E14	Cacna1b	0.274009	0.358804	0.0850375	0.540678	0.497132	0.581926	0.0851273	0.608712	0.0851273	0.608712	0.999839	ENSMUSG00000004113
E14	Trmt10a	-0.114213	-0.355431	-0.241117	0.222594	0.504977	0.263759	-0.241498	0.272779	-0.241498	0.272779	0.999839	ENSMUSG00000004127
E14	Etv1	-0.0795326	-0.176834	-0.0969504	0.515538	2.27499	2.17769	-0.097265	0.484155	-0.0969504	0.515538	0.999839	ENSMUSG00000004151
E14	Psap	-0.0805497	-0.0936315	-0.0130863	0.880635	2.34054	2.32745	-0.0130585	0.893222	-0.0130585	0.893222	0.999839	ENSMUSG00000004207
E14	Ikbkg	-0.052328	0.281409	0.333823	0.0015038	1.62398	1.95772	0.333893	0.00640433	0.333893	0.00640433	0.405708	ENSMUSG00000004221
E14	Wars2	0.0366683	-0.0398023	-0.0760723	0.736415	0.0655402	-0.0109306	-0.0760723	0.770596	-0.0760723	0.770596	0.999839	ENSMUSG00000004233
E14	Atn1	0.0500331	0.207776	0.157624	0.225564	-1.05825	-0.900511	0.157841	0.338	0.157841	0.338	0.999839	ENSMUSG00000004263
E14	Phb2	-0.121356	0.00379468	0.12526	0.211828	-0.523626	-0.398475	0.125097	0.326857	0.125097	0.326857	0.999839	ENSMUSG00000004264
E14	Ptpn6	-0.150718	0.321842	0.473495	0.225693	2.3114	2.78396	0.473491	0.10783	0.473495	0.225693	0.999839	ENSMUSG00000004266
E14	Eno2	0.550633	0.71475	0.164234	0.237736	1.372	1.53611	0.164522	0.276969	0.164522	0.276969	0.999839	ENSMUSG00000004267
E14	Emg1	-0.00894038	-0.152985	-0.144012	0.239586	-1.30585	-1.4499	-0.144143	0.351944	-0.144143	0.351944	0.999839	ENSMUSG00000004268
E14	Lpcat3	-0.25501	-0.299241	-0.0443385	0.85869	-0.611399	-0.655629	-0.0443385	0.873999	-0.0443385	0.873999	0.999839	ENSMUSG00000004270
E14	Atp6v1f	0.247181	0.228112	-0.0188592	0.868292	0.766233	0.747165	-0.0188592	0.88036	-0.0188592	0.88036	0.999839	ENSMUSG00000004285
E14	Clcn5	-0.560137	-0.637793	-0.0778611	0.645989	-0.636305	-0.713962	-0.0778611	0.695908	-0.0778611	0.695908	0.999839	ENSMUSG00000004317
E14	Clcn3	-0.0625507	-0.213474	-0.150766	0.157908	0.306303	0.155379	-0.150807	0.242063	-0.150807	0.242063	0.999839	ENSMUSG00000004319
E14	Hif3a	-0.62326	-0.339416	0.283856	0.0622247	-0.326224	-0.0423795	0.283856	0.140099	0.283856	0.140099	0.999839	ENSMUSG00000004328
E14	Pde1c	0.0523932	0.244587	0.192561	0.206368	1.10384	1.29603	0.192283	0.236399	0.192283	0.236399	0.999839	ENSMUSG00000004347
E14	Utp20	-0.344173	-0.442764	-0.0986377	0.479159	0.164248	0.0656573	-0.0986701	0.543324	-0.0986701	0.543324	0.999839	ENSMUSG00000004356
E14	Cul3	-0.00526097	-0.238541	-0.233283	0.0504963	0.233771	0.000490903	-0.233143	0.119391	-0.233143	0.119391	0.992858	ENSMUSG00000004364
E14	Sst	0.407816	-0.00600102	-0.413657	0.0635721	0.647345	0.233528	-0.413404	0.0992211	-0.413404	0.0992211	0.969438	ENSMUSG00000004366
E14	Large1	0.111298	0.15757	0.0464263	0.701923	-0.555903	-0.509631	0.0464263	0.764146	0.0464263	0.764146	0.999839	ENSMUSG00000004383
E14	Ddx56	-0.197062	0.00181439	0.19899	0.115939	0.141751	0.340627	0.198854	0.193773	0.198854	0.193773	0.999839	ENSMUSG00000004393
E14	Tmed4	-0.0330038	-0.0478726	-0.0148224	0.921021	-0.991222	-1.00609	-0.0148224	0.929871	-0.0148224	0.929871	0.999839	ENSMUSG00000004394
E14	Col26a1	-0.486204	-0.290188	0.195974	0.214531	-0.315835	-0.11982	0.196082	0.312059	0.196082	0.312059	0.999839	ENSMUSG00000004415
E14	Bid	0.204459	0.281684	0.0775556	0.673626	-0.0163596	0.0608648	0.0776893	0.731606	0.0776893	0.731606	0.999839	ENSMUSG00000004446
E14	Ralb	-0.0756443	0.000608638	0.0762336	0.602791	-0.797266	-0.721013	0.0762336	0.687676	0.0762336	0.687676	0.999839	ENSMUSG00000004451
E14	Ppp1cc	-0.0974778	-0.0720078	0.0255955	0.745137	0.992675	1.01815	0.0253729	0.801615	0.0253729	0.801615	0.999839	ENSMUSG00000004455
E14	Dnajb11	-0.248377	-0.275149	-0.0265743	0.826051	0.940281	0.913509	-0.026857	0.845253	-0.026857	0.845253	0.999839	ENSMUSG00000004460
E14	Tbccd1	0.00216708	-0.153995	-0.156428	0.557294	-1.43729	-1.59345	-0.156428	0.638418	-0.156428	0.638418	0.999839	ENSMUSG00000004462
E14	Zfp324	0.164765	0.155411	-0.00961593	0.981091	-1.36379	-1.37315	-0.00869397	0.973819	-0.00961593	0.981091	0.999839	ENSMUSG00000004500
E14	Gab2	0.262405	0.470291	0.20803	0.16246	-0.643564	-0.435678	0.208073	0.280752	0.208073	0.280752	0.999839	ENSMUSG00000004508
E14	Coro1c	-0.0159283	0.116438	0.132492	0.140705	-0.0512525	0.0811134	0.132492	0.242155	0.132492	0.242155	0.999839	ENSMUSG00000004530
E14	Tax1bp1	0.00226053	-0.0572734	-0.0595795	0.558189	0.286374	0.22684	-0.0595795	0.623848	-0.0595795	0.623848	0.999839	ENSMUSG00000004535
E14	Ndrg2	-0.0207106	-0.051566	-0.0307889	0.753517	0.706321	0.675465	-0.030875	0.786558	-0.030875	0.786558	0.999839	ENSMUSG00000004558
E14	Mettl17	0.146974	-0.0666787	-0.213588	0.186006	1.49407	1.28042	-0.213586	0.198477	-0.213586	0.198477	0.999839	ENSMUSG00000004561
E14	Arhgef40	-0.264927	-0.211605	0.0534878	0.611403	1.96481	2.01813	0.0533371	0.65801	0.0533371	0.65801	0.999839	ENSMUSG00000004562
E14	Pnpla6	-0.0235629	-0.131055	-0.107219	0.46235	1.27571	1.16822	-0.107504	0.478026	-0.107504	0.478026	0.999839	ENSMUSG00000004565
E14	Mcoln1	0.0087109	-0.00502953	-0.0138902	0.968742	-0.629053	-0.642793	-0.0132288	0.96244	-0.0138902	0.968742	0.999839	ENSMUSG00000004567
E14	Arhgef18	0.185853	0.287075	0.101052	0.47703	-0.776825	-0.675602	0.10131	0.573864	0.10131	0.573864	0.999839	ENSMUSG00000004568
E14	Pkn2	-0.262169	-0.394054	-0.131765	0.181872	0.427606	0.295721	-0.131924	0.254554	-0.131924	0.254554	0.999839	ENSMUSG00000004591
E14	Cd33	0.321007	0.515152	0.195581	0.676276	0.32361	0.517755	0.199026	0.719461	0.199026	0.719461	0.999839	ENSMUSG00000004609
E14	Etfb	0.0437617	0.0637586	0.020024	0.859881	0.838758	0.858755	0.019934	0.885876	0.019934	0.885876	0.999839	ENSMUSG00000004610
E14	Stxbp2	-0.0502469	0.071781	0.122419	0.536715	-0.415632	-0.293604	0.122601	0.628959	0.122601	0.628959	0.999839	ENSMUSG00000004626
E14	Sgce	-0.169348	-0.400033	-0.230247	0.184909	2.40316	2.17248	-0.230578	0.185971	-0.230578	0.185971	0.999839	ENSMUSG00000004631
E14	Chn2	0.201632	0.0208617	-0.180739	0.231498	0.347647	0.166877	-0.180745	0.303046	-0.180745	0.303046	0.999839	ENSMUSG00000004633
E14	Wwox	0.077621	-0.156421	-0.233991	0.243851	2.0059	1.77186	-0.234166	0.205281	-0.233991	0.243851	0.999839	ENSMUSG00000004637
E14	Slbp	-0.395348	-0.34024	0.0552557	0.544127	2.12309	2.17819	0.0550301	0.588723	0.0550301	0.588723	0.999839	ENSMUSG00000004642
E14	Aqp1	1.09668	0.991769	-0.105156	0.753389	-1.11896	-1.22387	-0.100998	0.804775	-0.100998	0.804775	0.999839	ENSMUSG00000004655
E14	Arid3b	0.093432	0.370502	0.277425	0.21023	-0.221143	0.0559262	0.277894	0.307969	0.277894	0.307969	0.999839	ENSMUSG00000004661
E14	Cnn2	-0.318867	-0.302619	0.0164115	0.908873	0.767031	0.783279	0.0160298	0.928879	0.0160298	0.928879	0.999839	ENSMUSG00000004665
E14	Polr2e	0.0674104	0.0448766	-0.0225825	0.846278	-0.150579	-0.173112	-0.0225825	0.867468	-0.0225825	0.867468	0.999839	ENSMUSG00000004667
E14	Myo9b	-0.176255	-0.161678	0.0146431	0.886565	0.489498	0.504074	0.0146431	0.90488	0.0146431	0.90488	0.999839	ENSMUSG00000004677
E14	Hdac9	0.3132	0.427941	0.114945	0.388771	1.29533	1.41007	0.115033	0.429465	0.115033	0.429465	0.999839	ENSMUSG00000004698
E14	Mtfp1	-0.0818923	0.0538999	0.136502	0.724744	-1.18427	-1.04847	0.138282	0.806045	0.138282	0.806045	0.999839	ENSMUSG00000004748
E14	Rab23	0.0652993	-0.00352014	-0.0686138	0.626555	-0.300234	-0.369054	-0.0686138	0.685844	-0.0686138	0.685844	0.999839	ENSMUSG00000004768
E14	Rab11a	0.111869	-0.00323772	-0.114952	0.252823	0.861596	0.746489	-0.115132	0.34833	-0.115132	0.34833	0.999839	ENSMUSG00000004771
E14	Eif2b2	-0.0941355	-0.00151225	0.0925732	0.432335	0.053141	0.145764	0.092788	0.51912	0.092788	0.51912	0.999839	ENSMUSG00000004788
E14	Dlst	-0.107527	-0.0720319	0.0354472	0.727899	-0.541301	-0.505806	0.0354472	0.786278	0.0354472	0.786278	0.999839	ENSMUSG00000004789
E14	Ulk2	0.254343	0.368143	0.113759	0.430958	-3.1662	-3.0524	0.114211	0.577329	0.114211	0.577329	0.999839	ENSMUSG00000004798
E14	Ccl24	0.0688145	-0.143533	-0.216088	0.835217	0.246719	0.0343698	-0.212087	0.833662	-0.216088	0.835217	0.999839	ENSMUSG00000004814
E14	Dgkq	-0.0235847	0.181751	0.205148	0.414422	-0.975939	-0.770604	0.206081	0.532605	0.206081	0.532605	0.999839	ENSMUSG00000004815
E14	Grap	0.0869481	0.189791	0.103272	0.72469	-0.535088	-0.432246	0.103831	0.791082	0.103831	0.791082	0.999839	ENSMUSG00000004837
E14	Chmp2b	0.0141897	-0.253599	-0.267687	0.0893107	-0.423756	-0.691545	-0.267647	0.161605	-0.267647	0.161605	0.999839	ENSMUSG00000004843
E14	Plod3	-0.0187352	-0.337171	-0.318399	0.0896288	-0.913794	-1.23223	-0.318446	0.170866	-0.318446	0.170866	0.999839	ENSMUSG00000004846
E14	Ap1s1	0.0358885	0.0765952	0.0406262	0.706388	-0.595712	-0.555005	0.0407495	0.771145	0.0407495	0.771145	0.999839	ENSMUSG00000004849
E14	Srpk1	-0.159639	-0.0694452	0.090154	0.367058	-0.390099	-0.299905	0.0901305	0.46835	0.0901305	0.46835	0.999839	ENSMUSG00000004865
E14	Lbr	-0.587893	-0.70102	-0.113018	0.340269	-0.25851	-0.371637	-0.113329	0.421941	-0.113329	0.421941	0.999839	ENSMUSG00000004880
E14	Crabp2	-1.26843	-1.43013	-0.161906	0.34875	0.184723	0.0230193	-0.162323	0.389466	-0.162323	0.389466	0.999839	ENSMUSG00000004885
E14	Nes	-0.291757	-0.046301	0.245453	0.00473421	1.01574	1.2612	0.245548	0.0235845	0.245548	0.0235845	0.713105	ENSMUSG00000004891
E14	Bcan	0.179365	0.20932	0.0300357	0.838511	-0.796992	-0.767037	0.0304587	0.879362	0.0304587	0.879362	0.999839	ENSMUSG00000004892
E14	Prcc	-0.0352047	0.160392	0.195632	0.0895336	-0.232609	-0.0370124	0.19559	0.168882	0.19559	0.168882	0.999839	ENSMUSG00000004895
E14	Rrnad1	0.0675822	0.383215	0.315666	0.100754	-0.186781	0.128852	0.316312	0.173158	0.316312	0.173158	0.999839	ENSMUSG00000004896
E14	Hdgf	-0.211041	-0.1252	0.0857701	0.361674	-1.1272	-1.04136	0.0859555	0.476383	0.0859555	0.476383	0.999839	ENSMUSG00000004897
E14	Thop1	-0.14765	0.0753175	0.223052	0.0762948	0.214506	0.437473	0.2232	0.144712	0.2232	0.144712	0.999839	ENSMUSG00000004929
E14	Apba3	0.0309391	0.349447	0.318356	0.199166	-2.2803	-1.9618	0.319476	0.365232	0.319476	0.365232	0.999839	ENSMUSG00000004931
E14	Matk	0.184549	0.136886	-0.0463134	0.907561	1.31564	1.26798	-0.0463134	0.906704	-0.0463134	0.907561	0.999839	ENSMUSG00000004933
E14	Pias4	-0.114366	-0.0475974	0.0669755	0.620361	0.741706	0.808475	0.0669153	0.675348	0.0669153	0.675348	0.999839	ENSMUSG00000004934
E14	Map2k1	-0.110246	-0.0920085	0.0183458	0.882684	0.015787	0.034024	0.0183458	0.90549	0.0183458	0.90549	0.999839	ENSMUSG00000004936
E14	Sgta	0.0418315	0.24097	0.199039	0.0606969	-0.394508	-0.195369	0.199163	0.142459	0.199163	0.142459	0.999839	ENSMUSG00000004937
E14	Tmem242	0.0591937	0.183117	0.124032	0.29612	0.2518	0.375723	0.123995	0.398095	0.123995	0.398095	0.999839	ENSMUSG00000004945
E14	Dtx2	0.0659183	0.229389	0.163936	0.264152	1.19273	1.3562	0.163727	0.314303	0.163727	0.314303	0.999839	ENSMUSG00000004947
E14	Hspb1	0.709649	0.110663	-0.598424	0.261898	2.17007	1.57109	-0.596315	0.228304	-0.598424	0.261898	0.999839	ENSMUSG00000004951
E14	Syt5	0.546715	0.642458	0.0956981	0.632082	-0.464206	-0.368462	0.0966999	0.713788	0.0966999	0.713788	0.999839	ENSMUSG00000004961
E14	Hnrnpa2b1	-0.123197	-0.25401	-0.130845	0.169277	2.9224	2.79158	-0.130772	0.272517	-0.130772	0.272517	0.999839	ENSMUSG00000004980
E14	Ccdc130	0.0097193	0.309982	0.300553	0.215659	0.150041	0.450303	0.300872	0.293482	0.300872	0.293482	0.999839	ENSMUSG00000004994
E14	Mri1	-0.0874907	0.0615863	0.149254	0.504487	0.697056	0.846133	0.149285	0.545195	0.149285	0.545195	0.999839	ENSMUSG00000004996
E14	Prkacb	0.181877	0.209408	0.0276766	0.761955	0.883436	0.910967	0.0275918	0.815271	0.0275918	0.815271	0.999839	ENSMUSG00000005034
E14	Sgsh	-0.394013	-0.310799	0.0835041	0.798024	-0.697273	-0.614059	0.0835041	0.852989	0.0835041	0.852989	0.999839	ENSMUSG00000005043
E14	Chd5	0.547118	0.606221	0.0591765	0.747926	0.321085	0.380188	0.0597034	0.788199	0.0597034	0.788199	0.999839	ENSMUSG00000005045
E14	Cstb	0.183481	0.120119	-0.0633825	0.684144	0.694889	0.631526	-0.0633655	0.714822	-0.0633655	0.714822	0.999839	ENSMUSG00000005054
E14	Sh2b2	0.0853309	0.371849	0.286797	0.0819286	0.364369	0.650888	0.286844	0.161267	0.286844	0.161267	0.999839	ENSMUSG00000005057
E14	Pex5	0.0895732	0.174937	0.0855051	0.449248	1.92908	2.01444	0.0854031	0.500168	0.0854031	0.500168	0.999839	ENSMUSG00000005069
E14	Jkamp	0.135979	0.0644868	-0.0716013	0.625553	-0.0729057	-0.144398	-0.0712341	0.679394	-0.0712341	0.679394	0.999839	ENSMUSG00000005078
E14	Cd44	-0.390965	-0.734414	-0.338896	0.52465	1.97092	1.62747	-0.345305	0.527777	-0.345305	0.527777	0.999839	ENSMUSG00000005087
E14	Slc1a2	-0.100594	0.00395858	0.104634	0.393572	0.224681	0.329233	0.104765	0.474232	0.104765	0.474232	0.999839	ENSMUSG00000005089
E14	Eif2ak4	-0.128496	-0.0786145	0.0501629	0.67211	1.37543	1.42531	0.0500231	0.728718	0.0500231	0.728718	0.999839	ENSMUSG00000005102
E14	Wdr1	0.0141124	0.108671	0.0945453	0.310262	0.5595	0.654059	0.0945453	0.394319	0.0945453	0.394319	0.999839	ENSMUSG00000005103
E14	Wisp1	-0.296206	0.0972998	0.394179	0.455451	-1.84972	-1.45621	0.398582	0.613291	0.398582	0.613291	0.999839	ENSMUSG00000005124
E14	Ndrg1	0.957272	1.00825	0.0510455	0.692232	0.412362	0.46334	0.0513706	0.740698	0.0513706	0.740698	0.999839	ENSMUSG00000005125
E14	Man2b1	-0.279692	-0.303402	-0.0238796	0.922462	-0.336451	-0.360161	-0.0238796	0.925702	-0.0238796	0.925702	0.999839	ENSMUSG00000005142
E14	Klf5	0.0150841	-0.873339	-0.895027	0.163663	1.87251	0.984091	-0.891999	0.125863	-0.895027	0.163663	0.999839	ENSMUSG00000005148
E14	Wdr83	0.18777	0.102457	-0.0852863	0.633646	0.251319	0.166005	-0.0852295	0.67985	-0.0852295	0.67985	0.999839	ENSMUSG00000005150
E14	Prdx2	0.189889	-0.000395649	-0.190326	0.0169296	2.52224	2.33195	-0.19029	0.0475278	-0.19029	0.0475278	0.840017	ENSMUSG00000005161
E14	Polr2a	-0.221481	-0.119569	0.101985	0.289024	0.677233	0.779145	0.101838	0.366222	0.101838	0.366222	0.999839	ENSMUSG00000005198
E14	Senp3	-0.129191	-0.0399356	0.0892869	0.393322	-0.30877	-0.219514	0.0892869	0.501087	0.0892869	0.501087	0.999839	ENSMUSG00000005204
E14	Plekha8	-0.0686325	-0.206478	-0.13778	0.439485	-2.35653	-2.49437	-0.13778	0.550183	-0.13778	0.550183	0.999839	ENSMUSG00000005225
E14	Spc25	-0.379668	-0.558098	-0.178328	0.167672	0.998465	0.820036	-0.178399	0.256683	-0.178399	0.256683	0.999839	ENSMUSG00000005233
E14	Ufd1l	-0.0550715	-0.212287	-0.157006	0.125706	1.41614	1.25892	-0.157285	0.167379	-0.157285	0.167379	0.999839	ENSMUSG00000005262
E14	Zfp287	0.256996	0.0725608	-0.18432	0.256023	0.845137	0.660702	-0.184099	0.304772	-0.184099	0.304772	0.999839	ENSMUSG00000005267
E14	Letm1	0.0403729	0.029853	-0.0105958	0.940809	-0.569835	-0.580355	-0.0102747	0.945464	-0.0102747	0.945464	0.999839	ENSMUSG00000005299
E14	Ubqln1	-0.0656566	0.0276989	0.0935102	0.334394	0.9765	1.06986	0.0932608	0.438957	0.0932608	0.438957	0.999839	ENSMUSG00000005312
E14	Cadm3	0.22641	0.250275	0.0240053	0.820086	-0.747075	-0.72321	0.0238909	0.865069	0.0238909	0.865069	0.999839	ENSMUSG00000005338
E14	Txn2	0.122934	0.105617	-0.0171647	0.86325	0.349809	0.332492	-0.0171647	0.881673	-0.0171647	0.881673	0.999839	ENSMUSG00000005354
E14	Slc1a3	-0.0408622	-0.0530921	-0.0120501	0.924949	-0.284083	-0.296313	-0.0122077	0.931936	-0.0122077	0.931936	0.999839	ENSMUSG00000005360
E14	Crbn	0.0426583	-0.104161	-0.146656	0.255094	1.07539	0.928568	-0.14694	0.30849	-0.14694	0.30849	0.999839	ENSMUSG00000005362
E14	Msh6	-0.487422	-0.443828	0.0437957	0.681166	0.449931	0.493525	0.0435113	0.738331	0.0435113	0.738331	0.999839	ENSMUSG00000005370
E14	Fbxo11	0.110951	-0.023422	-0.134271	0.205018	-0.555875	-0.690248	-0.134408	0.305455	-0.134408	0.305455	0.999839	ENSMUSG00000005371
E14	Tbl2	-0.278619	-0.212473	0.0661862	0.691044	-1.19085	-1.1247	0.0661862	0.768212	0.0661862	0.768212	0.999839	ENSMUSG00000005374
E14	Wbscr22	-0.127946	-0.0984466	0.0297127	0.789485	1.34279	1.37229	0.0294297	0.821909	0.0294297	0.821909	0.999839	ENSMUSG00000005378
E14	Nid1	-0.581876	-0.429718	0.152353	0.288092	-0.348644	-0.196486	0.152173	0.405683	0.152173	0.405683	0.999839	ENSMUSG00000005397
E14	Mcm5	-0.590971	-0.467382	0.123668	0.207222	1.86045	1.98404	0.123668	0.291079	0.123668	0.291079	0.999839	ENSMUSG00000005410
E14	Hmox1	0.0313589	-0.163451	-0.194772	0.372541	0.407783	0.212972	-0.194719	0.426802	-0.194719	0.426802	0.999839	ENSMUSG00000005413
E14	Mprip	0.0711428	0.243074	0.172034	0.0428101	-0.191597	-0.0196659	0.171982	0.0995409	0.171982	0.0995409	0.969887	ENSMUSG00000005417
E14	Cic	-0.0425146	0.274643	0.317124	0.00308264	-0.539508	-0.222351	0.317358	0.0165572	0.317358	0.0165572	0.605071	ENSMUSG00000005442
E14	Pafah1b3	0.125176	0.191637	0.0666406	0.476299	1.37527	1.44173	0.066414	0.545266	0.066414	0.545266	0.999839	ENSMUSG00000005447
E14	Prkaca	-0.0372747	0.0504332	0.0878249	0.341322	0.380533	0.46824	0.0878249	0.439226	0.0878249	0.439226	0.999839	ENSMUSG00000005469
E14	Asf1b	-0.5144	-0.375427	0.138799	0.422163	-0.950895	-0.811922	0.138799	0.532719	0.138799	0.532719	0.999839	ENSMUSG00000005470
E14	Ddx39	-0.313813	-0.283046	0.0308738	0.75318	2.22436	2.25513	0.0308738	0.792223	0.0308738	0.792223	0.999839	ENSMUSG00000005481
E14	Dnajb1	-0.0174247	0.0435238	0.0609443	0.568897	0.105243	0.166192	0.0609443	0.637763	0.0609443	0.637763	0.999839	ENSMUSG00000005483
E14	Usp40	-0.1062	-0.186653	-0.0803334	0.594521	-0.668288	-0.748741	-0.0803334	0.660966	-0.0803334	0.660966	0.999839	ENSMUSG00000005501
E14	Kbtbd4	-0.0698641	0.026681	0.0967543	0.436115	0.922309	1.01885	0.0964646	0.481425	0.0964646	0.481425	0.999839	ENSMUSG00000005505
E14	Celf1	-0.102421	-0.13844	-0.0360411	0.666925	1.99217	1.95615	-0.0360035	0.719915	-0.0360035	0.719915	0.999839	ENSMUSG00000005506
E14	Ndufs3	0.0492112	-0.00388707	-0.0530729	0.639767	0.524261	0.471162	-0.0530729	0.690283	-0.0530729	0.690283	0.999839	ENSMUSG00000005510
E14	Por	-0.091113	-0.0517446	0.0393305	0.713797	0.731585	0.770953	0.0393305	0.752658	0.0393305	0.752658	0.999839	ENSMUSG00000005514
E14	Igf1r	-0.197505	-0.241113	-0.0435279	0.70466	-1.40287	-1.44648	-0.0435279	0.758077	-0.0435279	0.758077	0.999839	ENSMUSG00000005533
E14	Insr	-0.119304	-0.0199787	0.0993908	0.444064	-1.75889	-1.65957	0.0995218	0.565747	0.0995218	0.565747	0.999839	ENSMUSG00000005534
E14	Trim28	-0.256274	-0.119378	0.136782	0.325634	0.309045	0.445941	0.136956	0.226778	0.136782	0.325634	0.999839	ENSMUSG00000005566
E14	Ube2m	0.0357363	0.254107	0.218446	0.0415451	-0.0609554	0.157415	0.218552	0.101767	0.218552	0.101767	0.972686	ENSMUSG00000005575
E14	Mef2c	0.52242	0.415166	-0.107067	0.317231	2.74742	2.64016	-0.107321	0.360921	-0.107321	0.360921	0.999839	ENSMUSG00000005583
E14	Ctr9	-0.0562805	-0.0125958	0.0437971	0.688975	0.236297	0.279982	0.0437971	0.739388	0.0437971	0.739388	0.999839	ENSMUSG00000005609
E14	Eif4g2	0.0288348	0.00254759	-0.0262728	0.763139	-1.32287	-1.34916	-0.0262728	0.806923	-0.0262728	0.806923	0.999839	ENSMUSG00000005610
E14	Pcyt1a	-0.0909525	3.04906e-05	0.0911791	0.377602	0.521151	0.612134	0.0909643	0.453881	0.0909643	0.453881	0.999839	ENSMUSG00000005615
E14	Zfp592	-0.0121251	0.168186	0.180236	0.273167	-1.54509	-1.36478	0.180803	0.415519	0.180803	0.415519	0.999839	ENSMUSG00000005621
E14	Psmd4	-0.0353423	-0.015186	0.0202054	0.823054	2.08794	2.10809	0.0202054	0.854268	0.0202054	0.854268	0.999839	ENSMUSG00000005625
E14	Snx6	-0.0320618	-0.192319	-0.160111	0.138267	-0.0292347	-0.189492	-0.160111	0.21112	-0.160111	0.21112	0.999839	ENSMUSG00000005656
E14	Mthfd2	-0.309517	-0.277007	0.0323811	0.843851	-0.541625	-0.509115	0.0323811	0.882973	0.0323811	0.882973	0.999839	ENSMUSG00000005667
E14	Kit	0.0621883	0.0839426	0.0217297	0.830917	0.385065	0.406819	0.0217297	0.865837	0.0217297	0.865837	0.999839	ENSMUSG00000005672
E14	Tomm40l	0.0793836	0.24252	0.163377	0.310607	-1.39723	-1.23409	0.163392	0.45147	0.163392	0.45147	0.999839	ENSMUSG00000005674
E14	Pan2	-0.0695335	-0.0681563	0.00136069	0.981066	-0.461882	-0.460505	0.00144069	0.99197	0.00144069	0.99197	0.999839	ENSMUSG00000005682
E14	Cs	-0.113202	-0.140795	-0.0276249	0.759306	-0.0367984	-0.0643921	-0.0276249	0.793621	-0.0276249	0.793621	0.999839	ENSMUSG00000005683
E14	Bcas2	-0.00627789	-0.18266	-0.176307	0.148307	0.266409	0.0900265	-0.176265	0.229921	-0.176265	0.229921	0.999839	ENSMUSG00000005687
E14	Ctcf	-0.117184	-0.137182	-0.019914	0.851126	-0.60049	-0.620489	-0.019914	0.874284	-0.019914	0.874284	0.999839	ENSMUSG00000005698
E14	Pard6a	0.16915	0.279201	0.110697	0.548781	0.947778	1.05783	0.110487	0.618096	0.110487	0.618096	0.999839	ENSMUSG00000005699
E14	Tfap4	-0.258296	-0.27993	-0.0217238	0.910712	-0.362186	-0.383819	-0.0217238	0.917669	-0.0217238	0.917669	0.999839	ENSMUSG00000005718
E14	Ranbp1	-0.344606	-0.311569	0.0330522	0.711614	1.17435	1.20739	0.0330522	0.759269	0.0330522	0.759269	0.999839	ENSMUSG00000005732
E14	Rfx5	0.262918	0.370253	0.107338	0.560319	0.0683792	0.175714	0.107972	0.638358	0.107972	0.638358	0.999839	ENSMUSG00000005774
E14	Psmb4	0.0472451	0.0907787	0.0434992	0.642394	0.557732	0.601265	0.0436227	0.721271	0.0436227	0.721271	0.999839	ENSMUSG00000005779
E14	Slc30a4	0.0758483	0.397551	0.321255	0.178549	-2.72171	-2.40001	0.322914	0.347677	0.322914	0.347677	0.999839	ENSMUSG00000005802
E14	Sqrdl	-0.39245	-0.626797	-0.234013	0.488083	2.01076	1.77641	-0.235125	0.432656	-0.234013	0.488083	0.999839	ENSMUSG00000005803
E14	Bloc1s6	-0.0114904	0.296854	0.308568	0.0285718	-1.71975	-1.41141	0.308402	0.108089	0.308402	0.108089	0.975283	ENSMUSG00000005804
E14	Metap1	-0.0447488	0.0517838	0.0964642	0.412424	-0.162649	-0.0661167	0.0966215	0.503502	0.0966215	0.503502	0.999839	ENSMUSG00000005813
E14	Gpr108	-0.249061	-0.210519	0.0388212	0.8719	-0.986252	-0.94771	0.038725	0.912304	0.038725	0.912304	0.999839	ENSMUSG00000005823
E14	Rsl1d1	-0.103927	-0.245197	-0.14119	0.176186	0.376698	0.235428	-0.14119	0.259504	-0.14119	0.259504	0.999839	ENSMUSG00000005846
E14	Apc	0.223867	0.26726	0.0434967	0.633458	-0.297509	-0.254116	0.0434967	0.708046	0.0434967	0.708046	0.999839	ENSMUSG00000005871
E14	Reep5	0.258084	0.202531	-0.0555666	0.715812	-1.41436	-1.46992	-0.0553277	0.772197	-0.0553277	0.772197	0.999839	ENSMUSG00000005873
E14	Ergic3	0.0516487	-0.189655	-0.241175	0.0221305	0.605971	0.364667	-0.241251	0.0538549	-0.241251	0.0538549	0.857498	ENSMUSG00000005881
E14	Uqcc1	-0.0498365	-0.0348842	0.0151682	0.885479	0.981986	0.996938	0.0149067	0.905314	0.0149067	0.905314	0.999839	ENSMUSG00000005882
E14	Ncoa2	-0.0818373	0.0248662	0.106687	0.32425	0.264578	0.371281	0.106687	0.438989	0.106687	0.438989	0.999839	ENSMUSG00000005886
E14	Nr2c2	0.0213499	0.148218	0.126861	0.18755	-1.00916	-0.882295	0.126812	0.309517	0.126812	0.309517	0.999839	ENSMUSG00000005893
E14	Nr2c1	-0.0893495	-0.197445	-0.107643	0.563449	1.26318	1.15508	-0.108144	0.575497	-0.108144	0.575497	0.999839	ENSMUSG00000005897
E14	Smpd4	-0.165908	-0.214477	-0.0484737	0.673316	2.14545	2.09688	-0.0484305	0.713565	-0.0484305	0.713565	0.999839	ENSMUSG00000005899
E14	Pex1	0.191088	0.0774825	-0.113459	0.52785	0.623453	0.509848	-0.113459	0.572258	-0.113459	0.572258	0.999839	ENSMUSG00000005907
E14	Otx1	-0.313131	-0.231034	0.0819204	0.540587	-1.0192	-0.937099	0.082119	0.637539	0.082119	0.637539	0.999839	ENSMUSG00000005917
E14	Kctd20	0.00576112	-0.00565507	-0.0112794	0.902738	0.491976	0.480559	-0.0115005	0.914223	-0.0115005	0.914223	0.999839	ENSMUSG00000005936
E14	Ctns	-0.234064	-0.341043	-0.106983	0.594039	0.0777358	-0.0292443	-0.106983	0.639946	-0.106983	0.639946	0.999839	ENSMUSG00000005949
E14	Ephb3	-0.292606	-0.384988	-0.0923672	0.718811	-0.605155	-0.697538	-0.0923641	0.75862	-0.0923641	0.75862	0.999839	ENSMUSG00000005958
E14	Tuft1	0.459926	0.398603	-0.0604428	0.850548	1.27257	1.21125	-0.059752	0.856467	-0.059752	0.856467	0.999839	ENSMUSG00000005968
E14	Rcn1	-0.471419	-0.576954	-0.105457	0.392019	-1.14439	-1.24992	-0.105457	0.486706	-0.105457	0.486706	0.999839	ENSMUSG00000005973
E14	Trap1	-0.252652	-0.202074	0.0507454	0.655611	0.50308	0.553658	0.0504603	0.702525	0.0504603	0.702525	0.999839	ENSMUSG00000005981
E14	Naa60	0.047198	0.200414	0.153208	0.123231	0.653662	0.806878	0.153369	0.195353	0.153369	0.195353	0.999839	ENSMUSG00000005982
E14	1700037C18Rik	0.376769	0.377439	0.00236037	0.975734	0.442394	0.443064	0.00244038	0.994354	0.00244038	0.994354	0.999839	ENSMUSG00000005983
E14	Ankrd13d	0.113001	0.161003	0.0486689	0.853149	-0.429515	-0.381513	0.0488641	0.895088	0.0488641	0.895088	0.999839	ENSMUSG00000005986
E14	Tyrp1	-0.0599906	-0.182559	-0.118212	0.820874	3.49356	3.37099	-0.121927	0.789963	-0.118212	0.820874	0.999839	ENSMUSG00000005994
E14	Tpr	-0.174221	-0.26294	-0.0887366	0.382549	1.00819	0.919472	-0.0887366	0.478581	-0.0887366	0.478581	0.999839	ENSMUSG00000006005
E14	BC003331	0.140244	-0.00709031	-0.146995	0.2859	1.21006	1.06273	-0.147297	0.337316	-0.147297	0.337316	0.999839	ENSMUSG00000006010
E14	Dhx34	0.0254774	0.302036	0.276873	0.0728294	0.765208	1.04177	0.276814	0.0965851	0.276814	0.0965851	0.965773	ENSMUSG00000006019
E14	Kptn	0.224861	0.332899	0.108296	0.556919	-0.0746114	0.0334265	0.108812	0.628807	0.108812	0.628807	0.999839	ENSMUSG00000006021
E14	Napa	0.167601	0.296101	0.128525	0.225454	0.0943395	0.22284	0.128525	0.321026	0.128525	0.321026	0.999839	ENSMUSG00000006024
E14	Sra1	0.182016	0.0615085	-0.120546	0.378729	0.112194	-0.00831299	-0.120413	0.457526	-0.120413	0.457526	0.999839	ENSMUSG00000006050
E14	Atp5g1	0.184549	0.059659	-0.124859	0.250646	2.52158	2.39669	-0.124812	0.303512	-0.124812	0.303512	0.999839	ENSMUSG00000006057
E14	Snf8	0.241757	0.39032	0.148627	0.214996	-0.267211	-0.118649	0.148691	0.319554	0.148691	0.319554	0.999839	ENSMUSG00000006058
E14	Tbcb	0.148191	0.170483	0.0222873	0.821864	0.497341	0.519633	0.0222917	0.849267	0.0222917	0.849267	0.999839	ENSMUSG00000006095
E14	Inpp5k	0.294893	0.309007	0.0140508	0.917233	-0.0770215	-0.0629069	0.0143294	0.938954	0.0143294	0.938954	0.999839	ENSMUSG00000006127
E14	Crkl	-0.0389387	-0.116381	-0.0775593	0.499926	-1.1716	-1.24904	-0.0774109	0.578891	-0.0774109	0.578891	0.999839	ENSMUSG00000006134
E14	Clint1	-0.190101	-0.180676	0.00939487	0.917396	0.921935	0.93136	0.00939487	0.936558	0.00939487	0.936558	0.999839	ENSMUSG00000006169
E14	Cdkal1	-0.0478162	-0.197401	-0.149406	0.33397	1.78305	1.63346	-0.149406	0.322193	-0.149406	0.33397	0.999839	ENSMUSG00000006191
E14	Htra1	0.315916	0.356621	0.040666	0.825752	0.371283	0.411988	0.0413379	0.852783	0.0413379	0.852783	0.999839	ENSMUSG00000006205
E14	Zbtb17	0.0591167	0.284033	0.224808	0.148781	-1.45704	-1.23212	0.225346	0.27873	0.225346	0.27873	0.999839	ENSMUSG00000006215
E14	Fblim1	0.0232994	0.0912672	0.0685749	0.778004	0.716515	0.784483	0.0685749	0.800926	0.0685749	0.800926	0.999839	ENSMUSG00000006219
E14	Mob1b	-0.0904055	-0.208531	-0.11825	0.304195	-0.927784	-1.04591	-0.118196	0.389857	-0.118196	0.389857	0.999839	ENSMUSG00000006262
E14	Atp6v1b2	0.087808	0.0825675	-0.00529206	0.962364	0.041087	0.0358466	-0.00529206	0.963225	-0.00529206	0.963225	0.999839	ENSMUSG00000006273
E14	Eps15l1	-0.0302378	0.0571979	0.0875665	0.42361	1.48619	1.57363	0.0874981	0.496703	0.0874981	0.496703	0.999839	ENSMUSG00000006276
E14	Ttc5	0.116441	0.171531	0.0550165	0.637742	-0.547685	-0.492595	0.0553421	0.715407	0.0553421	0.715407	0.999839	ENSMUSG00000006288
E14	Osgep	-0.0865323	0.0367419	0.123375	0.314417	1.31989	1.44317	0.123375	0.370282	0.123375	0.370282	0.999839	ENSMUSG00000006289
E14	Aamp	0.0331844	0.141405	0.108366	0.283244	0.698473	0.806693	0.10834	0.396639	0.10834	0.396639	0.999839	ENSMUSG00000006299
E14	Tmbim1	-0.468795	-0.452971	0.0158606	0.947639	-0.320671	-0.304847	0.0156206	0.975122	0.0156206	0.975122	0.999839	ENSMUSG00000006301
E14	Arpc2	0.0070805	0.0384591	0.0313679	0.731805	1.2555	1.28688	0.0313679	0.790893	0.0313679	0.790893	0.999839	ENSMUSG00000006304
E14	Kmt2b	-0.102309	0.0587931	0.1611	0.155296	-0.636858	-0.475757	0.161232	0.256904	0.161232	0.256904	0.999839	ENSMUSG00000006307
E14	Tmem147	0.0603288	-0.153134	-0.213282	0.0736405	1.17253	0.959065	-0.213374	0.115905	-0.213374	0.115905	0.988008	ENSMUSG00000006315
E14	Rps9	0.151378	0.0184825	-0.132803	0.0855528	1.25727	1.12438	-0.132803	0.161924	-0.132803	0.161924	0.999839	ENSMUSG00000006333
E14	Tfpt	-0.0393192	0.31574	0.355186	0.0172884	0.99941	1.35447	0.355264	0.0262287	0.355264	0.0262287	0.75273	ENSMUSG00000006335
E14	Ggt5	-0.448571	-0.390647	0.0584654	0.893611	0.0110491	0.0689719	0.0565794	0.927983	0.0565794	0.927983	0.999839	ENSMUSG00000006344
E14	Crip2	0.254388	0.246455	-0.00794935	0.939574	0.994279	0.986346	-0.00794935	0.943209	-0.00794935	0.943209	0.999839	ENSMUSG00000006356
E14	Crip1	0.0985911	-0.597293	-0.694118	0.0299048	3.15674	2.46086	-0.696097	0.0210314	-0.694118	0.0299048	0.767299	ENSMUSG00000006360
E14	Cbfa2t3	0.455563	0.562378	0.106788	0.505581	-0.666771	-0.559955	0.107273	0.597175	0.107273	0.597175	0.999839	ENSMUSG00000006362
E14	Fbln1	-0.776252	-0.68808	0.0883869	0.456085	1.37757	1.46574	0.088098	0.493415	0.088098	0.493415	0.999839	ENSMUSG00000006369
E14	Pgrmc1	-0.077678	0.0563795	0.134065	0.180191	-0.836276	-0.702218	0.133982	0.292766	0.133982	0.292766	0.999839	ENSMUSG00000006373
E14	Gcat	-0.357205	-0.339124	0.0181176	0.896248	0.795867	0.813948	0.0181176	0.910423	0.0181176	0.910423	0.999839	ENSMUSG00000006378
E14	Tek	-0.462274	-0.314835	0.147746	0.479997	0.486734	0.634173	0.147231	0.52332	0.147231	0.52332	0.999839	ENSMUSG00000006386
E14	Elovl1	-0.26941	-0.569231	-0.299879	0.149168	1.23916	0.939336	-0.299899	0.150988	-0.299899	0.150988	0.999839	ENSMUSG00000006390
E14	Med8	-0.0395185	-0.0925005	-0.0527996	0.644862	1.02667	0.973683	-0.0530708	0.685377	-0.0530708	0.685377	0.999839	ENSMUSG00000006392
E14	Hyi	0.313964	0.519894	0.206836	0.602999	0.529008	0.734938	0.208928	0.639023	0.208928	0.639023	0.999839	ENSMUSG00000006395
E14	Cdc20	-0.485185	-0.36893	0.116263	0.253377	0.425181	0.541436	0.116267	0.332083	0.116267	0.332083	0.999839	ENSMUSG00000006398
E14	Adamts4	-0.0839719	-0.0657138	0.018522	0.936123	0.192961	0.211219	0.0189621	0.958243	0.0189621	0.958243	0.999839	ENSMUSG00000006403
E14	Pfdn2	-0.00521556	-0.0347932	-0.0294542	0.79452	0.562336	0.532759	-0.0294306	0.817811	-0.0294306	0.817811	0.999839	ENSMUSG00000006412
E14	Rnf114	0.0714432	0.140014	0.0685657	0.495049	-0.451138	-0.382567	0.0685657	0.596245	0.0685657	0.596245	0.999839	ENSMUSG00000006418
E14	C330007P06Rik	-0.0916751	-0.0370149	0.054815	0.620257	0.203638	0.258298	0.054815	0.67865	0.054815	0.67865	0.999839	ENSMUSG00000006423
E14	Srm	-0.0340714	-0.0778023	-0.0435297	0.722931	-0.0761691	-0.1199	-0.0437947	0.76327	-0.0437947	0.76327	0.999839	ENSMUSG00000006442
E14	Rbm14	-0.239079	-0.165923	0.0729197	0.714686	1.46401	1.53716	0.0732909	0.658607	0.0729197	0.714686	0.999839	ENSMUSG00000006456
E14	Zdhhc24	0.130594	0.0964389	-0.0341742	0.904685	-1.10378	-1.13793	-0.0337673	0.912979	-0.0337673	0.912979	0.999839	ENSMUSG00000006463
E14	Bbs1	0.0537154	0.052175	-0.00162062	0.991202	-1.41087	-1.41241	-0.00108042	0.995382	-0.00108042	0.995382	0.999839	ENSMUSG00000006464
E14	Ndor1	-0.068647	0.231323	0.299938	0.0421304	-0.260227	0.0397431	0.300168	0.100804	0.300168	0.100804	0.971247	ENSMUSG00000006471
E14	Nsmf	0.414091	0.365345	-0.0487848	0.670999	-1.35084	-1.39959	-0.0487361	0.736236	-0.0487361	0.736236	0.999839	ENSMUSG00000006476
E14	Pdk1	-0.259197	-0.0898357	0.169152	0.348237	-2.01538	-1.84602	0.169325	0.496901	0.169325	0.496901	0.999839	ENSMUSG00000006494
E14	Ptbp1	-0.355007	-0.271742	0.0831977	0.398424	2.11192	2.19518	0.0831977	0.494074	0.0831977	0.494074	0.999839	ENSMUSG00000006498
E14	Mvd	0.137832	0.163428	0.0257664	0.857449	-0.050732	-0.0251358	0.0257787	0.89319	0.0257787	0.89319	0.999839	ENSMUSG00000006517
E14	Cyba	-0.235905	-0.0361206	0.200171	0.34826	1.27117	1.47095	0.200171	0.34461	0.200171	0.34826	0.999839	ENSMUSG00000006519
E14	Tmem110	0.0130062	0.0918422	0.0786676	0.782891	-2.11698	-2.03814	0.0800877	0.857229	0.0800877	0.857229	0.999839	ENSMUSG00000006526
E14	Sfmbt1	-0.160373	-0.049806	0.110747	0.362382	-0.0078678	0.102699	0.110584	0.45094	0.110584	0.45094	0.999839	ENSMUSG00000006527
E14	Rundc3a	0.572338	0.680892	0.108499	0.351993	-0.451891	-0.343337	0.108862	0.477741	0.108862	0.477741	0.999839	ENSMUSG00000006575
E14	Slc4a3	0.151308	-0.125167	-0.27682	0.219409	-1.08567	-1.36214	-0.276573	0.326736	-0.276573	0.326736	0.999839	ENSMUSG00000006576
E14	Cdt1	-0.614485	-0.412938	0.201882	0.169087	0.304558	0.506105	0.201298	0.254427	0.201298	0.254427	0.999839	ENSMUSG00000006585
E14	Runx1t1	0.687695	0.605473	-0.0821515	0.493283	0.6688	0.586578	-0.0821515	0.553294	-0.0821515	0.553294	0.999839	ENSMUSG00000006586
E14	Aprt	0.0961477	-0.00737439	-0.103438	0.320827	1.57168	1.46815	-0.103406	0.367379	-0.103406	0.367379	0.999839	ENSMUSG00000006589
E14	Gtf2h1	0.120121	-0.0519907	-0.171841	0.30611	-0.65783	-0.829942	-0.171929	0.410531	-0.171929	0.410531	0.999839	ENSMUSG00000006599
E14	Hfe	0.504726	-0.0720846	-0.578185	0.341398	0.0614023	-0.515409	-0.574965	0.409492	-0.574965	0.409492	0.999839	ENSMUSG00000006611
E14	Slc5a6	0.0357047	-0.396404	-0.432281	0.0840373	-0.0809438	-0.513053	-0.432516	0.138646	-0.432516	0.138646	0.999839	ENSMUSG00000006641
E14	Aplp1	0.443773	0.539907	0.0961613	0.377655	-1.20343	-1.10729	0.0962994	0.500726	0.0962994	0.500726	0.999839	ENSMUSG00000006651
E14	Qrich1	-0.0363866	-0.0844409	-0.0478883	0.620212	1.7563	1.70825	-0.0479867	0.673413	-0.0479867	0.673413	0.999839	ENSMUSG00000006673
E14	P4htm	-0.068543	0.216231	0.285533	0.413224	-0.615248	-0.330474	0.286452	0.533147	0.286452	0.533147	0.999839	ENSMUSG00000006675
E14	Usp19	-0.0986724	0.141049	0.239898	0.00737977	2.20648	2.4462	0.239849	0.0229663	0.239849	0.0229663	0.708556	ENSMUSG00000006676
E14	Pola1	-0.502958	-0.573685	-0.0706338	0.573334	0.177508	0.106782	-0.0709409	0.625174	-0.0709409	0.625174	0.999839	ENSMUSG00000006678
E14	Cdc42	0.0549077	-0.106341	-0.161245	0.0569749	0.467827	0.306578	-0.161289	0.119084	-0.161289	0.119084	0.992858	ENSMUSG00000006699
E14	Pknox1	-0.131105	-0.00179066	0.129567	0.291943	-0.040367	0.0889473	0.129523	0.396841	0.129523	0.396841	0.999839	ENSMUSG00000006705
E14	Gmnn	-0.492801	-0.420681	0.0724404	0.506305	1.73074	1.80286	0.0721545	0.538977	0.0721545	0.538977	0.999839	ENSMUSG00000006715
E14	Acot13	0.185484	-0.00759573	-0.193087	0.245608	0.843948	0.650868	-0.192885	0.288264	-0.192885	0.288264	0.999839	ENSMUSG00000006717
E14	Zfp184	0.105124	-0.145255	-0.250156	0.0584102	1.03289	0.782509	-0.250178	0.0844484	-0.250178	0.0844484	0.936399	ENSMUSG00000006720
E14	Cdk4	-0.0470968	-0.04446	0.00264343	0.965212	-0.051437	-0.0488002	0.00264343	0.980061	0.00264343	0.980061	0.999839	ENSMUSG00000006728
E14	B4galnt1	0.58001	0.169996	-0.409707	0.162275	-1.45485	-1.86487	-0.408966	0.276466	-0.408966	0.276466	0.999839	ENSMUSG00000006731
E14	Mettl1	-0.368347	-0.253576	0.115106	0.481608	0.626134	0.740904	0.114714	0.532899	0.114714	0.532899	0.999839	ENSMUSG00000006732
E14	Tspan31	-0.226337	-0.204335	0.0219566	0.867357	-1.53086	-1.50886	0.0219566	0.907466	0.0219566	0.907466	0.999839	ENSMUSG00000006736
E14	Kif5b	-0.0655292	-0.0609066	0.00476834	0.95195	-0.464655	-0.460033	0.00476834	0.971064	0.00476834	0.971064	0.999839	ENSMUSG00000006740
E14	Saal1	-0.195568	-0.148374	0.0474183	0.724518	-0.222099	-0.174906	0.0474183	0.778855	0.0474183	0.778855	0.999839	ENSMUSG00000006763
E14	Cnp	0.0262335	-0.0508886	-0.0772351	0.728541	-0.188467	-0.26559	-0.0766488	0.764464	-0.0766488	0.764464	0.999839	ENSMUSG00000006782
E14	Sulf2	-0.710439	-0.716036	-0.00540894	0.977359	0.0539595	0.0483623	-0.00576953	0.972165	-0.00540894	0.977359	0.999839	ENSMUSG00000006800
E14	Sod2	0.0611961	0.0963787	0.0351598	0.734861	-0.0928715	-0.057689	0.0351598	0.78678	0.0351598	0.78678	0.999839	ENSMUSG00000006818
E14	Tmco6	-0.0317856	0.377555	0.409386	0.113859	-0.271845	0.137495	0.410184	0.194541	0.410184	0.194541	0.999839	ENSMUSG00000006850
E14	Stambp	0.38975	0.143566	-0.246085	0.0815447	1.45491	1.20872	-0.246082	0.090199	-0.246082	0.090199	0.953881	ENSMUSG00000006906
E14	Ezh1	0.354816	0.130451	-0.224355	0.253277	0.336882	0.112516	-0.224109	0.32291	-0.224109	0.32291	0.999839	ENSMUSG00000006920
E14	Hap1	-0.531397	-0.171249	0.360286	0.00339582	0.0273263	0.387475	0.360244	0.012524	0.360244	0.012524	0.553197	ENSMUSG00000006930
E14	P3h4	-0.191674	-0.417916	-0.225846	0.451976	-0.563838	-0.790081	-0.226893	0.529622	-0.226893	0.529622	0.999839	ENSMUSG00000006931
E14	Ctnnb1	-0.108034	-0.00337311	0.104612	0.240794	1.80608	1.91074	0.104642	0.349357	0.104642	0.349357	0.999839	ENSMUSG00000006932
E14	Eif1b	0.038658	-0.121742	-0.160297	0.122076	-0.0562546	-0.216654	-0.160395	0.201246	-0.160395	0.201246	0.999839	ENSMUSG00000006941
E14	Psmd2	-0.135105	-0.0648341	0.0701892	0.409188	0.106942	0.177214	0.0703854	0.489124	0.0703854	0.489124	0.999839	ENSMUSG00000006998
E14	Syngr3	0.422645	0.292271	-0.130481	0.545238	-0.920156	-1.05053	-0.129888	0.626191	-0.129888	0.626191	0.999839	ENSMUSG00000007021
E14	Vars	-0.434495	-0.305443	0.128995	0.196161	0.117486	0.246538	0.129097	0.29056	0.129097	0.29056	0.999839	ENSMUSG00000007029
E14	Msh5	0.004555	0.35102	0.347158	0.337837	0.825721	1.17219	0.348515	0.345735	0.348515	0.345735	0.999839	ENSMUSG00000007035
E14	Abhd16a	0.0148833	0.348535	0.333387	0.0817814	-1.4621	-1.12845	0.334098	0.190752	0.334098	0.190752	0.999839	ENSMUSG00000007036
E14	Neu1	0.29182	0.270987	-0.0211721	0.965162	-1.29201	-1.31285	-0.0198478	0.958822	-0.0211721	0.965162	0.999839	ENSMUSG00000007038
E14	Ddah2	0.20181	0.234341	0.0325992	0.728075	-0.193268	-0.160737	0.0326467	0.795277	0.0326467	0.795277	0.999839	ENSMUSG00000007039
E14	Clic1	-0.0529449	-0.190586	-0.137717	0.185553	0.16316	0.0255192	-0.137717	0.266551	-0.137717	0.266551	0.999839	ENSMUSG00000007041
E14	Lsm2	-0.431964	-0.105537	0.326622	0.00511297	1.27391	1.60034	0.326432	0.017363	0.326432	0.017363	0.625521	ENSMUSG00000007050
E14	Pole	-0.62404	-0.586149	0.0380315	0.749795	0.610602	0.648493	0.0378871	0.791805	0.0378871	0.791805	0.999839	ENSMUSG00000007080
E14	Atp1a2	0.0791202	0.0201775	-0.0589001	0.609791	0.394738	0.335795	-0.0589001	0.666888	-0.0589001	0.666888	0.999839	ENSMUSG00000007097
E14	Casq1	-0.0944147	-0.345537	-0.251669	0.593995	-0.961533	-1.21266	-0.251669	0.652132	-0.251669	0.652132	0.999839	ENSMUSG00000007122
E14	Stx1a	0.40462	0.636822	0.232271	0.182816	0.0765143	0.308717	0.232935	0.263804	0.232935	0.263804	0.999839	ENSMUSG00000007207
E14	Zfp775	0.157986	0.17991	0.0219343	0.894296	-0.715087	-0.693164	0.0224565	0.925273	0.0224565	0.925273	0.999839	ENSMUSG00000007216
E14	Mrpl49	0.00641665	-0.0796051	-0.0861024	0.506469	-0.407673	-0.493695	-0.0861024	0.586782	-0.0861024	0.586782	0.999839	ENSMUSG00000007338
E14	Mark3	-0.0355394	-0.00551626	0.0299853	0.754483	0.0329164	0.0629395	0.0299853	0.808092	0.0299853	0.808092	0.999839	ENSMUSG00000007411
E14	Gatad1	-0.0979886	0.0785157	0.176574	0.214759	-1.30426	-1.12776	0.176684	0.347095	0.176684	0.347095	0.999839	ENSMUSG00000007415
E14	Pcdha11	0.174741	0.569623	0.394987	0.234582	0.847042	1.24192	0.396799	0.220738	0.394987	0.234582	0.999839	ENSMUSG00000007440
E14	M6pr	-0.204903	-0.341919	-0.137165	0.305855	-0.430411	-0.567427	-0.137165	0.3875	-0.137165	0.3875	0.999839	ENSMUSG00000007458
E14	Lrrc8a	-0.133662	0.0977551	0.231623	0.057322	0.0800214	0.311439	0.231393	0.109168	0.231393	0.109168	0.976869	ENSMUSG00000007476
E14	Ppp2r1a	-0.0180547	-0.0135691	0.00442807	0.971002	0.533262	0.537747	0.00442807	0.970701	0.00442807	0.971002	0.999839	ENSMUSG00000007564
E14	Fance	-0.111321	-0.199237	-0.0877567	0.776977	-1.55796	-1.64588	-0.0877567	0.810601	-0.0877567	0.810601	0.999839	ENSMUSG00000007570
E14	Tinf2	-0.376303	-0.299717	0.0766799	0.679881	-1.23184	-1.15525	0.0766799	0.759612	0.0766799	0.759612	0.999839	ENSMUSG00000007589
E14	Dus3l	0.0342375	0.120095	0.0858116	0.592009	0.018209	0.104067	0.0861544	0.659969	0.0861544	0.659969	0.999839	ENSMUSG00000007603
E14	Gtpbp3	-0.0720466	-0.138479	-0.0658828	0.703205	1.32175	1.25532	-0.066563	0.731355	-0.066563	0.731355	0.999839	ENSMUSG00000007610
E14	Tgfbr1	-0.265063	-0.445173	-0.180169	0.0942157	-0.228743	-0.408853	-0.180017	0.16733	-0.180017	0.16733	0.999839	ENSMUSG00000007613
E14	Homer1	0.148698	0.133313	-0.0151138	0.910677	0.48275	0.467366	-0.0154354	0.919295	-0.0154354	0.919295	0.999839	ENSMUSG00000007617
E14	Rad51c	-0.260067	-0.493541	-0.233099	0.16528	1.11098	0.877506	-0.233562	0.202676	-0.233562	0.202676	0.999839	ENSMUSG00000007646
E14	Gabrb2	0.762176	1.08093	0.319053	0.192069	0.351834	0.670588	0.320517	0.261474	0.320517	0.261474	0.999839	ENSMUSG00000007653
E14	Cav1	-0.164864	-0.242513	-0.0776596	0.488645	1.07965	1.002	-0.0776596	0.53439	-0.0776596	0.53439	0.999839	ENSMUSG00000007655
E14	Arpp19	0.0606451	0.0427943	-0.0177446	0.840928	1.5883	1.57045	-0.0177446	0.858669	-0.0177446	0.858669	0.999839	ENSMUSG00000007656
E14	Bcl2l1	0.154163	0.288275	0.134068	0.193297	-0.236337	-0.102225	0.134258	0.2919	0.134258	0.2919	0.999839	ENSMUSG00000007659
E14	Khsrp	-0.316834	-0.0270585	0.28985	0.0371117	0.649532	0.939307	0.28985	0.0312898	0.28985	0.0371117	0.803466	ENSMUSG00000007670
E14	Ccdc124	-0.00063552	0.242497	0.243112	0.0338464	-0.0369432	0.206189	0.243259	0.0820431	0.243259	0.0820431	0.930428	ENSMUSG00000007721
E14	Cct4	0.00084889	-0.152546	-0.153337	0.0602015	1.63065	1.47726	-0.153337	0.114285	-0.153337	0.114285	0.983573	ENSMUSG00000007739
E14	0610009B22Rik	0.152268	0.178846	0.0267833	0.849521	1.29042	1.317	0.0267833	0.864342	0.0267833	0.864342	0.999839	ENSMUSG00000007777
E14	Cpt1c	0.246675	0.144719	-0.102043	0.580154	-0.332849	-0.434805	-0.101481	0.645483	-0.101481	0.645483	0.999839	ENSMUSG00000007783
E14	Zfp655	0.131587	0.117899	-0.0137334	0.926908	-0.491085	-0.504774	-0.013372	0.934247	-0.013372	0.934247	0.999839	ENSMUSG00000007812
E14	Rhoa	-0.109994	-0.119015	-0.00891427	0.932582	-0.177783	-0.186804	-0.00891427	0.93903	-0.00891427	0.93903	0.999839	ENSMUSG00000007815
E14	Zmiz1	-0.0880892	0.121756	0.209807	0.0668895	-0.618797	-0.408952	0.209726	0.163155	0.209726	0.163155	0.999839	ENSMUSG00000007817
E14	Ankrd26	-0.08006	-0.0973997	-0.0175476	0.927243	-0.925667	-0.943007	-0.0170859	0.933651	-0.0170859	0.933651	0.999839	ENSMUSG00000007827
E14	Aldh16a1	-0.173702	-0.0302691	0.143669	0.307321	1.22873	1.37216	0.143448	0.363316	0.143448	0.363316	0.999839	ENSMUSG00000007833
E14	Hnrnpa0	-0.156657	0.293774	0.450353	1.23058e-05	-0.0116001	0.43883	0.450289	0.000822376	0.450289	0.000822376	0.156442	ENSMUSG00000007836
E14	Prrg2	-0.156331	-0.0759505	0.0808203	0.761008	0.281428	0.361808	0.0807962	0.804184	0.0807962	0.804184	0.999839	ENSMUSG00000007837
E14	Hnrnph1	-0.133093	-0.220399	-0.0872581	0.299319	2.01314	1.92584	-0.0873838	0.390306	-0.0873838	0.390306	0.999839	ENSMUSG00000007850
E14	Ift43	0.0118702	0.112985	0.101192	0.480844	0.495995	0.597109	0.101421	0.540331	0.101421	0.540331	0.999839	ENSMUSG00000007867
E14	Id3	0.118096	0.231395	0.113267	0.424269	0.0403098	0.153609	0.113497	0.520274	0.113497	0.520274	0.999839	ENSMUSG00000007872
E14	Arid1a	-0.211475	0.00703201	0.218655	0.026764	1.01083	1.22934	0.218405	0.0676937	0.218405	0.0676937	0.903122	ENSMUSG00000007880
E14	Ctsd	-0.032777	-0.175074	-0.142339	0.209779	0.409604	0.267307	-0.142421	0.301687	-0.142421	0.301687	0.999839	ENSMUSG00000007891
E14	Rplp1	0.121673	-0.0804857	-0.202178	0.017556	-1.51912	-1.72128	-0.202042	0.0547429	-0.202042	0.0547429	0.857498	ENSMUSG00000007892
E14	Hmgcll1	0.0179045	-0.0612296	-0.0791719	0.674983	0.664057	0.584923	-0.0788406	0.70032	-0.0788406	0.70032	0.999839	ENSMUSG00000007908
E14	Ttc9b	0.572971	0.749404	0.176681	0.296319	0.00594111	0.182374	0.177126	0.387224	0.177126	0.387224	0.999839	ENSMUSG00000007944
E14	Abhd8	0.109122	0.22472	0.115624	0.486159	-2.56119	-2.44559	0.116136	0.62059	0.116136	0.62059	0.999839	ENSMUSG00000007950
E14	Ift22	0.028386	0.116854	0.0884686	0.505506	0.427582	0.516051	0.0884686	0.570876	0.0884686	0.570876	0.999839	ENSMUSG00000007987
E14	Fzd3	-0.349972	-0.332022	0.0180223	0.87651	-1.51481	-1.49686	0.0180223	0.908342	0.0180223	0.908342	0.999839	ENSMUSG00000007989
E14	Mid1ip1	-0.139153	0.118989	0.258116	0.0226513	0.00371694	0.261859	0.258071	0.062096	0.258071	0.062096	0.882466	ENSMUSG00000008035
E14	Ap2s1	0.174082	0.254484	0.0803713	0.435754	0.535249	0.615651	0.0803713	0.538391	0.0803713	0.538391	0.999839	ENSMUSG00000008036
E14	Fgfrl1	-0.373829	-0.252133	0.122021	0.561832	-1.40293	-1.28124	0.121968	0.669302	0.121968	0.669302	0.999839	ENSMUSG00000008090
E14	4930432K21Rik	-0.150668	0.0842091	0.235852	0.561236	0.876706	1.11158	0.236118	0.57832	0.236118	0.57832	0.999839	ENSMUSG00000008129
E14	Fhl2	0.684736	0.347789	-0.336832	0.458205	0.755651	0.418705	-0.333457	0.502942	-0.333457	0.502942	0.999839	ENSMUSG00000008136
E14	Emc10	-0.127287	-0.0613604	0.0659229	0.544808	0.277023	0.34295	0.0659229	0.632554	0.0659229	0.632554	0.999839	ENSMUSG00000008140
E14	Clstn3	-0.052166	0.129772	0.181981	0.21928	0.477897	0.659835	0.181929	0.288938	0.181929	0.288938	0.999839	ENSMUSG00000008153
E14	Fbxw9	0.438428	0.386332	-0.0518001	0.802211	-0.686069	-0.738165	-0.0512548	0.834963	-0.0512548	0.834963	0.999839	ENSMUSG00000008167
E14	Fnbp4	-0.146225	-0.257282	-0.110972	0.428946	-0.715996	-0.827054	-0.110972	0.51826	-0.110972	0.51826	0.999839	ENSMUSG00000008200
E14	Cers4	-0.0909067	-0.29061	-0.199766	0.262514	-0.106037	-0.30574	-0.199647	0.332026	-0.199647	0.332026	0.999839	ENSMUSG00000008206
E14	Scrn3	-0.124287	-0.0326109	0.0920844	0.644475	-0.0405151	0.0511609	0.0920844	0.705808	0.0920844	0.705808	0.999839	ENSMUSG00000008226
E14	Phax	0.0950174	-0.139639	-0.234508	0.029539	1.32593	1.09128	-0.234733	0.055788	-0.234733	0.055788	0.86249	ENSMUSG00000008301
E14	Tle1	-0.107735	0.139582	0.247454	0.0117605	0.979972	1.22729	0.247448	0.0270316	0.247448	0.0270316	0.760547	ENSMUSG00000008305
E14	Relt	-0.0392487	-0.509194	-0.470719	0.341123	-0.876609	-1.34656	-0.471178	0.426206	-0.471178	0.426206	0.999839	ENSMUSG00000008318
E14	Snrpb2	-0.0461926	-0.247342	-0.201052	0.118675	0.829197	0.628048	-0.201028	0.201469	-0.201028	0.201469	0.999839	ENSMUSG00000008333
E14	Ubc	0.00653784	0.119399	0.112702	0.532676	5.33045	5.44332	0.112739	0.439525	0.112702	0.532676	0.999839	ENSMUSG00000008348
E14	Prpf31	-0.268983	-0.0301484	0.23903	0.0131022	1.44596	1.6848	0.238838	0.0384697	0.238838	0.0384697	0.80507	ENSMUSG00000008373
E14	Sertad1	-0.0540765	0.477977	0.532834	0.138013	-0.865267	-0.333214	0.5348	0.254236	0.5348	0.254236	0.999839	ENSMUSG00000008384
E14	Carhsp1	0.0590302	0.181369	0.122389	0.352664	-2.43488	-2.31255	0.122389	0.499252	0.122389	0.499252	0.999839	ENSMUSG00000008393
E14	Elk3	-0.130654	0.0919104	0.222522	0.209039	-0.903326	-0.680761	0.22289	0.345671	0.22289	0.345671	0.999839	ENSMUSG00000008398
E14	Herpud2	-0.0713551	-0.0510214	0.0203315	0.888984	-0.92184	-0.901506	0.0203315	0.923491	0.0203315	0.923491	0.999839	ENSMUSG00000008429
E14	Rdh13	-0.021346	-0.0830455	-0.0615227	0.684557	-0.00574775	-0.0674473	-0.0617934	0.726586	-0.0617934	0.726586	0.999839	ENSMUSG00000008435
E14	Nutf2	0.302816	-0.0492283	-0.351624	0.00397061	3.62867	3.27663	-0.351919	0.00473383	-0.351919	0.00473383	0.362909	ENSMUSG00000008450
E14	Arpc5	0.244258	0.356633	0.112314	0.238673	-0.082314	0.0300614	0.112314	0.325428	0.112314	0.325428	0.999839	ENSMUSG00000008475
E14	Elavl2	0.240449	0.175911	-0.0645458	0.466804	2.23393	2.16939	-0.0645458	0.542919	-0.0645458	0.542919	0.999839	ENSMUSG00000008489
E14	Pou2f2	0.364836	-1.60641	-1.97432	0.000201038	-0.646188	-2.61743	-1.98101	0.00138141	-1.98101	0.00138141	0.186295	ENSMUSG00000008496
E14	Mgst1	-0.208287	-0.366927	-0.157881	0.460808	2.64153	2.48289	-0.158757	0.379584	-0.157881	0.460808	0.999839	ENSMUSG00000008540
E14	Nfib	0.238021	0.226501	-0.0115011	0.900897	1.10799	1.09647	-0.0115011	0.913554	-0.0115011	0.913554	0.999839	ENSMUSG00000008575
E14	Ubqln4	-0.0776612	0.0480111	0.125665	0.27758	-1.14623	-1.02056	0.125723	0.411289	0.125723	0.411289	0.999839	ENSMUSG00000008604
E14	Rbfox1	0.820151	0.846798	0.0268399	0.837869	-0.28828	-0.261633	0.0273839	0.875007	0.0273839	0.875007	0.999839	ENSMUSG00000008658
E14	Rps18	0.185813	-0.0603311	-0.246202	0.00934634	1.54842	1.30228	-0.246116	0.0339995	-0.246116	0.0339995	0.792249	ENSMUSG00000008668
E14	Rpl10	0.312206	-0.138853	-0.451098	0.000914543	1.54448	1.09342	-0.451157	3.76804e-06	-0.451098	0.000914543	0.160273	ENSMUSG00000008682
E14	Rps15a	0.177786	-0.25034	-0.42818	1.92763e-07	0.812423	0.384298	-0.428164	1.65074e-05	-0.428164	1.65074e-05	0.0146113	ENSMUSG00000008683
E14	Ncaph2	-0.196597	-0.104339	0.0922228	0.330912	0.0598012	0.152059	0.0923537	0.436906	0.0923537	0.436906	0.999839	ENSMUSG00000008690
E14	Hipk1	-0.0462986	-0.0133497	0.0330914	0.708527	-0.321831	-0.288883	0.0330509	0.77023	0.0330509	0.77023	0.999839	ENSMUSG00000008730
E14	Gprc5b	-0.351529	-0.222544	0.129089	0.404183	-1.14509	-1.0161	0.129089	0.526526	0.129089	0.526526	0.999839	ENSMUSG00000008734
E14	Man1a2	-0.213367	-0.261962	-0.0488168	0.80087	-2.58538	-2.63398	-0.0488168	0.838376	-0.0488168	0.838376	0.999839	ENSMUSG00000008763
E14	Acyp1	0.34499	-0.00678548	-0.351306	0.0224413	2.16923	1.81745	-0.351661	0.0241312	-0.351661	0.0241312	0.72326	ENSMUSG00000008822
E14	Hdac5	0.316612	0.680982	0.36438	0.000625578	-0.315489	0.0488802	0.364572	0.00582538	0.364572	0.00582538	0.390493	ENSMUSG00000008855
E14	Rala	0.160565	0.249481	0.0889875	0.423181	-1.24777	-1.15885	0.0889697	0.538131	0.0889697	0.538131	0.999839	ENSMUSG00000008859
E14	Vdac3	-0.00594965	-0.10972	-0.10368	0.268563	1.43827	1.3345	-0.103666	0.359957	-0.103666	0.359957	0.999839	ENSMUSG00000008892
E14	Vps72	-0.0222061	0.0993862	0.12155	0.266265	-0.274479	-0.152887	0.12155	0.379587	0.12155	0.379587	0.999839	ENSMUSG00000008958
E14	Gabpa	-0.0982749	-0.139339	-0.0409406	0.684751	0.308379	0.267315	-0.0409406	0.726219	-0.0409406	0.726219	0.999839	ENSMUSG00000008976
E14	Bmp7	-0.137871	0.121131	0.259061	0.243561	-1.64863	-1.38962	0.259797	0.390694	0.259797	0.390694	0.999839	ENSMUSG00000008999
E14	Dynll1	0.240756	0.0405589	-0.200238	0.0264591	1.08117	0.880971	-0.200196	0.0728537	-0.200196	0.0728537	0.907012	ENSMUSG00000009013
E14	Pdcl	0.0613157	0.0906893	0.0293984	0.753614	0.661147	0.690521	0.0294519	0.800049	0.0294519	0.800049	0.999839	ENSMUSG00000009030
E14	Tmem184b	-0.184876	0.0724717	0.257445	0.144029	-1.8902	-1.63285	0.257613	0.280663	0.257613	0.280663	0.999839	ENSMUSG00000009035
E14	Nf2	0.0899283	0.256928	0.167059	0.109535	-1.89739	-1.73039	0.167234	0.227608	0.167234	0.227608	0.999839	ENSMUSG00000009073
E14	Zmat5	0.0729916	0.068098	-0.00450485	0.99273	0.192404	0.18751	-0.00468487	0.983828	-0.00450485	0.99273	0.999839	ENSMUSG00000009076
E14	Ewsr1	-0.211156	-0.144637	0.0667389	0.800708	1.78541	1.85192	0.0665055	0.870235	0.0665055	0.870235	0.999839	ENSMUSG00000009079
E14	Ap1b1	-0.0397889	0.0598298	0.0997448	0.350017	1.99912	2.09874	0.0997448	0.389961	0.0997448	0.389961	0.999839	ENSMUSG00000009090
E14	Bcl2l13	-0.208708	-0.0274132	0.181256	0.138522	-1.81425	-1.63296	0.181256	0.262582	0.181256	0.262582	0.999839	ENSMUSG00000009112
E14	Lnpk1	-0.141716	-0.468197	-0.32636	0.0210459	0.514474	0.187993	-0.326585	0.0415198	-0.326585	0.0415198	0.824647	ENSMUSG00000009207
E14	Rarres2	0.428524	0.415692	-0.0131703	0.971208	1.57639	1.56356	-0.00936864	0.987615	-0.00936864	0.987615	0.999839	ENSMUSG00000009281
E14	Pttg1ip	-0.114137	-0.163232	-0.0489028	0.72736	-0.381526	-0.43062	-0.0489028	0.770224	-0.0489028	0.770224	0.999839	ENSMUSG00000009291
E14	Ube2g2	0.0651291	0.258305	0.193206	0.0943662	-1.08527	-0.892092	0.19343	0.199222	0.19343	0.199222	0.999839	ENSMUSG00000009293
E14	Syn2	0.283107	0.451663	0.168631	0.178481	0.985097	1.15365	0.168584	0.230994	0.168584	0.230994	0.999839	ENSMUSG00000009394
E14	Elk1	0.211443	0.308652	0.0970871	0.679014	-3.48279	-3.38558	0.0985775	0.784708	0.0985775	0.784708	0.999839	ENSMUSG00000009406
E14	Nav1	0.196633	0.450204	0.253725	0.0101385	1.0323	1.28587	0.253708	0.0361807	0.253708	0.0361807	0.803466	ENSMUSG00000009418
E14	Tnpo1	-0.296675	-0.338802	-0.0421562	0.618875	0.144622	0.102496	-0.0421562	0.676779	-0.0421562	0.676779	0.999839	ENSMUSG00000009470
E14	Rnmt	0.034494	-0.0518533	-0.0863104	0.459405	0.770304	0.683956	-0.0863104	0.532156	-0.0863104	0.532156	0.999839	ENSMUSG00000009535
E14	Srp14	0.238028	0.341244	0.103194	0.265649	0.370679	0.473895	0.103194	0.358703	0.103194	0.358703	0.999839	ENSMUSG00000009549
E14	Cdk9	-0.135629	0.0465573	0.182321	0.0824198	1.04173	1.22391	0.182251	0.13829	0.182251	0.13829	0.999839	ENSMUSG00000009555
E14	Tor2a	-0.0418752	0.0424315	0.0843134	0.605487	-0.52309	-0.438783	0.084326	0.692791	0.084326	0.692791	0.999839	ENSMUSG00000009563
E14	Fpgs	-0.212723	-0.123002	0.0900971	0.646164	0.260056	0.349777	0.089588	0.699847	0.089588	0.699847	0.999839	ENSMUSG00000009566
E14	Mkl2	-0.228875	-0.0334182	0.195612	0.156553	0.338209	0.533665	0.195486	0.244966	0.195486	0.244966	0.999839	ENSMUSG00000009569
E14	Cbx5	-0.310253	-0.46416	-0.153926	0.21447	-0.473131	-0.627038	-0.15396	0.339785	-0.15396	0.339785	0.999839	ENSMUSG00000009575
E14	Apobec3	-0.0791894	-0.0497008	0.0298212	0.863459	2.61168	2.64117	0.029692	0.832418	0.0298212	0.863459	0.999839	ENSMUSG00000009585
E14	Vav2	0.0768898	0.226647	0.149647	0.342267	-1.33096	-1.1812	0.150157	0.475847	0.150157	0.475847	0.999839	ENSMUSG00000009621
E14	Ppp2cb	0.0164469	0.0398228	0.0233504	0.81173	-0.175903	-0.152527	0.0233504	0.852251	0.0233504	0.852251	0.999839	ENSMUSG00000009630
E14	Dmap1	0.0217629	0.225728	0.204258	0.153441	0.680305	0.88427	0.204293	0.220617	0.204293	0.220617	0.999839	ENSMUSG00000009640
E14	Mcu	-0.0124499	0.254123	0.266794	0.107304	0.188811	0.455384	0.266681	0.175502	0.266681	0.175502	0.999839	ENSMUSG00000009647
E14	Bcr	0.0194794	0.296951	0.277302	0.0223831	-1.49435	-1.21688	0.27753	0.0788989	0.27753	0.0788989	0.923457	ENSMUSG00000009681
E14	Fxyd5	-0.326968	-0.242545	0.0853056	0.785659	2.13075	2.21517	0.0845819	0.752092	0.0853056	0.785659	0.999839	ENSMUSG00000009687
E14	Tfcp2	-0.0843226	-0.0552117	0.0292351	0.849574	-0.489397	-0.460286	0.0291663	0.887352	0.0291663	0.887352	0.999839	ENSMUSG00000009733
E14	Pou6f1	0.409237	0.860183	0.451084	0.000402576	-2.11771	-1.66676	0.45132	0.0103784	0.45132	0.0103784	0.505229	ENSMUSG00000009739
E14	Ubp1	-0.0650423	-0.0382826	0.0267956	0.796661	0.284809	0.311569	0.0267956	0.832868	0.0267956	0.832868	0.999839	ENSMUSG00000009741
E14	Nuak2	-0.433052	-0.312775	0.120549	0.438402	0.589152	0.709429	0.120365	0.493283	0.120365	0.493283	0.999839	ENSMUSG00000009772
E14	Ick	0.166865	0.244077	0.0771642	0.574232	-2.00244	-1.92523	0.0774748	0.682008	0.0774748	0.682008	0.999839	ENSMUSG00000009828
E14	Sdhb	-0.0251709	0.0454572	0.070667	0.464429	0.633118	0.703746	0.070667	0.535687	0.070667	0.535687	0.999839	ENSMUSG00000009863
E14	Cox4i2	-0.388483	0.677323	1.06928	0.0638742	1.30641	2.37222	1.07055	0.028865	1.06928	0.0638742	0.888716	ENSMUSG00000009876
E14	Snap47	0.287355	0.30793	0.0205769	0.837998	1.44419	1.46476	0.0205769	0.857543	0.0205769	0.857543	0.999839	ENSMUSG00000009894
E14	Wnt3a	-0.450864	-0.245815	0.205065	0.557611	-1.34674	-1.14169	0.205065	0.668229	0.205065	0.668229	0.999839	ENSMUSG00000009900
E14	Kdsr	0.0410956	-0.226081	-0.267589	0.242656	-0.692164	-0.959341	-0.267008	0.336616	-0.267008	0.336616	0.999839	ENSMUSG00000009905
E14	Vps4b	-0.15769	-0.25432	-0.096549	0.389295	0.781583	0.684953	-0.0967571	0.463646	-0.0967571	0.463646	0.999839	ENSMUSG00000009907
E14	Rps25	0.115448	-0.0543562	-0.169696	0.035997	1.49118	1.32137	-0.169695	0.0834886	-0.169695	0.0834886	0.932514	ENSMUSG00000009927
E14	Taz	0.0971794	-0.162127	-0.259128	0.074751	0.833687	0.574381	-0.259371	0.108715	-0.259371	0.108715	0.975678	ENSMUSG00000009995
E14	Aldh3a2	0.160491	0.0845601	-0.0756755	0.570601	0.978617	0.902686	-0.0756816	0.604068	-0.0756816	0.604068	0.999839	ENSMUSG00000010025
E14	Tmem115	-0.146696	0.0911707	0.238036	0.307599	-2.00681	-1.76894	0.238325	0.462788	0.238325	0.462788	0.999839	ENSMUSG00000010045
E14	Hyal2	-0.302621	-0.18403	0.118588	0.354924	0.186912	0.305502	0.118588	0.457994	0.118588	0.457994	0.999839	ENSMUSG00000010047
E14	Ifrd2	-0.199477	-0.186071	0.0134628	0.938341	-1.50553	-1.49212	0.0134628	0.968961	0.0134628	0.968961	0.999839	ENSMUSG00000010048
E14	Hyal1	-0.321442	-0.411313	-0.0896744	0.770396	0.733616	0.643745	-0.0904034	0.778531	-0.0904034	0.778531	0.999839	ENSMUSG00000010051
E14	Tusc2	0.100255	0.196841	0.0963474	0.629656	-2.16974	-2.07316	0.0974585	0.735143	0.0974585	0.735143	0.999839	ENSMUSG00000010054
E14	Nprl2	0.212339	0.16191	-0.0500606	0.762202	0.887365	0.836936	-0.0500606	0.779951	-0.0500606	0.779951	0.999839	ENSMUSG00000010057
E14	Slc38a3	-0.0633744	0.15013	0.213959	0.18675	1.8743	2.08781	0.213578	0.198462	0.213578	0.198462	0.999839	ENSMUSG00000010064
E14	Cacna2d2	0.0145169	0.161306	0.147059	0.262535	1.94843	2.09522	0.146968	0.245277	0.147059	0.262535	0.999839	ENSMUSG00000010066
E14	Rassf1	-0.0367691	-0.060991	-0.0237125	0.891032	0.949749	0.925527	-0.0241477	0.897287	-0.0241477	0.897287	0.999839	ENSMUSG00000010067
E14	Rnf112	0.564561	0.433249	-0.131292	0.637433	0.995208	0.863896	-0.130601	0.661322	-0.130601	0.661322	0.999839	ENSMUSG00000010086
E14	Slc3a2	-0.171335	-0.240016	-0.068592	0.539691	1.55981	1.49113	-0.0685683	0.59316	-0.0685683	0.59316	0.999839	ENSMUSG00000010095
E14	Nxf1	0.0439367	-0.10685	-0.150785	0.0931965	0.504081	0.353295	-0.1507	0.159498	-0.1507	0.159498	0.999839	ENSMUSG00000010097
E14	Stx5a	0.114636	0.0266706	-0.0878667	0.405127	1.81912	1.73115	-0.087834	0.45342	-0.087834	0.45342	0.999839	ENSMUSG00000010110
E14	Pifo	1.84157	0.911816	-0.930609	0.0778817	1.33027	0.400515	-0.922035	0.115365	-0.922035	0.115365	0.986558	ENSMUSG00000010136
E14	Spire2	0.351403	0.291421	-0.0600838	0.80946	-0.699669	-0.759651	-0.0592798	0.839024	-0.0592798	0.839024	0.999839	ENSMUSG00000010154
E14	Prox1	0.000539282	0.00202752	0.00152075	0.985668	0.431007	0.432495	0.00152075	0.991732	0.00152075	0.991732	0.999839	ENSMUSG00000010175
E14	Raver1	-0.308213	-0.0370779	0.271062	0.0122429	-0.55641	-0.285275	0.271208	0.0519592	0.271208	0.0519592	0.855966	ENSMUSG00000010205
E14	2610507B11Rik	-0.17979	-0.133338	0.046162	0.725574	-3.5242	-3.47775	0.0465389	0.804044	0.0465389	0.804044	0.999839	ENSMUSG00000010277
E14	AI597479	0.0802528	0.0832966	0.00308244	0.969017	-1.83346	-1.83042	0.00322245	0.986287	0.00322245	0.986287	0.999839	ENSMUSG00000010290
E14	Tmem86a	0.120916	-0.154272	-0.275501	0.37995	-1.14718	-1.42237	-0.274808	0.4785	-0.274808	0.4785	0.999839	ENSMUSG00000010307
E14	Optc	-0.379974	-0.706283	-0.32598	0.209851	1.28044	0.954136	-0.326565	0.219589	-0.326565	0.219589	0.999839	ENSMUSG00000010311
E14	Ifi35	0.434925	-0.0391732	-0.476773	0.482103	0.959179	0.485081	-0.472258	0.506052	-0.472258	0.506052	0.999839	ENSMUSG00000010358
E14	Rdm1	-0.0791768	-0.35216	-0.272704	0.227952	-0.816201	-1.08918	-0.272902	0.329206	-0.272902	0.329206	0.999839	ENSMUSG00000010362
E14	Nedd8	-0.0146637	0.114685	0.129568	0.292608	0.753492	0.882841	0.12954	0.423362	0.12954	0.423362	0.999839	ENSMUSG00000010376
E14	Gosr1	0.0190099	0.156835	0.137964	0.385241	-1.33404	-1.19622	0.138358	0.519929	0.138358	0.519929	0.999839	ENSMUSG00000010392
E14	Mrpl52	0.119843	0.219205	0.0994845	0.378614	1.19647	1.29583	0.0993464	0.417526	0.0993464	0.417526	0.999839	ENSMUSG00000010406
E14	Kansl3	-0.118353	-0.0605658	0.0577331	0.597612	-0.153649	-0.0958625	0.0577331	0.671429	0.0577331	0.671429	0.999839	ENSMUSG00000010453
E14	Eya4	-0.338717	-0.282083	0.0568283	0.753739	0.052523	0.109156	0.0568283	0.795211	0.0568283	0.795211	0.999839	ENSMUSG00000010461
E14	Ebf3	-0.0348055	0.109279	0.144479	0.340712	1.70649	1.85057	0.144259	0.366043	0.144259	0.366043	0.999839	ENSMUSG00000010476
E14	Myt1	0.0645382	0.134711	0.0701599	0.451971	0.755517	0.82569	0.0701599	0.539735	0.0701599	0.539735	0.999839	ENSMUSG00000010505
E14	Faf1	-0.147294	-0.293392	-0.146107	0.190609	0.186361	0.0402637	-0.146141	0.267429	-0.146141	0.267429	0.999839	ENSMUSG00000010517
E14	Tsacc	0.209577	0.125576	-0.0840156	0.876474	1.02189	0.937892	-0.0810133	0.882296	-0.0810133	0.882296	0.999839	ENSMUSG00000010538
E14	Mettl16	-0.123599	-0.179025	-0.0554008	0.623891	0.194137	0.138711	-0.0554008	0.679361	-0.0554008	0.679361	0.999839	ENSMUSG00000010554
E14	Pigyl	0.199978	-0.194209	-0.394355	0.0629237	0.0677523	-0.326435	-0.394044	0.115997	-0.394044	0.115997	0.988008	ENSMUSG00000010607
E14	Rbm25	-0.229888	-0.262395	-0.0322938	0.780472	0.649282	0.616774	-0.0325771	0.815458	-0.0325771	0.815458	0.999839	ENSMUSG00000010608
E14	Psen2	0.110226	0.0470969	-0.0624607	0.805079	2.24936	2.18624	-0.0627406	0.779438	-0.0624607	0.805079	0.999839	ENSMUSG00000010609
E14	Acaa1b	-0.36496	0.175014	0.54153	0.35692	5.44339	5.98336	0.539937	0.00414783	0.54153	0.35692	0.999839	ENSMUSG00000010651
E14	Plcd1	0.12776	0.342916	0.215764	0.376072	1.64891	1.86406	0.215545	0.349768	0.215764	0.376072	0.999839	ENSMUSG00000010660
E14	Fads1	-0.178245	-0.171757	0.00645557	0.941341	-1.11569	-1.1092	0.00645557	0.961697	0.00645557	0.961697	0.999839	ENSMUSG00000010663
E14	Lmbr1	0.0515403	-0.497428	-0.548859	0.00779243	-0.152866	-0.701835	-0.549145	0.0271115	-0.549145	0.0271115	0.760547	ENSMUSG00000010721
E14	Tnfrsf22	-0.136456	-0.22594	-0.0891695	0.809912	-1.98529	-2.07478	-0.0891695	0.833509	-0.0891695	0.833509	0.999839	ENSMUSG00000010751
E14	Cars	-0.179036	-0.109673	0.0694455	0.557134	1.18506	1.25442	0.0694455	0.603142	0.0694455	0.603142	0.999839	ENSMUSG00000010755
E14	Kdelr3	-0.234941	-0.360159	-0.124229	0.813928	-0.976586	-1.10181	-0.125822	0.825219	-0.125822	0.825219	0.999839	ENSMUSG00000010830
E14	Apip	0.0443468	0.00969607	-0.0345326	0.834048	0.965144	0.930493	-0.0345153	0.842522	-0.0345153	0.842522	0.999839	ENSMUSG00000010911
E14	Pdhx	-0.00471019	-0.0756789	-0.0709465	0.574227	0.662546	0.591578	-0.0709465	0.616525	-0.0709465	0.616525	0.999839	ENSMUSG00000010914
E14	Vac14	-0.0825342	0.0113074	0.0937528	0.463774	0.140842	0.234684	0.0938839	0.527226	0.0938839	0.527226	0.999839	ENSMUSG00000010936
E14	Akt1s1	-0.0594605	0.28471	0.344153	0.00147149	0.147298	0.491468	0.344321	0.00977298	0.344321	0.00977298	0.486021	ENSMUSG00000011096
E14	Tbrg1	-0.197991	-0.199508	-0.00130089	0.992955	1.30039	1.29888	-0.00156107	0.989157	-0.00130089	0.992955	0.999839	ENSMUSG00000011114
E14	Brf1	0.0401108	0.120332	0.0800531	0.531998	-0.652415	-0.572194	0.0802369	0.620408	0.0802369	0.620408	0.999839	ENSMUSG00000011158
E14	Odc1	-0.152502	-0.016202	0.13631	0.110066	-1.03554	-0.899242	0.13622	0.210988	0.13622	0.210988	0.999839	ENSMUSG00000011179
E14	Thg1l	-0.0722888	-0.0231565	0.0493903	0.762934	-0.341393	-0.292261	0.0492857	0.811241	0.0492857	0.811241	0.999839	ENSMUSG00000011254
E14	Adam19	-0.0166789	-0.130272	-0.113401	0.669764	-2.645	-2.7586	-0.113401	0.737417	-0.113401	0.737417	0.999839	ENSMUSG00000011256
E14	Pabpc4	-0.152264	-0.341136	-0.188826	0.0776129	0.0340279	-0.154844	-0.188916	0.154025	-0.188916	0.154025	0.999839	ENSMUSG00000011257
E14	Sugp1	-0.0164993	0.122891	0.139403	0.297153	0.370987	0.510377	0.1396	0.370932	0.1396	0.370932	0.999839	ENSMUSG00000011306
E14	Dhdh	0.0132366	-0.0769598	-0.0906855	0.830404	-1.15186	-1.24206	-0.0894764	0.84989	-0.0894764	0.84989	0.999839	ENSMUSG00000011382
E14	Zfp790	0.23932	0.213845	-0.0252507	0.871094	-0.22198	-0.247455	-0.0252507	0.887857	-0.0252507	0.887857	0.999839	ENSMUSG00000011427
E14	Fsd1	0.0530268	0.171036	0.118199	0.451415	-0.112723	0.00528672	0.118199	0.535472	0.118199	0.535472	0.999839	ENSMUSG00000011589
E14	Fuz	-0.0478257	-0.0904538	-0.0422587	0.798245	1.75061	1.70798	-0.0426929	0.790254	-0.0422587	0.798245	0.999839	ENSMUSG00000011658
E14	Pgam1	-0.31453	-0.0450799	0.269444	0.00442039	-0.0807991	0.188651	0.269468	0.0299717	0.269468	0.0299717	0.767299	ENSMUSG00000011752
E14	Evi5	0.0924099	-0.130525	-0.222842	0.19088	-1.86438	-2.08732	-0.223041	0.310027	-0.223041	0.310027	0.999839	ENSMUSG00000011831
E14	Evi5l	0.422485	0.676579	0.254288	0.0130816	0.276465	0.530559	0.254325	0.0407845	0.254325	0.0407845	0.821763	ENSMUSG00000011832
E14	Snapc2	-0.0529844	0.18733	0.240502	0.0818511	0.521475	0.761789	0.240285	0.143745	0.240285	0.143745	0.999839	ENSMUSG00000011837
E14	Git1	-0.00166638	0.286699	0.288288	0.00990523	-0.513989	-0.225623	0.288418	0.0421789	0.288418	0.0421789	0.825115	ENSMUSG00000011877
E14	Gltp	-0.509902	-0.230264	0.279916	0.0708759	-1.01561	-0.735967	0.279557	0.161197	0.279557	0.161197	0.999839	ENSMUSG00000011884
E14	Bnip2	0.00745983	-0.0901033	-0.0973918	0.364929	0.34826	0.250696	-0.0976576	0.447995	-0.0976576	0.447995	0.999839	ENSMUSG00000011958
E14	Ccnt1	0.0234714	-0.0236906	-0.0471242	0.664489	-0.224997	-0.272159	-0.0469829	0.714204	-0.0469829	0.714204	0.999839	ENSMUSG00000011960
E14	Brms1l	0.108413	0.258607	0.150398	0.27775	-0.92223	-0.772036	0.150517	0.404625	0.150517	0.404625	0.999839	ENSMUSG00000012076
E14	Med15	-0.000990534	0.147588	0.148628	0.253698	0.562003	0.710581	0.148692	0.340433	0.148692	0.340433	0.999839	ENSMUSG00000012114
E14	Dhdds	-0.0510308	0.04086	0.091914	0.354613	1.62509	1.71698	0.09196	0.413769	0.09196	0.413769	0.999839	ENSMUSG00000012117
E14	Tjap1	-0.260942	-0.0640954	0.197127	0.165825	0.0101308	0.206977	0.197076	0.248115	0.197076	0.248115	0.999839	ENSMUSG00000012296
E14	Rpl15	0.0956532	-0.00704701	-0.102622	0.221467	1.74465	1.64195	-0.102711	0.318856	-0.102711	0.318856	0.999839	ENSMUSG00000012405
E14	Tmem167	0.0204812	-0.365173	-0.385821	0.00164557	-0.725815	-1.11147	-0.385496	0.00979573	-0.385496	0.00979573	0.486021	ENSMUSG00000012422
E14	Mplkip	0.0419381	0.123884	0.0820278	0.628153	-0.167465	-0.0855188	0.0824105	0.700196	0.0824105	0.700196	0.999839	ENSMUSG00000012429
E14	Kif11	-0.541555	-0.727275	-0.185673	0.0776623	0.375594	0.189874	-0.185826	0.145784	-0.185826	0.145784	0.999839	ENSMUSG00000012443
E14	Rpa3	-0.119166	-0.238972	-0.119501	0.350271	1.2011	1.0813	-0.119857	0.410324	-0.119857	0.410324	0.999839	ENSMUSG00000012483
E14	Mlkl	-0.524913	-1.16813	-0.647846	0.437317	3.70088	3.05766	-0.648428	0.216241	-0.647846	0.437317	0.999839	ENSMUSG00000012519
E14	Tnpo3	-0.0914642	-0.171055	-0.0795657	0.390773	0.0692166	-0.0103741	-0.0795657	0.47784	-0.0795657	0.47784	0.999839	ENSMUSG00000012535
E14	Ttll5	0.0800845	0.371093	0.291179	0.0357897	-0.0103156	0.280693	0.291077	0.0879656	0.291077	0.0879656	0.948754	ENSMUSG00000012609
E14	Zfp715	0.136123	-0.0505576	-0.186526	0.226266	0.789475	0.602794	-0.186702	0.280181	-0.186702	0.280181	0.999839	ENSMUSG00000012640
E14	Rps5	0.0624821	-0.188104	-0.250607	0.00269051	0.228091	-0.0224948	-0.250475	0.0143212	-0.250475	0.0143212	0.584157	ENSMUSG00000012848
E14	Adgrl1	0.155962	0.263499	0.107584	0.257032	-0.832417	-0.72488	0.1075	0.37498	0.1075	0.37498	0.999839	ENSMUSG00000013033
E14	Amotl1	-0.186432	0.0552851	0.241802	0.0961458	-1.94021	-1.69849	0.241654	0.224536	0.241654	0.224536	0.999839	ENSMUSG00000013076
E14	Etv5	0.0463574	0.0909168	0.0447838	0.743072	0.362671	0.40723	0.0448326	0.793102	0.0448326	0.793102	0.999839	ENSMUSG00000013089
E14	Gfod2	0.22353	0.445389	0.22167	0.140595	-1.65525	-1.43339	0.222334	0.272828	0.222334	0.272828	0.999839	ENSMUSG00000013150
E14	Enkd1	-0.298117	-0.257821	0.0403543	0.839913	0.311606	0.351902	0.0403543	0.866053	0.0403543	0.866053	0.999839	ENSMUSG00000013155
E14	Atp6v0d1	0.266099	0.249616	-0.0164855	0.878425	0.0688621	0.0523792	-0.0164855	0.893227	-0.0164855	0.893227	0.999839	ENSMUSG00000013160
E14	Ptprs	-0.0840547	-0.0097905	0.0743759	0.377097	-0.328855	-0.254591	0.0743759	0.489496	0.0743759	0.489496	0.999839	ENSMUSG00000013236
E14	Slc41a1	-0.022769	0.0416166	0.0642001	0.760937	-2.7435	-2.67912	0.0649466	0.842151	0.0649466	0.842151	0.999839	ENSMUSG00000013275
E14	Iglon5	0.0365918	0.131726	0.0951183	0.600144	-2.48176	-2.38662	0.0956878	0.710388	0.0956878	0.710388	0.999839	ENSMUSG00000013367
E14	Igf2bp1	-0.467668	-0.58993	-0.122242	0.265778	-0.717508	-0.83977	-0.122455	0.363848	-0.122455	0.363848	0.999839	ENSMUSG00000013415
E14	Zfp651	-0.0256493	0.3931	0.418713	0.0535827	-2.80814	-2.3894	0.419943	0.178853	0.419943	0.178853	0.999839	ENSMUSG00000013419
E14	Nelfb	-0.0895993	-0.121343	-0.0317187	0.78661	-0.0984183	-0.130162	-0.0317187	0.816006	-0.0317187	0.816006	0.999839	ENSMUSG00000013465
E14	Tmem175	-0.00517044	-0.154488	-0.148989	0.45997	0.501685	0.352367	-0.149345	0.514156	-0.149345	0.514156	0.999839	ENSMUSG00000013495
E14	Bcas1	0.137067	0.167005	0.0303239	0.940112	1.03335	1.06329	0.031404	0.94428	0.031404	0.94428	0.999839	ENSMUSG00000013523
E14	Tango2	0.328537	0.29193	-0.0363838	0.842214	0.0362306	-0.000376052	-0.0361691	0.862063	-0.0361691	0.862063	0.999839	ENSMUSG00000013539
E14	Aldh1a2	0.173131	0.0634689	-0.109164	0.72801	0.435339	0.325677	-0.10868	0.752366	-0.10868	0.752366	0.999839	ENSMUSG00000013584
E14	Ndufs2	-0.0370321	-0.0349227	0.00220233	0.972656	0.937743	0.939853	0.00220233	0.983943	0.00220233	0.983943	0.999839	ENSMUSG00000013593
E14	Atraid	0.0521859	-0.17916	-0.231388	0.103724	0.673934	0.442588	-0.23134	0.146866	-0.23134	0.146866	0.999839	ENSMUSG00000013622
E14	Cad	-0.508641	-0.246266	0.262462	0.00836182	2.73683	2.9992	0.26227	0.0230156	0.26227	0.0230156	0.708556	ENSMUSG00000013629
E14	Sh3bp5l	0.0354742	0.256277	0.22077	0.137835	-1.70735	-1.48655	0.221062	0.259775	0.221062	0.259775	0.999839	ENSMUSG00000013646
E14	Atad1	-0.110764	-0.297654	-0.18677	0.140505	-0.770648	-0.957537	-0.186975	0.228703	-0.186975	0.228703	0.999839	ENSMUSG00000013662
E14	Pten	0.167444	0.10885	-0.0586565	0.682517	-2.64735	-2.70594	-0.0582706	0.75091	-0.0582706	0.75091	0.999839	ENSMUSG00000013663
E14	Pea15a	0.123625	0.304312	0.180579	0.0378969	-1.31144	-1.13076	0.180712	0.110276	0.180712	0.110276	0.978533	ENSMUSG00000013698
E14	Timm23	-0.0403342	0.0416825	0.0821457	0.437954	-0.0965635	-0.014547	0.0821457	0.535845	0.0821457	0.535845	0.999839	ENSMUSG00000013701
E14	Trnt1	-0.073161	-0.175425	-0.10217	0.409664	1.25638	1.15412	-0.10217	0.471207	-0.10217	0.471207	0.999839	ENSMUSG00000013736
E14	Ly6g6e	1.37144	1.39709	0.0265893	0.937878	1.07913	1.10478	0.0307498	0.942805	0.0307498	0.942805	0.999839	ENSMUSG00000013766
E14	Ehmt2	-0.069183	0.146207	0.215357	0.0164287	1.0104	1.22579	0.215474	0.0495043	0.215474	0.0495043	0.84515	ENSMUSG00000013787
E14	Elof1	-0.0139645	-0.155327	-0.1412	0.240058	1.05087	0.90951	-0.141375	0.332973	-0.141375	0.332973	0.999839	ENSMUSG00000013822
E14	Med16	0.0713652	0.148143	0.077012	0.53596	0.485716	0.562493	0.077012	0.619398	0.077012	0.619398	0.999839	ENSMUSG00000013833
E14	St3gal1	0.720986	0.689852	-0.0312908	0.925478	-2.72036	-2.7515	-0.0288119	0.933403	-0.0288119	0.933403	0.999839	ENSMUSG00000013846
E14	Tmem259	-0.116436	-0.0476966	0.0688255	0.647526	-1.74089	-1.67215	0.0688255	0.738164	0.0688255	0.738164	0.999839	ENSMUSG00000013858
E14	Rnf170	0.184006	0.0221113	-0.162074	0.480844	-1.07234	-1.23424	-0.161608	0.573746	-0.161608	0.573746	0.999839	ENSMUSG00000013878
E14	Clip3	0.178043	0.407214	0.229182	0.0159008	-0.382237	-0.153067	0.229094	0.0447054	0.229094	0.0447054	0.834884	ENSMUSG00000013921
E14	Dedd	0.134885	0.0493898	-0.0854073	0.475897	0.754679	0.669184	-0.0854192	0.527382	-0.0854192	0.527382	0.999839	ENSMUSG00000013973
E14	Nit1	0.0480818	0.218562	0.170589	0.210195	0.797285	0.967765	0.170563	0.277976	0.170563	0.277976	0.999839	ENSMUSG00000013997
E14	Prdm15	-0.0227451	0.148256	0.171028	0.271489	0.156236	0.327237	0.170923	0.383792	0.170923	0.383792	0.999839	ENSMUSG00000014039
E14	Rnf168	-0.311584	-0.370639	-0.0590494	0.688424	-0.684012	-0.743067	-0.0590494	0.742184	-0.0590494	0.742184	0.999839	ENSMUSG00000014074
E14	Tctex1d2	0.179934	0.125294	-0.0544596	0.73403	1.3704	1.31576	-0.0544596	0.740197	-0.0544596	0.740197	0.999839	ENSMUSG00000014075
E14	Chp1	0.0575987	0.204215	0.1467	0.138049	-0.402364	-0.255748	0.146684	0.237896	0.146684	0.237896	0.999839	ENSMUSG00000014077
E14	Klhl3	-0.114206	0.353173	0.468293	0.143429	0.437798	0.905176	0.46883	0.202738	0.46883	0.202738	0.999839	ENSMUSG00000014164
E14	Tvp23b	0.0264138	-0.148966	-0.175589	0.398839	-1.43883	-1.61421	-0.175096	0.502018	-0.175096	0.502018	0.999839	ENSMUSG00000014177
E14	Dnajc7	0.0207895	-0.0344947	-0.05526	0.558391	0.115813	0.0605284	-0.0552494	0.627891	-0.0552494	0.627891	0.999839	ENSMUSG00000014195
E14	Cacybp	0.0612438	-0.162809	-0.22397	0.0579418	0.406682	0.182629	-0.224105	0.124936	-0.224105	0.124936	0.999839	ENSMUSG00000014226
E14	Cluap1	0.188519	-0.127678	-0.315977	0.0606205	0.174153	-0.142044	-0.316165	0.110376	-0.316165	0.110376	0.978533	ENSMUSG00000014232
E14	Zswim7	0.138498	0.0647563	-0.0742519	0.905665	-0.545008	-0.61875	-0.0717169	0.904795	-0.0742519	0.905665	0.999839	ENSMUSG00000014243
E14	Pigl	-0.241975	0.183307	0.425481	0.198419	-1.56612	-1.14084	0.42694	0.349959	0.42694	0.349959	0.999839	ENSMUSG00000014245
E14	Ndufa2	0.174325	0.205868	0.0317165	0.773471	0.342217	0.37376	0.0317165	0.81653	0.0317165	0.81653	0.999839	ENSMUSG00000014294
E14	Pam16	0.492087	0.171273	-0.320856	0.160774	3.32316	3.00234	-0.320755	0.0520909	-0.320856	0.160774	0.999839	ENSMUSG00000014301
E14	Glis2	-0.0810625	-0.0907414	-0.00989938	0.97368	-1.81164	-1.82132	-0.00937836	0.967889	-0.00989938	0.97368	0.999839	ENSMUSG00000014303
E14	Cox6c	0.156718	-0.0691318	-0.225724	0.0148958	1.75045	1.5246	-0.225869	0.0364974	-0.225869	0.0364974	0.803466	ENSMUSG00000014313
E14	Bicc1	-0.156229	-0.104397	0.052051	0.796386	-0.370288	-0.318456	0.0520865	0.845294	0.0520865	0.845294	0.999839	ENSMUSG00000014329
E14	Ube2z	-0.00360049	0.247317	0.250996	0.03691	-1.25722	-1.0063	0.251252	0.108575	0.251252	0.108575	0.975678	ENSMUSG00000014349
E14	Tmem87b	-0.00819124	-0.327217	-0.319143	0.157756	-1.35239	-1.67142	-0.318812	0.258887	-0.318812	0.258887	0.999839	ENSMUSG00000014353
E14	Anapc1	-0.272794	-0.152963	0.119782	0.174866	0.338956	0.458787	0.119947	0.259845	0.119947	0.259845	0.999839	ENSMUSG00000014355
E14	Tsg101	0.0779748	0.0951661	0.0171638	0.847631	0.590977	0.608168	0.0171638	0.879613	0.0171638	0.879613	0.999839	ENSMUSG00000014402
E14	Hps5	-0.00943752	0.0357422	0.0454371	0.723535	0.56151	0.606689	0.0454371	0.759599	0.0454371	0.759599	0.999839	ENSMUSG00000014418
E14	Map3k4	-0.281155	-0.169796	0.111321	0.397713	-0.739408	-0.628049	0.111352	0.501834	0.111352	0.501834	0.999839	ENSMUSG00000014426
E14	Piezo1	-0.491748	-0.586245	-0.0944641	0.720668	-0.314888	-0.409385	-0.0950758	0.754679	-0.0950758	0.754679	0.999839	ENSMUSG00000014444
E14	Rnf166	0.143386	0.229152	0.0860892	0.708638	-2.01505	-1.92928	0.0867521	0.796532	0.0867521	0.796532	0.999839	ENSMUSG00000014470
E14	Ankrd28	-0.208161	-0.180359	0.0277619	0.806123	-0.838119	-0.810318	0.0277619	0.852062	0.0277619	0.852062	0.999839	ENSMUSG00000014496
E14	Ankrd52	-0.136124	0.159971	0.296177	0.0492494	-1.66207	-1.36598	0.296322	0.142248	0.296322	0.142248	0.999839	ENSMUSG00000014498
E14	Srp19	0.134003	0.036945	-0.0969432	0.477852	0.244841	0.147783	-0.0969432	0.539663	-0.0969432	0.539663	0.999839	ENSMUSG00000014504
E14	Wdfy2	-0.0689021	-0.0338081	0.0349411	0.86293	-0.0964074	-0.0613135	0.0355976	0.891075	0.0355976	0.891075	0.999839	ENSMUSG00000014547
E14	Rbsn	-0.0216318	0.0290172	0.0504518	0.748226	-1.97486	-1.92422	0.0509369	0.819931	0.0509369	0.819931	0.999839	ENSMUSG00000014550
E14	Mrps25	-0.0801707	-0.34358	-0.263425	0.0685225	-0.0796894	-0.343099	-0.263511	0.125318	-0.263511	0.125318	0.999839	ENSMUSG00000014551
E14	Dguok	0.138564	0.0297101	-0.108541	0.467559	1.59656	1.4877	-0.108872	0.478299	-0.108872	0.478299	0.999839	ENSMUSG00000014554
E14	Camta1	0.152784	0.314914	0.162176	0.103492	1.32475	1.48688	0.162058	0.144777	0.162058	0.144777	0.999839	ENSMUSG00000014592
E14	Csf1	-0.0324888	-0.352894	-0.319844	0.192369	0.310772	-0.00963305	-0.320184	0.264791	-0.320184	0.264791	0.999839	ENSMUSG00000014599
E14	Strip1	0.0632651	0.195065	0.13192	0.208282	-0.202255	-0.0704552	0.131959	0.285292	0.131959	0.285292	0.999839	ENSMUSG00000014601
E14	Kif1a	-0.0216029	0.179094	0.200724	0.0214291	1.66543	1.86612	0.200718	0.0499428	0.200718	0.0499428	0.84515	ENSMUSG00000014602
E14	Slc25a11	0.100008	0.108078	0.0081226	0.935303	-0.437547	-0.429477	0.0081226	0.953863	0.0081226	0.953863	0.999839	ENSMUSG00000014606
E14	Cmc2	-0.163911	-0.162729	0.00152063	0.985762	1.1473	1.14848	0.00114047	0.993895	0.00114047	0.993895	0.999839	ENSMUSG00000014633
E14	Chfr	0.128643	0.218248	0.0895867	0.388695	-0.410191	-0.320586	0.0895728	0.489147	0.0895728	0.489147	0.999839	ENSMUSG00000014668
E14	Tex261	-0.203631	-0.203666	0	0.981388	-2.63234	-2.63238	0	0.999196	0	0.999196	0.999839	ENSMUSG00000014748
E14	Fam120b	0.0647413	0.158015	0.0932797	0.483447	-0.856283	-0.76301	0.0934492	0.5881	0.0934492	0.5881	0.999839	ENSMUSG00000014763
E14	Tbp	-0.0774673	-0.095322	-0.0178032	0.878157	1.23074	1.21288	-0.0178032	0.887838	-0.0178032	0.887838	0.999839	ENSMUSG00000014767
E14	Psmb1	0.049004	-0.0313686	-0.0802771	0.358323	0.848166	0.767794	-0.0802771	0.43952	-0.0802771	0.43952	0.999839	ENSMUSG00000014769
E14	Pdcd2	-0.0219694	0.0781065	0.100332	0.505485	1.62302	1.7231	0.100332	0.509248	0.100332	0.509248	0.999839	ENSMUSG00000014771
E14	Dll1	-0.440918	-0.561088	-0.12005	0.356189	-0.931486	-1.05166	-0.120402	0.456399	-0.120402	0.456399	0.999839	ENSMUSG00000014773
E14	Fhod1	-0.188679	-0.171832	0.0168421	0.938224	0.0768074	0.0936539	0.0168421	0.955262	0.0168421	0.955262	0.999839	ENSMUSG00000014778
E14	Stc1	0.206901	0.18932	-0.0171175	0.990524	-1.42919	-1.44677	-0.0137337	0.983415	-0.0171175	0.990524	0.999839	ENSMUSG00000014813
E14	4931428F04Rik	0.363543	0.580659	0.217221	0.0482359	-0.696198	-0.479082	0.217177	0.123649	0.217177	0.123649	0.999586	ENSMUSG00000014837
E14	Tppp3	0.718946	1.01197	0.292983	0.307831	1.47645	1.76947	0.294543	0.271013	0.292983	0.307831	0.999839	ENSMUSG00000014846
E14	Msh3	-0.0692821	0.107743	0.177192	0.125315	0.915845	1.09287	0.177151	0.170786	0.177151	0.170786	0.999839	ENSMUSG00000014850
E14	Tmem208	0.259148	0.0852137	-0.173632	0.207209	1.68354	1.50961	-0.173949	0.219727	-0.173949	0.219727	0.999839	ENSMUSG00000014856
E14	E2f4	-0.210098	0.0415118	0.251621	0.0556038	-1.13547	-0.883863	0.25192	0.143029	0.25192	0.143029	0.999839	ENSMUSG00000014859
E14	Surf4	-0.312443	-0.199335	0.113017	0.309788	-0.924335	-0.811227	0.113017	0.435931	0.113017	0.435931	0.999839	ENSMUSG00000014867
E14	Surf2	0.0932629	-0.0358788	-0.128978	0.513739	-0.6647	-0.793842	-0.128978	0.593896	-0.128978	0.593896	0.999839	ENSMUSG00000014873
E14	Dnajb9	0.069842	-0.265709	-0.33564	0.0936685	-0.607435	-0.942987	-0.335563	0.172747	-0.335563	0.172747	0.999839	ENSMUSG00000014905
E14	Naf1	-0.333283	0.0110618	0.344545	0.019719	0.437778	0.782124	0.344376	0.0420762	0.344376	0.0420762	0.825115	ENSMUSG00000014907
E14	Yes1	-0.209049	-0.243958	-0.0349049	0.78278	0.343856	0.308947	-0.0349405	0.810733	-0.0349405	0.810733	0.999839	ENSMUSG00000014932
E14	Ppp1cb	0.0322956	-0.0573279	-0.0895332	0.32975	0.266187	0.176563	-0.0895332	0.427584	-0.0895332	0.427584	0.999839	ENSMUSG00000014956
E14	Gorasp2	-0.0272401	-0.0319469	-0.00463035	0.966001	1.09785	1.09314	-0.00463035	0.965494	-0.00463035	0.966001	0.999839	ENSMUSG00000014959
E14	Tsen15	-0.188861	-0.245532	-0.0563184	0.718435	0.605331	0.548659	-0.0566987	0.746567	-0.0566987	0.746567	0.999839	ENSMUSG00000014980
E14	Efr3a	0.0480291	0.0315896	-0.0164055	0.900745	0.183971	0.167532	-0.0164055	0.910754	-0.0164055	0.910754	0.999839	ENSMUSG00000015002
E14	Trappc2l	0.457313	0.39951	-0.0579119	0.74274	0.154011	0.0962083	-0.0575114	0.775815	-0.0575114	0.775815	0.999839	ENSMUSG00000015013
E14	Acsf3	-0.112106	0.13187	0.244117	0.146357	1.30925	1.55323	0.244117	0.156571	0.244117	0.156571	0.999839	ENSMUSG00000015016
E14	Ddx19a	-0.297444	-0.165828	0.131657	0.205859	0.0933445	0.224961	0.131677	0.275564	0.131677	0.275564	0.999839	ENSMUSG00000015023
E14	Galns	-0.157229	-0.0771	0.080601	0.822315	-0.0414901	0.038639	0.080793	0.860186	0.080793	0.860186	0.999839	ENSMUSG00000015027
E14	Rabl6	-0.12445	-0.0917286	0.0325952	0.813137	-2.01101	-1.97829	0.0326683	0.86345	0.0326683	0.86345	0.999839	ENSMUSG00000015087
E14	Ptgds	0.878597	1.32221	0.444615	0.23275	1.5538	1.99741	0.446647	0.199505	0.444615	0.23275	0.999839	ENSMUSG00000015090
E14	Edf1	0.0550112	0.0857217	0.0307824	0.765801	0.503781	0.534491	0.0307824	0.80033	0.0307824	0.80033	0.999839	ENSMUSG00000015092
E14	Npdc1	0.179414	0.271368	0.0919734	0.414561	-0.43601	-0.344055	0.0921495	0.524816	0.0921495	0.524816	0.999839	ENSMUSG00000015094
E14	Fbxw5	0.243223	0.211116	-0.0323784	0.862384	-1.90432	-1.93643	-0.0318951	0.886164	-0.0318951	0.886164	0.999839	ENSMUSG00000015095
E14	Slc25a13	-0.310646	-0.294107	0.0167944	0.916542	1.03045	1.04699	0.0164128	0.925096	0.0164128	0.925096	0.999839	ENSMUSG00000015112
E14	Ube2i	-0.0456133	0.106436	0.152165	0.0742133	2.51367	2.66572	0.151958	0.145048	0.151958	0.145048	0.999839	ENSMUSG00000015120
E14	Tsr3	0.150596	0.00660565	-0.143811	0.385966	0.450389	0.306398	-0.1438	0.452915	-0.1438	0.452915	0.999839	ENSMUSG00000015126
E14	Unkl	0.209894	0.44201	0.232518	0.221098	-0.854092	-0.621976	0.23263	0.355915	0.23263	0.355915	0.999839	ENSMUSG00000015127
E14	Actn1	-0.321124	-0.161704	0.159724	0.179121	1.76863	1.92805	0.15951	0.21211	0.15951	0.21211	0.999839	ENSMUSG00000015143
E14	Sirt2	0.247032	0.26729	0.0203322	0.837458	0.792651	0.81291	0.0204401	0.862949	0.0204401	0.862949	0.999839	ENSMUSG00000015149
E14	Hnrnpl	-0.270935	-0.169456	0.101586	0.41022	2.89428	2.99576	0.101505	0.363248	0.101586	0.41022	0.999839	ENSMUSG00000015165
E14	Nolc1	-0.261579	-0.109913	0.151584	0.1369	0.0472299	0.198896	0.151632	0.217703	0.151632	0.217703	0.999839	ENSMUSG00000015176
E14	Casd1	-0.149451	-0.155478	-0.00616905	0.982122	-1.32415	-1.33018	-0.00588903	0.975971	-0.00616905	0.982122	0.999839	ENSMUSG00000015189
E14	Cnksr3	-0.376529	-0.19949	0.177373	0.421712	0.133729	0.310767	0.176938	0.492151	0.176938	0.492151	0.999839	ENSMUSG00000015202
E14	Mtmr1	0.17791	0.0882937	-0.0894865	0.506483	-0.108196	-0.197812	-0.0893431	0.576374	-0.0893431	0.576374	0.999839	ENSMUSG00000015214
E14	Hmgb3	-0.329464	-0.423186	-0.0937509	0.408423	1.35745	1.26373	-0.093766	0.515454	-0.093766	0.515454	0.999839	ENSMUSG00000015217
E14	Map2	0.308243	0.344008	0.035801	0.642004	1.64719	1.68296	0.0358331	0.717463	0.0358331	0.717463	0.999839	ENSMUSG00000015222
E14	Cyp2j9	-0.279895	-0.0703114	0.210601	0.622441	0.306012	0.515596	0.210098	0.667935	0.210098	0.667935	0.999839	ENSMUSG00000015224
E14	Abca1	-0.0168889	-0.175681	-0.158637	0.294246	-0.138169	-0.296961	-0.158763	0.370332	-0.158763	0.370332	0.999839	ENSMUSG00000015243
E14	Nipsnap3b	0.218907	0.298643	0.0797767	0.497586	0.681435	0.761172	0.0797732	0.572746	0.0797732	0.572746	0.999839	ENSMUSG00000015247
E14	Lage3	-0.0792161	0.0617119	0.141042	0.298293	0.952004	1.09293	0.141001	0.358671	0.141001	0.358671	0.999839	ENSMUSG00000015289
E14	Ubl4a	-0.00446211	0.0802932	0.0848468	0.417199	0.045489	0.130244	0.0848468	0.508056	0.0848468	0.508056	0.999839	ENSMUSG00000015290
E14	Gdi1	0.275473	0.31655	0.0410158	0.622846	0.0643061	0.105383	0.0410158	0.694089	0.0410158	0.694089	0.999839	ENSMUSG00000015291
E14	Sash1	-0.248244	-0.346387	-0.098201	0.578928	-0.753097	-0.85124	-0.098201	0.64725	-0.098201	0.64725	0.999839	ENSMUSG00000015305
E14	Gadd45b	-0.0502723	0.0312207	0.0824498	0.820321	-0.225873	-0.144381	0.0824498	0.86736	0.0824498	0.86736	0.999839	ENSMUSG00000015312
E14	Zdhhc12	-0.284912	-0.153424	0.131708	0.600135	0.309855	0.441343	0.131949	0.646155	0.131949	0.646155	0.999839	ENSMUSG00000015335
E14	Endog	0.144163	0.32962	0.186323	0.598387	0.867208	1.05267	0.186916	0.614382	0.186916	0.614382	0.999839	ENSMUSG00000015337
E14	Golga7	0.0479543	0.0487949	0.000960348	0.981554	-1.37807	-1.37723	0.000960348	0.994131	0.000960348	0.994131	0.999839	ENSMUSG00000015341
E14	Xk	-0.433688	-0.651814	-0.218775	0.538166	-2.54217	-2.7603	-0.219897	0.621012	-0.219897	0.621012	0.999839	ENSMUSG00000015342
E14	Clpx	-0.143588	-0.091088	0.0527765	0.652815	1.03042	1.08292	0.0524912	0.689552	0.0524912	0.689552	0.999839	ENSMUSG00000015357
E14	Trabd	-0.0903562	-0.00174256	0.0886196	0.503399	-0.564633	-0.476019	0.0885356	0.594089	0.0885356	0.594089	0.999839	ENSMUSG00000015363
E14	Ace2	-0.710714	-5.38541	-4.57184	0.111786	6.35378	1.67906	-4.73185	0.0957233	-4.57184	0.111786	0.980442	ENSMUSG00000015405
E14	Atf6b	-0.1577	0.0550157	0.212944	0.0523345	0.351706	0.564421	0.212719	0.112652	0.212719	0.112652	0.980442	ENSMUSG00000015461
E14	Ppt2	-0.157295	-0.441918	-0.284452	0.0333774	2.05229	1.76767	-0.284739	0.0378501	-0.284739	0.0378501	0.803466	ENSMUSG00000015474
E14	Rnf5	0.0818859	0.33859	0.256859	0.0396319	-1.49	-1.23329	0.256882	0.119777	0.256882	0.119777	0.992858	ENSMUSG00000015478
E14	Cacfd1	-0.0331189	-0.0202342	0.0129406	0.896989	-1.51333	-1.50045	0.0129406	0.925203	0.0129406	0.925203	0.999839	ENSMUSG00000015488
E14	Hivep2	1.21176	1.3577	0.146099	0.193887	0.217008	0.362947	0.146301	0.28519	0.146301	0.28519	0.999839	ENSMUSG00000015501
E14	Arnt	-0.0755674	-0.0529723	0.0228189	0.821498	1.15454	1.17713	0.0225566	0.849837	0.0225566	0.849837	0.999839	ENSMUSG00000015522
E14	Mocs2	0.285583	0.188656	-0.0967103	0.369703	2.4164	2.31947	-0.0968905	0.390749	-0.0968905	0.390749	0.999839	ENSMUSG00000015536
E14	Nat9	0.0513985	0.116287	0.0651464	0.67955	1.86986	1.93475	0.0649778	0.676297	0.0651464	0.67955	0.999839	ENSMUSG00000015542
E14	Lpl	0.371567	0.191665	-0.179878	0.139479	0.652311	0.472409	-0.179706	0.195131	-0.179706	0.195131	0.999839	ENSMUSG00000015568
E14	Atp6v0e	0.0305179	-0.122413	-0.152803	0.208261	0.942888	0.789957	-0.152977	0.26849	-0.152977	0.26849	0.999839	ENSMUSG00000015575
E14	Zfp318	-0.029065	0.0565754	0.0857638	0.487994	-0.382641	-0.297001	0.0857638	0.578554	0.0857638	0.578554	0.999839	ENSMUSG00000015597
E14	Ttbk1	0.135869	0.338251	0.202116	0.235597	-1.82644	-1.62406	0.202913	0.38116	0.202913	0.38116	0.999839	ENSMUSG00000015599
E14	Srf	0.159354	0.42401	0.264395	0.185402	-2.46305	-2.1984	0.265724	0.348963	0.265724	0.348963	0.999839	ENSMUSG00000015605
E14	Steap2	-0.387482	-0.692235	-0.304428	0.151706	1.18855	0.883798	-0.305295	0.170329	-0.305295	0.170329	0.999839	ENSMUSG00000015653
E14	Hspa8	-0.0654755	-0.147319	-0.0818246	0.346788	1.59207	1.51022	-0.0819264	0.446984	-0.0819264	0.446984	0.999839	ENSMUSG00000015656
E14	Serac1	-0.0319312	0.0776614	0.10992	0.584258	-0.16784	-0.0582473	0.110203	0.657276	0.110203	0.657276	0.999839	ENSMUSG00000015659
E14	Pdzd11	0.0574465	-0.0452943	-0.102714	0.356344	0.833326	0.730585	-0.102767	0.425454	-0.102767	0.425454	0.999839	ENSMUSG00000015668
E14	Psma2	0.0325115	-0.0782158	-0.110695	0.224618	0.447036	0.336309	-0.110695	0.306225	-0.110695	0.306225	0.999839	ENSMUSG00000015671
E14	Mrpl32	0.174224	-0.191143	-0.365487	0.0155268	0.600549	0.235182	-0.365247	0.0315759	-0.365247	0.0315759	0.775726	ENSMUSG00000015672
E14	Setdb1	-0.17612	-0.0886855	0.0876175	0.339614	1.37499	1.46243	0.0873888	0.417249	0.0873888	0.417249	0.999839	ENSMUSG00000015697
E14	Arnt2	-0.0435582	0.126594	0.170161	0.0908369	0.104766	0.274919	0.170104	0.182298	0.170104	0.182298	0.999839	ENSMUSG00000015709
E14	Prune1	0.0269176	0.119123	0.0920994	0.551426	-1.02422	-0.932011	0.0925487	0.655138	0.0925487	0.655138	0.999839	ENSMUSG00000015711
E14	Cers2	-0.192186	-0.272419	-0.08004	0.64051	-1.18521	-1.26545	-0.08004	0.705899	-0.08004	0.705899	0.999839	ENSMUSG00000015714
E14	Capza2	0.0528486	-0.170851	-0.223659	0.0394668	0.14014	-0.0835593	-0.223776	0.094352	-0.223776	0.094352	0.95768	ENSMUSG00000015733
E14	Plekho1	0.101335	0.305801	0.204394	0.103752	-1.53376	-1.32929	0.204701	0.218693	0.204701	0.218693	0.999839	ENSMUSG00000015745
E14	Vps45	0.0958475	0.107058	0.0114348	0.933808	0.336657	0.347867	0.0112325	0.949661	0.0112325	0.949661	0.999839	ENSMUSG00000015747
E14	Prpf3	-0.161219	-0.155062	0.00645481	0.951999	1.41594	1.4221	0.00617416	0.963383	0.00617416	0.963383	0.999839	ENSMUSG00000015748
E14	Anp32e	-0.310865	-0.279558	0.0312256	0.773117	1.2882	1.31951	0.0312256	0.839972	0.0312256	0.839972	0.999839	ENSMUSG00000015749
E14	Aph1a	-0.00296486	-0.0430232	-0.0398605	0.806641	-1.6554	-1.69546	-0.0398605	0.841391	-0.0398605	0.841391	0.999839	ENSMUSG00000015750
E14	Tab2	-0.0391961	-0.141299	-0.102153	0.488621	-2.67154	-2.77364	-0.102153	0.594112	-0.102153	0.594112	0.999839	ENSMUSG00000015755
E14	Ppil4	0.0508685	-0.0542539	-0.105113	0.415497	0.204658	0.0995352	-0.105113	0.497485	-0.105113	0.497485	0.999839	ENSMUSG00000015757
E14	Cnih1	-0.112613	-0.541541	-0.428982	0.00129382	-0.754491	-1.18342	-0.429124	0.00843154	-0.429124	0.00843154	0.464303	ENSMUSG00000015759
E14	Eps8	0.199952	0.227232	0.0274801	0.888833	1.53864	1.56592	0.0274801	0.887196	0.0274801	0.888833	0.999839	ENSMUSG00000015766
E14	Med22	0.021273	0.124697	0.103372	0.315911	-0.325564	-0.222141	0.103372	0.429595	0.103372	0.429595	0.999839	ENSMUSG00000015776
E14	Surf1	0.264654	0.103421	-0.161056	0.33301	0.115962	-0.0452708	-0.160946	0.407949	-0.160946	0.407949	0.999839	ENSMUSG00000015790
E14	Med28	0.0417023	-0.0971771	-0.138875	0.221168	0.316632	0.177752	-0.138729	0.306184	-0.138729	0.306184	0.999839	ENSMUSG00000015804
E14	Qdpr	0.202666	0.164566	-0.0379924	0.741906	2.13237	2.09427	-0.0379924	0.763652	-0.0379924	0.763652	0.999839	ENSMUSG00000015806
E14	Sqstm1	0.067398	0.224093	0.156741	0.146731	1.60547	1.76216	0.156596	0.207711	0.156596	0.207711	0.999839	ENSMUSG00000015837
E14	Nfe2l2	-0.18061	-0.00535792	0.175378	0.316686	0.276777	0.452028	0.175465	0.387309	0.175465	0.387309	0.999839	ENSMUSG00000015839
E14	Rxra	-0.297861	0.0220374	0.319991	0.0209969	-0.655842	-0.335943	0.319896	0.0618571	0.319896	0.0618571	0.882466	ENSMUSG00000015846
E14	Fcrls	-0.0984347	0.00707585	0.105995	0.747046	-0.558544	-0.453033	0.106624	0.808603	0.106624	0.808603	0.999839	ENSMUSG00000015852
E14	Prpsap1	-0.0199151	0.0777833	0.0976622	0.384075	0.161816	0.259514	0.0976622	0.478153	0.0976622	0.478153	0.999839	ENSMUSG00000015869
E14	Fam184b	-0.0783544	-0.0599882	0.0184441	0.933316	-0.367359	-0.348993	0.0189041	0.955733	0.0189041	0.955733	0.999839	ENSMUSG00000015879
E14	Ncapg	-0.514549	-0.751618	-0.236919	0.0455377	0.781656	0.544586	-0.237219	0.0839315	-0.237219	0.0839315	0.933761	ENSMUSG00000015880
E14	Lcorl	0.104725	-0.176281	-0.281016	0.0271618	-0.203259	-0.484265	-0.280945	0.0577295	-0.280945	0.0577295	0.86249	ENSMUSG00000015882
E14	Lta4h	-0.192604	-0.206998	-0.0143548	0.906564	0.697758	0.683364	-0.0143548	0.911996	-0.0143548	0.911996	0.999839	ENSMUSG00000015889
E14	Dstn	0.172721	-0.00895512	-0.181752	0.0347945	-0.0348162	-0.216493	-0.18174	0.0831887	-0.18174	0.0831887	0.931456	ENSMUSG00000015932
E14	H2afy	-0.292159	-0.189665	0.102612	0.217077	0.99668	1.09917	0.102471	0.29932	0.102471	0.29932	0.999839	ENSMUSG00000015937
E14	Gtf2ird2	-0.0239517	0.0614665	0.0854436	0.643985	-0.412174	-0.326756	0.0856323	0.713731	0.0856323	0.713731	0.999839	ENSMUSG00000015942
E14	Bola1	0.011482	0.181079	0.169845	0.254251	2.23011	2.39971	0.169845	0.256415	0.169845	0.256415	0.999839	ENSMUSG00000015943
E14	Gatsl2	0.234447	0.202278	-0.0321677	0.845405	-2.9818	-3.01397	-0.0319148	0.876548	-0.0319148	0.876548	0.999839	ENSMUSG00000015944
E14	Ncf1	0.0336297	0.747381	0.715007	0.07677	0.794473	1.50822	0.717105	0.0807467	0.717105	0.0807467	0.928627	ENSMUSG00000015950
E14	Adss	-0.0723589	-0.284703	-0.212353	0.05698	-0.332176	-0.54452	-0.212391	0.119411	-0.212391	0.119411	0.992858	ENSMUSG00000015961
E14	Actr8	-0.053506	0.0763215	0.129876	0.322034	0.0420472	0.171875	0.129876	0.407378	0.129876	0.407378	0.999839	ENSMUSG00000015971
E14	Fnta	-0.0357857	-0.106878	-0.0709898	0.59047	-0.318259	-0.389351	-0.0709898	0.65202	-0.0709898	0.65202	0.999839	ENSMUSG00000015994
E14	Skiv2l2	-0.177148	-0.238401	-0.0612149	0.58458	0.681604	0.620352	-0.0612369	0.641852	-0.0612369	0.641852	0.999839	ENSMUSG00000016018
E14	Lbp	-0.347667	-0.0791595	0.267958	0.628512	0.671034	0.939541	0.269792	0.63527	0.269792	0.63527	0.999839	ENSMUSG00000016024
E14	Celsr1	-0.29868	-0.159364	0.139086	0.234491	-2.44429	-2.30497	0.139263	0.361835	0.139263	0.361835	0.999839	ENSMUSG00000016028
E14	Fli1	-0.237854	-0.21124	0.0264905	0.911262	-0.429972	-0.403357	0.0271505	0.938284	0.0271505	0.938284	0.999839	ENSMUSG00000016087
E14	Stard13	-0.0280536	-0.271096	-0.242927	0.348782	0.466288	0.223245	-0.24316	0.401942	-0.24316	0.401942	0.999839	ENSMUSG00000016128
E14	Camk1g	0.524669	0.480073	-0.0445727	0.819854	0.849599	0.805003	-0.0441281	0.832019	-0.0441281	0.832019	0.999839	ENSMUSG00000016179
E14	Diexf	-0.021118	-0.14111	-0.11982	0.346463	0.718483	0.59849	-0.11982	0.403295	-0.11982	0.403295	0.999839	ENSMUSG00000016181
E14	Syt14	-0.0542684	-0.139824	-0.0854046	0.53196	-0.478569	-0.564125	-0.0855134	0.606076	-0.0855134	0.606076	0.999839	ENSMUSG00000016200
E14	Atp5e	0.298024	0.26657	-0.0313174	0.753477	0.265157	0.233703	-0.0313174	0.791464	-0.0313174	0.791464	0.999839	ENSMUSG00000016252
E14	Nelfcd	-0.140568	-0.0168139	0.123929	0.224497	1.09096	1.21471	0.123676	0.285032	0.123676	0.285032	0.999839	ENSMUSG00000016253
E14	Ctsz	-0.113292	-0.306428	-0.193287	0.213238	-0.376817	-0.569954	-0.193323	0.301507	-0.193323	0.301507	0.999839	ENSMUSG00000016256
E14	Slmo2	0.0243	-0.0659578	-0.0902446	0.450868	0.202767	0.112509	-0.0902446	0.531212	-0.0902446	0.531212	0.999839	ENSMUSG00000016257
E14	Sertad4	0.1533	0.235013	0.0815753	0.606757	-0.691932	-0.610219	0.0819382	0.691908	0.0819382	0.691908	0.999839	ENSMUSG00000016262
E14	Ube2a	0.162312	0.0411643	-0.120944	0.256482	1.78594	1.66479	-0.121027	0.287377	-0.121027	0.287377	0.999839	ENSMUSG00000016308
E14	Slc25a5	-0.100263	-0.24606	-0.145714	0.0809276	0.689418	0.54362	-0.145689	0.148015	-0.145689	0.148015	0.999839	ENSMUSG00000016319
E14	Ppdpf	0.198753	0.270315	0.071509	0.516989	-0.222748	-0.151186	0.0715745	0.62018	0.0715745	0.62018	0.999839	ENSMUSG00000016344
E14	Kcnq2	0.421039	0.652084	0.231043	0.0487879	-0.51293	-0.281884	0.231276	0.129616	0.231276	0.129616	0.999839	ENSMUSG00000016346
E14	Eef1a2	0.840025	0.703077	-0.136786	0.373521	0.443057	0.306109	-0.136626	0.443261	-0.136626	0.443261	0.999839	ENSMUSG00000016349
E14	Pls3	-0.143928	-0.323049	-0.178928	0.109455	2.60153	2.42241	-0.179009	0.113356	-0.179009	0.113356	0.980442	ENSMUSG00000016382
E14	Mpped2	-0.208632	-0.228109	-0.0193861	0.84785	-0.802017	-0.821494	-0.0193861	0.871812	-0.0193861	0.871812	0.999839	ENSMUSG00000016386
E14	Nkap	-0.00948495	-0.300347	-0.290889	0.0663165	-0.426052	-0.716914	-0.291037	0.12864	-0.291037	0.12864	0.999839	ENSMUSG00000016409
E14	Ndufa1	0.276341	0.00860749	-0.267533	0.0346354	1.00458	0.736848	-0.267654	0.0560875	-0.267654	0.0560875	0.86249	ENSMUSG00000016427
E14	E2f3	-0.332238	-0.432875	-0.100667	0.468357	-1.55766	-1.6583	-0.100667	0.563919	-0.100667	0.563919	0.999839	ENSMUSG00000016477
E14	Cr1l	-0.117829	-0.265504	-0.147326	0.276827	1.03861	0.89094	-0.147647	0.330956	-0.147647	0.330956	0.999839	ENSMUSG00000016481
E14	Ppfibp1	-0.363842	-0.371138	-0.00721531	0.966942	-0.206305	-0.213601	-0.00721531	0.96465	-0.00721531	0.966942	0.999839	ENSMUSG00000016487
E14	Cd34	-0.52425	-0.516367	0.00783418	0.946437	-0.562749	-0.554867	0.00783418	0.970673	0.00783418	0.970673	0.999839	ENSMUSG00000016494
E14	Plgrkt	0.270372	-0.114869	-0.385134	0.00390378	1.84226	1.45702	-0.385093	0.00950709	-0.385093	0.00950709	0.478147	ENSMUSG00000016495
E14	Gtf3a	-0.0235992	-0.113184	-0.0894857	0.504211	0.0867954	-0.00278948	-0.0894857	0.568464	-0.0894857	0.568464	0.999839	ENSMUSG00000016503
E14	Mtif3	0.113573	0.216882	0.103703	0.527609	1.36391	1.46722	0.103448	0.561072	0.103448	0.561072	0.999839	ENSMUSG00000016510
E14	Lnx2	0.205893	0.450171	0.244313	0.150305	-0.528098	-0.283821	0.24466	0.262797	0.24466	0.262797	0.999839	ENSMUSG00000016520
E14	Dyrk3	-0.288028	-0.267799	0.0202591	0.897696	0.241995	0.262224	0.0202591	0.917107	0.0202591	0.917107	0.999839	ENSMUSG00000016526
E14	Mapkapk2	-0.0682586	-0.0436231	0.0245097	0.825742	-1.61605	-1.59141	0.0248322	0.868985	0.0248322	0.868985	0.999839	ENSMUSG00000016528
E14	Lamp2	-0.170645	-0.431858	-0.261148	0.0337816	0.859052	0.597839	-0.261348	0.071364	-0.261348	0.071364	0.907012	ENSMUSG00000016534
E14	Atxn10	0.0802029	0.0118792	-0.0682834	0.440014	0.415046	0.346722	-0.0682834	0.518493	-0.0682834	0.518493	0.999839	ENSMUSG00000016541
E14	Foxred2	0.143039	-0.148169	-0.291189	0.1955	-0.778213	-1.06942	-0.291312	0.296091	-0.291312	0.296091	0.999839	ENSMUSG00000016552
E14	Eif3d	-0.0844999	-0.0978224	-0.0134973	0.923231	0.299544	0.286222	-0.0132239	0.922004	-0.0134973	0.923231	0.999839	ENSMUSG00000016554
E14	H3f3b	0.0367624	0.240348	0.203604	0.0309724	0.357763	0.561349	0.203621	0.102472	0.203621	0.102472	0.974763	ENSMUSG00000016559
E14	Nup50	-0.328947	-0.232091	0.0968726	0.470562	-1.28505	-1.18819	0.0968673	0.568086	0.0968673	0.568086	0.999839	ENSMUSG00000016619
E14	Phf21b	0.132037	0.51229	0.380318	0.000422538	-1.28143	-0.901178	0.380317	0.00774213	0.380317	0.00774213	0.448867	ENSMUSG00000016624
E14	Ift27	-0.0227231	0.0900183	0.113112	0.462996	0.0403421	0.153083	0.113005	0.557504	0.113005	0.557504	0.999839	ENSMUSG00000016637
E14	Pacsin2	-0.181812	0.0804204	0.262493	0.0248914	0.852127	1.11436	0.262153	0.0528507	0.262153	0.0528507	0.857498	ENSMUSG00000016664
E14	Ttll12	-0.114691	5.09496e-05	0.114852	0.345072	-0.0504044	0.0643375	0.114852	0.413063	0.114852	0.413063	0.999839	ENSMUSG00000016757
E14	Scube1	0.490457	0.41286	-0.0774702	0.657374	-0.342657	-0.420255	-0.0770224	0.714316	-0.0770224	0.714316	0.999839	ENSMUSG00000016763
E14	Tox4	-0.0716945	0.0524304	0.124288	0.262616	-0.684415	-0.560291	0.12404	0.376982	0.12404	0.376982	0.999839	ENSMUSG00000016831
E14	Mrps18c	0.00467016	-0.212829	-0.217251	0.0768696	2.14292	1.92542	-0.217533	0.0746126	-0.217251	0.0768696	0.916852	ENSMUSG00000016833
E14	Sulf1	0.421786	0.343564	-0.0780295	0.566271	0.963086	0.884865	-0.0780295	0.608265	-0.0780295	0.608265	0.999839	ENSMUSG00000016918
E14	Srsf6	-0.244266	-0.098269	0.146155	0.123116	0.0763924	0.222389	0.146102	0.235097	0.146102	0.235097	0.999839	ENSMUSG00000016921
E14	Plcg1	-0.0325228	0.116675	0.149143	0.119987	0.373131	0.522329	0.149143	0.190985	0.149143	0.190985	0.999839	ENSMUSG00000016933
E14	Kctd2	0.0389118	0.199467	0.160738	0.357893	-1.20891	-1.04836	0.161025	0.486066	0.161025	0.486066	0.999839	ENSMUSG00000016940
E14	Kctd5	-0.0128293	0.0470268	0.0599873	0.612823	-1.15292	-1.09307	0.0599873	0.70104	0.0599873	0.70104	0.999839	ENSMUSG00000016946
E14	Etaa1	-0.231644	-0.576171	-0.344487	0.0481509	-1.22133	-1.56586	-0.344668	0.115106	-0.344668	0.115106	0.986558	ENSMUSG00000016984
E14	Sdc4	-0.612554	-0.232553	0.380408	0.191238	-0.347098	0.0329026	0.380132	0.276564	0.380132	0.276564	0.999839	ENSMUSG00000017009
E14	Il13ra1	0.0775663	-1.10106	-1.18003	0.0245083	-0.630329	-1.80895	-1.18438	0.0559848	-1.18438	0.0559848	0.86249	ENSMUSG00000017057
E14	Nbr1	0.00491554	0.109643	0.10477	0.200795	2.31973	2.42446	0.104645	0.286523	0.104645	0.286523	0.999839	ENSMUSG00000017119
E14	Cyth1	0.275635	0.460889	0.1854	0.129101	-0.160991	0.024263	0.18553	0.214283	0.18553	0.214283	0.999839	ENSMUSG00000017132
E14	Rnd3	-0.073485	-0.182948	-0.109473	0.281203	-0.215608	-0.325071	-0.109473	0.374163	-0.109473	0.374163	0.999839	ENSMUSG00000017144
E14	Brca1	-0.425037	-0.469652	-0.0444687	0.756641	-0.157183	-0.201798	-0.0448332	0.789283	-0.0448332	0.789283	0.999839	ENSMUSG00000017146
E14	Nt5c3b	-0.0254464	-0.0437856	-0.0181922	0.860009	1.84137	1.82303	-0.0184141	0.868518	-0.0184141	0.868518	0.999839	ENSMUSG00000017176
E14	Coa3	0.171446	0.257506	0.0861034	0.498113	0.529791	0.615851	0.0861143	0.588139	0.0861143	0.588139	0.999839	ENSMUSG00000017188
E14	Med24	0.0732304	0.0737033	0.000480143	0.988349	0.746658	0.747131	0.000520147	0.995708	0.000520147	0.995708	0.999839	ENSMUSG00000017210
E14	Psmd3	-0.154429	-0.00674575	0.14778	0.123326	-0.0781316	0.0695515	0.14778	0.200317	0.14778	0.200317	0.999839	ENSMUSG00000017221
E14	Exosc10	-0.147272	-0.0344671	0.112836	0.285575	1.61135	1.72416	0.112864	0.33618	0.112864	0.33618	0.999839	ENSMUSG00000017264
E14	Glod4	-0.0194823	-0.124502	-0.104695	0.353447	2.00173	1.89671	-0.104965	0.408826	-0.104965	0.408826	0.999839	ENSMUSG00000017286
E14	Vps53	0.00702529	-0.0516555	-0.0585057	0.577738	2.19618	2.1375	-0.0587316	0.595815	-0.0587316	0.595815	0.999839	ENSMUSG00000017288
E14	Taok1	-0.0149822	-0.0225424	-0.00758117	0.950822	-0.881006	-0.888566	-0.00758117	0.953202	-0.00758117	0.953202	0.999839	ENSMUSG00000017291
E14	Dnttip1	-0.0183927	0.0728918	0.0915069	0.486756	0.12785	0.219135	0.0914808	0.563909	0.0914808	0.563909	0.999839	ENSMUSG00000017299
E14	Acot8	0.0116974	0.000670474	-0.0104609	0.964112	1.6079	1.59687	-0.0108231	0.963528	-0.0104609	0.964112	0.999839	ENSMUSG00000017307
E14	Mpp2	-0.0817231	0.0518686	0.13369	0.308779	0.105808	0.239399	0.13369	0.398259	0.13369	0.398259	0.999839	ENSMUSG00000017314
E14	Vtn	-0.117842	-0.113415	0.00462533	0.970603	0.231355	0.235783	0.00462533	0.98077	0.00462533	0.98077	0.999839	ENSMUSG00000017344
E14	Nlk	-0.012236	0.361865	0.373968	0.0807846	-3.33439	-2.96029	0.375243	0.226204	0.375243	0.226204	0.999839	ENSMUSG00000017376
E14	Traf4	0.202698	0.364445	0.161771	0.223515	-1.83254	-1.67079	0.162052	0.3657	0.162052	0.3657	0.999839	ENSMUSG00000017386
E14	Aldoc	-0.0936602	0.00100821	0.0946885	0.289309	1.1632	1.25787	0.0947793	0.347486	0.0947793	0.347486	0.999839	ENSMUSG00000017390
E14	Rpl19	0.0593139	-0.0312726	-0.0905314	0.2557	0.825376	0.73479	-0.0905314	0.352875	-0.0905314	0.352875	0.999839	ENSMUSG00000017404
E14	Cacnb4	0.812137	0.817832	0.00630576	0.955776	-0.612732	-0.607037	0.00740644	0.980362	0.00740644	0.980362	0.999839	ENSMUSG00000017412
E14	Arl5b	-0.109483	-0.156972	-0.0473288	0.744095	-1.55809	-1.60558	-0.0473288	0.791036	-0.0473288	0.791036	0.999839	ENSMUSG00000017418
E14	Zfp207	-0.0909332	-0.138308	-0.0472991	0.564581	2.15689	2.10952	-0.0474244	0.626295	-0.0474244	0.626295	0.999839	ENSMUSG00000017421
E14	Psmd11	-0.165384	-0.101041	0.0645402	0.467485	1.86736	1.9317	0.0643138	0.534074	0.0643138	0.534074	0.999839	ENSMUSG00000017428
E14	C1qtnf1	-0.178355	0.259471	0.438864	0.355302	-0.908728	-0.470903	0.441283	0.491789	0.441283	0.491789	0.999839	ENSMUSG00000017446
E14	Pipox	0.19507	-0.45379	-0.649751	0.15004	0.207483	-0.441378	-0.649813	0.208233	-0.649813	0.208233	0.999839	ENSMUSG00000017453
E14	Timp2	0.00757089	-0.0537158	-0.0615158	0.661311	-1.62467	-1.68595	-0.0611496	0.726779	-0.0611496	0.726779	0.999839	ENSMUSG00000017466
E14	Zc3h18	-0.291941	0.0713557	0.363512	0.000318109	0.857514	1.22081	0.363337	0.00323096	0.363337	0.00323096	0.297719	ENSMUSG00000017478
E14	Top2b	-0.0343372	-0.101917	-0.0674965	0.508531	-0.0640902	-0.13167	-0.0674965	0.597881	-0.0674965	0.597881	0.999839	ENSMUSG00000017485
E14	Igfbp4	-0.315677	-0.253265	0.0623183	0.584923	-0.989588	-0.927176	0.0623183	0.672928	0.0623183	0.672928	0.999839	ENSMUSG00000017493
E14	Cdc6	-0.718223	-0.696333	0.0222445	0.873194	1.73637	1.75826	0.0219023	0.891348	0.0219023	0.891348	0.999839	ENSMUSG00000017499
E14	Suz12	-0.315497	-0.564516	-0.249029	0.0345167	-0.335892	-0.58491	-0.24913	0.084542	-0.24913	0.084542	0.936399	ENSMUSG00000017548
E14	Atad5	-0.522978	-0.423218	0.100194	0.536712	0.200738	0.300498	0.0999047	0.631506	0.0999047	0.631506	0.999839	ENSMUSG00000017550
E14	Crlf3	-0.175811	-0.103613	0.0723228	0.581086	0.500409	0.572607	0.0723228	0.636613	0.0723228	0.636613	0.999839	ENSMUSG00000017561
E14	Tnfaip1	-0.10078	-0.0487126	0.0521981	0.620789	-0.905627	-0.853559	0.0521981	0.701436	0.0521981	0.701436	0.999839	ENSMUSG00000017615
E14	Abr	0.362825	0.397668	0.034867	0.695865	0.331427	0.36627	0.034867	0.753923	0.034867	0.753923	0.999839	ENSMUSG00000017631
E14	Rab11fip4	0.0191899	0.254198	0.234861	0.0870351	-3.04991	-2.8149	0.23549	0.219022	0.23549	0.219022	0.999839	ENSMUSG00000017639
E14	Cd40	-0.136724	-0.561141	-0.425019	0.266833	0.136357	-0.28806	-0.425585	0.32581	-0.425585	0.32581	0.999839	ENSMUSG00000017652
E14	Slc35c2	0.00746698	-0.14916	-0.156667	0.307414	-0.15221	-0.308837	-0.156698	0.396102	-0.156698	0.396102	0.999839	ENSMUSG00000017664
E14	Zfp334	-0.0924485	-0.138194	-0.0457696	0.719313	-0.896875	-0.94262	-0.0457696	0.770384	-0.0457696	0.770384	0.999839	ENSMUSG00000017667
E14	Elmo2	-0.0692911	0.0494768	0.118898	0.252577	1.76549	1.88426	0.118822	0.325454	0.118822	0.325454	0.999839	ENSMUSG00000017670
E14	Wsb1	0.0489095	-0.0780907	-0.126969	0.30613	-0.575572	-0.702573	-0.127104	0.386758	-0.127104	0.386758	0.999839	ENSMUSG00000017677
E14	Ttpal	0.00536356	0.220119	0.21481	0.0899683	-1.1671	-0.952345	0.214792	0.197211	0.214792	0.197211	0.999839	ENSMUSG00000017679
E14	Rhot1	0.00472533	0.0150259	0.0104422	0.911275	1.0869	1.0972	0.0104422	0.929882	0.0104422	0.929882	0.999839	ENSMUSG00000017686
E14	Rhbdl3	-0.0848188	0.0800927	0.164882	0.29936	-3.46254	-3.29763	0.165348	0.464045	0.165348	0.464045	0.999839	ENSMUSG00000017692
E14	Ada	-0.529326	-0.839637	-0.308955	0.357409	1.01831	0.707995	-0.310989	0.388927	-0.310989	0.388927	0.999839	ENSMUSG00000017697
E14	Serinc3	-0.136314	-0.402168	-0.265867	0.0422137	-0.897602	-1.16346	-0.265801	0.104183	-0.265801	0.104183	0.975269	ENSMUSG00000017707
E14	Pgs1	0.147606	0.287176	0.139517	0.362434	-1.03263	-0.89306	0.139748	0.482138	0.139748	0.482138	0.999839	ENSMUSG00000017715
E14	Birc5	-0.412812	-0.377472	0.0354453	0.752231	0.447504	0.482844	0.0354453	0.801936	0.0354453	0.801936	0.999839	ENSMUSG00000017716
E14	Pigt	-0.23826	-0.197895	0.0405086	0.725793	-0.295101	-0.254736	0.0405086	0.784006	0.0405086	0.784006	0.999839	ENSMUSG00000017721
E14	Wfdc2	-0.896318	-1.35472	-0.458161	0.0958423	1.22705	0.768644	-0.460142	0.0955	-0.458161	0.0958423	0.963455	ENSMUSG00000017723
E14	Etv4	-0.098338	-0.26123	-0.162995	0.689856	0.117137	-0.0457544	-0.162506	0.716749	-0.162506	0.716749	0.999839	ENSMUSG00000017724
E14	Dbndd2	0.348574	-0.0179092	-0.366476	0.27082	0.217742	-0.148742	-0.365779	0.331796	-0.365779	0.331796	0.999839	ENSMUSG00000017734
E14	Slc12a5	0.191472	0.180171	-0.00928997	0.99632	0.779628	0.768326	-0.00961	0.983124	-0.00928997	0.99632	0.999839	ENSMUSG00000017740
E14	Pltp	0.349286	0.103403	-0.245716	0.100896	2.19922	1.95333	-0.245716	0.0946192	-0.245716	0.100896	0.971247	ENSMUSG00000017754
E14	Slc12a7	-0.592963	-0.560768	0.0323298	0.806274	-0.550856	-0.518661	0.0319665	0.851521	0.0319665	0.851521	0.999839	ENSMUSG00000017756
E14	Ctsa	-0.19807	-0.529874	-0.331674	0.00769752	1.50865	1.17685	-0.331691	0.0161745	-0.331691	0.0161745	0.602647	ENSMUSG00000017760
E14	Zswim1	0.101524	0.0366727	-0.064655	0.790627	-0.8083	-0.873151	-0.064655	0.822704	-0.064655	0.822704	0.999839	ENSMUSG00000017764
E14	Slc12a4	0.0284694	0.0526971	0.0245121	0.90869	0.0802542	0.104482	0.0245121	0.932611	0.0245121	0.932611	0.999839	ENSMUSG00000017765
E14	Myo1c	-0.301805	-0.0510677	0.251196	0.0943359	1.26738	1.51811	0.250831	0.118707	0.250831	0.118707	0.992858	ENSMUSG00000017774
E14	Crk	-0.0592273	0.0550953	0.114413	0.218345	-0.925946	-0.811623	0.114413	0.327185	0.114413	0.327185	0.999839	ENSMUSG00000017776
E14	Cox7c	0.116713	-0.200672	-0.317282	0.00100597	1.4501	1.13272	-0.317474	0.00446134	-0.317474	0.00446134	0.353067	ENSMUSG00000017778
E14	Pitpna	0.0508061	0.159751	0.10915	0.270717	0.90546	1.01441	0.10891	0.383092	0.10891	0.383092	0.999839	ENSMUSG00000017781
E14	Mlx	0.187541	0.272637	0.0851571	0.501896	0.879224	0.96432	0.0850925	0.558679	0.0850925	0.558679	0.999839	ENSMUSG00000017801
E14	Fam134c	0.0303567	-0.0591021	-0.0892938	0.507559	-1.22776	-1.31722	-0.0892938	0.598685	-0.0892938	0.598685	0.999839	ENSMUSG00000017802
E14	Rab5a	0.124859	0.00983627	-0.114956	0.341213	-0.560348	-0.675371	-0.115043	0.439763	-0.115043	0.439763	0.999839	ENSMUSG00000017831
E14	Nkiras2	0.106414	0.183317	0.076821	0.485734	-0.11725	-0.0403467	0.0769303	0.578635	0.0769303	0.578635	0.999839	ENSMUSG00000017837
E14	Ppp2r5c	-0.0160018	-0.221599	-0.205603	0.0774322	-0.360487	-0.566084	-0.205499	0.15009	-0.205499	0.15009	0.999839	ENSMUSG00000017843
E14	Ift52	-0.125121	-0.157305	-0.0321936	0.836163	-0.787082	-0.819266	-0.0321936	0.86114	-0.0321936	0.86114	0.999839	ENSMUSG00000017858
E14	Mybl2	-0.640514	-0.418142	0.222513	0.198261	-1.76586	-1.54349	0.221973	0.337052	0.221973	0.337052	0.999839	ENSMUSG00000017861
E14	Eya2	-0.435896	-0.554887	-0.118938	0.651252	-0.0825302	-0.201521	-0.119711	0.686844	-0.119711	0.686844	0.999839	ENSMUSG00000017897
E14	B4galt5	-0.284842	-0.221227	0.0638079	0.706788	-2.02502	-1.9614	0.0636961	0.788619	0.0636961	0.788619	0.999839	ENSMUSG00000017929
E14	Gdap1l1	0.561471	0.429672	-0.131686	0.284085	1.00655	0.874749	-0.131651	0.33898	-0.131651	0.33898	0.999839	ENSMUSG00000017943
E14	Ptgis	-0.51752	-0.550848	-0.03306	0.913283	0.71981	0.686481	-0.0337634	0.911156	-0.03306	0.913283	0.999839	ENSMUSG00000017969
E14	Cadps2	-0.125794	-0.0996328	0.0263841	0.861784	2.20524	2.2314	0.0261345	0.855628	0.0263841	0.861784	0.999839	ENSMUSG00000017978
E14	Ddx27	-0.261382	-0.0817967	0.179579	0.119231	0.524002	0.703587	0.179687	0.183334	0.179687	0.183334	0.999839	ENSMUSG00000017999
E14	Cyth3	0.164238	0.310019	0.145946	0.32493	-0.79151	-0.64573	0.146033	0.457389	0.146033	0.457389	0.999839	ENSMUSG00000018001
E14	Rac3	0.56304	0.644095	0.0808861	0.691535	-1.08685	-1.00579	0.0823176	0.769769	0.0823176	0.769769	0.999839	ENSMUSG00000018012
E14	Rrp7a	0.0200454	0.248259	0.228258	0.0590364	-1.01	-0.781789	0.228342	0.141867	0.228342	0.141867	0.999839	ENSMUSG00000018040
E14	Cyb5r3	0.0103327	0.137321	0.12712	0.189267	0.464954	0.591942	0.12709	0.292193	0.12709	0.292193	0.999839	ENSMUSG00000018042
E14	Ints2	-0.187091	-0.251899	-0.0647613	0.585567	0.739846	0.675038	-0.0647511	0.613946	-0.0647511	0.613946	0.999839	ENSMUSG00000018068
E14	Med13l	0.0901564	0.367955	0.277735	0.0106733	-0.569988	-0.292189	0.277953	0.0428877	0.277953	0.0428877	0.830451	ENSMUSG00000018076
E14	Hist1h2bc	0.196539	-0.152367	-0.348382	0.0276673	10.336	9.98712	-0.34898	0.00115839	-0.348382	0.0276673	0.764075	ENSMUSG00000018102
E14	Mafk	0.469526	0.715884	0.246237	0.314449	-1.56078	-1.31442	0.24824	0.468828	0.24824	0.468828	0.999839	ENSMUSG00000018143
E14	Med1	-0.140095	-0.0848007	0.0552356	0.579795	0.021606	0.0768998	0.0552356	0.656094	0.0552356	0.656094	0.999839	ENSMUSG00000018160
E14	Stard3	0.145143	-0.087206	-0.232151	0.253871	-1.43748	-1.66983	-0.232151	0.370519	-0.232151	0.370519	0.999839	ENSMUSG00000018167
E14	Mfng	-0.0937455	0.129306	0.222875	0.239204	-3.2477	-3.02465	0.223478	0.408671	0.223478	0.408671	0.999839	ENSMUSG00000018169
E14	Vmp1	-0.178133	-0.288787	-0.110589	0.447265	0.00113224	-0.109522	-0.110589	0.523478	-0.110589	0.523478	0.999839	ENSMUSG00000018171
E14	Uchl5	-0.146874	-0.23567	-0.0887391	0.468258	1.43547	1.34667	-0.0886949	0.502204	-0.0886949	0.502204	0.999839	ENSMUSG00000018189
E14	Glrx2	0.265294	0.147226	-0.117976	0.303904	1.42048	1.30241	-0.117902	0.392385	-0.117902	0.392385	0.999839	ENSMUSG00000018196
E14	Trove2	-0.0417058	-0.0972801	-0.0555071	0.565184	-0.865858	-0.921432	-0.0555071	0.638478	-0.0555071	0.638478	0.999839	ENSMUSG00000018199
E14	Stk4	-0.071554	-0.0536708	0.0180219	0.869109	-1.11498	-1.0971	0.0180219	0.90455	0.0180219	0.90455	0.999839	ENSMUSG00000018209
E14	Pmp22	-0.195947	-0.780551	-0.584888	0.0295235	0.953001	0.368397	-0.584891	0.0373474	-0.584891	0.0373474	0.803466	ENSMUSG00000018217
E14	Zcchc10	-0.0406704	-0.129222	-0.0886158	0.748874	-0.2837	-0.372251	-0.0882003	0.780799	-0.0882003	0.780799	0.999839	ENSMUSG00000018239
E14	Psmb6	0.05099	0.127073	0.0762238	0.46552	0.442041	0.518123	0.0762238	0.572257	0.0762238	0.572257	0.999839	ENSMUSG00000018286
E14	Spag7	-0.00756253	0.155993	0.163619	0.12822	0.157454	0.32101	0.163619	0.204713	0.163619	0.204713	0.999839	ENSMUSG00000018287
E14	Pfn1	-0.180785	0.04862	0.229429	0.0152305	2.20234	2.43174	0.229359	0.0455033	0.229359	0.0455033	0.836561	ENSMUSG00000018293
E14	Tomm34	-0.0301555	0.0804864	0.110907	0.403513	1.15332	1.26397	0.11075	0.428543	0.11075	0.428543	0.999839	ENSMUSG00000018322
E14	Ywhab	0.033669	-0.0252397	-0.0589634	0.49163	-0.352662	-0.411571	-0.0589634	0.573585	-0.0589634	0.573585	0.999839	ENSMUSG00000018326
E14	Ksr1	0.185638	0.202973	0.0175624	0.915559	-0.366252	-0.348917	0.0177407	0.94021	0.0177407	0.94021	0.999839	ENSMUSG00000018334
E14	Anxa6	-0.210357	-0.0979453	0.112722	0.369348	1.599	1.71141	0.11243	0.407336	0.11243	0.407336	0.999839	ENSMUSG00000018340
E14	Zkscan6	0.181343	0.349881	0.16868	0.302862	0.506743	0.675281	0.168843	0.366826	0.168843	0.366826	0.999839	ENSMUSG00000018347
E14	Kpna2	-0.511587	-0.537568	-0.0259081	0.862078	3.8344	3.80842	-0.0260466	0.800613	-0.0259081	0.862078	0.999839	ENSMUSG00000018362
E14	Smurf2	0.0427489	-0.026307	-0.0690607	0.551851	-1.0115	-1.08056	-0.0690607	0.632254	-0.0690607	0.632254	0.999839	ENSMUSG00000018363
E14	Cep95	0.00512824	-0.177016	-0.182218	0.357324	0.515697	0.333553	-0.181866	0.406455	-0.181866	0.406455	0.999839	ENSMUSG00000018372
E14	Vezf1	-0.056418	0.0317742	0.0880987	0.396429	-1.68537	-1.59717	0.0883875	0.517868	0.0883875	0.517868	0.999839	ENSMUSG00000018377
E14	Cuedc1	-0.0611679	0.204238	0.265477	0.0319525	-0.954912	-0.689506	0.265402	0.10335	0.265402	0.10335	0.975269	ENSMUSG00000018378
E14	Srsf1	-0.222945	0.0870528	0.310033	0.000582175	0.390542	0.70054	0.310016	0.00746109	0.310016	0.00746109	0.445881	ENSMUSG00000018379
E14	Kif3a	0.158438	0.204462	0.0462345	0.662605	2.4629	2.50892	0.0460454	0.707846	0.0460454	0.707846	0.999839	ENSMUSG00000018395
E14	Sept8	-0.0502795	0.0612507	0.111523	0.248159	0.338467	0.449997	0.111455	0.342391	0.111455	0.342391	0.999839	ENSMUSG00000018398
E14	Mtmr4	0.105638	0.180788	0.0752521	0.42908	0.629391	0.704541	0.0752521	0.515987	0.0752521	0.515987	0.999839	ENSMUSG00000018401
E14	Mrm1	-0.267345	0.305243	0.572731	0.0592588	-1.32255	-0.749961	0.574149	0.163928	0.574149	0.163928	0.999839	ENSMUSG00000018405
E14	Mapt	0.84355	0.88695	0.0435263	0.63674	1.65362	1.69702	0.0435263	0.678728	0.0435263	0.678728	0.999839	ENSMUSG00000018411
E14	Kansl1	0.0121144	0.0837658	0.0716851	0.455428	0.0314762	0.103127	0.0716074	0.55554	0.0716074	0.55554	0.999839	ENSMUSG00000018412
E14	Gid4	-0.101033	-0.198629	-0.0979099	0.634108	-3.77102	-3.86862	-0.0973201	0.713852	-0.0973201	0.713852	0.999839	ENSMUSG00000018415
E14	Myo1b	-0.0998896	-0.215956	-0.116047	0.226759	2.26751	2.15144	-0.116047	0.299086	-0.116047	0.299086	0.999839	ENSMUSG00000018417
E14	Dhx40	-0.101679	-0.301547	-0.199931	0.0775606	-0.16076	-0.360628	-0.199811	0.142859	-0.199811	0.142859	0.999839	ENSMUSG00000018425
E14	Ypel2	0.321766	0.364574	0.0424326	0.854452	-2.30622	-2.26341	0.0442971	0.91144	0.0442971	0.91144	0.999839	ENSMUSG00000018427
E14	Akap1	-0.202565	0.0375477	0.240298	0.0404136	0.73689	0.977002	0.240193	0.0715822	0.240193	0.0715822	0.907012	ENSMUSG00000018428
E14	Nol11	-0.215574	-0.326156	-0.110477	0.301712	1.41311	1.30252	-0.110603	0.359314	-0.110603	0.359314	0.999839	ENSMUSG00000018433
E14	Derl2	-0.158694	-0.267171	-0.108475	0.503495	-0.460507	-0.568985	-0.108584	0.578894	-0.108584	0.578894	0.999839	ENSMUSG00000018442
E14	C1qbp	-0.198869	-0.241792	-0.0428196	0.678246	0.635315	0.592392	-0.0429998	0.712515	-0.0429998	0.712515	0.999839	ENSMUSG00000018446
E14	Rpain	-0.00584506	0.23571	0.242042	0.154346	2.29328	2.53483	0.241621	0.124509	0.242042	0.154346	0.999839	ENSMUSG00000018449
E14	Kcnab3	0.00934418	0.24067	0.231756	0.55227	-0.7937	-0.562375	0.233417	0.655271	0.233417	0.655271	0.999839	ENSMUSG00000018470
E14	Chd3	0.249093	0.425522	0.176526	0.0344292	-1.47728	-1.30085	0.176586	0.103453	0.176586	0.103453	0.975269	ENSMUSG00000018474
E14	Kdm6b	0.0404578	0.291075	0.250594	0.0252144	-1.36751	-1.11689	0.250648	0.0805587	0.250648	0.0805587	0.927916	ENSMUSG00000018476
E14	Appbp2	-0.120071	-0.100155	0.0199134	0.831426	-0.75348	-0.733565	0.0199134	0.872799	0.0199134	0.872799	0.999839	ENSMUSG00000018481
E14	Ncor1	-0.0403178	-0.0817873	-0.0414713	0.639905	0.364919	0.323449	-0.0414713	0.698834	-0.0414713	0.698834	0.999839	ENSMUSG00000018501
E14	Cenpv	0.0256534	0.222099	0.196601	0.131254	0.343308	0.539754	0.196674	0.191287	0.196674	0.191287	0.999839	ENSMUSG00000018509
E14	Pcgf2	0.059209	-0.0479591	-0.106944	0.334189	1.12982	1.02265	-0.107285	0.414629	-0.107285	0.414629	0.999839	ENSMUSG00000018537
E14	Cwc25	-0.120753	0.125686	0.246581	0.110212	-0.274481	-0.028042	0.246743	0.193223	0.246743	0.193223	0.999839	ENSMUSG00000018541
E14	Pip4k2b	0.16124	0.353858	0.192534	0.085271	-2.39168	-2.19906	0.19272	0.204224	0.19272	0.204224	0.999839	ENSMUSG00000018547
E14	Trim37	-0.080817	-0.0563003	0.0245758	0.804275	-2.10323	-2.07871	0.0245758	0.857304	0.0245758	0.857304	0.999839	ENSMUSG00000018548
E14	Ybx2	-0.112364	-0.255588	-0.14324	0.702988	0.546671	0.403446	-0.14324	0.718963	-0.14324	0.718963	0.999839	ENSMUSG00000018554
E14	Ctdnep1	0.0132999	-0.101291	-0.114807	0.539177	-2.60308	-2.71767	-0.114275	0.635142	-0.114275	0.635142	0.999839	ENSMUSG00000018559
E14	Elp5	0.0817298	0.0457997	-0.0358276	0.767878	-0.488286	-0.524216	-0.0359224	0.805756	-0.0359224	0.805756	0.999839	ENSMUSG00000018565
E14	Slc2a4	-0.491786	-0.635812	-0.143801	0.63536	-0.103763	-0.247789	-0.145201	0.675614	-0.145201	0.675614	0.999839	ENSMUSG00000018566
E14	Gabarap	0.229183	0.0835293	-0.14568	0.115697	0.500858	0.355204	-0.145626	0.204986	-0.145626	0.204986	0.999839	ENSMUSG00000018567
E14	Cldn7	1.56101	-4.88238	-6.38737	0.526159	8.2344	1.79093	-6.23312	0.44093	-6.38737	0.526159	0.999839	ENSMUSG00000018569
E14	2810408A11Rik	0.00608995	0.233898	0.227895	0.235185	0.185916	0.413725	0.228285	0.307602	0.228285	0.307602	0.999839	ENSMUSG00000018570
E14	Phf23	-0.0282618	-0.000848015	0.0274325	0.770109	0.899153	0.926567	0.0274325	0.81286	0.0274325	0.81286	0.999839	ENSMUSG00000018572
E14	Acadvl	0.231698	0.205673	-0.026002	0.834418	1.07758	1.05156	-0.026002	0.846706	-0.026002	0.846706	0.999839	ENSMUSG00000018574
E14	G3bp1	-0.247382	-0.191661	0.0556921	0.590397	-0.159976	-0.104254	0.0557757	0.674189	0.0557757	0.674189	0.999839	ENSMUSG00000018583
E14	Atox1	0.394973	0.198891	-0.195939	0.143469	0.28569	0.0896081	-0.195974	0.205552	-0.195974	0.205552	0.999839	ENSMUSG00000018585
E14	Glra2	0.58046	0.264543	-0.316089	0.189867	-1.71744	-2.03335	-0.315267	0.31437	-0.315267	0.31437	0.999839	ENSMUSG00000018589
E14	Sparc	-0.307542	-0.372162	-0.0645481	0.489151	1.7534	1.68878	-0.0645481	0.561219	-0.0645481	0.561219	0.999839	ENSMUSG00000018593
E14	Mief2	0.212887	0.160796	-0.0522203	0.855404	-0.849387	-0.901479	-0.0514246	0.873862	-0.0514246	0.873862	0.999839	ENSMUSG00000018599
E14	Dusp14	0.241241	0.153841	-0.0872082	0.498004	1.42376	1.33636	-0.0872082	0.534658	-0.0872082	0.534658	0.999839	ENSMUSG00000018648
E14	Tada2a	-0.139892	-0.30329	-0.16322	0.248554	0.204586	0.0411879	-0.163348	0.316958	-0.163348	0.316958	0.999839	ENSMUSG00000018651
E14	Pnpo	0.0575027	0.512038	0.45467	0.0344161	-0.326976	0.127559	0.455376	0.0818595	0.455376	0.0818595	0.930428	ENSMUSG00000018659
E14	Cog1	0.00340649	0.130885	0.127651	0.253533	0.326216	0.453695	0.127651	0.338578	0.127651	0.338578	0.999839	ENSMUSG00000018661
E14	Cbx1	-0.106143	-0.137435	-0.0313155	0.777944	0.91289	0.881598	-0.0311473	0.815043	-0.0311473	0.815043	0.999839	ENSMUSG00000018666
E14	Cdk5rap3	0.0282463	0.144601	0.116374	0.325098	0.366766	0.483121	0.116563	0.415411	0.116563	0.415411	0.999839	ENSMUSG00000018669
E14	Copz2	0.0289353	-0.440894	-0.469796	0.276354	0.0665701	-0.40326	-0.471126	0.342	-0.471126	0.342	0.999839	ENSMUSG00000018672
E14	Slc25a39	-0.0113304	0.0717962	0.0830714	0.485218	-1.25667	-1.17354	0.0830714	0.597525	0.0830714	0.597525	0.999839	ENSMUSG00000018677
E14	Sp2	-0.168186	-0.0105818	0.157973	0.282917	1.07554	1.23314	0.157835	0.362739	0.157835	0.362739	0.999839	ENSMUSG00000018678
E14	Aatf	0.0168387	0.0610808	0.0444506	0.73787	0.271303	0.315545	0.0444352	0.779574	0.0444352	0.779574	0.999839	ENSMUSG00000018697
E14	Lhx1	-0.108276	-0.241229	-0.132728	0.717888	-0.646057	-0.779011	-0.132728	0.755101	-0.132728	0.755101	0.999839	ENSMUSG00000018698
E14	Dync1h1	-0.0410055	0.130586	0.171478	0.199831	-0.471394	-0.299802	0.17172	0.121229	0.171478	0.199831	0.999839	ENSMUSG00000018707
E14	Pex12	0.116917	-0.143101	-0.259887	0.105228	0.989897	0.729879	-0.259805	0.133612	-0.259805	0.133612	0.999839	ENSMUSG00000018733
E14	Ndel1	0.190026	0.0913841	-0.0986393	0.465704	0.214876	0.116234	-0.0986716	0.543621	-0.0986716	0.543621	0.999839	ENSMUSG00000018736
E14	Mpdu1	-0.0454235	-0.065365	-0.0198657	0.900864	-0.244726	-0.264668	-0.0198657	0.910551	-0.0198657	0.910551	0.999839	ENSMUSG00000018761
E14	Fxr2	-0.0238467	0.139213	0.163037	0.143672	-0.631392	-0.468333	0.163037	0.211495	0.163037	0.211495	0.999839	ENSMUSG00000018765
E14	Atp5g3	-0.0506504	-0.228359	-0.177719	0.0358866	1.90493	1.72722	-0.177633	0.0722796	-0.177633	0.0722796	0.907012	ENSMUSG00000018770
E14	Cd68	-0.108647	-0.221957	-0.113352	0.83015	0.265055	0.151745	-0.113352	0.837933	-0.113352	0.837933	0.999839	ENSMUSG00000018774
E14	Acsl1	-0.0120016	0.00348715	0.015648	0.944529	1.21562	1.23111	0.015648	0.947091	0.015648	0.947091	0.999839	ENSMUSG00000018796
E14	Abca5	-0.0910674	-0.313851	-0.223127	0.381871	-0.486607	-0.709391	-0.222645	0.462888	-0.222645	0.462888	0.999839	ENSMUSG00000018800
E14	Smyd4	-0.158549	-0.105572	0.0527732	0.816765	-0.663786	-0.610809	0.053608	0.86155	0.053608	0.86155	0.999839	ENSMUSG00000018809
E14	Lsp1	-0.182008	0.0793577	0.262827	0.439686	1.19356	1.45493	0.262021	0.441362	0.262021	0.441362	0.999839	ENSMUSG00000018819
E14	Zfyve27	0.121603	0.190474	0.0688728	0.639818	-0.503486	-0.434616	0.0691777	0.707879	0.0691777	0.707879	0.999839	ENSMUSG00000018820
E14	Avpi1	-0.25217	0.32948	0.582623	0.0658568	-0.741078	-0.159429	0.583107	0.154121	0.583107	0.154121	0.999839	ENSMUSG00000018821
E14	Rad51d	-0.118126	-0.104413	0.0139066	0.926401	0.488008	0.501721	0.0139066	0.943255	0.0139066	0.943255	0.999839	ENSMUSG00000018841
E14	Pank3	0.0774128	0.0286476	-0.0488983	0.723414	-2.72454	-2.7733	-0.0485334	0.779578	-0.0485334	0.779578	0.999839	ENSMUSG00000018846
E14	Rars	-0.190167	-0.315423	-0.125102	0.24586	0.823842	0.698586	-0.125374	0.314662	-0.125374	0.314662	0.999839	ENSMUSG00000018848
E14	Wwc1	0.137284	0.260648	0.123206	0.358449	-2.46387	-2.3405	0.123713	0.505063	0.123713	0.505063	0.999839	ENSMUSG00000018849
E14	Mrpl58	-0.00176945	-0.0401063	-0.0380419	0.730142	1.97084	1.93251	-0.0382857	0.740094	-0.0382857	0.740094	0.999839	ENSMUSG00000018858
E14	Fdxr	0.103739	0.245927	0.142627	0.525883	-0.176461	-0.0342729	0.142713	0.609956	0.142713	0.609956	0.999839	ENSMUSG00000018861
E14	Sult4a1	0.394386	0.620737	0.226209	0.145554	-1.27964	-1.05329	0.227177	0.273403	0.227177	0.273403	0.999839	ENSMUSG00000018865
E14	Mrpl45	-0.0457234	-0.111624	-0.0658587	0.631363	-0.288608	-0.354508	-0.0659928	0.68771	-0.0659928	0.68771	0.999839	ENSMUSG00000018882
E14	Irf1	-0.10805	-0.0112181	0.0974143	0.788852	1.21542	1.31225	0.0977233	0.785744	0.0974143	0.788852	0.999839	ENSMUSG00000018899
E14	Slc22a5	-0.0426141	-0.478479	-0.436219	0.34144	-2.41923	-2.85509	-0.436219	0.449275	-0.436219	0.449275	0.999839	ENSMUSG00000018900
E14	P4ha2	-0.0234987	-0.429192	-0.405983	0.238626	0.732419	0.326725	-0.406012	0.269566	-0.406012	0.269566	0.999839	ENSMUSG00000018906
E14	Arrb1	0.355742	0.548515	0.192863	0.11231	-1.15102	-0.958246	0.192951	0.222966	0.192951	0.222966	0.999839	ENSMUSG00000018909
E14	Tm4sf5	2.67111	-4.5882	-7.33187	0.106807	6.65893	-0.600407	-7.57588	0.0914403	-7.33187	0.106807	0.975269	ENSMUSG00000018919
E14	Pelp1	-0.18484	-0.0821299	0.102766	0.368985	0.438298	0.541008	0.102766	0.42937	0.102766	0.42937	0.999839	ENSMUSG00000018921
E14	Med11	0.0976738	0.444164	0.346585	0.024175	0.581548	0.928038	0.346931	0.0484779	0.346931	0.0484779	0.840449	ENSMUSG00000018923
E14	Natd1	0.265968	0.57015	0.30424	0.0632522	-3.0441	-2.73991	0.305021	0.192657	0.305021	0.192657	0.999839	ENSMUSG00000018931
E14	Map2k3	-0.166712	0.140499	0.307318	0.09832	-0.939934	-0.632724	0.307649	0.208321	0.307649	0.208321	0.999839	ENSMUSG00000018932
E14	Ywhah	-0.0303451	0.103532	0.133802	0.142195	-0.190269	-0.0563918	0.133978	0.238543	0.133978	0.238543	0.999839	ENSMUSG00000018965
E14	Sart3	-0.274517	0.0322264	0.306977	0.00972505	-0.0697251	0.237018	0.306871	0.0377484	0.306871	0.0377484	0.803466	ENSMUSG00000018974
E14	E2f2	-0.553934	-0.518864	0.0345872	0.8705	-2.42325	-2.38818	0.0345872	0.922681	0.0345872	0.922681	0.999839	ENSMUSG00000018983
E14	Nars2	-0.112581	-0.108617	0.00420438	0.971982	0.355941	0.359905	0.00420438	0.982462	0.00420438	0.982462	0.999839	ENSMUSG00000018995
E14	Slc35b4	-0.154098	-0.258546	-0.104464	0.680129	-2.34282	-2.44727	-0.104464	0.741811	-0.104464	0.741811	0.999839	ENSMUSG00000018999
E14	Dalrd3	0.171479	0.0303511	-0.141101	0.427134	-0.0926436	-0.233772	-0.140789	0.506038	-0.140789	0.506038	0.999839	ENSMUSG00000019039
E14	Fis1	0.198131	0.240081	0.0420058	0.655415	0.682162	0.724113	0.0420058	0.712149	0.0420058	0.712149	0.999839	ENSMUSG00000019054
E14	Plod1	-0.363423	-0.310366	0.053389	0.773565	0.207557	0.260614	0.0529036	0.814675	0.0529036	0.814675	0.999839	ENSMUSG00000019055
E14	Rab3d	0.422956	0.472724	0.0497264	0.676403	-0.308654	-0.258887	0.0500514	0.737102	0.0500514	0.737102	0.999839	ENSMUSG00000019066
E14	Mfsd3	-0.242928	0.136307	0.380081	0.3217	-0.619521	-0.240286	0.38033	0.436057	0.38033	0.436057	0.999839	ENSMUSG00000019080
E14	Slc25a22	0.310706	0.504771	0.194315	0.0672477	1.51414	1.7082	0.194207	0.116502	0.194207	0.116502	0.988449	ENSMUSG00000019082
E14	Atp6ap1	0.0437917	-0.039977	-0.083742	0.459578	0.734173	0.650405	-0.0836377	0.529292	-0.0836377	0.529292	0.999839	ENSMUSG00000019087
E14	Dnase1l1	-0.154142	-1.45443	-1.30625	0.0271872	1.08151	-0.218777	-1.3086	0.0339155	-1.3086	0.0339155	0.792249	ENSMUSG00000019088
E14	Scrn1	-0.00486013	0.0351414	0.040132	0.683613	-0.778285	-0.738284	0.040132	0.752515	0.040132	0.752515	0.999839	ENSMUSG00000019124
E14	BC005537	0.133432	-0.14679	-0.280738	0.402657	-6.5229	-6.80312	-0.27985	0.526118	-0.27985	0.526118	0.999839	ENSMUSG00000019132
E14	Isyna1	-0.268303	-0.0716952	0.196897	0.120553	1.78352	1.98012	0.196597	0.149613	0.196597	0.149613	0.999839	ENSMUSG00000019139
E14	Hars2	-0.110984	-0.0876317	0.0235328	0.849036	0.252504	0.275857	0.0235328	0.879119	0.0235328	0.879119	0.999839	ENSMUSG00000019143
E14	Tmem160	0.0685018	0.208092	0.139833	0.448054	0.52431	0.6639	0.139832	0.505785	0.139832	0.505785	0.999839	ENSMUSG00000019158
E14	Rab5c	0.0353101	0.241147	0.205825	0.0243417	0.294504	0.500341	0.20596	0.0640417	0.20596	0.0640417	0.888716	ENSMUSG00000019173
E14	Mdh2	0.0384071	0.021257	-0.0170738	0.853977	0.825555	0.808405	-0.0170738	0.871151	-0.0170738	0.871151	0.999839	ENSMUSG00000019179
E14	H13	-0.082907	-0.108987	-0.0260025	0.823391	0.273076	0.246996	-0.0260025	0.846416	-0.0260025	0.846416	0.999839	ENSMUSG00000019188
E14	Rnf145	-0.355365	-0.288862	0.0665635	0.591934	-1.97254	-1.90604	0.0663703	0.691629	0.0663703	0.691629	0.999839	ENSMUSG00000019189
E14	Atp6v1e1	0.28107	0.165638	-0.11547	0.267271	1.24352	1.12809	-0.115417	0.336829	-0.115417	0.336829	0.999839	ENSMUSG00000019210
E14	Chtf18	-0.535433	-0.22915	0.30648	0.0451597	0.484484	0.790766	0.306283	0.0771559	0.306283	0.0771559	0.916852	ENSMUSG00000019214
E14	Lhx9	-0.285855	-0.256853	0.0291509	0.786137	1.40797	1.43697	0.0289219	0.803589	0.0289219	0.803589	0.999839	ENSMUSG00000019230
E14	Ppp1r12c	0.109745	0.19318	0.0835151	0.618194	-1.47262	-1.38919	0.0835151	0.714784	0.0835151	0.714784	0.999839	ENSMUSG00000019254
E14	Ahr	-0.169615	0.0495407	0.21946	0.611959	0.181494	0.400649	0.220652	0.664205	0.220652	0.664205	0.999839	ENSMUSG00000019256
E14	Map1s	-0.0190921	0.388992	0.408476	0.00340046	1.21138	1.61946	0.408267	0.01428	0.408267	0.01428	0.584157	ENSMUSG00000019261
E14	Tmem129	-0.128482	-0.335101	-0.206954	0.364974	-1.29271	-1.49933	-0.206808	0.468998	-0.206808	0.468998	0.999839	ENSMUSG00000019295
E14	Nop9	-0.17645	-0.0556853	0.120774	0.360346	-0.656144	-0.535379	0.120937	0.472678	0.120937	0.472678	0.999839	ENSMUSG00000019297
E14	Atp6v0a1	0.104022	0.0558017	-0.0482024	0.652219	1.19056	1.14234	-0.0482024	0.684117	-0.0482024	0.684117	0.999839	ENSMUSG00000019302
E14	Psmc3ip	-0.00541356	0.109979	0.115516	0.430023	-0.214615	-0.0992226	0.115516	0.517204	0.115516	0.517204	0.999839	ENSMUSG00000019303
E14	Zfp687	-0.0492433	-0.012141	0.0372304	0.750666	-0.419517	-0.382415	0.0372304	0.803962	0.0372304	0.803962	0.999839	ENSMUSG00000019338
E14	Gdpd2	0.212841	-0.348939	-0.562403	0.0630155	0.190321	-0.37146	-0.561686	0.106567	-0.561686	0.106567	0.975269	ENSMUSG00000019359
E14	D8Ertd738e	0.04949	0.216676	0.167244	0.174569	-0.243255	-0.076069	0.167366	0.267526	0.167366	0.267526	0.999839	ENSMUSG00000019362
E14	Calm3	0.15876	0.402679	0.243938	0.00433082	-0.690599	-0.44668	0.243927	0.0282968	0.243927	0.0282968	0.764566	ENSMUSG00000019370
E14	Cops3	-0.0913902	-0.258094	-0.166596	0.0982473	0.322294	0.15559	-0.166572	0.168162	-0.166572	0.168162	0.999839	ENSMUSG00000019373
E14	Fkbp8	0.0605831	0.353978	0.293502	0.00389761	0.585512	0.878907	0.29342	0.022856	0.29342	0.022856	0.708556	ENSMUSG00000019428
E14	Ddx39b	-0.0977736	-0.142366	-0.0446436	0.585638	2.25841	2.21381	-0.0445766	0.643368	-0.0445766	0.643368	0.999839	ENSMUSG00000019432
E14	Gipc1	-0.0706877	0.210776	0.281578	0.0163401	-1.32834	-1.04688	0.281679	0.0657718	0.281679	0.0657718	0.894908	ENSMUSG00000019433
E14	Tlcd1	-0.347378	-0.676899	-0.329736	0.446465	-0.0618526	-0.391374	-0.330897	0.499658	-0.330897	0.499658	0.999839	ENSMUSG00000019437
E14	Plscr3	0.0979927	0.177542	0.0798542	0.578915	0.725611	0.80516	0.0795387	0.64889	0.0795387	0.64889	0.999839	ENSMUSG00000019461
E14	Arhgef25	0.159946	0.563034	0.403116	0.00684737	-1.82687	-1.42378	0.4035	0.0482074	0.4035	0.0482074	0.840449	ENSMUSG00000019467
E14	Xab2	-0.212581	-0.0935541	0.119307	0.401598	0.429289	0.548315	0.119021	0.482196	0.119021	0.482196	0.999839	ENSMUSG00000019470
E14	Cdc37	-0.134152	0.0476262	0.181775	0.0553071	-0.174634	0.0071448	0.181775	0.112181	0.181775	0.112181	0.980442	ENSMUSG00000019471
E14	Rab4a	0.181358	0.140951	-0.0404126	0.784511	0.24615	0.205743	-0.0404126	0.8128	-0.0404126	0.8128	0.999839	ENSMUSG00000019478
E14	Trip10	-0.347046	-0.001817	0.345279	0.0699491	-0.387753	-0.0425247	0.345502	0.13864	0.345502	0.13864	0.999839	ENSMUSG00000019487
E14	Cops6	0.0233052	0.0750711	0.0519826	0.586266	1.24359	1.29535	0.0517374	0.651443	0.0517374	0.651443	0.999839	ENSMUSG00000019494
E14	Ubb	0.0823593	0.21433	0.131982	0.142453	2.11303	2.245	0.132003	0.241913	0.132003	0.241913	0.999839	ENSMUSG00000019505
E14	Ap4m1	-0.0503628	0.0455462	0.0958489	0.504458	-0.804586	-0.708677	0.0962635	0.606358	0.0962635	0.606358	0.999839	ENSMUSG00000019518
E14	Gyg	-0.276798	-0.368595	-0.0915211	0.511955	0.737129	0.645332	-0.0918503	0.552483	-0.0918503	0.552483	0.999839	ENSMUSG00000019528
E14	Rcn3	-0.2778	-0.376245	-0.0982306	0.433229	0.934124	0.835678	-0.0985404	0.475925	-0.0985404	0.475925	0.999839	ENSMUSG00000019539
E14	Slc6a8	-0.00690904	-0.260763	-0.253981	0.114982	-1.33001	-1.58387	-0.25366	0.2155	-0.25366	0.2155	0.999839	ENSMUSG00000019558
E14	Arid3a	-0.13369	-0.248333	-0.114355	0.624453	-0.431702	-0.546345	-0.114355	0.679506	-0.114355	0.679506	0.999839	ENSMUSG00000019564
E14	Ubxn6	0.279545	0.443759	0.164136	0.228877	-0.958064	-0.793849	0.164531	0.35465	0.164531	0.35465	0.999839	ENSMUSG00000019578
E14	Mydgf	-0.0788108	-0.102568	-0.0236554	0.89418	-0.842578	-0.866335	-0.0236554	0.906668	-0.0236554	0.906668	0.999839	ENSMUSG00000019579
E14	Cyb561	0.522283	0.471396	-0.0514425	0.957488	-1.2749	-1.32579	-0.0449965	0.947131	-0.0514425	0.957488	0.999839	ENSMUSG00000019590
E14	Sema6a	-0.129894	-0.267856	-0.13777	0.288337	1.05829	0.920331	-0.137872	0.360176	-0.137872	0.360176	0.999839	ENSMUSG00000019647
E14	Ccdc12	0.0814563	0.138449	0.0570031	0.653574	-0.292607	-0.235614	0.0570461	0.719981	0.0570461	0.719981	0.999839	ENSMUSG00000019659
E14	Fmc1	0.182094	0.0875712	-0.0942569	0.584252	0.953127	0.858604	-0.0942569	0.606399	-0.0942569	0.606399	0.999839	ENSMUSG00000019689
E14	Akt3	0.225611	0.266884	0.0412026	0.692639	-0.992473	-0.951201	0.0412026	0.770461	0.0412026	0.770461	0.999839	ENSMUSG00000019699
E14	Mrpl24	0.0478026	-0.0219579	-0.0696886	0.48884	1.74158	1.67182	-0.0696886	0.529584	-0.0696886	0.529584	0.999839	ENSMUSG00000019710
E14	Gle1	0.00552442	0.0728605	0.067273	0.57819	-1.28416	-1.21683	0.0676198	0.674804	0.0676198	0.674804	0.999839	ENSMUSG00000019715
E14	L3hypdh	-0.214722	0.0912928	0.306223	0.371451	-0.532348	-0.226334	0.307667	0.482176	0.307667	0.482176	0.999839	ENSMUSG00000019718
E14	Slc35e1	-0.214361	-0.194982	0.0190962	0.906258	-3.22399	-3.20461	0.0191981	0.947907	0.0191981	0.947907	0.999839	ENSMUSG00000019731
E14	Polr2i	0.187824	0.209617	0.0220122	0.857096	1.74668	1.76847	0.02173	0.869636	0.02173	0.869636	0.999839	ENSMUSG00000019738
E14	Rmnd1	0.0652214	0.0414536	-0.023495	0.928359	-0.744127	-0.767895	-0.0230302	0.932549	-0.0230302	0.932549	0.999839	ENSMUSG00000019763
E14	Fbxo5	-0.363527	-0.681543	-0.317898	0.0177863	0.343298	0.0252817	-0.31806	0.0384153	-0.31806	0.0384153	0.80507	ENSMUSG00000019773
E14	Mtrf1l	0.164034	-0.00121987	-0.165245	0.520603	0.528913	0.363659	-0.164877	0.558645	-0.164877	0.558645	0.999839	ENSMUSG00000019774
E14	Rgs17	0.700397	-0.211709	-0.912977	0.0261391	-0.807781	-1.71989	-0.912158	0.0671023	-0.912158	0.0671023	0.903122	ENSMUSG00000019775
E14	Hdac2	-0.0118686	-0.0646191	-0.0527196	0.553441	0.731328	0.678578	-0.0527196	0.620253	-0.0527196	0.620253	0.999839	ENSMUSG00000019777
E14	Rwdd1	-0.0113988	-0.153004	-0.141698	0.273265	-0.536082	-0.677687	-0.141698	0.366733	-0.141698	0.366733	0.999839	ENSMUSG00000019782
E14	Clvs2	0.703432	-0.405718	-1.1083	0.0740845	0.87632	-0.23283	-1.10778	0.112117	-1.10778	0.112117	0.980442	ENSMUSG00000019785
E14	Hey2	-0.245499	-0.137886	0.107871	0.611079	-1.22382	-1.11621	0.108037	0.7053	0.108037	0.7053	0.999839	ENSMUSG00000019789
E14	Stxbp5	0.014442	0.38373	0.369458	0.0113932	-0.213633	0.155655	0.369578	0.0359173	0.369578	0.0359173	0.803466	ENSMUSG00000019790
E14	Hint3	0.205814	-0.0990581	-0.304722	0.216627	0.739986	0.435114	-0.304556	0.26012	-0.304556	0.26012	0.999839	ENSMUSG00000019791
E14	Trmt11	-0.0862902	-0.435401	-0.348797	0.0912956	0.387015	0.037904	-0.349074	0.146585	-0.349074	0.146585	0.999839	ENSMUSG00000019792
E14	Katna1	-0.149124	-0.212532	-0.0632876	0.606924	0.924487	0.861079	-0.0632876	0.639755	-0.0632876	0.639755	0.999839	ENSMUSG00000019794
E14	Pcmt1	0.0495556	0.0720829	0.022556	0.821658	0.566556	0.589084	0.022556	0.857042	0.022556	0.857042	0.999839	ENSMUSG00000019795
E14	Lrp11	0.22099	0.238226	0.0173438	0.905797	-1.54046	-1.52323	0.0175621	0.937927	0.0175621	0.937927	0.999839	ENSMUSG00000019796
E14	1700021F05Rik	0.121805	-0.0234928	-0.145221	0.436726	0.00486916	-0.140429	-0.144912	0.511567	-0.144912	0.511567	0.999839	ENSMUSG00000019797
E14	Sec63	-0.16608	-0.455306	-0.289264	0.0355373	-0.948269	-1.2375	-0.289387	0.0968154	-0.289387	0.0968154	0.966189	ENSMUSG00000019802
E14	Nr2e1	-0.259425	-0.29203	-0.0326476	0.757672	-1.04682	-1.07943	-0.0326476	0.799485	-0.0326476	0.799485	0.999839	ENSMUSG00000019803
E14	Snx3	-0.00642401	-0.024823	-0.0183306	0.859016	0.667379	0.64898	-0.0183306	0.876825	-0.0183306	0.876825	0.999839	ENSMUSG00000019804
E14	Aig1	0.327095	0.0872984	-0.239584	0.161211	0.77126	0.531463	-0.239773	0.207421	-0.239773	0.207421	0.999839	ENSMUSG00000019806
E14	Adat2	-0.03827	-0.287015	-0.248597	0.294996	0.218934	-0.0298103	-0.248725	0.358247	-0.248725	0.358247	0.999839	ENSMUSG00000019808
E14	Pex3	0.140353	0.0748916	-0.0653158	0.647127	1.18409	1.11863	-0.0653158	0.667791	-0.0653158	0.667791	0.999839	ENSMUSG00000019809
E14	Fuca2	-0.0558942	-0.257768	-0.202036	0.427778	-0.287724	-0.489598	-0.202036	0.50455	-0.202036	0.50455	0.999839	ENSMUSG00000019810
E14	Cep57l1	-0.10009	-0.348398	-0.24811	0.116098	2.50845	2.26014	-0.248303	0.0899754	-0.24811	0.116098	0.988008	ENSMUSG00000019813
E14	Ltv1	-0.170697	-0.442711	-0.272123	0.071579	0.109122	-0.162893	-0.272038	0.123907	-0.272038	0.123907	0.999586	ENSMUSG00000019814
E14	Plagl1	-0.358137	-0.272811	0.0854142	0.409762	0.223775	0.309101	0.0854142	0.532812	0.0854142	0.532812	0.999839	ENSMUSG00000019817
E14	Cd164	-0.274918	-0.483632	-0.208605	0.113663	-1.62606	-1.83477	-0.208738	0.215005	-0.208738	0.215005	0.999839	ENSMUSG00000019818
E14	Utrn	-0.433616	-0.218778	0.214763	0.225775	-0.588703	-0.373864	0.215158	0.332162	0.215158	0.332162	0.999839	ENSMUSG00000019820
E14	Smpd2	-0.246723	-0.136221	0.110584	0.521972	0.421476	0.531977	0.11036	0.576343	0.11036	0.576343	0.999839	ENSMUSG00000019822
E14	Mical1	0.04146	-0.0694394	-0.110887	0.378856	1.56681	1.45591	-0.110916	0.388425	-0.110916	0.388425	0.999839	ENSMUSG00000019823
E14	Zbtb24	-0.00718128	0.0689967	0.0763683	0.631386	0.766017	0.842195	0.0763683	0.673675	0.0763683	0.673675	0.999839	ENSMUSG00000019826
E14	Wasf1	0.118	0.215147	0.0971488	0.342035	0.514982	0.612129	0.097107	0.427823	0.097107	0.427823	0.999839	ENSMUSG00000019831
E14	Rab32	-0.0530299	-0.0347717	0.0181983	0.937228	-0.95558	-0.937323	0.0206203	0.973818	0.0206203	0.973818	0.999839	ENSMUSG00000019832
E14	Gtf3c6	-0.0262565	0.033756	0.0600663	0.57173	0.00172537	0.0617377	0.0600663	0.651188	0.0600663	0.651188	0.999839	ENSMUSG00000019837
E14	Slc16a10	0.59844	0.677973	0.0788032	0.768851	-0.602182	-0.522649	0.0814117	0.814298	0.0814117	0.814298	0.999839	ENSMUSG00000019838
E14	Rev3l	0.0812844	0.0206111	-0.0607733	0.669281	-1.61942	-1.6801	-0.0606186	0.730828	-0.0606186	0.730828	0.999839	ENSMUSG00000019841
E14	Fyn	0.0926071	0.138611	0.0460477	0.594419	1.25309	1.2991	0.0460477	0.669089	0.0460477	0.669089	0.999839	ENSMUSG00000019843
E14	Tube1	-0.129851	-0.356584	-0.226986	0.3875	-0.0198657	-0.246599	-0.226986	0.456826	-0.226986	0.456826	0.999839	ENSMUSG00000019845
E14	Lama4	-0.483548	-0.594204	-0.110401	0.581329	-0.146199	-0.256856	-0.111004	0.63608	-0.111004	0.63608	0.999839	ENSMUSG00000019846
E14	Prep	-0.181295	-0.237547	-0.0562407	0.664083	0.465204	0.408951	-0.0563388	0.701212	-0.0563388	0.701212	0.999839	ENSMUSG00000019849
E14	Arfgef3	0.501045	0.55791	0.056831	0.756618	-0.121215	-0.0643503	0.057654	0.80018	0.057654	0.80018	0.999839	ENSMUSG00000019852
E14	Hebp2	0.0359509	-0.294678	-0.33018	0.468676	0.308986	-0.0216434	-0.330941	0.521435	-0.330941	0.521435	0.999839	ENSMUSG00000019853
E14	Reps1	-0.0241516	0.124737	0.149125	0.137915	0.978391	1.12728	0.149005	0.20358	0.149005	0.20358	0.999839	ENSMUSG00000019854
E14	Asf1a	-0.0316966	-0.268677	-0.236971	0.0563477	0.127737	-0.109244	-0.236832	0.112385	-0.236832	0.112385	0.980442	ENSMUSG00000019857
E14	Gopc	0.0478149	0.143562	0.095845	0.512084	-0.259846	-0.164099	0.0958501	0.606917	0.0958501	0.606917	0.999839	ENSMUSG00000019861
E14	Qrsl1	-0.221809	0.0336294	0.255661	0.264408	-0.526638	-0.271199	0.255594	0.379182	0.255594	0.379182	0.999839	ENSMUSG00000019863
E14	Rtn4ip1	-0.0405004	-0.177042	-0.136426	0.47468	-0.181273	-0.317815	-0.136262	0.545168	-0.136262	0.545168	0.999839	ENSMUSG00000019864
E14	Vta1	0.211702	0.087935	-0.123714	0.308186	0.436565	0.312798	-0.123714	0.381086	-0.123714	0.381086	0.999839	ENSMUSG00000019868
E14	Smpdl3a	0.307451	-0.560875	-0.868983	0.0118315	-0.465438	-1.33376	-0.869553	0.0364236	-0.869553	0.0364236	0.803466	ENSMUSG00000019872
E14	Reep3	-0.300247	-0.358495	-0.0585378	0.676118	-2.27738	-2.33563	-0.058172	0.738586	-0.058172	0.738586	0.999839	ENSMUSG00000019873
E14	Fabp7	0.380752	0.133158	-0.247485	0.00496044	1.49267	1.24507	-0.247477	0.0198631	-0.247477	0.0198631	0.666727	ENSMUSG00000019874
E14	Pkib	0.447088	0.227256	-0.214454	0.843231	0.909709	0.689876	-0.215173	0.827127	-0.214454	0.843231	0.999839	ENSMUSG00000019876
E14	Serinc1	0.0521003	-0.039626	-0.091797	0.390167	-0.457491	-0.549217	-0.0916769	0.491156	-0.0916769	0.491156	0.999839	ENSMUSG00000019877
E14	Hsf2	0.0189739	-0.115962	-0.134846	0.217584	0.591971	0.457035	-0.134846	0.291911	-0.134846	0.291911	0.999839	ENSMUSG00000019878
E14	Rspo3	0.0851129	0.0586205	-0.0264472	0.910024	-1.41915	-1.44564	-0.0262218	0.919409	-0.0262218	0.919409	0.999839	ENSMUSG00000019880
E14	Echdc1	-0.100166	-0.17529	-0.0750078	0.606729	0.915878	0.840754	-0.0750702	0.643332	-0.0750702	0.643332	0.999839	ENSMUSG00000019883
E14	Ptprk	-0.244581	-0.28881	-0.0440294	0.847987	-1.10135	-1.14558	-0.0444206	0.867703	-0.0444206	0.867703	0.999839	ENSMUSG00000019889
E14	Dcbld1	-0.466476	-0.411283	0.055036	0.802639	-1.41302	-1.35783	0.055036	0.859734	0.055036	0.859734	0.999839	ENSMUSG00000019891
E14	Slc6a15	0.689737	0.764577	0.0746738	0.542132	-0.627356	-0.552516	0.0750013	0.623352	0.0750013	0.623352	0.999839	ENSMUSG00000019894
E14	Ccdc59	0.0977527	-0.215812	-0.313456	0.0472339	0.403124	0.0895597	-0.313485	0.0853929	-0.313485	0.0853929	0.937555	ENSMUSG00000019897
E14	Lama2	-0.414266	-0.42037	-0.00572851	0.979208	1.11212	1.10602	-0.00616916	0.975555	-0.00572851	0.979208	0.999839	ENSMUSG00000019899
E14	Lin7a	0.510068	0.477649	-0.0323167	0.937405	-0.65965	-0.692069	-0.0308268	0.937787	-0.0308268	0.937787	0.999839	ENSMUSG00000019906
E14	Ppp1r12a	-0.148796	-0.0837309	0.06533	0.596868	0.906395	0.97146	0.0649859	0.648045	0.0649859	0.648045	0.999839	ENSMUSG00000019907
E14	P4ha1	-0.174849	-0.32184	-0.146664	0.267722	1.33305	1.18606	-0.146948	0.318989	-0.146948	0.318989	0.999839	ENSMUSG00000019916
E14	Sept10	-0.137405	-0.386067	-0.248547	0.0725846	0.59974	0.351078	-0.248864	0.122443	-0.248864	0.122443	0.99913	ENSMUSG00000019917
E14	Lims1	-0.149869	-0.280681	-0.130856	0.179395	0.25335	0.122537	-0.130819	0.259793	-0.130819	0.259793	0.999839	ENSMUSG00000019920
E14	Zwint	-0.0468262	-0.0419006	0.00507184	0.945521	1.74424	1.74916	0.00485132	0.961271	0.00485132	0.961271	0.999839	ENSMUSG00000019923
E14	Ube2d1	0.166702	0.315742	0.149075	0.233624	-1.49176	-1.34272	0.149227	0.375961	0.149227	0.375961	0.999839	ENSMUSG00000019927
E14	Dcn	-0.359104	-0.533493	-0.174291	0.20342	1.16396	0.989567	-0.174473	0.254706	-0.174473	0.254706	0.999839	ENSMUSG00000019929
E14	Epyc	-1.31321	-1.35962	-0.045716	0.938739	1.3822	1.33579	-0.054554	0.922382	-0.045716	0.938739	0.999839	ENSMUSG00000019936
E14	Cdk1	-0.364382	-0.512422	-0.148015	0.0895268	1.75672	1.60868	-0.147941	0.142131	-0.147941	0.142131	0.999839	ENSMUSG00000019942
E14	Atp2b1	-0.146209	-0.337536	-0.191481	0.177689	-0.688019	-0.879346	-0.191481	0.275389	-0.191481	0.275389	0.999839	ENSMUSG00000019943
E14	Rhobtb1	-0.0824893	0.178357	0.261216	0.131714	0.250289	0.511135	0.260986	0.197436	0.260986	0.197436	0.999839	ENSMUSG00000019944
E14	Arid5b	-0.171283	0.0604223	0.231843	0.362692	0.447224	0.678929	0.232133	0.41876	0.232133	0.41876	0.999839	ENSMUSG00000019947
E14	Actr6	0.155142	-0.103733	-0.25854	0.133546	0.340805	0.0819303	-0.258593	0.204627	-0.258593	0.204627	0.999839	ENSMUSG00000019948
E14	Uhrf1bp1l	-0.0638025	-0.0803718	-0.0164463	0.927724	-1.68506	-1.70163	-0.0164463	0.935255	-0.0164463	0.935255	0.999839	ENSMUSG00000019951
E14	Poc1b	-0.17645	-0.288662	-0.11212	0.428025	-0.743842	-0.856055	-0.11212	0.516928	-0.11212	0.516928	0.999839	ENSMUSG00000019952
E14	Dusp6	0.114966	0.0314169	-0.0835376	0.633156	-0.0562384	-0.139788	-0.0834024	0.683203	-0.0834024	0.683203	0.999839	ENSMUSG00000019960
E14	Tmpo	-0.439924	-0.356239	0.0837725	0.310866	1.69104	1.77472	0.0835912	0.400901	0.0835912	0.400901	0.999839	ENSMUSG00000019961
E14	Kitl	0.503088	0.103658	-0.399494	0.0324422	-1.15586	-1.55529	-0.399058	0.0865175	-0.399058	0.0865175	0.944441	ENSMUSG00000019966
E14	Psen1	-0.127985	-0.346168	-0.218215	0.0819812	0.0895222	-0.128661	-0.218102	0.144319	-0.218102	0.144319	0.999839	ENSMUSG00000019969
E14	Sgk1	0.36631	-0.0561091	-0.421925	0.0460554	2.27662	1.8542	-0.422069	0.0351616	-0.421925	0.0460554	0.836561	ENSMUSG00000019970
E14	Cep290	-0.121107	-0.340814	-0.219772	0.270248	-0.447181	-0.666889	-0.21952	0.358471	-0.21952	0.358471	0.999839	ENSMUSG00000019971
E14	Ikbip	-0.3917	-0.287706	0.104389	0.634507	-0.168727	-0.0647326	0.103778	0.707753	0.103778	0.707753	0.999839	ENSMUSG00000019975
E14	Hbs1l	-0.0462249	-0.0864389	-0.0401348	0.727933	-0.663757	-0.703971	-0.0401348	0.773497	-0.0401348	0.773497	0.999839	ENSMUSG00000019977
E14	Epb41l2	-0.475627	-0.31741	0.158369	0.158815	0.709375	0.867591	0.158337	0.210601	0.158337	0.210601	0.999839	ENSMUSG00000019978
E14	Apaf1	-0.123274	-0.252606	-0.12911	0.237729	0.897498	0.768167	-0.129383	0.301718	-0.129383	0.301718	0.999839	ENSMUSG00000019979
E14	Myb	-0.496154	-0.749249	-0.252688	0.207005	0.895192	0.642097	-0.253357	0.237148	-0.253357	0.237148	0.999839	ENSMUSG00000019982
E14	Med23	-0.108923	-0.110522	-0.00156112	0.991923	1.13309	1.13149	-0.00156112	0.988412	-0.00156112	0.991923	0.999839	ENSMUSG00000019984
E14	Ahi1	-0.0227829	-0.0762538	-0.0533401	0.624463	0.933553	0.880082	-0.0533401	0.670896	-0.0533401	0.670896	0.999839	ENSMUSG00000019986
E14	Nedd1	-0.372889	-0.372921	0	0.99313	-0.315462	-0.315494	0	0.998859	0	0.998859	0.999839	ENSMUSG00000019988
E14	Enpp3	-0.377489	-2.21603	-1.83746	0.00258545	1.64831	-0.190233	-1.84947	0.00484338	-1.84947	0.00484338	0.362909	ENSMUSG00000019989
E14	Pde7b	0.233736	-0.193758	-0.427293	0.217467	1.64646	1.21897	-0.427105	0.199638	-0.427293	0.217467	0.999839	ENSMUSG00000019990
E14	Mtfr2	-0.312	-0.698531	-0.387029	0.164276	-0.81608	-1.20261	-0.387386	0.250166	-0.387386	0.250166	0.999839	ENSMUSG00000019992
E14	Map7	-0.301883	0.372132	0.674665	0.0646183	-0.357228	0.316787	0.676887	0.128513	0.676887	0.128513	0.999839	ENSMUSG00000019996
E14	Ctgf	-0.52897	-0.639036	-0.110329	0.782079	0.526673	0.416607	-0.11136	0.788672	-0.11136	0.788672	0.999839	ENSMUSG00000019997
E14	Stx7	0.424315	0.335458	-0.088808	0.497485	-0.817319	-0.906176	-0.0886258	0.592415	-0.0886258	0.592415	0.999839	ENSMUSG00000019998
E14	Pex7	0.0100622	0.0432619	0.0332523	0.845048	0.338484	0.371684	0.0333624	0.87034	0.0333624	0.87034	0.999839	ENSMUSG00000020003
E14	Ifngr1	-0.372844	-0.446402	-0.0732482	0.799741	-0.238577	-0.312136	-0.0739956	0.81939	-0.0739956	0.81939	0.999839	ENSMUSG00000020009
E14	Cfap54	0.477637	0.3375	-0.139973	0.604007	1.77121	1.63107	-0.139499	0.587999	-0.139973	0.604007	0.999839	ENSMUSG00000020014
E14	Cdk17	0.107473	0.0528443	-0.0545289	0.634999	-0.440445	-0.495074	-0.0545289	0.697516	-0.0545289	0.697516	0.999839	ENSMUSG00000020015
E14	Snrpf	-0.0328218	-0.182176	-0.149305	0.173772	0.532225	0.38287	-0.149305	0.239173	-0.149305	0.239173	0.999839	ENSMUSG00000020018
E14	Ntn4	-0.525309	-0.489677	0.0356554	0.882001	-1.85342	-1.81779	0.0346917	0.929301	0.0346917	0.929301	0.999839	ENSMUSG00000020019
E14	Ndufa12	-0.0518996	-0.142392	-0.0902544	0.359318	1.86671	1.77622	-0.0904835	0.403879	-0.0904835	0.403879	0.999839	ENSMUSG00000020022
E14	Tmcc3	-0.151842	-0.97908	-0.827443	0.0775248	0.0340314	-0.793208	-0.831611	0.12279	-0.831611	0.12279	0.99913	ENSMUSG00000020023
E14	Cep83	-0.0244019	-0.234988	-0.210482	0.413636	-2.53877	-2.74935	-0.210073	0.526226	-0.210073	0.526226	0.999839	ENSMUSG00000020024
E14	Socs2	0.254583	0.225769	-0.0287393	0.825428	-0.120943	-0.149757	-0.0287393	0.85162	-0.0287393	0.85162	0.999839	ENSMUSG00000020027
E14	Nudt4	-0.144186	-0.11216	0.031965	0.794576	-2.45351	-2.42148	0.031965	0.852744	0.031965	0.852744	0.999839	ENSMUSG00000020029
E14	Nuak1	0.448474	0.635126	0.186724	0.0706667	-1.8668	-1.68015	0.186756	0.176052	0.186756	0.176052	0.999839	ENSMUSG00000020032
E14	Tcp11l2	0.627935	0.538273	-0.0896629	0.635754	0.702473	0.612811	-0.0891125	0.670545	-0.0891125	0.670545	0.999839	ENSMUSG00000020034
E14	Rfx4	-0.375158	-0.374345	0.00096034	0.987755	0.397566	0.398379	0.000640227	0.995338	0.000640227	0.995338	0.999839	ENSMUSG00000020037
E14	Cry1	-0.239067	0.0679996	0.306931	0.0738469	-0.910131	-0.603065	0.307476	0.162124	0.307476	0.162124	0.999839	ENSMUSG00000020038
E14	Btbd11	0.308119	0.833823	0.526245	0.0152075	-0.165416	0.360288	0.52733	0.049901	0.52733	0.049901	0.84515	ENSMUSG00000020042
E14	Timp3	-0.215002	-0.163561	0.0515298	0.756026	-1.65402	-1.60258	0.0514304	0.822577	0.0514304	0.822577	0.999839	ENSMUSG00000020044
E14	Hsp90b1	-0.407527	-0.703901	-0.296329	0.0131615	-0.0979333	-0.394307	-0.296374	0.0484453	-0.296374	0.0484453	0.840449	ENSMUSG00000020048
E14	Ascl1	-0.229368	0.0282304	0.257675	0.113215	-0.347194	-0.0895957	0.257591	0.218503	0.257591	0.218503	0.999839	ENSMUSG00000020052
E14	Igf1	-0.336475	0.0277508	0.365724	0.264746	-0.296021	0.0682043	0.364502	0.380343	0.364502	0.380343	0.999839	ENSMUSG00000020053
E14	Ccdc53	0.0515592	-0.22879	-0.28017	0.0617847	1.47031	1.18996	-0.280196	0.0742255	-0.280196	0.0742255	0.909158	ENSMUSG00000020056
E14	Sirt1	-0.119945	-0.075241	0.0449508	0.710286	1.44688	1.49158	0.0446663	0.732925	0.0446663	0.732925	0.999839	ENSMUSG00000020063
E14	Herc4	-0.142728	-0.300784	-0.157844	0.248629	0.0146886	-0.143367	-0.157993	0.326668	-0.157993	0.326668	0.999839	ENSMUSG00000020064
E14	Hnrnph3	-0.0501981	-0.127854	-0.0776598	0.477322	1.47119	1.39354	-0.0776598	0.553967	-0.0776598	0.553967	0.999839	ENSMUSG00000020069
E14	Rufy2	0.122033	0.146812	0.0250034	0.852465	0.55205	0.576829	0.0250135	0.878111	0.0250135	0.878111	0.999839	ENSMUSG00000020070
E14	Pbld2	-0.0208142	-0.989406	-0.972401	0.0868826	0.0468244	-0.921768	-0.97424	0.129962	-0.97424	0.129962	0.999839	ENSMUSG00000020072
E14	Ccar1	-0.105528	-0.273787	-0.168327	0.143197	0.0428144	-0.125445	-0.168317	0.236817	-0.168317	0.236817	0.999839	ENSMUSG00000020074
E14	Ddx21	-0.234414	-0.210655	0.0237552	0.801292	0.070118	0.093877	0.0238786	0.84224	0.0238786	0.84224	0.999839	ENSMUSG00000020075
E14	Ddx50	0.060874	-0.144903	-0.205831	0.0949882	-0.572166	-0.777943	-0.20573	0.173335	-0.20573	0.173335	0.999839	ENSMUSG00000020076
E14	Srgn	0.181866	-0.044748	-0.225422	0.65753	1.7682	1.54158	-0.225771	0.644929	-0.225422	0.65753	0.999839	ENSMUSG00000020077
E14	Vps26a	-0.00145374	-0.215489	-0.213755	0.0798813	0.762515	0.54848	-0.214081	0.153058	-0.214081	0.153058	0.999839	ENSMUSG00000020078
E14	Supv3l1	-0.187352	-0.0724219	0.115142	0.476868	-0.790241	-0.67531	0.115056	0.57893	0.115056	0.57893	0.999839	ENSMUSG00000020079
E14	2010107G23Rik	0.488288	0.549019	0.0609146	0.649773	1.87833	1.93906	0.0609818	0.677333	0.0609818	0.677333	0.999839	ENSMUSG00000020083
E14	Aifm2	0.199934	0.301716	0.102444	0.750373	1.35682	1.4586	0.102847	0.735233	0.102444	0.750373	0.999839	ENSMUSG00000020085
E14	H2afy2	-0.00317138	-0.0069291	-0.00374676	0.973607	-0.330107	-0.333865	-0.00374676	0.9725	-0.00374676	0.973607	0.999839	ENSMUSG00000020086
E14	Tysnd1	-0.106206	0.136968	0.243327	0.165355	0.084946	0.32812	0.24361	0.261373	0.24361	0.261373	0.999839	ENSMUSG00000020087
E14	Sar1a	-0.0492924	-0.128398	-0.0791833	0.478058	-1.24195	-1.32106	-0.0791833	0.571302	-0.0791833	0.571302	0.999839	ENSMUSG00000020088
E14	Ppa1	-0.153092	-0.129238	0.0239986	0.799208	0.634994	0.658848	0.0237561	0.835551	0.0237561	0.835551	0.999839	ENSMUSG00000020089
E14	Eif4ebp2	-0.201195	0.09636	0.297609	0.00674743	-0.980922	-0.683368	0.297705	0.0338454	0.297705	0.0338454	0.792249	ENSMUSG00000020091
E14	Pald1	-0.0500894	0.0631189	0.113013	0.539563	-0.788139	-0.674931	0.113714	0.630389	0.113714	0.630389	0.999839	ENSMUSG00000020092
E14	Sgpl1	-0.0670311	-0.0906471	-0.0236149	0.817922	0.688522	0.664906	-0.0236149	0.843642	-0.0236149	0.843642	0.999839	ENSMUSG00000020097
E14	Pcbd1	0.0902786	-0.133617	-0.223878	0.654519	-0.00128545	-0.225181	-0.223814	0.688377	-0.223814	0.688377	0.999839	ENSMUSG00000020098
E14	Unc5b	-0.160295	-0.184567	-0.0244001	0.942031	-1.69079	-1.71506	-0.0244001	0.940997	-0.0244001	0.942031	0.999839	ENSMUSG00000020099
E14	Slc29a3	-0.255339	0.336318	0.591829	0.000922343	-0.887861	-0.296204	0.592216	0.0097448	0.592216	0.0097448	0.486021	ENSMUSG00000020100
E14	Vsir	0.0758734	0.102179	0.0272474	0.925474	-0.193534	-0.167228	0.0295703	0.959214	0.0295703	0.959214	0.999839	ENSMUSG00000020101
E14	Slc16a7	0.0250819	-0.208272	-0.232827	0.37334	-0.153653	-0.387008	-0.232937	0.461263	-0.232937	0.461263	0.999839	ENSMUSG00000020102
E14	Anapc16	0.102747	0.385606	0.283125	0.0142395	0.591678	0.874537	0.283011	0.0439755	0.283011	0.0439755	0.832476	ENSMUSG00000020107
E14	Ddit4	0.310901	0.469093	0.158241	0.167499	-0.342879	-0.184688	0.158187	0.29275	0.158187	0.29275	0.999839	ENSMUSG00000020108
E14	Dnajb12	-0.190137	1.56775	1.75788	2.04206e-05	1.57496	3.33284	1.75786	0.0213818	1.75786	0.0213818	0.68573	ENSMUSG00000020109
E14	Micu1	0.0284701	0.152072	0.123628	0.2146	1.90049	2.02409	0.123628	0.254948	0.123628	0.254948	0.999839	ENSMUSG00000020111
E14	Cand1	-0.303431	-0.258114	0.0453599	0.611429	0.592962	0.63828	0.0453599	0.664339	0.0453599	0.664339	0.999839	ENSMUSG00000020114
E14	Tbk1	-0.0912949	-0.0356148	0.055913	0.70139	-0.155507	-0.0998271	0.055913	0.754711	0.055913	0.754711	0.999839	ENSMUSG00000020115
E14	Pno1	-0.207948	-0.290277	-0.0823947	0.537886	0.19088	0.108552	-0.0823947	0.592543	-0.0823947	0.592543	0.999839	ENSMUSG00000020116
E14	Plek	0.0783841	0.0709142	-0.00756748	0.993968	0.00630634	-0.00116377	-0.00616585	0.985158	-0.00756748	0.993968	0.999839	ENSMUSG00000020120
E14	Srgap1	0.40249	0.458824	0.0563081	0.684547	-0.589603	-0.533269	0.0567944	0.752664	0.0567944	0.752664	0.999839	ENSMUSG00000020121
E14	Egfr	-0.574957	-0.813426	-0.238116	0.494174	1.06288	0.824406	-0.239676	0.494707	-0.239676	0.494707	0.999839	ENSMUSG00000020122
E14	Usp15	-0.0275853	-0.0754386	-0.0478561	0.709033	0.172774	0.124921	-0.0477482	0.744227	-0.0477482	0.744227	0.999839	ENSMUSG00000020124
E14	Vps54	-0.0993825	-0.0783799	0.021144	0.889687	-2.34212	-2.32112	0.021144	0.93048	0.021144	0.93048	0.999839	ENSMUSG00000020128
E14	Tbc1d15	-0.120081	-0.237254	-0.117108	0.398255	0.253796	0.136623	-0.117134	0.470573	-0.117134	0.470573	0.999839	ENSMUSG00000020130
E14	Rab21	0.0691129	0.220518	0.151541	0.315296	-0.910011	-0.758606	0.151879	0.446754	0.151879	0.446754	0.999839	ENSMUSG00000020132
E14	2310011J03Rik	-0.058285	0.132906	0.191055	0.292488	-1.5208	-1.32961	0.191406	0.429942	0.191406	0.429942	0.999839	ENSMUSG00000020133
E14	Peli1	0.234423	0.132524	-0.101754	0.28018	0.252811	0.150912	-0.101837	0.369209	-0.101837	0.369209	0.999839	ENSMUSG00000020134
E14	Apc2	0.168579	0.519495	0.351047	0.00225707	-0.0466969	0.304219	0.350866	0.0188415	0.350866	0.0188415	0.649606	ENSMUSG00000020135
E14	Thap2	0.0182702	-0.264403	-0.283025	0.161911	-1.72257	-2.00524	-0.282457	0.269736	-0.282457	0.269736	0.999839	ENSMUSG00000020137
E14	Slc1a4	-0.167181	-0.188886	-0.0215876	0.872048	0.160966	0.139261	-0.0215876	0.885953	-0.0215876	0.885953	0.999839	ENSMUSG00000020142
E14	Rab1a	0.10093	-0.0353133	-0.13621	0.182121	1.1661	1.02986	-0.136279	0.281238	-0.136279	0.281238	0.999839	ENSMUSG00000020149
E14	Gamt	0.34724	0.385702	0.0385069	0.891089	1.95501	1.99348	0.0391608	0.871145	0.0385069	0.891089	0.999839	ENSMUSG00000020150
E14	Actr2	0.0536374	0.0327383	-0.0208218	0.829541	-0.430166	-0.451065	-0.0208218	0.856357	-0.0208218	0.856357	0.999839	ENSMUSG00000020152
E14	Ndufs7	0.0712764	0.204517	0.133476	0.277161	1.3365	1.46974	0.133176	0.354166	0.133176	0.354166	0.999839	ENSMUSG00000020153
E14	Mum1	-0.0908789	0.0365412	0.127453	0.319936	-0.276645	-0.149225	0.127453	0.424642	0.127453	0.424642	0.999839	ENSMUSG00000020156
E14	Meis1	-0.0548592	-0.234255	-0.179117	0.456653	1.10063	0.921238	-0.179179	0.488793	-0.179179	0.488793	0.999839	ENSMUSG00000020160
E14	Uqcr11	0.20781	0.080722	-0.127095	0.258448	0.952795	0.825707	-0.127048	0.324477	-0.127048	0.324477	0.999839	ENSMUSG00000020163
E14	Cnot2	-0.0472219	-0.159805	-0.112403	0.225808	1.99073	1.87815	-0.112634	0.292357	-0.112634	0.292357	0.999839	ENSMUSG00000020166
E14	Tcf3	-0.255877	0.0660734	0.322085	0.000610176	1.51573	1.83768	0.322039	0.00606055	0.322039	0.00606055	0.398669	ENSMUSG00000020167
E14	Frs2	-0.0650709	0.0103712	0.0755769	0.640319	-2.31094	-2.2355	0.0755769	0.739151	0.0755769	0.739151	0.999839	ENSMUSG00000020170
E14	Yeats4	-0.0871628	-0.178038	-0.0910121	0.599546	-2.01153	-2.10241	-0.0910121	0.680035	-0.0910121	0.680035	0.999839	ENSMUSG00000020171
E14	Cobl	-0.482511	-0.526295	-0.0432232	0.893565	1.97208	1.9283	-0.0438046	0.885626	-0.0432232	0.893565	0.999839	ENSMUSG00000020173
E14	Rab36	0.251055	0.0297438	-0.220728	0.485074	0.00307759	-0.218234	-0.221044	0.557187	-0.221044	0.557187	0.999839	ENSMUSG00000020175
E14	Grb10	-0.487099	-0.413369	0.0738322	0.362768	1.13816	1.21189	0.0736762	0.474394	0.0736762	0.474394	0.999839	ENSMUSG00000020176
E14	Snrpd3	0.0433865	-0.0137309	-0.0571108	0.52602	0.541385	0.484267	-0.0571108	0.59647	-0.0571108	0.59647	0.999839	ENSMUSG00000020180
E14	Mdm2	0.0692872	0.214882	0.145623	0.168181	-0.0784612	0.0671339	0.145806	0.25509	0.145806	0.25509	0.999839	ENSMUSG00000020184
E14	E2f7	-0.653157	-0.41985	0.233468	0.071731	0.120518	0.353825	0.233145	0.12948	0.233145	0.12948	0.999839	ENSMUSG00000020185
E14	Csrp2	0.357804	0.276983	-0.0807008	0.43308	0.343638	0.262817	-0.0807008	0.510974	-0.0807008	0.510974	0.999839	ENSMUSG00000020186
E14	Osbpl8	0.298219	0.212955	-0.0851238	0.459954	0.16162	0.076356	-0.0851238	0.536493	-0.0851238	0.536493	0.999839	ENSMUSG00000020189
E14	Mknk2	-0.0419473	0.164982	0.206821	0.0917851	-1.11875	-0.911824	0.207058	0.202126	0.207058	0.202126	0.999839	ENSMUSG00000020190
E14	Cabin1	-0.0723292	0.157647	0.229997	0.0541957	-0.923285	-0.693309	0.230174	0.134407	0.230174	0.134407	0.999839	ENSMUSG00000020196
E14	Ap3d1	-0.0388939	0.188068	0.226992	0.024282	-0.588812	-0.361851	0.227028	0.074402	0.227028	0.074402	0.909232	ENSMUSG00000020198
E14	Phlda1	0.0495521	0.462919	0.41351	0.0337607	0.176393	0.58976	0.414164	0.0676731	0.414164	0.0676731	0.903122	ENSMUSG00000020205
E14	Sf3a2	-0.265514	0.087558	0.353223	0.00438447	1.09441	1.44748	0.353114	0.0147348	0.353114	0.0147348	0.584157	ENSMUSG00000020211
E14	Mdm1	-0.160025	-0.328885	-0.16864	0.142055	0.93343	0.76457	-0.168945	0.189489	-0.168945	0.189489	0.999839	ENSMUSG00000020212
E14	Wif1	-0.813424	-1.15568	-0.342843	0.382486	0.768446	0.426191	-0.345466	0.394723	-0.345466	0.394723	0.999839	ENSMUSG00000020218
E14	Timm13	0.124368	0.297031	0.17261	0.143388	0.0316957	0.204358	0.172698	0.236489	0.172698	0.236489	0.999839	ENSMUSG00000020219
E14	Vps13d	-0.0309139	0.0765887	0.10753	0.375807	-0.00134559	0.106157	0.107505	0.464987	0.107505	0.464987	0.999839	ENSMUSG00000020220
E14	Llph	-0.00959139	-0.0906452	-0.08092	0.620782	-0.265287	-0.346341	-0.08092	0.684678	-0.08092	0.684678	0.999839	ENSMUSG00000020224
E14	Tmbim4	-0.0173422	-0.225398	-0.207899	0.263302	0.795293	0.587237	-0.208081	0.297686	-0.208081	0.297686	0.999839	ENSMUSG00000020225
E14	Helb	-0.137476	0.0893271	0.227365	0.238904	0.567414	0.794217	0.227234	0.297695	0.227234	0.297695	0.999839	ENSMUSG00000020228
E14	Prmt2	0.428123	0.500881	0.0729536	0.496218	0.858637	0.931394	0.0729736	0.561603	0.0729736	0.561603	0.999839	ENSMUSG00000020230
E14	Dip2a	0.00305912	0.342231	0.339214	0.00326054	0.25628	0.595452	0.339294	0.0146704	0.339294	0.0146704	0.584157	ENSMUSG00000020231
E14	Hmg20b	-0.210024	0.00461046	0.214944	0.0611932	1.86944	2.08407	0.214778	0.0928152	0.214778	0.0928152	0.9566	ENSMUSG00000020232
E14	Fzr1	-0.235294	0.014202	0.249629	0.015353	1.02154	1.27104	0.249641	0.0398982	0.249641	0.0398982	0.814473	ENSMUSG00000020235
E14	Ncln	-0.304598	-0.293737	0.0109635	0.917298	0.291393	0.302255	0.0109635	0.936138	0.0109635	0.936138	0.999839	ENSMUSG00000020238
E14	Col6a2	-0.620894	-0.411067	0.210113	0.190998	0.993133	1.20296	0.209942	0.217023	0.209942	0.217023	0.999839	ENSMUSG00000020241
E14	Hcfc2	0.0715164	0.115287	0.0439977	0.782709	-0.791262	-0.747491	0.0441202	0.835575	0.0441202	0.835575	0.999839	ENSMUSG00000020246
E14	Nfyb	0.230576	-0.0336173	-0.264392	0.0208225	-0.874908	-1.1391	-0.26416	0.0562008	-0.26416	0.0562008	0.86249	ENSMUSG00000020248
E14	Glt8d2	0.979902	0.537686	-0.442334	0.342128	0.67855	0.236333	-0.437643	0.402308	-0.437643	0.402308	0.999839	ENSMUSG00000020251
E14	D10Wsu102e	-0.160966	0.0581563	0.218858	0.10536	-3.55571	-3.33659	0.219466	0.234386	0.219466	0.234386	0.999839	ENSMUSG00000020255
E14	Aldh1l2	0.384092	0.313143	-0.0710055	0.714799	0.183551	0.112601	-0.0706358	0.751531	-0.0706358	0.751531	0.999839	ENSMUSG00000020256
E14	Wdr82	-0.0613359	0.00790354	0.0691456	0.444754	-0.777237	-0.707998	0.0691402	0.555838	0.0691402	0.555838	0.999839	ENSMUSG00000020257
E14	Pofut2	-0.190453	-0.246598	-0.0561741	0.810855	-1.94501	-2.00115	-0.0563109	0.842933	-0.0563109	0.842933	0.999839	ENSMUSG00000020260
E14	Slc36a1	0.0154973	0.15072	0.135627	0.488841	-0.725159	-0.589937	0.13593	0.602736	0.13593	0.602736	0.999839	ENSMUSG00000020261
E14	Adarb1	0.149358	0.215093	0.0656989	0.690386	0.0623372	0.128072	0.0661255	0.742022	0.0661255	0.742022	0.999839	ENSMUSG00000020262
E14	Appl2	-0.120642	-0.195125	-0.0743834	0.661555	-0.0755713	-0.150054	-0.0743834	0.704618	-0.0743834	0.704618	0.999839	ENSMUSG00000020263
E14	Sumo3	-0.114933	0.0568689	0.171807	0.0505609	0.52548	0.697281	0.171736	0.11286	0.171736	0.11286	0.980442	ENSMUSG00000020265
E14	Hint1	0.0579123	0.14834	0.0904116	0.322319	0.610776	0.701205	0.0904116	0.438159	0.0904116	0.438159	0.999839	ENSMUSG00000020267
E14	Lyrm7	0.129301	-0.00314294	-0.132266	0.687075	0.24123	0.108786	-0.131873	0.720802	-0.131873	0.720802	0.999839	ENSMUSG00000020268
E14	Fbxw11	-0.0300725	0.108527	0.138693	0.124058	0.223325	0.361924	0.138693	0.218616	0.138693	0.218616	0.999839	ENSMUSG00000020271
E14	Stk10	0.00594047	0.115442	0.109376	0.635945	-0.588984	-0.479483	0.109872	0.715593	0.109872	0.715593	0.999839	ENSMUSG00000020272
E14	Papolg	-0.0374216	-0.210694	-0.173278	0.16796	0.777369	0.604096	-0.173278	0.224554	-0.173278	0.224554	0.999839	ENSMUSG00000020273
E14	Pfkl	-0.201704	0.0117754	0.213564	0.0528568	0.0892237	0.302703	0.213376	0.106973	0.213376	0.106973	0.975269	ENSMUSG00000020277
E14	Pus10	-0.29386	-0.558222	-0.264174	0.0445666	0.972741	0.708378	-0.264357	0.0707882	-0.264357	0.0707882	0.904985	ENSMUSG00000020280
E14	Rhbdf1	-0.167397	-0.171441	-0.00368199	0.990731	-0.745093	-0.749137	-0.00368199	0.991179	-0.00368199	0.991179	0.999839	ENSMUSG00000020282
E14	Pex13	-0.0154313	-0.155678	-0.140208	0.31209	-0.549562	-0.689809	-0.140273	0.40759	-0.140273	0.40759	0.999839	ENSMUSG00000020283
E14	1810043G02Rik	0.0209893	0.327891	0.307156	0.174144	-0.701801	-0.394899	0.307878	0.29289	0.307878	0.29289	0.999839	ENSMUSG00000020284
E14	Mpg	0.274894	0.418265	0.143375	0.384448	-0.191582	-0.048212	0.144039	0.481814	0.144039	0.481814	0.999839	ENSMUSG00000020287
E14	Ahsa2	0.247258	0.078994	-0.168238	0.0913256	0.45999	0.291726	-0.168327	0.160987	-0.168327	0.160987	0.999839	ENSMUSG00000020288
E14	Nprl3	0.106889	0.0799648	-0.0267911	0.87247	0.982074	0.95515	-0.0267911	0.880369	-0.0267911	0.880369	0.999839	ENSMUSG00000020289
E14	Xpo1	-0.222896	-0.571676	-0.348855	0.00135216	1.81074	1.46196	-0.34892	0.00894936	-0.34892	0.00894936	0.467053	ENSMUSG00000020290
E14	Nsg2	0.589994	0.956353	0.366368	2.13802e-05	-0.859124	-0.492765	0.366513	0.000993472	0.366513	0.000993472	0.160273	ENSMUSG00000020297
E14	Cpeb4	0.530126	0.387609	-0.142733	0.344781	-1.31723	-1.45975	-0.142339	0.448745	-0.142339	0.448745	0.999839	ENSMUSG00000020300
E14	Stc2	-0.332491	-0.683937	-0.351064	0.498693	-0.634679	-0.986125	-0.355064	0.557523	-0.355064	0.557523	0.999839	ENSMUSG00000020303
E14	Asb3	-0.00415353	-0.196714	-0.192441	0.157522	2.26801	2.07546	-0.192441	0.135991	-0.192441	0.157522	0.999839	ENSMUSG00000020305
E14	Cdc34	-0.208825	-0.0489623	0.159854	0.221482	-0.429213	-0.26935	0.15981	0.335479	0.15981	0.335479	0.999839	ENSMUSG00000020307
E14	Tpgs1	0.14138	0.219303	0.077954	0.625343	0.467625	0.545548	0.078304	0.667776	0.078304	0.667776	0.999839	ENSMUSG00000020308
E14	Chac2	0.233696	0.30098	0.0672543	0.762608	0.678276	0.74556	0.0680142	0.784235	0.0680142	0.784235	0.999839	ENSMUSG00000020309
E14	Erlec1	-0.0652011	-0.38047	-0.314953	0.138056	-0.257538	-0.572807	-0.315315	0.219983	-0.315315	0.219983	0.999839	ENSMUSG00000020311
E14	Shc2	0.0463167	0.322918	0.276702	0.136277	-0.793648	-0.517047	0.277144	0.240791	0.277144	0.240791	0.999839	ENSMUSG00000020312
E14	Sptbn1	0.0209765	0.156395	0.135399	0.107349	1.4982	1.63362	0.135468	0.180671	0.135468	0.180671	0.999839	ENSMUSG00000020315
E14	Wdpcp	0.279051	0.065923	-0.212964	0.397843	-0.177715	-0.390843	-0.212591	0.47739	-0.212591	0.47739	0.999839	ENSMUSG00000020319
E14	Mdh1	-0.0171242	-0.0747661	-0.0575756	0.51452	0.731141	0.673499	-0.0575756	0.578021	-0.0575756	0.578021	0.999839	ENSMUSG00000020321
E14	Ccng1	0.260152	-0.242326	-0.502551	0.0344493	-2.44381	-2.94629	-0.502195	0.102062	-0.502195	0.102062	0.972686	ENSMUSG00000020326
E14	Nudcd2	-0.212078	-0.370233	-0.158239	0.200965	-0.0371802	-0.195335	-0.158239	0.276609	-0.158239	0.276609	0.999839	ENSMUSG00000020328
E14	Polrmt	-0.279715	-0.0437067	0.236393	0.184527	0.711398	0.947406	0.236019	0.242982	0.236019	0.242982	0.999839	ENSMUSG00000020329
E14	Hmmr	-0.508116	-0.715593	-0.207236	0.0932229	0.546828	0.339351	-0.207544	0.143389	-0.207544	0.143389	0.999839	ENSMUSG00000020330
E14	Acsl6	0.107184	0.0942732	-0.0126594	0.925769	1.75556	1.74264	-0.0129568	0.926975	-0.0129568	0.926975	0.999839	ENSMUSG00000020333
E14	Zfp354b	0.888704	-0.131004	-1.01977	0.0149598	2.60067	1.58097	-1.01939	0.00622588	-1.01977	0.0149598	0.584157	ENSMUSG00000020335
E14	Cyfip2	0.172622	0.299951	0.12739	0.175093	0.52648	0.653809	0.12739	0.277207	0.12739	0.277207	0.999839	ENSMUSG00000020340
E14	Mgat1	-0.0913336	-0.500611	-0.409183	0.0118002	-0.804174	-1.21345	-0.409345	0.0382595	-0.409345	0.0382595	0.804189	ENSMUSG00000020346
E14	Ppp2ca	-0.0498624	-0.0562413	-0.00639914	0.944668	-0.12447	-0.130849	-0.00639914	0.949157	-0.00639914	0.949157	0.999839	ENSMUSG00000020349
E14	Sgcd	0.29175	-0.889988	-1.18796	0.116373	1.1087	-0.0730347	-1.18939	0.135357	-1.18939	0.135357	0.999839	ENSMUSG00000020354
E14	Hnrnpab	-0.151433	-0.00454959	0.14681	0.0659454	1.42651	1.57339	0.14693	0.144531	0.14693	0.144531	0.999839	ENSMUSG00000020358
E14	Phykpl	-0.244673	0.189408	0.435504	0.2541	0.827718	1.2618	0.435693	0.265635	0.435693	0.265635	0.999839	ENSMUSG00000020359
E14	Hspa4	-0.22597	-0.291116	-0.0650162	0.473531	0.305096	0.239949	-0.0652428	0.553635	-0.0652428	0.553635	0.999839	ENSMUSG00000020361
E14	Cnot6	-0.0527687	-0.150315	-0.0976609	0.333161	-2.10425	-2.20179	-0.0973912	0.430167	-0.0973912	0.430167	0.999839	ENSMUSG00000020362
E14	Gfpt2	0.330456	0.284257	-0.0461711	0.882654	0.531145	0.484946	-0.0451171	0.890851	-0.0451171	0.890851	0.999839	ENSMUSG00000020363
E14	Zfp354a	0.360735	-0.336764	-0.697474	0.000723134	1.12322	0.42572	-0.697702	0.0014586	-0.697702	0.0014586	0.190682	ENSMUSG00000020364
E14	Mapk9	0.157963	0.0331938	-0.124691	0.30557	0.950865	0.826095	-0.124691	0.395389	-0.124691	0.395389	0.999839	ENSMUSG00000020366
E14	Canx	-0.375937	-0.542844	-0.166866	0.102998	0.92359	0.756683	-0.166861	0.192887	-0.166861	0.192887	0.999839	ENSMUSG00000020368
E14	Rack1	0.0123938	-0.149741	-0.162176	0.0675001	-0.801596	-0.96373	-0.162059	0.144465	-0.162059	0.144465	0.999839	ENSMUSG00000020372
E14	Rufy1	-0.0306264	0.0376803	0.0682997	0.674735	-0.0453766	0.02293	0.0687266	0.732035	0.0687266	0.732035	0.999839	ENSMUSG00000020375
E14	Rnf130	-0.133067	-0.14297	-0.00988971	0.950826	0.327399	0.317495	-0.00988971	0.951068	-0.00988971	0.951068	0.999839	ENSMUSG00000020376
E14	Rad50	-0.344222	-0.261406	0.0831006	0.591896	0.506808	0.589623	0.0827122	0.65597	0.0827122	0.65597	0.999839	ENSMUSG00000020380
E14	3010026O09Rik	0.0843588	-0.0031301	-0.0878086	0.711916	0.523733	0.436244	-0.0872598	0.730249	-0.0872598	0.730249	0.999839	ENSMUSG00000020381
E14	Clk4	0.178943	0.267479	0.0886177	0.534569	0.370743	0.459279	0.0889026	0.591923	0.0889026	0.591923	0.999839	ENSMUSG00000020385
E14	Sar1b	-0.0636875	-0.0599373	0.00380413	0.964833	0.00990126	0.0136513	0.00380413	0.982844	0.00380413	0.982844	0.999839	ENSMUSG00000020386
E14	Pdlim4	0.111106	0.313013	0.202117	0.240544	1.24159	1.4435	0.202117	0.2626	0.202117	0.2626	0.999839	ENSMUSG00000020388
E14	Cdkl3	0.221874	-0.0439727	-0.264899	0.235041	1.45244	1.18659	-0.265755	0.29695	-0.265755	0.29695	0.999839	ENSMUSG00000020389
E14	Ube2b	0.210531	0.154406	-0.0560498	0.587868	0.385725	0.3296	-0.0560498	0.645354	-0.0560498	0.645354	0.999839	ENSMUSG00000020390
E14	Cdkn2aipnl	-0.131029	0.0530703	0.184151	0.227502	-1.86594	-1.68184	0.184299	0.376373	0.184299	0.376373	0.999839	ENSMUSG00000020392
E14	Kremen1	-0.146667	-0.247674	-0.100638	0.814394	-3.54172	-3.64272	-0.100638	0.840113	-0.100638	0.840113	0.999839	ENSMUSG00000020393
E14	Med7	-0.0121177	-0.267541	-0.255212	0.0337896	1.68818	1.43276	-0.255459	0.0531045	-0.255459	0.0531045	0.857498	ENSMUSG00000020397
E14	Tnip1	0.0856376	0.445166	0.359904	0.014082	1.37768	1.73721	0.359548	0.0179431	0.359548	0.0179431	0.636492	ENSMUSG00000020400
E14	Vdac1	0.00297102	-0.00942032	-0.0122768	0.886723	1.7115	1.69911	-0.0123906	0.899233	-0.0123906	0.899233	0.999839	ENSMUSG00000020402
E14	Upp1	-0.200994	-0.0359845	0.166274	0.763061	2.36783	2.53284	0.165436	0.67618	0.166274	0.763061	0.999839	ENSMUSG00000020407
E14	Slu7	-0.0294131	-0.0373887	-0.00786312	0.95338	0.883891	0.875916	-0.00786312	0.953603	-0.00786312	0.953603	0.999839	ENSMUSG00000020409
E14	Ascc2	-0.186206	-0.229453	-0.0431395	0.757747	0.111773	0.0685256	-0.0431395	0.786751	-0.0431395	0.786751	0.999839	ENSMUSG00000020412
E14	Hus1	-0.296127	-0.482408	-0.186205	0.296713	-1.46561	-1.65189	-0.186506	0.40848	-0.186506	0.40848	0.999839	ENSMUSG00000020413
E14	Pttg1	-0.236029	-0.375644	-0.139455	0.193186	3.55965	3.42004	-0.139693	0.220322	-0.139693	0.220322	0.999839	ENSMUSG00000020415
E14	Zfp607a	-0.0952665	0.181299	0.277044	0.191982	3.28585	3.56242	0.276762	0.0612643	0.277044	0.191982	0.999839	ENSMUSG00000020420
E14	Tns3	-0.0550315	0.0125184	0.0676889	0.612393	-0.818965	-0.751415	0.0674897	0.698262	0.0674897	0.698262	0.999839	ENSMUSG00000020422
E14	Btg2	-0.0703734	0.0430154	0.11327	0.387107	-2.09519	-1.9818	0.1135	0.523331	0.1135	0.523331	0.999839	ENSMUSG00000020423
E14	Igfbp3	0.308792	0.0711615	-0.23747	0.206675	0.346481	0.108851	-0.237551	0.269142	-0.237551	0.269142	0.999839	ENSMUSG00000020427
E14	Pes1	-0.217168	-0.0968359	0.120437	0.206166	0.886772	1.0071	0.120437	0.27904	0.120437	0.27904	0.999839	ENSMUSG00000020430
E14	Tcn2	-0.32729	-0.514335	-0.186711	0.300636	3.20341	3.01636	-0.187098	0.184879	-0.186711	0.300636	0.999839	ENSMUSG00000020432
E14	4921536K21Rik	-0.0012339	-0.0848148	-0.0840132	0.872449	-0.756837	-0.840418	-0.0822363	0.879127	-0.0822363	0.879127	0.999839	ENSMUSG00000020434
E14	Osbp2	0.38401	0.451221	0.0676648	0.814534	0.340564	0.407775	0.0686247	0.841554	0.0686247	0.841554	0.999839	ENSMUSG00000020435
E14	Gabrg2	0.675498	0.116061	-0.55946	0.000460498	1.15963	0.600196	-0.559372	0.00143676	-0.559372	0.00143676	0.190682	ENSMUSG00000020436
E14	Smtn	-0.238311	-0.28276	-0.0441667	0.72568	1.96111	1.91666	-0.0443778	0.733912	-0.0443778	0.733912	0.999839	ENSMUSG00000020439
E14	Arf5	0.107867	0.317121	0.209237	0.0261012	1.03875	1.24801	0.209385	0.0641503	0.209385	0.0641503	0.888716	ENSMUSG00000020440
E14	2310033P09Rik	-0.00846453	0.125537	0.134459	0.477871	0.313178	0.447179	0.134218	0.54386	0.134218	0.54386	0.999839	ENSMUSG00000020441
E14	Guk1	0.329448	0.348473	0.019097	0.888378	-0.00821453	0.0108103	0.0192932	0.914625	0.0192932	0.914625	0.999839	ENSMUSG00000020444
E14	Rnf185	-0.0207962	0.0630109	0.0838986	0.54803	-0.488047	-0.40424	0.0838986	0.64977	0.0838986	0.64977	0.999839	ENSMUSG00000020448
E14	Limk2	0.30758	0.208203	-0.09919	0.405467	-0.0670262	-0.166404	-0.09919	0.489269	-0.09919	0.489269	0.999839	ENSMUSG00000020451
E14	Patz1	-0.162698	0.0604351	0.223332	0.0370823	1.20621	1.42934	0.22313	0.0906328	0.22313	0.0906328	0.953947	ENSMUSG00000020453
E14	Eif4enif1	-0.151433	-0.167252	-0.0157339	0.875387	0.879835	0.864015	-0.0157044	0.887528	-0.0157044	0.887528	0.999839	ENSMUSG00000020454
E14	Trim11	0.038165	0.367422	0.32931	0.054612	-0.00134487	0.327912	0.3298	0.122578	0.3298	0.122578	0.99913	ENSMUSG00000020455
E14	Ogdh	-0.0722927	-0.0646821	0.00772741	0.927364	2.00237	2.00998	0.00772741	0.939545	0.00772741	0.939545	0.999839	ENSMUSG00000020456
E14	Drg1	-0.182747	-0.138323	0.044493	0.635304	0.202317	0.24674	0.0444308	0.703171	0.0444308	0.703171	0.999839	ENSMUSG00000020457
E14	Rtn4	-0.0491464	-0.109683	-0.0605884	0.497034	2.0638	2.00327	-0.0605885	0.581358	-0.0605885	0.581358	0.999839	ENSMUSG00000020458
E14	Mtif2	0.037632	-0.2019	-0.239558	0.150396	0.0728714	-0.166661	-0.239315	0.222814	-0.239315	0.222814	0.999839	ENSMUSG00000020459
E14	Rps27a	0.120935	-0.262666	-0.383697	9.59512e-06	0.769431	0.38583	-0.383703	0.000308925	-0.383703	0.000308925	0.0855467	ENSMUSG00000020460
E14	Cfap36	0.24233	0.171978	-0.0704241	0.657826	-0.67926	-0.749612	-0.0700171	0.717607	-0.0700171	0.717607	0.999839	ENSMUSG00000020462
E14	Smek2	-0.0801756	-0.355241	-0.275171	0.0137097	-0.271486	-0.546551	-0.274938	0.0439305	-0.274938	0.0439305	0.832476	ENSMUSG00000020463
E14	Pnpt1	-0.252524	-0.189287	0.0634346	0.755885	-0.43325	-0.370012	0.0634346	0.806476	0.0634346	0.806476	0.999839	ENSMUSG00000020464
E14	Pold2	-0.195201	0.0749784	0.270354	0.0448513	-0.310302	-0.0401221	0.270166	0.10105	0.270166	0.10105	0.971247	ENSMUSG00000020471
E14	Zkscan17	-0.220627	-0.0474996	0.173202	0.226959	-1.31892	-1.14579	0.173246	0.359624	0.173246	0.359624	0.999839	ENSMUSG00000020472
E14	Aebp1	-0.050959	0.0856843	0.13715	0.560955	0.294734	0.431377	0.136885	0.615458	0.136885	0.615458	0.999839	ENSMUSG00000020473
E14	Polm	-0.123772	0.291348	0.415669	0.17344	-1.4784	-1.06328	0.416424	0.324367	0.416424	0.324367	0.999839	ENSMUSG00000020474
E14	Dbnl	-0.0590387	0.155333	0.214418	0.0274699	1.14663	1.361	0.2144	0.0601614	0.2144	0.0601614	0.87087	ENSMUSG00000020476
E14	Mrps24	-0.162455	0.0597542	0.222533	0.178959	-0.221832	0.000377614	0.222459	0.272207	0.222459	0.272207	0.999839	ENSMUSG00000020477
E14	Ccdc117	-0.215479	0.0754488	0.291041	0.0580494	-1.63353	-1.3426	0.291336	0.158834	0.291336	0.158834	0.999839	ENSMUSG00000020482
E14	Dynll2	0.0739075	0.0479075	-0.0260468	0.781918	-0.13869	-0.16469	-0.0260468	0.816765	-0.0260468	0.816765	0.999839	ENSMUSG00000020483
E14	Xbp1	0.0470264	-0.0502529	-0.0972643	0.409969	0.116887	0.0196079	-0.0972643	0.488994	-0.0972643	0.488994	0.999839	ENSMUSG00000020484
E14	Supt4a	0.248143	0.0415089	-0.206466	0.067984	1.29186	1.08523	-0.206589	0.103177	-0.206589	0.103177	0.975269	ENSMUSG00000020485
E14	Sept4	0.0856695	-0.0290154	-0.114356	0.628327	2.4079	2.29321	-0.114351	0.566694	-0.114356	0.628327	0.999839	ENSMUSG00000020486
E14	2810021J22Rik	-0.0871667	0.0736025	0.161133	0.483599	-1.64895	-1.48818	0.161133	0.610558	0.161133	0.610558	0.999839	ENSMUSG00000020491
E14	Ska2	-0.163528	-0.342049	-0.178742	0.20717	-1.77223	-1.95075	-0.178653	0.319701	-0.178653	0.319701	0.999839	ENSMUSG00000020492
E14	Prr11	-0.192835	-0.434125	-0.241269	0.243961	-1.82103	-2.06232	-0.241676	0.361892	-0.241676	0.361892	0.999839	ENSMUSG00000020493
E14	Smg8	-0.126154	0.0369283	0.163205	0.25059	0.125801	0.288883	0.163334	0.328571	0.163334	0.328571	0.999839	ENSMUSG00000020495
E14	Rnf187	0.0298015	0.412696	0.382823	6.58118e-05	0.29539	0.678285	0.382965	0.00137696	0.382965	0.00137696	0.186295	ENSMUSG00000020496
E14	Tubd1	-0.137143	-0.279488	-0.141859	0.513119	1.7043	1.56195	-0.142354	0.529725	-0.142354	0.529725	0.999839	ENSMUSG00000020513
E14	Mrpl22	0.0654283	0.0139055	-0.0513792	0.728078	0.987556	0.936033	-0.0514328	0.746715	-0.0514328	0.746715	0.999839	ENSMUSG00000020514
E14	Cnot8	0.0493789	0.0677031	0.0183301	0.849923	0.347879	0.366204	0.0183301	0.882141	0.0183301	0.882141	0.999839	ENSMUSG00000020515
E14	Rps6kb1	-0.0246624	-0.0500082	-0.0253501	0.854132	-1.02599	-1.05134	-0.0253501	0.876265	-0.0253501	0.876265	0.999839	ENSMUSG00000020516
E14	Sap30l	0.260616	0.627572	0.366733	0.159473	-1.56379	-1.19684	0.369126	0.305523	0.369126	0.305523	0.999839	ENSMUSG00000020519
E14	Galnt10	0.052511	-0.0325358	-0.0853126	0.754249	-1.61562	-1.70066	-0.084544	0.798474	-0.084544	0.798474	0.999839	ENSMUSG00000020520
E14	Rnft1	-0.00866475	-0.243002	-0.234576	0.460362	-1.5248	-1.75913	-0.233995	0.55138	-0.233995	0.55138	0.999839	ENSMUSG00000020521
E14	Mfap3	-0.130911	-0.302352	-0.171275	0.151142	-0.378224	-0.549665	-0.171592	0.235745	-0.171592	0.235745	0.999839	ENSMUSG00000020522
E14	Fam114a2	0.251911	0.151697	-0.100188	0.373149	-0.1527	-0.252915	-0.100067	0.455975	-0.100067	0.455975	0.999839	ENSMUSG00000020523
E14	Gria1	0.872889	0.881486	0.0086615	0.937577	-0.0340279	-0.0254317	0.00914154	0.957151	0.00914154	0.957151	0.999839	ENSMUSG00000020524
E14	Ppm1d	-0.146412	0.0157213	0.162093	0.239999	-0.146808	0.0153251	0.162164	0.328662	0.162164	0.328662	0.999839	ENSMUSG00000020525
E14	Znhit3	-0.0562698	-0.137575	-0.0810378	0.673547	-0.0426994	-0.124005	-0.0810378	0.715682	-0.0810378	0.715682	0.999839	ENSMUSG00000020526
E14	Myo19	-0.155977	0.105552	0.261604	0.335921	-1.50875	-1.24723	0.262811	0.481625	0.262811	0.481625	0.999839	ENSMUSG00000020527
E14	Prpsap2	-0.00324169	0.0381052	0.0414691	0.676182	1.31622	1.35757	0.0414691	0.712583	0.0414691	0.712583	0.999839	ENSMUSG00000020528
E14	Ggnbp2	0.0249284	-0.0447527	-0.0694592	0.485808	2.92946	2.85978	-0.0696862	0.518903	-0.0696862	0.518903	0.999839	ENSMUSG00000020530
E14	Acaca	-0.200076	-0.116023	0.0840616	0.355131	0.201728	0.285781	0.0840616	0.431839	0.0840616	0.431839	0.999839	ENSMUSG00000020532
E14	Shmt1	-0.562877	-0.518534	0.0444654	0.749762	0.348779	0.393121	0.044101	0.795745	0.044101	0.795745	0.999839	ENSMUSG00000020534
E14	Llgl1	-0.141747	-0.00189601	0.13996	0.159642	-0.207959	-0.0681079	0.139746	0.265461	0.139746	0.265461	0.999839	ENSMUSG00000020536
E14	Drg2	-0.053794	-0.0554787	-0.00168118	0.99446	0.225318	0.223633	-0.00168118	0.989562	-0.00168118	0.99446	0.999839	ENSMUSG00000020537
E14	Srebf1	-0.149705	-0.00416761	0.145736	0.282014	-0.504178	-0.358641	0.145716	0.387391	0.145716	0.387391	0.999839	ENSMUSG00000020538
E14	Tom1l1	-0.352449	-0.225124	0.127487	0.443358	1.31767	1.445	0.127487	0.462147	0.127487	0.462147	0.999839	ENSMUSG00000020541
E14	Cox11	-0.143202	0.035419	0.178584	0.328045	0.204091	0.382712	0.178738	0.398864	0.178738	0.398864	0.999839	ENSMUSG00000020544
E14	Stxbp4	-0.0284221	-0.154373	-0.125988	0.314806	-0.0326037	-0.158555	-0.126066	0.400773	-0.126066	0.400773	0.999839	ENSMUSG00000020546
E14	Bzw2	0.227902	0.14427	-0.0835893	0.347757	-0.0662727	-0.149905	-0.0835893	0.442893	-0.0835893	0.442893	0.999839	ENSMUSG00000020547
E14	Elac2	-0.254558	-0.0265212	0.228337	0.0670356	1.29845	1.52649	0.228034	0.0861422	0.228034	0.0861422	0.941294	ENSMUSG00000020549
E14	Pctp	-0.838238	-1.06627	-0.228236	0.767151	-0.752436	-0.980469	-0.238648	0.769945	-0.238648	0.769945	0.999839	ENSMUSG00000020553
E14	Twistnb	-0.0112999	-0.193881	-0.182445	0.354926	-0.623537	-0.806118	-0.182488	0.449015	-0.182488	0.449015	0.999839	ENSMUSG00000020561
E14	Atxn7l1	0.20106	0.121035	-0.0800445	0.643893	-0.317554	-0.397579	-0.0797524	0.700541	-0.0797524	0.700541	0.999839	ENSMUSG00000020564
E14	Sypl	-0.238615	-0.548405	-0.309798	0.0289599	0.137035	-0.172755	-0.309686	0.0701403	-0.309686	0.0701403	0.903122	ENSMUSG00000020570
E14	Pdia6	-0.288162	-0.288218	0	0.991618	0.0115827	0.0115263	0	0.998791	0	0.998791	0.999839	ENSMUSG00000020571
E14	Nampt	-0.0125221	-0.204084	-0.191493	0.170056	-0.650862	-0.842424	-0.191493	0.271206	-0.191493	0.271206	0.999839	ENSMUSG00000020572
E14	Pik3cg	0.0165111	0.0443975	0.0280809	0.948356	1.75099	1.77887	0.0281832	0.930951	0.0280809	0.948356	0.999839	ENSMUSG00000020573
E14	Nbas	-0.31599	-0.305128	0.0110526	0.931413	-0.0261792	-0.0153169	0.0106715	0.949723	0.0106715	0.949723	0.999839	ENSMUSG00000020576
E14	Tspan13	-0.101754	-0.187576	-0.0857175	0.43642	-0.806917	-0.892739	-0.0857175	0.532071	-0.0857175	0.532071	0.999839	ENSMUSG00000020577
E14	Rock2	-0.121088	-0.134495	-0.0133483	0.939137	-1.16571	-1.17912	-0.0133483	0.941776	-0.0133483	0.941776	0.999839	ENSMUSG00000020580
E14	Laptm4a	-0.0366414	-0.207363	-0.170709	0.0692998	-0.395603	-0.566325	-0.170713	0.136498	-0.170713	0.136498	0.999839	ENSMUSG00000020585
E14	Fam49a	0.758204	0.803209	0.0449926	0.624318	-0.118605	-0.0736001	0.0449696	0.697114	0.0449696	0.697114	0.999839	ENSMUSG00000020589
E14	Snx13	0.0708501	-0.0427956	-0.113657	0.614897	-2.3083	-2.42194	-0.113026	0.692596	-0.113026	0.692596	0.999839	ENSMUSG00000020590
E14	Sdc1	-0.655556	-0.724337	-0.0686513	0.596289	0.16918	0.100399	-0.0689782	0.647732	-0.0689782	0.647732	0.999839	ENSMUSG00000020592
E14	Lpin1	0.354809	0.334382	-0.0203319	0.919378	0.243828	0.223402	-0.0197657	0.926049	-0.0197657	0.926049	0.999839	ENSMUSG00000020593
E14	Pum2	-0.159445	-0.207493	-0.0479291	0.56137	1.65349	1.60544	-0.048113	0.6263	-0.048113	0.6263	0.999839	ENSMUSG00000020594
E14	Nrcam	0.0817138	-0.147832	-0.229499	0.0439862	0.526808	0.297262	-0.229663	0.0911352	-0.229663	0.0911352	0.954619	ENSMUSG00000020598
E14	Rgs9	0.395911	0.104128	-0.290448	0.404592	1.36541	1.07363	-0.29079	0.429355	-0.29079	0.429355	0.999839	ENSMUSG00000020599
E14	Trib2	-0.0822973	0.0602604	0.142686	0.222115	-1.25729	-1.11473	0.142741	0.352264	0.142741	0.352264	0.999839	ENSMUSG00000020601
E14	Arsg	0.501136	1.21409	0.713002	0.0298644	-0.884602	-0.171647	0.718444	0.0910717	0.718444	0.0910717	0.954619	ENSMUSG00000020604
E14	Hs1bp3	-0.0286947	0.157927	0.186927	0.350866	-0.992154	-0.805533	0.1874	0.475351	0.1874	0.475351	0.999839	ENSMUSG00000020605
E14	Fam84a	0.665296	0.739889	0.0746148	0.696918	-1.56092	-1.48633	0.0759302	0.784211	0.0759302	0.784211	0.999839	ENSMUSG00000020607
E14	Smc6	-0.157958	-0.310132	-0.151978	0.273609	-0.670897	-0.823071	-0.152353	0.377572	-0.152353	0.377572	0.999839	ENSMUSG00000020608
E14	Amz2	0.288019	0.236752	-0.0513279	0.634445	-0.815098	-0.866365	-0.0510428	0.702605	-0.0510428	0.702605	0.999839	ENSMUSG00000020610
E14	Gna13	-0.0061093	0.231647	0.237675	0.0442796	-1.9719	-1.73414	0.237917	0.135545	0.237917	0.135545	0.999839	ENSMUSG00000020611
E14	Prkar1a	0.0567204	0.167197	0.1106	0.162493	0.716711	0.827187	0.110452	0.261674	0.110452	0.261674	0.999839	ENSMUSG00000020612
E14	Rdh14	0.0275288	-0.0252841	-0.0526806	0.821663	-0.188389	-0.241202	-0.0526806	0.842743	-0.0526806	0.842743	0.999839	ENSMUSG00000020621
E14	Map2k6	0.152528	0.213148	0.0606682	0.558607	0.614681	0.675301	0.0606682	0.62371	0.0606682	0.62371	0.999839	ENSMUSG00000020623
E14	Klhl29	0.197956	0.377705	0.179768	0.336314	-2.53304	-2.35329	0.180606	0.496918	0.180606	0.496918	0.999839	ENSMUSG00000020627
E14	Trappc12	-0.135868	-0.12326	0.0128031	0.913169	1.63683	1.64944	0.0125418	0.919167	0.0125418	0.919167	0.999839	ENSMUSG00000020628
E14	Adi1	0.076058	0.246762	0.170918	0.171822	-0.399916	-0.229212	0.170912	0.274775	0.170912	0.274775	0.999839	ENSMUSG00000020629
E14	Rnaseh1	-0.106245	0.0820252	0.188702	0.425802	-0.915675	-0.727405	0.18907	0.543551	0.18907	0.543551	0.999839	ENSMUSG00000020630
E14	Ubxn2a	0.0672712	-0.0896152	-0.156913	0.206889	-0.313247	-0.470134	-0.156782	0.290962	-0.156782	0.290962	0.999839	ENSMUSG00000020634
E14	Fkbp1b	0.481088	0.806524	0.325804	0.372703	-1.15261	-0.827172	0.331458	0.514391	0.331458	0.514391	0.999839	ENSMUSG00000020635
E14	Pfn4	0.359062	0.113987	-0.24501	0.662109	-0.813465	-1.05854	-0.241143	0.710355	-0.241143	0.710355	0.999839	ENSMUSG00000020639
E14	Rnf144a	-0.130981	-0.0928641	0.0381669	0.749582	-1.32716	-1.28904	0.0381669	0.817114	0.0381669	0.817114	0.999839	ENSMUSG00000020642
E14	Id2	0.682769	0.539398	-0.143218	0.172559	-0.107856	-0.251227	-0.143356	0.267429	-0.143356	0.267429	0.999839	ENSMUSG00000020644
E14	Mboat2	-0.1458	-0.294299	-0.148478	0.340405	0.0647131	-0.0837859	-0.148478	0.427286	-0.148478	0.427286	0.999839	ENSMUSG00000020646
E14	Ncoa1	0.182138	0.2987	0.11641	0.347541	-1.07895	-0.962391	0.116712	0.473745	0.116712	0.473745	0.999839	ENSMUSG00000020647
E14	Dus4l	-0.222883	-0.440907	-0.217799	0.457411	-0.524954	-0.742978	-0.218621	0.533678	-0.218621	0.533678	0.999839	ENSMUSG00000020648
E14	Rrm2	-0.646274	-0.626867	0.0195327	0.821108	0.480452	0.499859	0.0193108	0.857236	0.0193108	0.857236	0.999839	ENSMUSG00000020649
E14	Bcap29	-0.291098	-0.577693	-0.286562	0.165857	-0.0131037	-0.299699	-0.286978	0.230197	-0.286978	0.230197	0.999839	ENSMUSG00000020650
E14	Cenpo	-0.232136	-0.408591	-0.176365	0.399663	-0.129174	-0.305629	-0.176791	0.473311	-0.176791	0.473311	0.999839	ENSMUSG00000020652
E14	Klf11	-0.0404198	-0.0881634	-0.0479294	0.86237	-1.1507	-1.19845	-0.0472246	0.87934	-0.0472246	0.87934	0.999839	ENSMUSG00000020653
E14	Adcy3	-0.215591	-0.145618	0.0700535	0.656661	0.775503	0.845477	0.0700535	0.69036	0.0700535	0.69036	0.999839	ENSMUSG00000020654
E14	Dnajc27	-0.112599	0.422778	0.535665	0.082986	-3.31741	-2.78203	0.537876	0.244544	0.537876	0.244544	0.999839	ENSMUSG00000020657
E14	Efr3b	0.150817	0.318799	0.168069	0.200815	-1.66609	-1.49811	0.168069	0.330219	0.168069	0.330219	0.999839	ENSMUSG00000020658
E14	Cbll1	-0.0844102	-0.179889	-0.0952489	0.492719	0.654092	0.558613	-0.0955784	0.539312	-0.0955784	0.539312	0.999839	ENSMUSG00000020659
E14	Dnmt3a	-0.390471	-0.226156	0.164389	0.094242	0.544425	0.70874	0.164217	0.19117	0.164217	0.19117	0.999839	ENSMUSG00000020661
E14	Dld	-0.121125	-0.297709	-0.176608	0.103595	0.377591	0.201007	-0.176608	0.167921	-0.176608	0.167921	0.999839	ENSMUSG00000020664
E14	Kif3c	0.336531	0.58598	0.249352	0.022881	-1.7044	-1.45495	0.249583	0.0783603	0.249583	0.0783603	0.922235	ENSMUSG00000020668
E14	Sh3yl1	0.397242	0.343587	-0.0540127	0.875076	-1.44962	-1.50328	-0.0518257	0.89232	-0.0518257	0.89232	0.999839	ENSMUSG00000020669
E14	Rab10	0.0380087	0.0419897	0.00384516	0.958314	-1.16706	-1.16308	0.00416559	0.978173	0.00416559	0.978173	0.999839	ENSMUSG00000020671
E14	Pxdn	-0.22103	-0.550452	-0.329561	0.0365136	-1.16388	-1.4933	-0.329502	0.0853329	-0.329502	0.0853329	0.937555	ENSMUSG00000020674
E14	Ddx52	-0.15224	-0.463972	-0.311665	0.0187954	0.0712199	-0.240512	-0.311873	0.0491915	-0.311873	0.0491915	0.844892	ENSMUSG00000020677
E14	Taf15	-0.284885	-0.391171	-0.106142	0.432541	-0.525145	-0.63143	-0.106251	0.51205	-0.106251	0.51205	0.999839	ENSMUSG00000020680
E14	Ace	0.89949	-0.944735	-1.84321	0.000482626	1.94619	0.101969	-1.84578	0.00160409	-1.84578	0.00160409	0.205418	ENSMUSG00000020681
E14	Mmp28	-0.56565	0.154442	0.721249	0.0194447	1.17864	1.89874	0.720625	0.0128063	0.721249	0.0194447	0.662749	ENSMUSG00000020682
E14	Rasl10b	0.526737	0.424372	-0.102778	0.821349	-3.787	-3.88937	-0.0987264	0.851405	-0.0987264	0.851405	0.999839	ENSMUSG00000020684
E14	Cdc27	-0.106651	-0.257616	-0.151043	0.155112	0.251123	0.100158	-0.151043	0.243253	-0.151043	0.243253	0.999839	ENSMUSG00000020687
E14	Mettl2	-0.0702389	-0.147605	-0.0772199	0.715105	-1.10687	-1.18424	-0.0772199	0.76497	-0.0772199	0.76497	0.999839	ENSMUSG00000020691
E14	Nle1	-0.0401691	-0.230962	-0.190853	0.361761	0.121953	-0.0688394	-0.190853	0.431204	-0.190853	0.431204	0.999839	ENSMUSG00000020692
E14	Tlk2	-0.0972342	-0.154135	-0.0568634	0.608299	1.41061	1.35371	-0.056858	0.664137	-0.056858	0.664137	0.999839	ENSMUSG00000020694
E14	Mrc2	-0.757059	-0.635718	0.121574	0.410722	0.0165141	0.137855	0.121182	0.492279	0.121182	0.492279	0.999839	ENSMUSG00000020695
E14	Rffl	-0.381873	0.00575699	0.388074	0.0522452	0.0877792	0.475409	0.38782	0.107781	0.38782	0.107781	0.975269	ENSMUSG00000020696
E14	Lig3	-0.145455	-0.0920594	0.0534108	0.560293	2.18202	2.23542	0.0534108	0.608468	0.0534108	0.608468	0.999839	ENSMUSG00000020697
E14	Cct6b	1.06994	0.0114267	-1.05684	0.171538	8.10881	7.05029	-1.05851	2.6333e-07	-1.05684	0.171538	0.999839	ENSMUSG00000020698
E14	Map3k3	-0.0545875	-0.00228427	0.0525086	0.824021	-2.90073	-2.84843	0.0534139	0.889503	0.0534139	0.889503	0.999839	ENSMUSG00000020700
E14	Tmem132e	-0.726223	0.437379	1.17087	0.0197556	2.42394	3.58754	1.16457	0.00702278	1.17087	0.0197556	0.666727	ENSMUSG00000020701
E14	Ddx42	-0.189877	-0.173532	0.0163364	0.8723	-0.180079	-0.163734	0.0163364	0.903463	0.0163364	0.903463	0.999839	ENSMUSG00000020705
E14	Ftsj3	-0.293746	-0.160281	0.133486	0.23104	-0.0312549	0.10221	0.133486	0.319326	0.133486	0.319326	0.999839	ENSMUSG00000020706
E14	Psmc5	-0.120812	-0.0101069	0.110694	0.233997	1.51314	1.62385	0.110694	0.312429	0.110694	0.312429	0.999839	ENSMUSG00000020708
E14	Ern1	-0.058578	-0.028535	0.0296461	0.880406	-1.68568	-1.65564	0.0303692	0.922322	0.0303692	0.922322	0.999839	ENSMUSG00000020715
E14	Nf1	-0.123824	0.00360803	0.127395	0.191892	0.545995	0.673427	0.127384	0.282389	0.127384	0.282389	0.999839	ENSMUSG00000020716
E14	Pecam1	-0.328593	-0.476205	-0.147261	0.400544	0.976445	0.828834	-0.14767	0.433877	-0.14767	0.433877	0.999839	ENSMUSG00000020717
E14	Polg2	-0.0135924	-0.0363966	-0.0223929	0.942441	0.506122	0.483318	-0.0223929	0.942926	-0.0223929	0.942926	0.999839	ENSMUSG00000020718
E14	Ddx5	-0.02971	-0.130932	-0.101289	0.209237	1.26415	1.16292	-0.101264	0.311619	-0.101264	0.311619	0.999839	ENSMUSG00000020719
E14	Psmd12	-0.113448	-0.111668	0.0019818	0.977415	2.04502	2.0468	0.0017616	0.985506	0.0017616	0.985506	0.999839	ENSMUSG00000020720
E14	Helz	-0.160093	0.0754654	0.235643	0.0225948	0.319921	0.55548	0.235658	0.0556409	0.235658	0.0556409	0.86249	ENSMUSG00000020721
E14	Cacng4	0.103565	0.278718	0.174956	0.226351	-2.8621	-2.68695	0.175461	0.382358	0.175461	0.382358	0.999839	ENSMUSG00000020723
E14	Cep112	0.145848	-0.2028	-0.348362	0.070383	1.74255	1.3939	-0.348461	0.0795005	-0.348461	0.0795005	0.923919	ENSMUSG00000020728
E14	Slc9a3r1	0.429039	0.520372	0.0912459	0.568153	-0.220116	-0.128783	0.0918437	0.639748	0.0918437	0.639748	0.999839	ENSMUSG00000020733
E14	Nt5c	0.0819276	0.171218	0.089577	0.463384	1.27694	1.36623	0.089288	0.49947	0.089288	0.49947	0.999839	ENSMUSG00000020736
E14	Hn1	0.230178	0.183355	-0.0467386	0.591803	-0.118617	-0.16544	-0.0467386	0.664571	-0.0467386	0.664571	0.999839	ENSMUSG00000020737
E14	Sumo2	0.000858653	-0.0371895	-0.0380336	0.737216	0.983139	0.945091	-0.0380337	0.784837	-0.0380337	0.784837	0.999839	ENSMUSG00000020738
E14	Nup85	-0.287445	-0.281375	0.00617397	0.949766	-0.045504	-0.0394342	0.00617397	0.964598	0.00617397	0.964598	0.999839	ENSMUSG00000020739
E14	Gga3	0.00232126	0.0952481	0.0928698	0.463079	0.182278	0.275204	0.0928698	0.544342	0.0928698	0.544342	0.999839	ENSMUSG00000020740
E14	Cluh	-0.238561	-0.0650587	0.17367	0.153573	0.5438	0.717302	0.173608	0.212381	0.173608	0.212381	0.999839	ENSMUSG00000020741
E14	Mif4gd	-0.0994053	0.125973	0.225718	0.319678	0.653077	0.878455	0.225718	0.356548	0.225718	0.356548	0.999839	ENSMUSG00000020743
E14	Slc25a19	0.287389	0.283589	-0.00384342	0.993785	-0.295848	-0.299647	-0.003363	0.987099	-0.00384342	0.993785	0.999839	ENSMUSG00000020744
E14	Pafah1b1	0.0418625	-0.146176	-0.187933	0.069583	-0.125367	-0.313406	-0.187933	0.15181	-0.187933	0.15181	0.999839	ENSMUSG00000020745
E14	Tmem94	-0.129575	-0.0577619	0.0716599	0.536119	-0.756804	-0.684991	0.0719871	0.62699	0.0719871	0.62699	0.999839	ENSMUSG00000020747
E14	Recql5	-0.105234	-0.151617	-0.0464685	0.795409	-0.376101	-0.422484	-0.046247	0.824101	-0.046247	0.824101	0.999839	ENSMUSG00000020752
E14	Sap30bp	0.0118905	0.0954768	0.0835735	0.465629	-0.884998	-0.801412	0.0837398	0.570518	0.0837398	0.570518	0.999839	ENSMUSG00000020755
E14	Galk1	-0.302246	-0.0828849	0.219545	0.118336	0.17868	0.398041	0.219355	0.176483	0.219355	0.176483	0.999839	ENSMUSG00000020766
E14	Unk	-0.129829	0.0688887	0.198693	0.153614	-0.229937	-0.0312191	0.198756	0.259811	0.198756	0.259811	0.999839	ENSMUSG00000020770
E14	Trim47	0.0610588	-0.275308	-0.336877	0.387598	1.50017	1.1638	-0.336143	0.374283	-0.336877	0.387598	0.999839	ENSMUSG00000020773
E14	Mrpl38	-0.103482	0.0454312	0.149069	0.295867	-0.115411	0.0335022	0.149222	0.390775	0.149222	0.390775	0.999839	ENSMUSG00000020775
E14	Fbf1	0.0312144	0.167308	0.136153	0.266301	-1.40393	-1.26784	0.136153	0.400109	0.136153	0.400109	0.999839	ENSMUSG00000020776
E14	Acox1	0.135913	0.214823	0.0790851	0.418745	0.812319	0.891229	0.0788372	0.491037	0.0788372	0.491037	0.999839	ENSMUSG00000020777
E14	Ten1	0.156896	0.23455	0.0774712	0.643142	-0.136429	-0.0587743	0.077919	0.70304	0.077919	0.70304	0.999839	ENSMUSG00000020778
E14	Srp68	-0.0853549	-0.021385	0.0640696	0.548202	0.974324	1.03829	0.0639417	0.582461	0.0639417	0.582461	0.999839	ENSMUSG00000020780
E14	Tsen54	-0.1625	-0.16403	-0.00116042	0.994879	-0.165057	-0.166587	-0.00116042	0.994767	-0.00116042	0.994879	0.999839	ENSMUSG00000020781
E14	Ncbp3	-0.139674	-0.0905364	0.0493276	0.701884	-0.635601	-0.586463	0.0492683	0.765022	0.0492683	0.765022	0.999839	ENSMUSG00000020783
E14	Camkk1	0.280694	0.571722	0.291271	0.283126	-1.41477	-1.12374	0.293626	0.434885	0.293626	0.434885	0.999839	ENSMUSG00000020785
E14	Atp2a3	0.151355	-0.454231	-0.605243	0.173792	3.00246	2.39688	-0.606103	0.0751988	-0.605243	0.173792	0.999839	ENSMUSG00000020788
E14	Ankfy1	-0.0442793	-0.045977	-0.00168119	0.994521	-0.580315	-0.582012	-0.00168119	0.989066	-0.00168119	0.994521	0.999839	ENSMUSG00000020790
E14	Exoc7	0.134595	0.211995	0.0774393	0.456226	1.50665	1.58405	0.0774393	0.491328	0.0774393	0.491328	0.999839	ENSMUSG00000020792
E14	Ube2g1	0.109227	-0.139964	-0.249044	0.0280943	-0.343555	-0.592747	-0.249144	0.0770756	-0.249144	0.0770756	0.916852	ENSMUSG00000020794
E14	Tekt1	0.28625	0.706826	0.421277	0.130792	1.80273	2.22331	0.421452	0.0782847	0.421277	0.130792	0.999839	ENSMUSG00000020799
E14	Med31	0.139198	0.192356	0.0531789	0.73748	0.533298	0.586456	0.053507	0.771437	0.053507	0.771437	0.999839	ENSMUSG00000020801
E14	Ube2o	-0.00181114	0.257061	0.25904	0.0275702	0.194426	0.453298	0.259112	0.056735	0.259112	0.056735	0.86249	ENSMUSG00000020802
E14	Txndc17	0.14991	-0.117591	-0.267635	0.0356191	-0.272791	-0.540292	-0.267371	0.082984	-0.267371	0.082984	0.93095	ENSMUSG00000020803
E14	4933427D14Rik	-0.0545044	0.0699942	0.124572	0.43414	-0.332413	-0.207915	0.124558	0.524229	0.124558	0.524229	0.999839	ENSMUSG00000020807
E14	Fam64a	-0.437401	-0.209797	0.227569	0.0547562	-0.32494	-0.0973355	0.227616	0.125345	0.227616	0.125345	0.999839	ENSMUSG00000020808
E14	Cygb	0.614964	0.588668	-0.0259999	0.932566	-1.00961	-1.03591	-0.0245092	0.938101	-0.0245092	0.938101	0.999839	ENSMUSG00000020810
E14	Wscd1	-0.416903	-0.574425	-0.157586	0.304446	-0.563161	-0.720683	-0.157586	0.399529	-0.157586	0.399529	0.999839	ENSMUSG00000020811
E14	1810032O08Rik	0.238923	-0.793172	-1.03313	0.194254	-2.53946	-3.57156	-1.03877	0.278413	-1.03877	0.278413	0.999839	ENSMUSG00000020812
E14	Mxra7	-0.56731	-0.114044	0.454218	0.152062	-0.264047	0.189219	0.453802	0.232832	0.453802	0.232832	0.999839	ENSMUSG00000020814
E14	Rabep1	0.152237	0.051876	-0.100193	0.344584	0.503798	0.403438	-0.100463	0.431452	-0.100463	0.431452	0.999839	ENSMUSG00000020817
E14	Mfsd11	0.0890498	-0.136498	-0.225244	0.270265	0.197483	-0.0280656	-0.225607	0.352947	-0.225607	0.352947	0.999839	ENSMUSG00000020818
E14	Kif1c	-0.169637	0.0836817	0.2534	0.0251172	-0.657082	-0.403763	0.253459	0.0737878	0.253459	0.0737878	0.907805	ENSMUSG00000020821
E14	Sec14l1	0.0697996	0.24888	0.179138	0.0376217	0.229389	0.408469	0.179163	0.0929688	0.179163	0.0929688	0.9566	ENSMUSG00000020823
E14	Mink1	0.0991137	0.294319	0.195404	0.0982701	0.656831	0.852036	0.195247	0.157895	0.195247	0.157895	0.999839	ENSMUSG00000020827
E14	Pld2	0.227258	0.24089	0.0138327	0.942471	0.404692	0.418323	0.0144342	0.957753	0.0144342	0.957753	0.999839	ENSMUSG00000020828
E14	Slc46a1	-0.350534	-0.551857	-0.200947	0.559885	-0.43098	-0.632303	-0.202047	0.617334	-0.202047	0.617334	0.999839	ENSMUSG00000020829
E14	0610010K14Rik	0.125404	0.314785	0.189562	0.0907201	2.1854	2.37479	0.189418	0.11584	0.189418	0.11584	0.988008	ENSMUSG00000020831
E14	Eral1	-0.105615	-0.106365	-0.000440119	0.995165	0.0230781	0.0223284	-0.000440119	0.996735	-0.000440119	0.996735	0.999839	ENSMUSG00000020832
E14	Dhrs13	-0.173044	0.0124766	0.185979	0.367476	0.501622	0.687142	0.185819	0.425495	0.185819	0.425495	0.999839	ENSMUSG00000020834
E14	Blmh	-0.125508	-0.208287	-0.0826449	0.392229	0.3646	0.281822	-0.0826848	0.470635	-0.0826848	0.470635	0.999839	ENSMUSG00000020840
E14	Cpd	-0.338868	-0.456239	-0.117481	0.415005	-0.993639	-1.11101	-0.117533	0.511912	-0.117533	0.511912	0.999839	ENSMUSG00000020841
E14	Timm22	-0.0234298	0.0663984	0.0898213	0.466126	-0.229048	-0.13922	0.0898213	0.558632	0.0898213	0.558632	0.999839	ENSMUSG00000020843
E14	Nxn	-0.26737	-0.149038	0.118228	0.357849	-0.71294	-0.594608	0.118255	0.470353	0.118255	0.470353	0.999839	ENSMUSG00000020844
E14	Rflnb	-0.00324161	0.523777	0.527384	0.1628	-2.21372	-1.6867	0.531626	0.33852	0.531626	0.33852	0.999839	ENSMUSG00000020846
E14	Rph3al	-0.315285	0.486916	0.80405	0.0985897	-1.37298	-0.570779	0.808003	0.233782	0.808003	0.233782	0.999839	ENSMUSG00000020847
E14	Ywhae	-0.081176	0.00434437	0.0855149	0.293062	0.734804	0.820324	0.085487	0.413572	0.085487	0.413572	0.999839	ENSMUSG00000020849
E14	Prpf8	-0.161571	0.0759718	0.237651	0.0116665	0.699315	0.936858	0.23744	0.0346725	0.23744	0.0346725	0.795532	ENSMUSG00000020850
E14	Nme2	0.121921	-0.0838825	-0.205822	0.0127068	1.29686	1.09105	-0.205717	0.0363085	-0.205717	0.0363085	0.803466	ENSMUSG00000020857
E14	Spag9	0.102604	0.0745231	-0.0280766	0.768616	-0.650398	-0.678479	-0.0281686	0.807098	-0.0281686	0.807098	0.999839	ENSMUSG00000020859
E14	Luc7l3	0.00948001	-0.0882553	-0.0976678	0.399006	2.05091	1.95318	-0.0976634	0.481312	-0.0976634	0.481312	0.999839	ENSMUSG00000020863
E14	Ankrd40	-0.167588	-0.0602094	0.107286	0.484967	-1.85222	-1.74484	0.107339	0.609032	0.107339	0.609032	0.999839	ENSMUSG00000020864
E14	Cacna1g	-0.0871244	0.174455	0.261791	0.039734	0.761017	1.0226	0.261722	0.0772516	0.261722	0.0772516	0.916852	ENSMUSG00000020866
E14	Xylt2	-0.30147	0.0245099	0.325983	0.0934737	-0.716898	-0.390919	0.326065	0.182993	0.326065	0.182993	0.999839	ENSMUSG00000020868
E14	Lrrc59	-0.250807	0.0547891	0.305713	0.00230932	-0.947579	-0.641982	0.305699	0.0158211	0.305699	0.0158211	0.593838	ENSMUSG00000020869
E14	Cdc34b	-0.488975	-0.0892936	-0.149715	0.710263	7.52395	7.92363	0.399623	0.189983	-0.149715	0.710263	0.999839	ENSMUSG00000020870
E14	Slc35b1	0.15684	0.0701103	-0.0867783	0.520642	-0.260222	-0.346952	-0.0864795	0.594409	-0.0864795	0.594409	0.999839	ENSMUSG00000020873
E14	Snx11	0.101844	0.114609	0.0126396	0.921981	-0.958188	-0.945422	0.0130609	0.947527	0.0130609	0.947527	0.999839	ENSMUSG00000020876
E14	Scrn2	-0.225176	-0.0856712	0.139375	0.499304	-0.023932	0.115573	0.139609	0.571632	0.139609	0.571632	0.999839	ENSMUSG00000020877
E14	Cacnb1	0.369016	0.652909	0.284055	0.0282872	0.667662	0.951555	0.284085	0.0471741	0.284085	0.0471741	0.837863	ENSMUSG00000020882
E14	Fbxl20	0.116797	0.128844	0.0117949	0.920444	-1.89318	-1.88113	0.0122162	0.948224	0.0122162	0.948224	0.999839	ENSMUSG00000020883
E14	Dlg4	0.491794	0.558807	0.0670948	0.522888	-0.961811	-0.894798	0.0670948	0.621933	0.0670948	0.621933	0.999839	ENSMUSG00000020886
E14	Dvl2	-0.214777	0.0350916	0.24994	0.0685708	0.99862	1.24849	0.249795	0.119376	0.249795	0.119376	0.992858	ENSMUSG00000020888
E14	Nr1d1	0.0559745	0.619017	0.563822	0.0379844	1.30955	1.87259	0.563975	0.0269087	0.563822	0.0379844	0.803466	ENSMUSG00000020889
E14	Per1	0.188212	0.306188	0.118216	0.446451	1.59733	1.71531	0.118243	0.476017	0.118243	0.476017	0.999839	ENSMUSG00000020893
E14	Vamp2	0.450299	0.576762	0.126521	0.212249	-0.735958	-0.609496	0.126521	0.329726	0.126521	0.329726	0.999839	ENSMUSG00000020894
E14	Tmem107	0.129221	0.0408397	-0.0884252	0.755653	-0.573576	-0.661957	-0.0876563	0.791525	-0.0876563	0.791525	0.999839	ENSMUSG00000020895
E14	Aurkb	-0.434829	-0.395734	0.0392733	0.698368	1.08848	1.12758	0.0390625	0.740631	0.0390625	0.740631	0.999839	ENSMUSG00000020897
E14	Ctc1	-0.0655161	-0.140094	-0.0743607	0.479214	1.27779	1.20321	-0.0746282	0.534672	-0.0746282	0.534672	0.999839	ENSMUSG00000020898
E14	Pfas	-0.389588	-0.194467	0.195241	0.0993387	0.122715	0.317836	0.195239	0.183523	0.195239	0.183523	0.999839	ENSMUSG00000020899
E14	Myh10	-0.14122	0.0162348	0.157395	0.0426816	1.75631	1.91376	0.157395	0.0992841	0.157395	0.0992841	0.969438	ENSMUSG00000020900
E14	Stx8	0.117805	0.0383086	-0.0793718	0.586497	0.984081	0.904585	-0.0793405	0.628755	-0.0793405	0.628755	0.999839	ENSMUSG00000020903
E14	Cfap52	1.26519	0.710531	-0.556015	0.216928	1.47114	0.916479	-0.550173	0.226359	-0.550173	0.226359	0.999839	ENSMUSG00000020904
E14	Adprm	0.140731	-0.125666	-0.26625	0.137863	0.234213	-0.0321839	-0.266478	0.197523	-0.266478	0.197523	0.999839	ENSMUSG00000020910
[truncated: 46,133 more rows]

## Sheet: xtail_stepwise
time	gene_name	mRNA_log2FC	RPF_log2FC	log2FC_TE_v1	pvalue_v1	T1_log2TE	T2_log2TE	log2FC_TE_v2	pvalue_v2	log2fc	p_value	adj_p_value	gene_id
E14	Gnai3	0.0254187	-0.118756	-0.144018	0.234493	-0.396129	-0.540304	-0.144148	0.328538	-0.144148	0.328538	0.996878	ENSMUSG00000000001
E14	Cdc45	-0.450675	-0.62181	-0.171227	0.282385	0.0275736	-0.143561	-0.171227	0.328958	-0.171227	0.328958	0.996878	ENSMUSG00000000028
E14	Scml2	-0.168658	-1.0148	-0.848582	0.0224336	1.83374	0.9876	-0.847788	0.00960884	-0.848582	0.0224336	0.527518	ENSMUSG00000000037
E14	Narf	0.165543	0.19258	0.0270763	0.843563	-0.21475	-0.187713	0.0272055	0.866165	0.0272055	0.866165	0.999809	ENSMUSG00000000056
E14	Cav2	-0.0378929	-0.0729948	-0.0352492	0.86139	1.18829	1.15318	-0.0351549	0.857165	-0.0352492	0.86139	0.999809	ENSMUSG00000000058
E14	Klf6	-0.00816494	-0.0982905	-0.0906133	0.672802	-0.0771031	-0.167229	-0.0901042	0.697041	-0.0901042	0.697041	0.999809	ENSMUSG00000000078
E14	Scmh1	0.139952	0.088522	-0.0517938	0.807464	-1.32495	-1.37638	-0.0512486	0.838157	-0.0512486	0.838157	0.999809	ENSMUSG00000000085
E14	Cox5a	-0.0141452	-0.112024	-0.0978994	0.324888	-0.304605	-0.402484	-0.0978994	0.389574	-0.0978994	0.389574	0.999809	ENSMUSG00000000088
E14	Ngfr	0.369661	0.521981	0.150942	0.646584	-1.125	-0.972676	0.155135	0.706063	0.155135	0.706063	0.999809	ENSMUSG00000000120
E14	Wnt9a	-0.374345	0.305152	0.675587	0.194585	-1.05103	-0.37153	0.683722	0.259842	0.683722	0.259842	0.981234	ENSMUSG00000000126
E14	Fer	0.124488	0.151854	0.0268414	0.89848	0.228663	0.256029	0.0280015	0.898604	0.0280015	0.898604	0.999809	ENSMUSG00000000127
E14	Xpo6	0.0585369	0.0958935	0.0371047	0.779156	-1.12196	-1.08461	0.0374685	0.823072	0.0374685	0.823072	0.999809	ENSMUSG00000000131
E14	Tfe3	-0.350219	0.150091	0.50046	0.00199656	1.00908	1.50939	0.500332	0.000830296	0.50046	0.00199656	0.173325	ENSMUSG00000000134
E14	Axin2	-0.270092	-0.0796898	0.189844	0.26797	-0.650483	-0.460081	0.190563	0.333105	0.190563	0.333105	0.999809	ENSMUSG00000000142
E14	Brat1	0.10127	0.132922	0.0314089	0.884935	1.19033	1.22198	0.0317406	0.871389	0.0314089	0.884935	0.999809	ENSMUSG00000000148
E14	Gna12	0.1263	0.221742	0.0953129	0.553739	-2.36988	-2.27444	0.0957966	0.655036	0.0957966	0.655036	0.999809	ENSMUSG00000000149
E14	Igsf5	-1.1199	0.764828	1.88029	0.280685	6.53905	8.42378	1.88524	2.23104e-22	1.88029	0.280685	0.985186	ENSMUSG00000000159
E14	Pih1d2	0.199168	-0.328149	-0.531462	0.212212	-0.0240429	-0.55136	-0.52724	0.252271	-0.52724	0.252271	0.981234	ENSMUSG00000000167
E14	Dlat	-0.00904729	-0.0172825	-0.00883818	0.962591	0.227284	0.219049	-0.00799645	0.966373	-0.00799645	0.966373	0.999809	ENSMUSG00000000168
E14	Sdhd	-0.0920369	-0.222596	-0.130534	0.243081	-0.443044	-0.573603	-0.130423	0.329564	-0.130423	0.329564	0.996878	ENSMUSG00000000171
E14	Ccnd2	-0.344016	-0.0258426	0.318329	0.000709571	2.02061	2.33878	0.318058	0.00730995	0.318058	0.00730995	0.330957	ENSMUSG00000000184
E14	Gpr107	-0.197246	-0.319068	-0.122414	0.573301	-0.482677	-0.604499	-0.121882	0.61382	-0.121882	0.61382	0.999809	ENSMUSG00000000194
E14	Btbd17	-0.222393	0.0564121	0.278095	0.212393	-1.14564	-0.866836	0.279045	0.291426	0.279045	0.291426	0.985186	ENSMUSG00000000202
E14	Drp2	0.475994	0.46825	-0.00911098	0.966782	0.607199	0.599455	-0.00640838	0.981224	-0.00640838	0.981224	0.999809	ENSMUSG00000000223
E14	Lhx2	-0.207303	-0.00999658	0.197415	0.0473305	-1.15828	-0.960975	0.19723	0.125145	0.19723	0.125145	0.882998	ENSMUSG00000000247
E14	Gmpr	0.278106	0.155284	-0.12394	0.625924	-0.506489	-0.629311	-0.122043	0.669369	-0.122043	0.669369	0.999809	ENSMUSG00000000253
E14	Mid2	0.198539	-0.082446	-0.288386	0.662048	-0.111147	-0.392132	-0.279713	0.693211	-0.279713	0.693211	0.999809	ENSMUSG00000000266
E14	Trim25	-0.342061	-0.270653	0.0685996	0.888959	1.49877	1.57018	0.0712669	0.818998	0.0685996	0.888959	0.999809	ENSMUSG00000000275
E14	Dgke	0.20943	0.167614	-0.0426495	0.855167	1.02435	0.982531	-0.041347	0.854248	-0.0426495	0.855167	0.999809	ENSMUSG00000000276
E14	Scpep1	-0.364447	-0.678624	-0.315065	0.130523	-0.500684	-0.814861	-0.314631	0.179605	-0.314631	0.179605	0.938342	ENSMUSG00000000278
E14	Mnt	-0.0865009	0.263631	0.349292	0.135796	-1.34446	-0.994331	0.351042	0.223183	0.351042	0.223183	0.964315	ENSMUSG00000000282
E14	Hddc2	-0.00404851	-0.113009	-0.10914	0.43585	-0.750665	-0.859626	-0.109054	0.505347	-0.109054	0.505347	0.999809	ENSMUSG00000000295
E14	Tpd52l1	-0.139921	-0.23812	-0.0979649	0.723781	1.80033	1.70213	-0.0978777	0.699365	-0.0979649	0.723781	0.999809	ENSMUSG00000000296
E14	Pemt	-0.236627	0.194107	0.42894	0.24185	-1.14393	-0.713199	0.432427	0.328709	0.432427	0.328709	0.996878	ENSMUSG00000000301
E14	Cdh4	0.0241114	0.0901522	0.0650524	0.771077	-0.351413	-0.285372	0.0662993	0.792116	0.0662993	0.792116	0.999809	ENSMUSG00000000305
E14	Ckmt1	0.507219	-0.451451	-0.955298	0.135967	2.46044	1.50177	-0.958934	0.195539	-0.958934	0.195539	0.944224	ENSMUSG00000000308
E14	Clec10a	0.024932	-0.613054	-0.659561	0.39343	0.820438	0.182453	-0.64052	0.370503	-0.659561	0.39343	0.999809	ENSMUSG00000000318
E14	Arvcf	-0.313002	0.0187471	0.331999	0.0117414	1.30618	1.63793	0.331685	0.0142499	0.331685	0.0142499	0.432391	ENSMUSG00000000325
E14	Comt	0.0576545	-0.0321492	-0.0898206	0.544108	0.774326	0.684522	-0.0898206	0.559846	-0.0898206	0.559846	0.999809	ENSMUSG00000000326
E14	Rtca	0.0522314	0.269089	0.216838	0.0912789	-0.48323	-0.266373	0.216992	0.166089	0.216992	0.166089	0.930409	ENSMUSG00000000339
E14	Dbt	0.150726	-0.142458	-0.293683	0.126666	0.387074	0.0938905	-0.292985	0.143935	-0.292985	0.143935	0.905512	ENSMUSG00000000340
E14	Dazap2	-0.00629944	-0.121241	-0.114854	0.267852	-0.491762	-0.606703	-0.114854	0.349822	-0.114854	0.349822	0.999809	ENSMUSG00000000346
E14	Mcts1	0.308082	-0.234056	-0.542355	0.000175655	-0.131908	-0.674046	-0.54226	0.00141314	-0.54226	0.00141314	0.152976	ENSMUSG00000000355
E14	Trappc10	0.0424091	0.164414	0.121513	0.642095	-2.49768	-2.37567	0.122993	0.733888	0.122993	0.733888	0.999809	ENSMUSG00000000374
E14	Ccm2	-0.0570265	0.159586	0.216517	0.149315	-1.52182	-1.30521	0.216756	0.249667	0.216756	0.249667	0.980691	ENSMUSG00000000378
E14	Tbrg4	-0.152073	-0.0917891	0.0602264	0.692654	-0.6911	-0.630817	0.0605043	0.74229	0.0605043	0.74229	0.999809	ENSMUSG00000000384
E14	Ndufa9	-0.00143935	0.021681	0.0231519	0.829351	0.359896	0.383016	0.0231519	0.858265	0.0231519	0.858265	0.999809	ENSMUSG00000000399
E14	Lck	-0.318435	-0.272017	0.0433286	0.898402	-0.702523	-0.656105	0.0462828	0.908887	0.0462828	0.908887	0.999809	ENSMUSG00000000409
E14	Cttnbp2	0.46332	0.82587	0.36199	0.0483607	-1.91125	-1.5487	0.363617	0.11483	0.363617	0.11483	0.8661	ENSMUSG00000000416
E14	Galnt1	-0.404848	-0.46084	-0.0559423	0.703896	-0.222079	-0.278071	-0.0559423	0.742227	-0.0559423	0.742227	0.999809	ENSMUSG00000000420
E14	Mkrn2	0.157501	0.385142	0.226902	0.309649	-0.0178621	0.209779	0.228505	0.341633	0.228505	0.341633	0.999809	ENSMUSG00000000439
E14	Raf1	0.0668602	-0.019631	-0.0867391	0.492319	-1.29673	-1.38322	-0.0864304	0.555413	-0.0864304	0.555413	0.999809	ENSMUSG00000000441
E14	Sept1	-0.379174	0.0297946	0.408094	0.201809	-1.93655	-1.52758	0.410442	0.320052	0.410442	0.320052	0.992451	ENSMUSG00000000486
E14	Pdgfb	-0.398416	0.123545	0.518507	0.248679	-1.23039	-0.70843	0.524785	0.333891	0.524785	0.333891	0.999809	ENSMUSG00000000489
E14	Acvrl1	-1.70847	-0.297575	1.41143	7.74826e-07	0.650202	2.0611	1.41054	1.31445e-09	1.41143	7.74826e-07	0.000581895	ENSMUSG00000000530
E14	Grasp	-0.202306	0.188131	0.38774	0.28337	-0.88097	-0.490534	0.391885	0.342923	0.391885	0.342923	0.999809	ENSMUSG00000000531
E14	Acvr1b	-0.0539351	-0.0677189	-0.0141255	0.940128	-0.978854	-0.992638	-0.0136841	0.946124	-0.0136841	0.946124	0.999809	ENSMUSG00000000532
E14	Tom1l2	0.179616	0.399032	0.219721	0.153824	1.94088	2.1603	0.219586	0.121221	0.219721	0.153824	0.915246	ENSMUSG00000000538
E14	Zfp385a	-0.199514	-0.141401	0.0573315	0.754676	-1.1693	-1.11118	0.0581741	0.796143	0.0581741	0.796143	0.999809	ENSMUSG00000000552
E14	Itga5	-0.558638	0.113202	0.670673	0.0541735	-0.796262	-0.124422	0.673407	0.0954229	0.673407	0.0954229	0.817567	ENSMUSG00000000555
E14	Gabra2	0.300594	-0.0273496	-0.327623	0.0560859	2.22364	1.8957	-0.327719	0.0435388	-0.327623	0.0560859	0.707004	ENSMUSG00000000560
E14	Wdr77	-0.170424	0.0965087	0.267157	0.0394872	0.574929	0.841862	0.266981	0.0792628	0.266981	0.0792628	0.769323	ENSMUSG00000000561
E14	Atp5f1	0.0425191	0.106129	0.0635675	0.519419	0.0560039	0.119614	0.0636666	0.610499	0.0636666	0.610499	0.999809	ENSMUSG00000000563
E14	Sox9	-0.249388	-0.0303048	0.219241	0.111221	0.83787	1.05695	0.219185	0.142245	0.219185	0.142245	0.903163	ENSMUSG00000000567
E14	Hnrnpd	-0.221943	-0.159915	0.0620493	0.513122	1.2727	1.33473	0.0620493	0.610863	0.0620493	0.610863	0.999809	ENSMUSG00000000568
E14	Dynlt1c	0.0975838	0.245055	0.14814	0.460268	5.4801	5.62757	0.147554	0.228079	0.14814	0.460268	0.999809	ENSMUSG00000000579
E14	C1d	0.126204	-0.0197821	-0.145988	0.264711	0.430374	0.284388	-0.1459	0.322372	-0.1459	0.322372	0.99434	ENSMUSG00000000581
E14	Gm2a	0.0136602	-0.0934596	-0.107995	0.676962	1.23551	1.12839	-0.106684	0.647824	-0.107995	0.676962	0.999809	ENSMUSG00000000594
E14	Krit1	-0.0656021	-0.34375	-0.278343	0.0564895	0.808779	0.530631	-0.27828	0.0602531	-0.27828	0.0602531	0.725671	ENSMUSG00000000600
E14	Clcn4	0.217739	0.350227	0.132562	0.313037	0.785343	0.917831	0.132562	0.32699	0.132562	0.32699	0.996878	ENSMUSG00000000605
E14	Sema4f	0.300254	-0.0519983	-0.356462	0.425211	-0.693668	-1.04592	-0.351038	0.491758	-0.351038	0.491758	0.999809	ENSMUSG00000000627
E14	Hk2	-0.382076	-0.313227	0.0686576	0.742985	1.14274	1.21159	0.0687704	0.715173	0.0686576	0.742985	0.999809	ENSMUSG00000000628
E14	Myo18a	-0.00603156	0.378308	0.384499	0.00988115	1.81601	2.20035	0.384388	0.00474205	0.384499	0.00988115	0.357626	ENSMUSG00000000631
E14	Sez6	0.302128	0.337204	0.0348749	0.758564	-0.698423	-0.663347	0.0352104	0.79723	0.0352104	0.79723	0.999809	ENSMUSG00000000632
E14	Loxl3	-0.24798	-0.0702368	0.172577	0.763574	0.524922	0.702665	0.179235	0.719757	0.172577	0.763574	0.999809	ENSMUSG00000000693
E14	Kat2b	0.227885	0.0311134	-0.198695	0.650026	-2.47539	-2.67217	-0.194156	0.721082	-0.194156	0.721082	0.999809	ENSMUSG00000000708
E14	Rab5b	0.159404	0.259938	0.100467	0.413616	-0.793993	-0.693459	0.100676	0.498414	0.100676	0.498414	0.999809	ENSMUSG00000000711
E14	Spg7	-0.248183	-0.00253967	0.245423	0.162295	-0.597058	-0.351414	0.245779	0.220105	0.245779	0.220105	0.96028	ENSMUSG00000000738
E14	Rpl13	-0.025887	0.0942299	0.120222	0.210919	-2.35569	-2.23557	0.120222	0.309184	0.120222	0.309184	0.988531	ENSMUSG00000000740
E14	Chmp1a	0.174108	0.374691	0.200697	0.107892	-0.379245	-0.178662	0.200654	0.195565	0.200654	0.195565	0.944224	ENSMUSG00000000743
E14	Rpa1	-0.458724	-0.340116	0.118638	0.329849	0.880044	0.998652	0.118543	0.354445	0.118543	0.354445	0.999809	ENSMUSG00000000751
E14	Serpinf1	-0.0926211	-0.382606	-0.290667	0.189731	0.202541	-0.0874446	-0.28992	0.215981	-0.28992	0.215981	0.958445	ENSMUSG00000000753
E14	Tubgcp3	-0.127297	-0.0729373	0.0540358	0.74797	-0.479692	-0.425332	0.0544613	0.781941	0.0544613	0.781941	0.999809	ENSMUSG00000000759
E14	Polr3d	-0.164381	0.171531	0.335767	0.0523497	-0.130567	0.205345	0.336067	0.076082	0.336067	0.076082	0.760779	ENSMUSG00000000776
E14	Tcf7	0.0545857	0.144942	0.0881937	0.774493	-0.503139	-0.412783	0.091203	0.794006	0.091203	0.794006	0.999809	ENSMUSG00000000782
E14	Ddx3x	-0.240697	-0.369536	-0.128814	0.229053	-0.17262	-0.301459	-0.128814	0.3076	-0.128814	0.3076	0.988531	ENSMUSG00000000787
E14	Usp32	0.240502	0.182143	-0.0597487	0.85281	-2.33262	-2.39098	-0.0566992	0.880866	-0.0566992	0.880866	0.999809	ENSMUSG00000000804
E14	Car4	0.0332986	-1.92892	-1.99794	0.0231808	1.74778	-0.214436	-1.98505	0.0148174	-1.99794	0.0231808	0.534626	ENSMUSG00000000805
E14	Zfp512b	-0.0569715	0.236704	0.292945	0.156128	-1.92268	-1.62901	0.294573	0.273652	0.294573	0.273652	0.983587	ENSMUSG00000000823
E14	Dnajc5	0.129164	0.220163	0.0911797	0.420797	1.76192	1.85292	0.0910756	0.484262	0.0910756	0.484262	0.999809	ENSMUSG00000000826
E14	Tpd52l2	0.072923	0.0636412	-0.00927991	0.929785	1.70985	1.70056	-0.00927991	0.933113	-0.00927991	0.933113	0.999809	ENSMUSG00000000827
E14	Fmr1	-0.0212727	-0.287635	-0.266312	0.0363717	1.77022	1.50386	-0.266494	0.0510416	-0.266494	0.0510416	0.689171	ENSMUSG00000000838
E14	Bcl11a	0.181128	0.302366	0.121284	0.214501	0.985559	1.1068	0.121284	0.291495	0.121284	0.291495	0.985186	ENSMUSG00000000861
E14	Pxmp4	0.390213	0.369648	-0.0214065	0.914156	0.765436	0.744871	-0.0198945	0.919515	-0.0198945	0.919515	0.999809	ENSMUSG00000000876
E14	Dlg3	0.00670273	0.141469	0.134688	0.387294	0.530558	0.665325	0.134839	0.404345	0.134839	0.404345	0.999809	ENSMUSG00000000881
E14	Gnb1l	0.166545	0.174225	0.00672989	0.985525	0.750023	0.757704	0.00829465	0.968455	0.00672989	0.985525	0.999809	ENSMUSG00000000884
E14	Mmp11	-0.171933	-0.237539	-0.0673294	0.807345	-0.843767	-0.909373	-0.0653295	0.827156	-0.0653295	0.827156	0.999809	ENSMUSG00000000901
E14	Smarcb1	0.00596882	0.124628	0.118641	0.239974	1.40495	1.52361	0.118641	0.299421	0.118641	0.299421	0.987917	ENSMUSG00000000902
E14	Hip1r	0.173418	0.347263	0.172073	0.486705	-2.18468	-2.01083	0.175059	0.571722	0.175059	0.571722	0.999809	ENSMUSG00000000915
E14	Nsun5	0.0222588	0.136735	0.114027	0.598169	0.0519318	0.166408	0.115087	0.620295	0.115087	0.620295	0.999809	ENSMUSG00000000916
E14	Gm38393	0.349989	0.574071	0.224154	0.457604	5.78895	6.01303	0.224255	0.0728632	0.224154	0.457604	0.999809	ENSMUSG00000000948
E14	Mmp14	-0.344225	-0.223255	0.120944	0.412515	-0.383997	-0.263027	0.120778	0.495246	0.120778	0.495246	0.999809	ENSMUSG00000000957
E14	Slc7a7	-0.0577715	-0.326589	-0.273078	0.517601	-0.411535	-0.680353	-0.269449	0.559986	-0.269449	0.559986	0.999809	ENSMUSG00000000958
E14	Oxa1l	0.0775988	-0.0301769	-0.107907	0.46747	-0.346854	-0.45463	-0.107536	0.529825	-0.107536	0.529825	0.999809	ENSMUSG00000000959
E14	Heatr6	0.0560639	-0.0754066	-0.132623	0.61246	-0.761902	-0.893373	-0.131277	0.661978	-0.131277	0.661978	0.999809	ENSMUSG00000000976
E14	Ilf2	-0.0515559	-0.122969	-0.0713339	0.488513	0.0507645	-0.0206482	-0.0713339	0.55046	-0.0713339	0.55046	0.999809	ENSMUSG00000001016
E14	Chtop	0.0153335	-0.00511021	-0.0204301	0.833819	1.84183	1.82138	-0.0204301	0.853565	-0.0204301	0.853565	0.999809	ENSMUSG00000001017
E14	Snapin	0.198808	0.572692	0.374017	0.0258605	-0.0079588	0.365925	0.374181	0.0594585	0.374181	0.0594585	0.723131	ENSMUSG00000001018
E14	S100a6	0.193134	0.164326	-0.0288049	0.848349	1.8612	1.83239	-0.0287765	0.839253	-0.0288049	0.848349	0.999809	ENSMUSG00000001025
E14	Icam2	-0.377516	-0.58308	-0.208743	0.607777	-0.728841	-0.934406	-0.206461	0.647234	-0.206461	0.647234	0.999809	ENSMUSG00000001029
E14	Mapk7	0.0818478	0.250167	0.168084	0.254437	-1.06194	-0.893623	0.168417	0.350817	0.168417	0.350817	0.999809	ENSMUSG00000001034
E14	Epn2	0.154052	0.15504	0.00072027	0.998552	0.930862	0.93185	0.00128052	0.992976	0.00072027	0.998552	0.999809	ENSMUSG00000001036
E14	B9d1	-0.0610309	0.162925	0.223983	0.110534	-1.02555	-0.801596	0.224106	0.191767	0.224106	0.191767	0.944224	ENSMUSG00000001039
E14	Sec24b	-0.0633919	-0.138586	-0.0760552	0.729605	-0.988789	-1.06398	-0.0749201	0.766334	-0.0749201	0.766334	0.999809	ENSMUSG00000001052
E14	N4bp3	-0.0215546	0.0496029	0.0680799	0.856903	-1.65832	-1.58717	0.0739347	0.896113	0.0739347	0.896113	0.999809	ENSMUSG00000001053
E14	Rmnd5b	0.249987	0.310677	0.0605078	0.72627	-0.570485	-0.509795	0.0611176	0.763877	0.0611176	0.763877	0.999809	ENSMUSG00000001054
E14	Nhp2	-0.132718	-0.0186824	0.11395	0.347187	-0.300111	-0.186075	0.113985	0.419473	0.113985	0.419473	0.999809	ENSMUSG00000001056
E14	Vps9d1	0.282109	0.488954	0.206164	0.369676	-0.7495	-0.542656	0.208243	0.442811	0.208243	0.442811	0.999809	ENSMUSG00000001062
E14	Zfp276	0.127574	0.129842	0	0.982424	-1.56629	-1.56402	0.00366105	0.991069	0.00366105	0.991069	0.999809	ENSMUSG00000001065
E14	Mfsd10	-0.272575	-0.450559	-0.178232	0.306013	1.15096	0.972979	-0.178201	0.269194	-0.178232	0.306013	0.988531	ENSMUSG00000001082
E14	Luzp1	-0.478891	-0.426159	0.0525475	0.777592	0.142046	0.194777	0.0525475	0.796851	0.0525475	0.796851	0.999809	ENSMUSG00000001089
E14	Kctd10	0.0244363	0.301663	0.277286	0.0347701	0.952155	1.22938	0.277281	0.0448778	0.277281	0.0448778	0.663286	ENSMUSG00000001098
E14	Poldip2	0.088509	0.0788629	-0.00974702	0.948197	-1.34345	-1.3531	-0.00938602	0.952798	-0.00938602	0.952798	0.999809	ENSMUSG00000001100
E14	Ift20	0.185481	0.549774	0.364455	0.0199232	-1.13403	-0.769739	0.364723	0.0753697	0.364723	0.0753697	0.759151	ENSMUSG00000001105
E14	Col6a1	-0.440691	-0.29374	0.143957	0.69357	-0.320669	-0.173718	0.146762	0.708007	0.146762	0.708007	0.999809	ENSMUSG00000001119
E14	Pcbp3	-0.0842569	0.146081	0.230199	0.150363	0.527481	0.757818	0.23055	0.15091	0.23055	0.15091	0.91108	ENSMUSG00000001120
E14	Lgals9	-0.00397462	-0.685157	-0.684495	0.0688963	1.63004	0.948861	-0.68212	0.0344081	-0.684495	0.0688963	0.739046	ENSMUSG00000001123
E14	Araf	0.421892	0.446119	0.0242908	0.837522	0.339226	0.363452	0.0244987	0.861881	0.0244987	0.861881	0.999809	ENSMUSG00000001127
E14	Timp1	-0.199172	-0.240379	-0.0446975	0.909052	0.273028	0.231822	-0.0411731	0.921112	-0.0411731	0.921112	0.999809	ENSMUSG00000001131
E14	Uxt	0.0410875	0.075131	0.033743	0.820101	-0.482717	-0.448673	0.0341634	0.845829	0.0341634	0.845829	0.999809	ENSMUSG00000001134
E14	Cnnm3	-0.072429	-0.0592868	0.0125128	0.956134	0.101461	0.114603	0.0135555	0.95393	0.0125128	0.956134	0.999809	ENSMUSG00000001138
E14	Lman2l	-0.166585	0.115019	0.28159	0.0497502	0.464976	0.74658	0.28169	0.0656003	0.28169	0.0656003	0.73054	ENSMUSG00000001143
E14	Mcm3ap	-0.0797164	0.0888388	0.167515	0.485617	-1.25788	-1.08933	0.169231	0.567606	0.169231	0.567606	0.999809	ENSMUSG00000001150
E14	Pcnt	-0.268825	-0.11272	0.153869	0.634286	-1.33221	-1.17611	0.157089	0.697042	0.157089	0.697042	0.999809	ENSMUSG00000001151
E14	Mxd1	0.254146	0.420964	0.166392	0.393811	0.958784	1.1256	0.167106	0.361544	0.166392	0.393811	0.999809	ENSMUSG00000001156
E14	Gmcl1	0.133129	0.219811	0.0861529	0.603428	-1.71949	-1.63281	0.087181	0.686533	0.087181	0.686533	0.999809	ENSMUSG00000001157
E14	Snrnp27	0.124647	-0.098646	-0.223444	0.0844919	0.356811	0.133518	-0.223221	0.127801	-0.223221	0.127801	0.886124	ENSMUSG00000001158
E14	Ocrl	0.0533187	0.289251	0.235572	0.213809	-0.303243	-0.0673109	0.236501	0.265683	0.236501	0.265683	0.981234	ENSMUSG00000001173
E14	Calm1	0.238572	0.207348	-0.0310516	0.772503	2.89623	2.865	-0.0313147	0.806757	-0.0313147	0.806757	0.999809	ENSMUSG00000001175
E14	Agpat3	-0.0542108	0.143156	0.197515	0.169182	0.220139	0.417506	0.197483	0.244129	0.197483	0.244129	0.975543	ENSMUSG00000001211
E14	Sema6b	0.425549	0.218467	-0.210014	0.623545	-1.46029	-1.66737	-0.204127	0.69157	-0.204127	0.69157	0.999809	ENSMUSG00000001227
E14	Uhrf1	-0.738514	-0.542812	0.195998	0.11516	1.72609	1.92179	0.195639	0.167356	0.195639	0.167356	0.931932	ENSMUSG00000001228
E14	Dpp9	-0.110883	0.134052	0.244438	0.219205	-1.53205	-1.28711	0.245579	0.318984	0.245579	0.318984	0.992187	ENSMUSG00000001229
E14	Ramp2	0.0837085	0.123939	0.0399424	0.812945	1.05525	1.09548	0.0401829	0.791162	0.0399424	0.812945	0.999809	ENSMUSG00000001240
E14	Lsr	-0.699031	-0.595989	0.102537	0.611976	0.118626	0.221668	0.102537	0.627661	0.102537	0.627661	0.999809	ENSMUSG00000001247
E14	Gramd1a	0.45091	0.418216	-0.0325792	0.787446	0.192063	0.159368	-0.0325792	0.8115	-0.0325792	0.8115	0.999809	ENSMUSG00000001248
E14	Ckb	-0.232227	-0.0133612	0.218766	0.0505393	0.142136	0.361002	0.21889	0.110074	0.21889	0.110074	0.853017	ENSMUSG00000001270
E14	Sp1	-0.256416	-0.177995	0.0783009	0.567753	0.931255	1.00968	0.0785076	0.572179	0.0785076	0.572179	0.999809	ENSMUSG00000001280
E14	Myg1	-0.217283	-0.268689	-0.0517763	0.724151	-0.485687	-0.537092	-0.0514311	0.749949	-0.0514311	0.749949	0.999809	ENSMUSG00000001285
E14	Rarg	0.367617	0.637095	0.268121	0.490893	-1.21357	-0.944093	0.274784	0.584719	0.274784	0.584719	0.999809	ENSMUSG00000001288
E14	Pfdn5	0.307628	0.213999	-0.0935894	0.294417	-0.0551028	-0.148732	-0.0935894	0.385525	-0.0935894	0.385525	0.999809	ENSMUSG00000001289
E14	Efnb2	-0.0958389	-0.354065	-0.25814	0.0353935	-0.864901	-1.12313	-0.258355	0.0819083	-0.258355	0.0819083	0.778032	ENSMUSG00000001300
E14	Rrp15	-0.194594	0.0459835	0.240444	0.128469	-0.701012	-0.460434	0.240889	0.19328	0.240889	0.19328	0.944224	ENSMUSG00000001305
E14	Rnd2	0.313741	0.428934	0.115162	0.287486	-2.46486	-2.34967	0.115274	0.423075	0.115274	0.423075	0.999809	ENSMUSG00000001313
E14	Srr	0.483197	0.333395	-0.150109	0.401218	-1.24436	-1.39416	-0.149004	0.500672	-0.149004	0.500672	0.999809	ENSMUSG00000001323
E14	Acp5	-0.688446	-0.344689	0.332268	0.765467	1.56386	1.90761	0.344353	0.596164	0.332268	0.765467	0.999809	ENSMUSG00000001348
E14	Fbxo9	0.24965	0.383833	0.13373	0.467119	-1.0973	-0.963119	0.135043	0.557025	0.135043	0.557025	0.999809	ENSMUSG00000001366
E14	Vps50	0.114963	0.0806147	-0.0342954	0.847837	0.346883	0.312534	-0.0343016	0.858511	-0.0343016	0.858511	0.999809	ENSMUSG00000001376
E14	Hars	-0.0368442	0.0112294	0.0480763	0.695348	-0.54069	-0.492617	0.0480763	0.742306	0.0480763	0.742306	0.999809	ENSMUSG00000001380
E14	Zmat2	0.0695315	0.138951	0.0693758	0.562686	0.534169	0.603589	0.0693186	0.640582	0.0693186	0.640582	0.999809	ENSMUSG00000001383
E14	Ube2c	-0.451829	-0.391203	0.0605375	0.528174	0.491928	0.552553	0.0605374	0.61337	0.0605374	0.61337	0.999809	ENSMUSG00000001403
E14	Smg5	-0.141182	-0.0491888	0.0914959	0.682715	-3.14092	-3.04893	0.0922051	0.769274	0.0922051	0.769274	0.999809	ENSMUSG00000001415
E14	Cct3	-0.144712	-0.155414	-0.0106124	0.91397	1.15511	1.14441	-0.0106124	0.921212	-0.0106124	0.921212	0.999809	ENSMUSG00000001416
E14	Glmp	0.0966441	0.0615727	-0.0352637	0.802526	-0.90621	-0.941281	-0.0349002	0.832191	-0.0349002	0.832191	0.999809	ENSMUSG00000001418
E14	Mef2d	0.0411735	0.262452	0.221192	0.199554	0.417548	0.638827	0.221595	0.217316	0.221595	0.217316	0.958445	ENSMUSG00000001419
E14	Snd1	-0.118826	-0.111701	0.00729925	0.953232	1.55125	1.55837	0.00701851	0.956868	0.00701851	0.956868	0.999809	ENSMUSG00000001424
E14	Col18a1	-0.801641	-0.647486	0.153936	0.366293	0.709285	0.86344	0.153936	0.358748	0.153936	0.366293	0.999809	ENSMUSG00000001435
E14	Slc19a1	-0.102365	-0.3832	-0.281798	0.215609	-0.698824	-0.979659	-0.281132	0.273108	-0.281132	0.273108	0.983587	ENSMUSG00000001436
E14	Kpnb1	-0.320537	-0.219878	0.100787	0.326862	-0.199543	-0.0988838	0.100745	0.419534	0.100745	0.419534	0.999809	ENSMUSG00000001440
E14	Npepps	-0.00249687	-0.0144854	-0.0120163	0.91929	1.33129	1.3193	-0.0120163	0.922111	-0.0120163	0.922111	0.999809	ENSMUSG00000001441
E14	Mrpl10	-0.0950551	0.0183844	0.113331	0.412833	-0.415709	-0.30227	0.113495	0.477122	0.113495	0.477122	0.999809	ENSMUSG00000001445
E14	Cyp51	-0.261354	-0.301249	-0.0398547	0.770936	0.0706267	0.0307323	-0.0398547	0.793609	-0.0398547	0.793609	0.999809	ENSMUSG00000001467
E14	Tcf25	0.177795	0.194975	0.0171637	0.865161	0.998718	1.0159	0.0171637	0.881574	0.0171637	0.881574	0.999809	ENSMUSG00000001472
E14	Tubb6	-0.379743	0.191027	0.571317	0.00204854	2.51814	3.08891	0.570952	0.00013758	0.571317	0.00204854	0.174576	ENSMUSG00000001473
E14	Def8	-0.0714557	0.292838	0.364053	0.0120377	-0.195093	0.169201	0.364307	0.0179953	0.364307	0.0179953	0.478245	ENSMUSG00000001482
E14	Col1a1	-0.716237	-0.510908	0.204868	0.307843	0.623128	0.828458	0.205241	0.278641	0.204868	0.307843	0.988531	ENSMUSG00000001506
E14	Itga3	-0.127408	-0.0881433	0.0332658	0.962716	0.410469	0.449734	0.0403218	0.935434	0.0332658	0.962716	0.999809	ENSMUSG00000001507
E14	Foxm1	-0.427835	-0.195735	0.231628	0.160064	-1.76382	-1.53172	0.232091	0.261445	0.232091	0.261445	0.981234	ENSMUSG00000001517
E14	Itfg2	-0.0200234	-0.0359153	-0.015894	0.943953	0.137851	0.121959	-0.015894	0.943569	-0.015894	0.943953	0.999809	ENSMUSG00000001518
E14	Tulp3	0.113307	0.349351	0.23571	0.237419	-0.635377	-0.399334	0.236492	0.319402	0.236492	0.319402	0.992256	ENSMUSG00000001521
E14	Gtf2h4	-0.200915	0.139589	0.340494	0.0456105	0.00619374	0.346698	0.340764	0.0733912	0.340764	0.0733912	0.751166	ENSMUSG00000001524
E14	Tubb5	-0.000343951	0.0519035	0.0522574	0.573996	0.212011	0.264259	0.0522574	0.652617	0.0522574	0.652617	0.999809	ENSMUSG00000001525
E14	Jup	0.038956	0.47729	0.43783	0.053278	0.991941	1.43028	0.438881	0.0303815	0.43783	0.053278	0.696614	ENSMUSG00000001552
E14	Fkbp10	-0.466095	-0.246389	0.218334	0.418263	0.0257792	0.245485	0.219576	0.423661	0.219576	0.423661	0.999809	ENSMUSG00000001555
E14	Nom1	-0.0460946	-0.0762304	-0.0311538	0.90428	0.329403	0.299268	-0.0295506	0.912048	-0.0295506	0.912048	0.999809	ENSMUSG00000001569
E14	Ergic1	-0.224602	-0.268028	-0.0437255	0.760319	-1.73603	-1.77945	-0.0433611	0.801173	-0.0433611	0.801173	0.999809	ENSMUSG00000001576
E14	Ifrd1	-0.127358	-0.135368	-0.00801682	0.965633	-2.75274	-2.76076	-0.00801682	0.965961	-0.00801682	0.965961	0.999809	ENSMUSG00000001627
E14	Stk38l	-0.0544765	-0.370542	-0.317098	0.227176	0.74514	0.429075	-0.316232	0.223846	-0.317098	0.227176	0.964491	ENSMUSG00000001630
E14	Brpf1	-0.124711	-0.0205231	0.104098	0.548636	0.64467	0.748858	0.104469	0.538359	0.104098	0.548636	0.999809	ENSMUSG00000001632
E14	Akr1b3	-0.126501	-0.145063	-0.018717	0.886063	-0.198538	-0.217101	-0.0184151	0.896462	-0.0184151	0.896462	0.999809	ENSMUSG00000001642
E14	Gstt1	1.14004	0.259368	-0.882913	0.00695072	0.941981	0.0613071	-0.879496	0.00881224	-0.879496	0.00881224	0.342517	ENSMUSG00000001663
E14	Gstt3	0.376299	-1.34522	-1.75476	0.0551915	2.29338	0.571861	-1.73509	0.0221729	-1.75476	0.0551915	0.704496	ENSMUSG00000001665
E14	Ddt	0.273391	-0.0970532	-0.370446	0.00119897	0.807563	0.437118	-0.370345	0.00409933	-0.370345	0.00409933	0.251314	ENSMUSG00000001666
E14	Ddx18	-0.248225	-0.329032	-0.0809858	0.593599	-0.523964	-0.604771	-0.0809858	0.635053	-0.0809858	0.635053	0.999809	ENSMUSG00000001674
E14	Ubl3	0.0612863	-0.170804	-0.232174	0.047926	1.17362	0.94153	-0.231971	0.0629511	-0.231971	0.0629511	0.728808	ENSMUSG00000001687
E14	Gramd3	-0.214175	-0.178936	0.0316736	0.923666	-1.71446	-1.67922	0.0364247	0.948892	0.0364247	0.948892	0.999809	ENSMUSG00000001700
E14	Eef1e1	0.189738	0.118302	-0.0713244	0.574347	-0.691654	-0.76309	-0.0713244	0.640317	-0.0713244	0.640317	0.999809	ENSMUSG00000001707
E14	Akt1	0.0934713	0.263133	0.16952	0.117107	-1.87463	-1.70497	0.169882	0.209056	0.169882	0.209056	0.954265	ENSMUSG00000001729
E14	Cldn15	0.0115191	-9.40891	-4.5925	0.769444	2.91136	-6.50924	-4.98542	0.525542	-4.5925	0.769444	0.999809	ENSMUSG00000001739
E14	Tcirg1	-0.104801	-0.161639	-0.0626336	0.873825	1.01591	0.959071	-0.0560153	0.888834	-0.0560153	0.888834	0.999809	ENSMUSG00000001750
E14	Naglu	-0.351318	-0.227232	0.116991	0.8184	-0.841924	-0.717839	0.124081	0.840238	0.124081	0.840238	0.999809	ENSMUSG00000001751
E14	Coasy	0.0213534	0.0543374	0.0326704	0.84866	0.0666236	0.0996076	0.0330738	0.860515	0.0330738	0.860515	0.999809	ENSMUSG00000001755
E14	Smo	-0.380575	-0.400345	-0.0202035	0.964036	-4.49026	-4.51003	-0.0197835	0.958645	-0.0202035	0.964036	0.999809	ENSMUSG00000001761
E14	Tspan33	-0.360733	-0.0989418	0.258872	0.520309	-0.554759	-0.292969	0.262501	0.559481	0.262501	0.559481	0.999809	ENSMUSG00000001763
E14	Crnkl1	-0.119621	-0.107289	0.0118194	0.947792	0.459805	0.472136	0.0124395	0.94474	0.0118194	0.947792	0.999809	ENSMUSG00000001767
E14	Rin2	-0.0200387	0.0469466	0.0653491	0.828876	-0.65819	-0.591205	0.0677961	0.846892	0.0677961	0.846892	0.999809	ENSMUSG00000001768
E14	Chordc1	-0.00745224	0.0213756	0.02892	0.801925	1.67158	1.70041	0.02892	0.812925	0.02892	0.812925	0.999809	ENSMUSG00000001774
E14	Rtcb	-0.0880129	-0.000451644	0.0875019	0.439699	-0.866005	-0.778444	0.0876955	0.52902	0.0876955	0.52902	0.999809	ENSMUSG00000001783
E14	Pwp1	-0.110917	-0.140715	-0.0298422	0.836612	-0.273864	-0.303662	-0.0297673	0.85349	-0.0297673	0.85349	0.999809	ENSMUSG00000001785
E14	Fbxo7	-0.348742	0.0758352	0.423936	0.0939059	0.857655	1.28223	0.425122	0.0468243	0.423936	0.0939059	0.811195	ENSMUSG00000001786
E14	Capns1	0.108857	0.138113	0.0293969	0.767034	1.2284	1.25765	0.0293969	0.798697	0.0293969	0.798697	0.999809	ENSMUSG00000001794
E14	Lrp3	0.166998	0.18229	0.0149951	0.93209	-2.66336	-2.64807	0.0161368	0.956422	0.0161368	0.956422	0.999809	ENSMUSG00000001802
E14	Folr1	1.52102	1.3757	-0.145515	0.437021	0.694928	0.54961	-0.144279	0.450253	-0.144279	0.450253	0.999809	ENSMUSG00000001827
E14	Clpb	-0.234965	-0.110282	0.12461	0.567683	1.38591	1.51059	0.124578	0.492075	0.12461	0.567683	0.999809	ENSMUSG00000001829
E14	Sept7	0.0363433	-0.204039	-0.24032	0.050187	1.06183	0.821451	-0.240518	0.0967685	-0.240518	0.0967685	0.821611	ENSMUSG00000001833
E14	Zdhhc4	0.0639529	-0.326684	-0.391306	0.251613	-2.89715	-3.28779	-0.390207	0.375018	-0.390207	0.375018	0.999809	ENSMUSG00000001844
E14	Rac1	0.0911953	0.103479	0.0123039	0.891668	0.90557	0.917854	0.0123039	0.915402	0.0123039	0.915402	0.999809	ENSMUSG00000001847
E14	Nup214	-0.517177	-0.151265	0.364442	0.139004	-1.6325	-1.26659	0.366415	0.197234	0.366415	0.197234	0.944224	ENSMUSG00000001855
E14	Aif1l	-0.204117	-0.137748	0.0665064	0.547117	-0.159779	-0.0934093	0.0665064	0.62252	0.0665064	0.62252	0.999809	ENSMUSG00000001864
E14	Ltbp1	0.0197097	0.136429	0.115979	0.635485	-0.254677	-0.137957	0.117453	0.663401	0.117453	0.663401	0.999809	ENSMUSG00000001870
E14	Ugp2	0.0720969	-0.124662	-0.196762	0.180072	-0.182946	-0.379705	-0.196692	0.237948	-0.196692	0.237948	0.971349	ENSMUSG00000001891
E14	Trmt1	0.0124694	0.0515656	0.0389422	0.793792	-0.16563	-0.126534	0.0393062	0.821925	0.0393062	0.821925	0.999809	ENSMUSG00000001909
E14	Nacc1	-0.236861	-0.0160221	0.220772	0.156741	-1.50903	-1.28819	0.221064	0.255664	0.221064	0.255664	0.981234	ENSMUSG00000001910
E14	Nfix	0.383637	0.697611	0.314038	0.000994362	1.41404	1.72802	0.314027	0.00435915	0.314027	0.00435915	0.254848	ENSMUSG00000001911
E14	Slc1a5	-0.710037	-0.739432	-0.0313831	0.929488	-1.25577	-1.28516	-0.030703	0.933138	-0.030703	0.933138	0.999809	ENSMUSG00000001918
E14	Uba1	-0.0270447	0.102102	0.129252	0.217857	1.07949	1.20863	0.129252	0.265455	0.129252	0.265455	0.981234	ENSMUSG00000001924
E14	Vwf	-0.570701	-0.452668	0.105454	0.897613	0.240768	0.3588	0.113833	0.871731	0.105454	0.897613	0.999809	ENSMUSG00000001930
E14	Siae	-0.428705	-0.47278	-0.0461714	0.873066	1.01627	0.972199	-0.0443374	0.871136	-0.0461714	0.873066	0.999809	ENSMUSG00000001942
E14	Esam	-0.610626	-0.211576	0.391023	0.579725	-2.02252	-1.62347	0.399587	0.197786	0.391023	0.579725	0.999809	ENSMUSG00000001946
E14	Spa17	0.0762436	0.324502	0.247991	0.306058	-0.254916	-0.00665844	0.24933	0.35959	0.24933	0.35959	0.999809	ENSMUSG00000001948
E14	Fam50a	-0.0807029	-0.0899856	-0.00954695	0.951467	0.0960365	0.0867537	-0.00920598	0.95363	-0.00920598	0.95363	0.999809	ENSMUSG00000001962
E14	Emd	-0.150381	-0.175092	-0.0247345	0.818197	1.59357	1.56886	-0.0247345	0.834397	-0.0247345	0.834397	0.999809	ENSMUSG00000001964
E14	Taco1	-0.141473	-0.0401618	0.100487	0.625284	-0.181173	-0.0798627	0.101526	0.651454	0.101526	0.651454	0.999809	ENSMUSG00000001983
E14	Grik3	0.948737	1.05055	0.0999263	0.751231	-2.05302	-1.95121	0.108386	0.815826	0.108386	0.815826	0.999809	ENSMUSG00000001985
E14	Gria3	0.744516	0.276584	-0.469127	0.0758412	1.49783	1.0299	-0.467555	0.0460227	-0.469127	0.0758412	0.760736	ENSMUSG00000001986
E14	Sipa1l2	0.16946	0.377232	0.207544	0.202561	-0.0972129	0.110559	0.208306	0.249104	0.208306	0.249104	0.980425	ENSMUSG00000001995
E14	Ap4e1	0.115228	0.0538206	-0.0619941	0.796744	0.958087	0.896679	-0.0612492	0.790467	-0.0619941	0.796744	0.999809	ENSMUSG00000001998
E14	Blvra	0.148326	-0.0313003	-0.179997	0.375076	0.573673	0.394047	-0.179539	0.383997	-0.179539	0.383997	0.999809	ENSMUSG00000001999
E14	Pdzd4	0.287145	0.523607	0.236043	0.174437	-1.81115	-1.57469	0.237235	0.296621	0.237235	0.296621	0.9864	ENSMUSG00000002006
E14	Idh3g	-0.00812383	-0.0041887	0.0039259	0.966739	-0.56613	-0.562195	0.00390551	0.975914	0.00390551	0.975914	0.999809	ENSMUSG00000002010
E14	Pnck	0.412632	0.558705	0.146019	0.409785	0.716233	0.862306	0.146371	0.421378	0.146371	0.421378	0.999809	ENSMUSG00000002012
E14	Ssr4	0.0691053	-0.207251	-0.276284	0.0288777	-0.295866	-0.572222	-0.276398	0.0601406	-0.276398	0.0601406	0.725671	ENSMUSG00000002014
E14	Bcap31	-0.200518	-0.463285	-0.263039	0.123001	-0.463978	-0.726746	-0.262883	0.192676	-0.262883	0.192676	0.944224	ENSMUSG00000002015
E14	Fam98a	0.110667	-0.061667	-0.172413	0.262274	-0.460983	-0.633317	-0.172036	0.328562	-0.172036	0.328562	0.996878	ENSMUSG00000002017
E14	Kmt2a	-0.0706995	-0.00423201	0.0653252	0.817518	-2.28152	-2.21505	0.067672	0.865462	0.067672	0.865462	0.999809	ENSMUSG00000002028
E14	Ift46	0.246754	0.274534	0.027715	0.798852	-2.96525	-2.93747	0.0279978	0.838437	0.0279978	0.838437	0.999809	ENSMUSG00000002031
E14	Trappc6a	0.0696187	0.499402	0.430128	0.0066835	0.882019	1.3118	0.429789	0.0181675	0.429789	0.0181675	0.478245	ENSMUSG00000002043
E14	Supt6	-0.0321535	0.0225262	0.0543779	0.769101	-1.01924	-0.964565	0.0551015	0.808928	0.0551015	0.808928	0.999809	ENSMUSG00000002052
E14	Spag5	-0.429082	-0.466528	-0.0382884	0.850017	-1.00479	-1.04224	-0.0377846	0.867759	-0.0377846	0.867759	0.999809	ENSMUSG00000002055
E14	Unc119	-0.042156	-0.0249539	0.0171867	0.878381	0.440808	0.45801	0.0171867	0.899355	0.0171867	0.899355	0.999809	ENSMUSG00000002058
E14	Rab34	0.0775696	-0.0965333	-0.174495	0.33004	0.0789396	-0.0951634	-0.174107	0.368147	-0.174107	0.368147	0.999809	ENSMUSG00000002059
E14	Sdf2	0.0929943	-0.0905728	-0.1839	0.218845	-0.792883	-0.97645	-0.183521	0.297815	-0.183521	0.297815	0.9864	ENSMUSG00000002064
E14	Ccne1	-0.798335	-0.331727	0.466241	0.0149147	-0.419861	0.0467458	0.466681	0.0249527	0.466681	0.0249527	0.554218	ENSMUSG00000002068
E14	Bbc3	0.387638	-0.107022	-0.49662	0.150145	-0.713197	-1.20786	-0.493678	0.2245	-0.493678	0.2245	0.964491	ENSMUSG00000002083
E14	Psmc3	-0.1612	-0.0523093	0.108897	0.278299	0.673303	0.782194	0.108908	0.363135	0.108908	0.363135	0.999809	ENSMUSG00000002102
E14	Acp2	0.0723132	-0.121357	-0.194273	0.343679	-0.601417	-0.795087	-0.193743	0.403535	-0.193743	0.403535	0.999809	ENSMUSG00000002103
E14	Slc39a13	-0.224607	0.429283	0.651438	0.0614217	-1.30358	-0.649694	0.65657	0.103917	0.65657	0.103917	0.843096	ENSMUSG00000002105
E14	Celf2	0.252325	0.302566	0.0504104	0.579443	3.47749	3.52773	0.0501854	0.638376	0.0501854	0.638376	0.999809	ENSMUSG00000002107
E14	Nr1h3	-0.258729	0.162027	0.414519	0.50527	0.0879007	0.508657	0.42353	0.488716	0.414519	0.50527	0.999809	ENSMUSG00000002108
E14	Ddb2	0.0679831	0.0799183	0.00865041	0.984886	-0.00717792	0.00475718	0.0132156	0.974244	0.00865041	0.984886	0.999809	ENSMUSG00000002109
E14	Spi1	-0.0721471	0.424266	0.491735	0.33881	-1.22284	-0.72643	0.501372	0.411836	0.501372	0.411836	0.999809	ENSMUSG00000002111
E14	Sf3a1	-0.23137	-0.0727435	0.158579	0.228544	0.0353671	0.193994	0.158543	0.275815	0.158543	0.275815	0.984835	ENSMUSG00000002129
E14	Clgn	0.328597	-0.296682	-0.634498	0.293089	-0.00314592	-0.628425	-0.625557	0.335892	-0.625557	0.335892	0.999809	ENSMUSG00000002190
E14	Vrk3	0.0305188	0.00747985	-0.023336	0.889413	-0.965145	-0.988184	-0.0229336	0.903692	-0.0229336	0.903692	0.999809	ENSMUSG00000002205
E14	Smg9	0.191193	0.184747	-0.0076885	0.978246	-1.17381	-1.18025	-0.00576638	0.983919	-0.00576638	0.983919	0.999809	ENSMUSG00000002210
E14	Paxip1	-0.433055	0.0324303	0.464989	0.0194831	-1.11031	-0.644829	0.465749	0.0534198	0.465749	0.0534198	0.696798	ENSMUSG00000002221
E14	Rmnd5a	0.0742987	0.138622	0.0639076	0.707473	-1.44069	-1.37636	0.064702	0.766946	0.064702	0.766946	0.999809	ENSMUSG00000002222
E14	Mov10	-0.260898	-0.310055	-0.0512207	0.875765	0.977023	0.927865	-0.0491694	0.87881	-0.0491694	0.87881	0.999809	ENSMUSG00000002227
E14	Rhoc	-0.163648	-0.0453183	0.118373	0.314506	1.05745	1.17578	0.118259	0.34858	0.118259	0.34858	0.999809	ENSMUSG00000002233
E14	Tead3	-0.271396	-0.117236	0.152727	0.571842	-0.153689	0.00047082	0.154694	0.591981	0.154694	0.591981	0.999809	ENSMUSG00000002249
E14	Ppard	-0.0622868	0.0951078	0.156297	0.662496	-2.77224	-2.61484	0.159602	0.756426	0.159602	0.756426	0.999809	ENSMUSG00000002250
E14	Peg3	-0.136872	-0.153684	-0.0167957	0.923369	1.2261	1.20929	-0.0167957	0.923505	-0.0167957	0.923505	0.999809	ENSMUSG00000002265
E14	Metrn	-0.269395	-0.223995	0.0444996	0.82946	-3.13789	-3.09249	0.0451842	0.881567	0.0451842	0.881567	0.999809	ENSMUSG00000002274
E14	Lmf1	-0.189367	-0.402902	-0.214705	0.408989	0.329546	0.116011	-0.213959	0.411958	-0.213959	0.411958	0.999809	ENSMUSG00000002279
E14	Narfl	0.216479	-0.113659	-0.330733	0.0846779	1.08377	0.753635	-0.330031	0.0690965	-0.330733	0.0846779	0.7851	ENSMUSG00000002280
E14	Angptl4	-0.190307	-0.170147	0.0185523	0.957355	0.671738	0.691898	0.0204625	0.944754	0.0185523	0.957355	0.999809	ENSMUSG00000002289
E14	Dbf4	-0.368931	-0.467547	-0.0987629	0.510898	-0.968696	-1.06731	-0.0987629	0.574297	-0.0987629	0.574297	0.999809	ENSMUSG00000002297
E14	Daxx	-0.0647304	-0.0612407	0.00324347	0.977205	-0.0853163	-0.0818267	0.00360385	0.981362	0.00360385	0.981362	0.999809	ENSMUSG00000002307
E14	Cd320	-0.0156414	-0.169688	-0.154131	0.384349	0.398142	0.244095	-0.154131	0.412541	-0.154131	0.412541	0.999809	ENSMUSG00000002308
E14	Ipo4	-0.102402	0.210003	0.312284	0.0470707	0.841754	1.15416	0.312635	0.0494695	0.312635	0.0494695	0.684035	ENSMUSG00000002319
E14	Tm9sf1	-0.377286	-0.259376	0.117862	0.443468	0.105583	0.223493	0.11787	0.479224	0.11787	0.479224	0.999809	ENSMUSG00000002320
E14	Irf9	0.0681231	-0.421774	-0.493362	0.190855	-0.859075	-1.34897	-0.490222	0.261104	-0.490222	0.261104	0.981234	ENSMUSG00000002325
E14	Gmpr2	-0.0760704	-0.169301	-0.0934481	0.561868	-0.0293353	-0.122566	-0.0930787	0.595204	-0.0930787	0.595204	0.999809	ENSMUSG00000002326
E14	Mdp1	0.10727	0.117562	0.0101098	0.940328	-0.361669	-0.351378	0.0104709	0.951556	0.0104709	0.951556	0.999809	ENSMUSG00000002329
E14	Dhrs1	0.101906	0.072126	-0.03004	0.833727	-0.363581	-0.393361	-0.029717	0.851087	-0.029717	0.851087	0.999809	ENSMUSG00000002332
E14	Ncan	0.134689	0.293307	0.158374	0.270412	-0.811425	-0.652807	0.159005	0.352725	0.159005	0.352725	0.999809	ENSMUSG00000002341
E14	Tmem161a	-0.00408953	-0.0192228	-0.015259	0.929632	-0.137597	-0.15273	-0.0148575	0.934686	-0.0148575	0.934686	0.999809	ENSMUSG00000002342
E14	Armc6	0.169005	0.251902	0.0824936	0.644211	-0.457922	-0.375025	0.0833902	0.68769	0.0833902	0.68769	0.999809	ENSMUSG00000002343
E14	Borcs8	0.164241	0.0711475	-0.0931904	0.425467	0.87765	0.784556	-0.092921	0.459069	-0.092921	0.459069	0.999809	ENSMUSG00000002345
E14	Slc25a42	0.277741	0.783871	0.502797	0.288749	-0.342232	0.163897	0.512211	0.311875	0.512211	0.311875	0.988993	ENSMUSG00000002346
E14	Snx9	-0.255048	-0.349449	-0.0971416	0.809182	-1.15267	-1.24707	-0.0948825	0.833014	-0.0948825	0.833014	0.999809	ENSMUSG00000002365
E14	Ranbp3	-0.170285	-0.0604121	0.10987	0.424914	-0.606653	-0.49678	0.109823	0.497315	0.109823	0.497315	0.999809	ENSMUSG00000002372
E14	Ndufa11	0.275433	0.224894	-0.0504596	0.710235	2.30156	2.25102	-0.0504596	0.697809	-0.0504596	0.710235	0.999809	ENSMUSG00000002379
E14	Nr2f6	-0.182145	-0.0878309	0.0926778	0.780587	-2.73615	-2.64184	0.0952169	0.847342	0.0952169	0.847342	0.999809	ENSMUSG00000002393
E14	Use1	0.331291	0.168635	-0.162577	0.180967	-0.85432	-1.01698	-0.162433	0.268871	-0.162433	0.268871	0.983587	ENSMUSG00000002395
E14	Ocel1	0.286354	0.875839	0.588884	0.0681834	0.467078	1.05656	0.592039	0.0480921	0.588884	0.0681834	0.739046	ENSMUSG00000002396
E14	Dyrk1b	0.135172	0.285225	0.149642	0.447548	-0.414447	-0.264395	0.150497	0.499408	0.150497	0.499408	0.999809	ENSMUSG00000002409
E14	Braf	0.0593467	-0.015084	-0.0756616	0.782176	-1.30553	-1.37996	-0.0734791	0.817624	-0.0734791	0.817624	0.999809	ENSMUSG00000002413
E14	Ndufb2	0.228239	0.0109729	-0.217255	0.04462	1.11872	0.901453	-0.217233	0.0903108	-0.217233	0.0903108	0.801448	ENSMUSG00000002416
E14	Hltf	-0.0578243	-0.21399	-0.156763	0.467231	1.14306	0.986895	-0.155966	0.429423	-0.156763	0.467231	0.999809	ENSMUSG00000002428
E14	Prpf6	0.0521724	-0.0298084	-0.0821164	0.603509	0.558082	0.476101	-0.0817481	0.636809	-0.0817481	0.636809	0.999809	ENSMUSG00000002455
E14	Rgs19	0.353853	0.104392	-0.249259	0.0786279	1.48628	1.23682	-0.249421	0.0974138	-0.249421	0.0974138	0.822136	ENSMUSG00000002458
E14	Rgs20	-0.0361786	-0.0907591	-0.0546824	0.711494	0.976795	0.922214	-0.0546825	0.702277	-0.0546824	0.711494	0.999809	ENSMUSG00000002459
E14	Abhd3	1.2064	0.713097	-0.500294	0.378113	0.875503	0.382204	-0.484886	0.400128	-0.484886	0.400128	0.999809	ENSMUSG00000002475
E14	Snrpd1	-0.0028873	-0.295436	-0.29244	0.0074642	0.370932	0.0783829	-0.292584	0.0316098	-0.292584	0.0316098	0.583557	ENSMUSG00000002477
E14	Tchp	-0.0854462	-0.061081	0.0230178	0.927949	-0.950419	-0.926053	0.0251629	0.938823	0.0251629	0.938823	0.999809	ENSMUSG00000002486
E14	Tiam1	0.201939	-0.0716703	-0.274412	0.182631	0.223394	-0.0502155	-0.273365	0.181552	-0.274412	0.182631	0.940649	ENSMUSG00000002489
E14	Tsc2	-0.0391412	0.142561	0.180865	0.380908	-1.30567	-1.12396	0.182142	0.474909	0.182142	0.474909	0.999809	ENSMUSG00000002496
E14	Slc9a3r2	-0.164287	0.218237	0.381685	0.121801	0.144383	0.526907	0.38292	0.127409	0.38292	0.127409	0.8861	ENSMUSG00000002504
E14	Puf60	-0.118803	0.0530377	0.171816	0.10829	0.536599	0.70844	0.171871	0.162447	0.171871	0.162447	0.92689	ENSMUSG00000002524
E14	Golga2	0.00256303	0.323626	0.320575	0.100859	-0.519427	-0.198364	0.321635	0.139825	0.321635	0.139825	0.90177	ENSMUSG00000002546
E14	Uck1	-0.000540564	0.084213	0.0844181	0.591123	-1.22881	-1.14406	0.0848466	0.665778	0.0848466	0.665778	0.999809	ENSMUSG00000002550
E14	Ikzf4	0.112782	0.444216	0.328049	0.413394	-1.70508	-1.37364	0.335986	0.496412	0.335986	0.496412	0.999809	ENSMUSG00000002578
E14	Mien1	0.356885	0.343185	-0.0137885	0.908252	-0.970012	-0.983712	-0.0135071	0.919498	-0.0135071	0.919498	0.999809	ENSMUSG00000002580
E14	Axl	-0.533188	-0.337287	0.195095	0.407334	-1.19626	-1.00036	0.195734	0.493414	0.195734	0.493414	0.999809	ENSMUSG00000002602
E14	Tgfb1	-0.469236	0.0305322	0.495922	0.302068	-1.36847	-0.868703	0.502783	0.394315	0.502783	0.394315	0.999809	ENSMUSG00000002603
E14	Ccdc97	-0.027848	0.340188	0.368074	0.0307558	-0.503598	-0.135561	0.368221	0.067894	0.368221	0.067894	0.738832	ENSMUSG00000002608
E14	Zfp40	0.414242	-0.208327	-0.623694	0.0213197	0.511203	-0.111366	-0.622262	0.0310956	-0.622262	0.0310956	0.583557	ENSMUSG00000002617
E14	Akap8l	0.119555	0.18879	0.0680261	0.81305	-1.43378	-1.36455	0.0704532	0.853372	0.0704532	0.853372	0.999809	ENSMUSG00000002625
E14	Pdcd2l	0.0106848	0.0976671	0.0866884	0.592016	-0.619186	-0.532203	0.0870614	0.64167	0.0870614	0.64167	0.999809	ENSMUSG00000002635
E14	Gtf2f1	0.00425094	0.0941852	0.0898665	0.536531	-0.912768	-0.822834	0.0900434	0.609742	0.0900434	0.609742	0.999809	ENSMUSG00000002658
E14	Clpp	0.0164112	0.0550986	0.0385172	0.768165	-0.674011	-0.635324	0.0388611	0.809378	0.0388611	0.809378	0.999809	ENSMUSG00000002660
E14	Alkbh7	0.169839	0.337608	0.167739	0.37319	0.629065	0.796834	0.168111	0.431491	0.168111	0.431491	0.999809	ENSMUSG00000002661
E14	Med6	-0.0822199	-0.240222	-0.157916	0.279813	1.00307	0.845069	-0.157842	0.290084	-0.157842	0.290084	0.985186	ENSMUSG00000002679
E14	Prkd1	-0.232665	-0.0330258	0.19833	0.451223	-1.31922	-1.11959	0.19989	0.537776	0.19989	0.537776	0.999809	ENSMUSG00000002688
E14	Lcp2	0.332431	0.0812982	-0.261892	0.663071	1.24177	0.990639	-0.248618	0.654491	-0.261892	0.663071	0.999809	ENSMUSG00000002699
E14	Cse1l	-0.308031	-0.530938	-0.22275	0.0652999	1.34906	1.12616	-0.222811	0.0958244	-0.222811	0.0958244	0.818937	ENSMUSG00000002718
E14	Naa20	-0.02396	0.206834	0.230744	0.0438363	0.573427	0.804221	0.230733	0.0628191	0.230733	0.0628191	0.728808	ENSMUSG00000002728
E14	Prkra	0.0230698	-0.126239	-0.149292	0.260373	-0.390327	-0.539636	-0.149394	0.329365	-0.149394	0.329365	0.996878	ENSMUSG00000002731
E14	Fkbp7	-0.140738	0.0586733	0.198103	0.51331	0.0504216	0.249833	0.200544	0.522252	0.200544	0.522252	0.999809	ENSMUSG00000002732
E14	Plekha3	0.143269	0.430386	0.286327	0.345783	-3.24171	-2.95459	0.290108	0.507362	0.290108	0.507362	0.999809	ENSMUSG00000002733
E14	Ykt6	0.158003	0.279265	0.121245	0.282365	-1.06648	-0.945215	0.121429	0.388362	0.121429	0.388362	0.999809	ENSMUSG00000002741
E14	Baz1b	-0.311357	-0.199533	0.111687	0.422151	-0.796899	-0.685076	0.111737	0.5038	0.111737	0.5038	0.999809	ENSMUSG00000002748
E14	Pex6	-0.0998491	0.196262	0.295328	0.227492	-1.32253	-1.02642	0.296647	0.328744	0.296647	0.328744	0.996878	ENSMUSG00000002763
E14	Mrpl2	-0.166249	-0.154683	0.0115286	0.916772	0.628839	0.640405	0.0115286	0.927739	0.0115286	0.927739	0.999809	ENSMUSG00000002767
E14	Mea1	0.140683	0.313803	0.172952	0.164007	-1.25052	-1.0774	0.173396	0.271594	0.173396	0.271594	0.983587	ENSMUSG00000002768
E14	Kdelr1	-0.235321	-0.404523	-0.16907	0.120308	0.595727	0.426525	-0.169215	0.174062	-0.169215	0.174062	0.938007	ENSMUSG00000002778
E14	Tmem143	0.172509	0.412186	0.238023	0.47778	-0.349953	-0.110276	0.241384	0.511642	0.241384	0.511642	0.999809	ENSMUSG00000002781
E14	Ggct	1.01041	0.452641	-0.558778	0.0258882	0.932571	0.374797	-0.556945	0.0189563	-0.558778	0.0258882	0.558478	ENSMUSG00000002797
E14	Btbd6	0.222076	0.47816	0.255619	0.291517	-1.6133	-1.35722	0.258006	0.408462	0.258006	0.408462	0.999809	ENSMUSG00000002803
E14	Nudt14	0.0223392	0.0864045	0.0635409	0.702183	-1.07222	-1.00816	0.064289	0.752971	0.064289	0.752971	0.999809	ENSMUSG00000002804
E14	Epdr1	-0.29347	-0.338402	-0.0455249	0.811743	-0.391818	-0.43675	-0.0450603	0.828717	-0.0450603	0.828717	0.999809	ENSMUSG00000002808
E14	Flii	-0.115768	-0.0102928	0.104988	0.549722	-0.760782	-0.655307	0.105889	0.609424	0.105889	0.609424	0.999809	ENSMUSG00000002812
E14	Top3a	-0.215702	-0.133456	0.0813547	0.72144	0.73805	0.820296	0.0824158	0.693803	0.0813547	0.72144	0.999809	ENSMUSG00000002814
E14	Atg4d	-0.128037	0.213097	0.339797	0.242613	-1.99213	-1.651	0.342561	0.371694	0.342561	0.371694	0.999809	ENSMUSG00000002820
E14	Qtrt1	-0.347058	-0.0431118	0.303889	0.0930352	-0.0483559	0.25559	0.304047	0.118909	0.304047	0.118909	0.870156	ENSMUSG00000002825
E14	Hdgfrp2	-0.0836196	0.102001	0.185395	0.199128	-0.8935	-0.70788	0.185893	0.285559	0.185893	0.285559	0.985186	ENSMUSG00000002833
E14	Chaf1a	-0.501653	-0.365827	0.135291	0.426548	-1.13362	-0.997795	0.135635	0.506955	0.135635	0.506955	0.999809	ENSMUSG00000002835
E14	Adprh	-0.0267358	0.0918206	0.118505	0.284713	-0.322355	-0.203799	0.118505	0.365082	0.118505	0.365082	0.999809	ENSMUSG00000002844
E14	Tmem39a	-0.0436928	-0.0405314	0.0023215	0.980731	-1.69474	-1.69158	0.00348224	0.988618	0.00348224	0.988618	0.999809	ENSMUSG00000002845
E14	Timmdc1	0.0279049	0.304078	0.275841	0.0935258	-1.4777	-1.20153	0.276857	0.178125	0.276857	0.178125	0.938007	ENSMUSG00000002846
E14	Mcm2	-0.421825	-0.422783	-0.00128051	0.999809	-2.2081	-2.20906	-0.000960384	0.994014	-0.00128051	0.999809	0.999809	ENSMUSG00000002870
E14	Tpra1	0.0547514	0.0755579	0.0202494	0.925602	1.15771	1.17852	0.0209103	0.907932	0.0202494	0.925602	0.999809	ENSMUSG00000002871
E14	Nab1	0.325688	0.288775	-0.0372886	0.840669	-0.354317	-0.39123	-0.0366353	0.859398	-0.0366353	0.859398	0.999809	ENSMUSG00000002881
E14	Adgre5	0.0167604	-0.679516	-0.698202	0.0386031	1.81151	1.11523	-0.696594	0.0133349	-0.698202	0.0386031	0.627859	ENSMUSG00000002885
E14	Il17ra	-0.199342	-0.337447	-0.145636	0.789707	-0.586568	-0.724673	-0.138934	0.813992	-0.138934	0.813992	0.999809	ENSMUSG00000002897
E14	Lamb1	-0.327829	-0.292507	0.0351567	0.854252	0.729295	0.764617	0.0351108	0.848946	0.0351567	0.854252	0.999809	ENSMUSG00000002900
E14	Kcnn1	-0.118565	0.273862	0.392069	0.0497604	-1.65226	-1.25983	0.393345	0.11757	0.393345	0.11757	0.86976	ENSMUSG00000002908
E14	Arrdc2	0.198692	0.20616	0.00296179	0.976586	-1.26325	-1.25578	0.0107863	0.983645	0.0107863	0.983645	0.999809	ENSMUSG00000002910
E14	Ppp1r17	-0.764355	-1.90046	-1.1617	0.162476	1.48333	0.347228	-1.15567	0.117873	-1.1617	0.162476	0.92689	ENSMUSG00000002930
E14	Cd36	0.454856	-0.90231	-1.36617	0.0163554	2.68988	1.33271	-1.35931	0.00172923	-1.36617	0.0163554	0.4664	ENSMUSG00000002944
E14	Map2k7	-0.053032	0.175672	0.228938	0.102069	1.81265	2.04136	0.22869	0.0772045	0.228938	0.102069	0.83827	ENSMUSG00000002948
E14	Timm44	-0.0606523	-0.115154	-0.0547958	0.757565	-1.1459	-1.2004	-0.0544631	0.794188	-0.0544631	0.794188	0.999809	ENSMUSG00000002949
E14	Ap2a2	0.0140993	0.0785645	0.0643164	0.638827	-0.492301	-0.427836	0.0644455	0.681751	0.0644455	0.681751	0.999809	ENSMUSG00000002957
E14	Pnkp	0.297179	0.294244	-0.00330121	0.947431	1.46551	1.46257	-0.00294235	0.988145	-0.00294235	0.988145	0.999809	ENSMUSG00000002963
E14	Med25	-0.0822726	0.0704057	0.152789	0.182096	0.22443	0.377109	0.152669	0.239037	0.152669	0.239037	0.971458	ENSMUSG00000002968
E14	Clptm1	-0.262739	-0.271089	-0.00901593	0.968997	-0.727949	-0.736299	-0.00851505	0.969733	-0.00851505	0.969733	0.999809	ENSMUSG00000002981
E14	Relb	0.143788	0.287219	0.137446	0.84584	0.965107	1.10854	0.147106	0.777574	0.137446	0.84584	0.999809	ENSMUSG00000002983
E14	Tomm40	-0.181597	0.0402131	0.221816	0.0704824	0.171618	0.393428	0.221823	0.104914	0.221823	0.104914	0.844995	ENSMUSG00000002984
E14	Apoe	0.139865	0.365839	0.226123	0.0305766	1.53844	1.76441	0.226101	0.0589763	0.226101	0.0589763	0.721102	ENSMUSG00000002985
E14	Hbp1	0.0493678	-0.0347428	-0.0840211	0.458834	0.952792	0.868681	-0.0840211	0.496649	-0.0840211	0.496649	0.999809	ENSMUSG00000002996
E14	Prkar2b	0.375381	0.432918	0.0576743	0.607482	0.871901	0.929437	0.0576743	0.645578	0.0576743	0.645578	0.999809	ENSMUSG00000002997
E14	Cdkn1b	0.175273	0.198266	0.0231214	0.804307	1.6903	1.71329	0.0231214	0.832357	0.0231214	0.832357	0.999809	ENSMUSG00000003031
E14	Ap1m1	0.195255	0.184198	-0.0109675	0.923492	0.934164	0.923107	-0.0109675	0.927447	-0.0109675	0.927447	0.999809	ENSMUSG00000003033
E14	Rab8a	-0.05268	0.0491353	0.101864	0.460986	1.21204	1.31385	0.10175	0.472378	0.10175	0.472378	0.999809	ENSMUSG00000003037
E14	Hmgn2	-0.0748358	-0.0908957	-0.0160531	0.899378	2.2214	2.20534	-0.0160531	0.912088	-0.0160531	0.912088	0.999809	ENSMUSG00000003038
E14	Fam32a	0.14118	0.227533	0.0864702	0.514836	0.403719	0.490072	0.0864702	0.612322	0.0864702	0.612322	0.999809	ENSMUSG00000003039
E14	Stard3nl	0.276936	-0.0439809	-0.321155	0.0317857	-1.47845	-1.79936	-0.320639	0.0824159	-0.320639	0.0824159	0.779584	ENSMUSG00000003062
E14	Stk11	0.0425423	0.140074	0.0972869	0.426653	-1.44907	-1.35153	0.0976167	0.52847	0.0976167	0.52847	0.999809	ENSMUSG00000003068
E14	Efna2	-0.179906	0.12162	0.300929	0.198036	-1.86684	-1.56531	0.301845	0.325059	0.301845	0.325059	0.996167	ENSMUSG00000003070
E14	Atp5d	0.00129146	0.100625	0.0993412	0.295975	1.09334	1.19268	0.0993412	0.38389	0.0993412	0.38389	0.999809	ENSMUSG00000003072
E14	Ppp5c	-0.0955764	0.13167	0.227221	0.0797477	-0.994573	-0.767327	0.227451	0.148702	0.227451	0.148702	0.90915	ENSMUSG00000003099
E14	Cdk12	-0.103916	-0.119987	-0.0164443	0.929079	0.385185	0.369114	-0.0160227	0.933314	-0.0160227	0.933314	0.999809	ENSMUSG00000003119
E14	Lipe	0.194892	0.101539	-0.0942311	0.677092	0.365065	0.271712	-0.0927083	0.685762	-0.0927083	0.685762	0.999809	ENSMUSG00000003123
E14	Pafah1b2	-0.0170702	0.0629392	0.0801123	0.420107	0.765624	0.845633	0.0801123	0.505176	0.0801123	0.505176	0.999809	ENSMUSG00000003131
E14	Tbc1d8	0.594825	0.553095	-0.0450681	0.911701	-0.525389	-0.567119	-0.0382257	0.931808	-0.0382257	0.931808	0.999809	ENSMUSG00000003134
E14	Cnot11	-0.121397	0.0230485	0.144344	0.290213	0.08096	0.225405	0.144494	0.33749	0.144494	0.33749	0.999809	ENSMUSG00000003135
E14	Slc2a3	0.582502	0.0460663	-0.537088	0.0140689	0.922278	0.385842	-0.536151	0.0102379	-0.537088	0.0140689	0.429089	ENSMUSG00000003153
E14	Foxj2	0.19415	0.528309	0.33272	0.287338	-0.507489	-0.17333	0.336299	0.345778	0.336299	0.345778	0.999809	ENSMUSG00000003154
E14	Sri	0.173207	0.0878393	-0.0851269	0.516851	1.9935	1.90813	-0.0854154	0.503018	-0.0851269	0.516851	0.999809	ENSMUSG00000003161
E14	Dgcr2	-0.245914	-0.0763458	0.169579	0.145864	-0.157855	0.0117137	0.169579	0.210226	0.169579	0.210226	0.955593	ENSMUSG00000003166
E14	Irf3	-0.26256	0.141419	0.404042	0.0135758	0.405178	0.809157	0.404043	0.0290263	0.404043	0.0290263	0.576676	ENSMUSG00000003184
E14	Bcl2l12	-0.387504	-0.338476	0.0489019	0.746438	-0.104557	-0.0555283	0.0489019	0.77273	0.0489019	0.77273	0.999809	ENSMUSG00000003190
E14	Zfp959	0.180449	-0.256531	-0.438802	0.173218	-0.625022	-1.062	-0.43653	0.240472	-0.43653	0.240472	0.971899	ENSMUSG00000003198
E14	Mpnd	0.0853216	0.451705	0.366387	0.00228332	-0.766385	-0.400001	0.366661	0.015166	0.366661	0.015166	0.449651	ENSMUSG00000003199
E14	Sh3gl1	-0.0883817	0.0772976	0.165464	0.225619	-0.415253	-0.249574	0.165821	0.303408	0.165821	0.303408	0.988531	ENSMUSG00000003200
E14	Ccdc94	-0.0073634	-0.0243336	-0.018031	0.945679	-1.04647	-1.06344	-0.0167875	0.951566	-0.0167875	0.951566	0.999809	ENSMUSG00000003208
E14	Ranbp2	-0.177304	-0.391752	-0.21551	0.429526	-1.38354	-1.59798	-0.214749	0.511342	-0.214749	0.511342	0.999809	ENSMUSG00000003226
E14	Grk5	0.0551419	-0.126493	-0.183288	0.602391	-1.39919	-1.58082	-0.181251	0.667746	-0.181251	0.667746	0.999809	ENSMUSG00000003228
E14	Dvl3	-0.082219	0.313925	0.39603	0.00279275	0.0301956	0.42634	0.396335	0.00887893	0.396335	0.00887893	0.342517	ENSMUSG00000003233
E14	Abcf3	-0.0563956	0.0930181	0.1492	0.417682	-0.252401	-0.102987	0.149691	0.462616	0.149691	0.462616	0.999809	ENSMUSG00000003234
E14	Eif2b5	0.00504532	-0.147204	-0.152269	0.27072	-0.33177	-0.484019	-0.152207	0.329882	-0.152207	0.329882	0.996878	ENSMUSG00000003235
E14	Cyth2	0.141648	0.313047	0.171529	0.103696	0.539217	0.710616	0.171529	0.135061	0.171529	0.135061	0.899236	ENSMUSG00000003269
E14	Sult2b1	-0.108575	-1.66875	-1.60305	0.225387	3.9788	2.41863	-1.57895	0.0617121	-1.60305	0.225387	0.964491	ENSMUSG00000003271
E14	Dlgap1	0.672759	0.967632	0.293952	0.365139	1.08806	1.38293	0.297282	0.288182	0.293952	0.365139	0.999809	ENSMUSG00000003279
E14	Plag1	-0.636036	0.307592	0.943528	0.000654531	0.281634	1.22526	0.944202	0.000371522	0.943528	0.000654531	0.0947571	ENSMUSG00000003282
E14	Hck	0.081274	-2.72153	-2.77575	0.0836808	9.06913	6.26631	-2.80454	0.0891579	-2.80454	0.0891579	0.799973	ENSMUSG00000003283
E14	Mrpl4	-0.062189	0.23997	0.302145	0.0147082	0.419428	0.721587	0.302178	0.0334222	0.302178	0.0334222	0.602101	ENSMUSG00000003299
E14	Keap1	0.0249986	0.276048	0.251217	0.11344	0.864369	1.11542	0.251114	0.136079	0.251114	0.136079	0.900326	ENSMUSG00000003308
E14	Glg1	-0.284135	-0.0851987	0.198994	0.156978	0.416033	0.614969	0.198858	0.177765	0.198858	0.177765	0.938007	ENSMUSG00000003316
E14	Btbd2	-0.102289	0.184922	0.287026	0.0392683	-0.613978	-0.326767	0.287294	0.0850854	0.287294	0.0850854	0.787662	ENSMUSG00000003344
E14	Csnk1g2	-0.0992599	0.206243	0.305153	0.0676594	-2.77686	-2.47136	0.306158	0.176624	0.306158	0.176624	0.938007	ENSMUSG00000003345
E14	Abhd17a	0.0974209	0.270807	0.173349	0.283743	-2.47654	-2.30315	0.173769	0.423431	0.173769	0.423431	0.999809	ENSMUSG00000003346
E14	Mob3a	0.0940325	0.206287	0.112011	0.549352	-0.788627	-0.676372	0.112502	0.610824	0.112502	0.610824	0.999809	ENSMUSG00000003348
E14	Cacnb3	0.379326	0.389751	0.0102892	0.933907	-1.61681	-1.60638	0.0108292	0.951908	0.0108292	0.951908	0.999809	ENSMUSG00000003352
E14	Fkbp11	-0.442544	-1.29999	-0.865976	0.102405	-0.550896	-1.40835	-0.866173	0.13954	-0.866173	0.13954	0.90177	ENSMUSG00000003355
E14	Ddx23	-0.233874	-0.0523005	0.181246	0.206131	-1.91083	-1.72925	0.181534	0.290871	0.181534	0.290871	0.985186	ENSMUSG00000003360
E14	Pld3	0.499256	0.189545	-0.309758	0.0245942	0.76144	0.451729	-0.309587	0.0401825	-0.309587	0.0401825	0.636429	ENSMUSG00000003363
E14	Grik5	0.0407327	0.240004	0.198799	0.378509	-2.68461	-2.48534	0.20016	0.519498	0.20016	0.519498	0.999809	ENSMUSG00000003378
E14	Rabac1	0.136507	0.0866098	-0.0500233	0.709354	0.485081	0.435184	-0.0497284	0.736862	-0.0497284	0.736862	0.999809	ENSMUSG00000003380
E14	Etv3	-0.130654	-0.0101907	0.120071	0.586668	0.766676	0.887139	0.120856	0.566931	0.120071	0.586668	0.999809	ENSMUSG00000003382
E14	Prkcsh	-0.271962	-0.335793	-0.0636719	0.581543	1.11341	1.04958	-0.0639383	0.60354	-0.0639383	0.60354	0.999809	ENSMUSG00000003402
E14	Elavl3	0.44739	0.540588	0.093194	0.384567	0.777259	0.870457	0.0931703	0.473501	0.0931703	0.473501	0.999809	ENSMUSG00000003410
E14	Rab3b	0.513482	0.223288	-0.290229	0.195641	1.86087	1.57067	-0.290096	0.133932	-0.290229	0.195641	0.944224	ENSMUSG00000003411
E14	Fcgrt	-0.0961636	0.210686	0.304848	0.380243	-0.0739206	0.232929	0.308208	0.395953	0.308208	0.395953	0.999809	ENSMUSG00000003420
E14	Nosip	-0.0472674	0.27977	0.327121	0.0103979	0.664906	0.991943	0.327121	0.0149283	0.327121	0.0149283	0.447328	ENSMUSG00000003421
E14	Pih1d1	-0.0146812	0.10042	0.115132	0.304359	0.244213	0.359313	0.115132	0.372552	0.115132	0.372552	0.999809	ENSMUSG00000003423
E14	Rps11	0.162745	-0.231475	-0.394101	0.000183242	-0.637824	-1.03204	-0.394304	0.00178019	-0.394304	0.00178019	0.164545	ENSMUSG00000003429
E14	Supt5	-0.113477	0.183946	0.29766	0.0369957	0.301184	0.598607	0.297403	0.0764021	0.297403	0.0764021	0.760779	ENSMUSG00000003435
E14	Dll3	-0.53149	-0.485764	0.0443491	0.855745	-0.452506	-0.40678	0.0455984	0.868295	0.0455984	0.868295	0.999809	ENSMUSG00000003436
E14	Paf1	-0.0636191	-0.0704231	-0.00721433	0.965874	-0.547483	-0.554287	-0.00685361	0.967675	-0.00685361	0.967675	0.999809	ENSMUSG00000003437
E14	Timm50	-0.175003	-0.193577	-0.0186696	0.892175	-0.550515	-0.569089	-0.0186696	0.903974	-0.0186696	0.903974	0.999809	ENSMUSG00000003438
E14	Med29	0.0902202	0.000346899	-0.0900419	0.575477	0.451504	0.361631	-0.0896729	0.592782	-0.0896729	0.592782	0.999809	ENSMUSG00000003444
E14	Bicd1	0.48483	0.0279939	-0.457684	0.044191	1.28862	0.831783	-0.456588	0.0271746	-0.457684	0.044191	0.661168	ENSMUSG00000003452
E14	Ncstn	-0.188992	-0.00597615	0.18311	0.227745	0.681205	0.864221	0.183116	0.27539	0.183116	0.27539	0.984835	ENSMUSG00000003458
E14	Pex19	0.0215433	0.193087	0.171539	0.113957	0.274735	0.446279	0.171576	0.179836	0.171576	0.179836	0.938342	ENSMUSG00000003464
E14	Phyhip	-0.0521062	-0.544438	-0.499589	0.322034	-0.0824428	-0.574774	-0.494475	0.356954	-0.494475	0.356954	0.999809	ENSMUSG00000003469
E14	Impdh1	0.0322168	0.100344	0.0683107	0.656901	1.26304	1.33116	0.0683107	0.64744	0.0683107	0.656901	0.999809	ENSMUSG00000003500
E14	Dusp3	0.194969	-0.00274464	-0.198349	0.373897	2.32828	2.13057	-0.197767	0.211921	-0.198349	0.373897	0.999809	ENSMUSG00000003518
E14	Prodh	-0.0775797	0.0470386	0.122098	0.7562	-0.269465	-0.144847	0.125646	0.772259	0.125646	0.772259	0.999809	ENSMUSG00000003526
E14	Dgcr14	0.00990401	0.109643	0.0989846	0.613732	-0.653244	-0.553504	0.0999649	0.658813	0.0999649	0.658813	0.999809	ENSMUSG00000003527
E14	Slc25a1	0.0141253	0.219016	0.204778	0.127086	-1.06841	-0.863515	0.205104	0.211767	0.205104	0.211767	0.955593	ENSMUSG00000003528
E14	Dgcr6	0.110443	0.244434	0.134062	0.197792	0.584972	0.718962	0.133979	0.262186	0.133979	0.262186	0.981234	ENSMUSG00000003531
E14	Ddr1	-0.287533	-0.106444	0.181211	0.0798494	0.389135	0.570224	0.181067	0.129387	0.181067	0.129387	0.887392	ENSMUSG00000003534
E14	Ier3	0.0163083	0.388132	0.368437	0.392652	-0.945205	-0.573382	0.375591	0.46534	0.375591	0.46534	0.999809	ENSMUSG00000003541
E14	Klc4	0.164971	0.437736	0.272102	0.169126	-1.18716	-0.914393	0.273455	0.264737	0.273455	0.264737	0.981234	ENSMUSG00000003546
E14	Ercc1	-0.0122774	0.229536	0.241863	0.0740373	-0.0368994	0.204914	0.241984	0.109475	0.241984	0.109475	0.85239	ENSMUSG00000003549
E14	As3mt	0.0148481	-0.214016	-0.230974	0.484692	-0.269292	-0.498156	-0.228688	0.527315	-0.228688	0.527315	0.999809	ENSMUSG00000003559
E14	Homer3	-0.196583	0.13444	0.330982	0.0102182	0.370756	0.701778	0.331243	0.0232328	0.331243	0.0232328	0.534799	ENSMUSG00000003573
E14	Crtc1	0.0830983	0.353973	0.270288	0.237513	-0.351714	-0.0808402	0.271662	0.279917	0.271662	0.279917	0.984978	ENSMUSG00000003575
E14	Rnf215	0.00837547	0.0935653	0.0843222	0.728775	-1.38439	-1.2992	0.0857394	0.781477	0.0857394	0.781477	0.999809	ENSMUSG00000003581
E14	Sec14l2	-0.238872	0.137006	0.369106	0.532067	-0.238331	0.137547	0.378664	0.531026	0.369106	0.532067	0.999809	ENSMUSG00000003585
E14	Aven	-0.140521	0.0470361	0.186643	0.449339	0.0110418	0.198598	0.188114	0.456143	0.188114	0.456143	0.999809	ENSMUSG00000003604
E14	Cp	-0.632814	0.0256935	0.657006	0.277462	1.54345	2.20196	0.659153	0.118848	0.657006	0.277462	0.984835	ENSMUSG00000003617
E14	Crot	-0.0311555	-0.409457	-0.379362	0.101753	-0.0509626	-0.429264	-0.378517	0.128235	-0.378517	0.128235	0.88709	ENSMUSG00000003623
E14	Rps6ka1	-0.245041	-0.0590519	0.185584	0.440504	1.52976	1.71575	0.186295	0.330352	0.185584	0.440504	0.999809	ENSMUSG00000003644
E14	Calb2	0.34589	0.246807	-0.0994421	0.633237	0.931279	0.832196	-0.0988888	0.616803	-0.0994421	0.633237	0.999809	ENSMUSG00000003657
E14	Snrnp200	-0.289155	-0.206761	0.0821927	0.574918	-0.0175286	0.0648655	0.0824939	0.619896	0.0824939	0.619896	0.999809	ENSMUSG00000003660
E14	Ciao1	-0.0795677	0.248414	0.328172	0.0193458	1.49101	1.81899	0.328135	0.0267501	0.328135	0.0267501	0.559981	ENSMUSG00000003662
E14	Taf6l	-0.138938	-0.126908	0.0119209	0.935412	0.500649	0.512679	0.0119209	0.942736	0.0119209	0.942736	0.999809	ENSMUSG00000003680
E14	Insig2	0.144541	0.138157	-0.00661024	0.976118	-0.292298	-0.298682	-0.0059889	0.976247	-0.0059889	0.976247	0.999809	ENSMUSG00000003721
E14	Kpna6	0.171926	0.0965204	-0.0757209	0.653661	0.796442	0.721037	-0.0753533	0.656929	-0.0753533	0.656929	0.999809	ENSMUSG00000003731
E14	Man1a	-0.059198	-0.368986	-0.315826	0.51211	0.913894	0.604107	-0.309644	0.488493	-0.315826	0.51211	0.999809	ENSMUSG00000003746
E14	Itpkc	-0.00728898	0.318595	0.323616	0.355509	-1.09163	-0.765744	0.327809	0.438575	0.327809	0.438575	0.999809	ENSMUSG00000003752
E14	Coq8b	0.13444	0.344112	0.209242	0.343979	-0.0200268	0.189645	0.210492	0.368308	0.210492	0.368308	0.999809	ENSMUSG00000003762
E14	Brd8	-0.203209	-0.0918167	0.111517	0.394798	0.980685	1.09208	0.111517	0.416555	0.111517	0.416555	0.999809	ENSMUSG00000003778
E14	Kif20a	-0.466783	-0.533365	-0.0665515	0.62421	1.00375	0.937167	-0.0665515	0.625748	-0.0665515	0.625748	0.999809	ENSMUSG00000003779
E14	Farsa	-0.0895419	0.0215464	0.111252	0.345547	1.15594	1.26703	0.111166	0.368083	0.111166	0.368083	0.999809	ENSMUSG00000003808
E14	Gcdh	0.107317	0.0230702	-0.0845524	0.639661	0.134896	0.0506489	-0.0839796	0.664992	-0.0839796	0.664992	0.999809	ENSMUSG00000003809
E14	Mast2	0.192665	0.185512	-0.00737218	0.974035	-1.32038	-1.32753	-0.00691142	0.973744	-0.00737218	0.974035	0.999809	ENSMUSG00000003810
E14	Dnase2a	-0.0380861	-0.470579	-0.434881	0.226627	0.955477	0.522984	-0.43263	0.20717	-0.434881	0.226627	0.964491	ENSMUSG00000003812
E14	Rad23a	-0.190811	-0.0150421	0.175588	0.263872	-0.0701414	0.105628	0.175968	0.296568	0.175968	0.296568	0.9864	ENSMUSG00000003813
E14	Calr	-0.223434	-0.356726	-0.133178	0.267223	-0.147354	-0.280646	-0.133345	0.37658	-0.133345	0.37658	0.999809	ENSMUSG00000003814
E14	Syce2	0.0639663	0.109671	0.0458204	0.689457	0.129612	0.175317	0.0458204	0.731188	0.0458204	0.731188	0.999809	ENSMUSG00000003824
E14	Nfat5	0.0290026	0.371704	0.342573	0.140052	1.15622	1.49892	0.342932	0.0870601	0.342573	0.140052	0.90177	ENSMUSG00000003847
E14	Nob1	0.0484495	0.125312	0.0766862	0.592567	0.217068	0.29393	0.0768463	0.629351	0.0768463	0.629351	0.999809	ENSMUSG00000003848
E14	Ppfia3	0.191741	1.29501	1.10363	6.60887e-05	0.582579	1.68585	1.1051	0.00012004	1.1051	0.00012004	0.0306894	ENSMUSG00000003863
E14	Gys1	-0.118877	-0.174764	-0.0563419	0.780533	0.448853	0.392966	-0.0557042	0.7836	-0.0557042	0.7836	0.999809	ENSMUSG00000003865
E14	Ruvbl2	-0.12426	-0.0699805	0.0541527	0.623101	-0.0307587	0.0235208	0.0544182	0.667105	0.0544182	0.667105	0.999809	ENSMUSG00000003868
E14	Bax	0.0682729	0.28122	0.212961	0.0434016	-0.822525	-0.609578	0.213037	0.110106	0.213037	0.110106	0.853017	ENSMUSG00000003873
E14	Tfam	-0.0547863	-0.204876	-0.149895	0.20109	0.978813	0.828723	-0.150175	0.257185	-0.150175	0.257185	0.981234	ENSMUSG00000003923
E14	Zfp81	0.250288	-0.153024	-0.403817	0.0574224	-0.427388	-0.8307	-0.402918	0.0953449	-0.402918	0.0953449	0.817567	ENSMUSG00000003929
E14	Efnb3	0.12267	0.20816	0.0850336	0.66843	-1.77152	-1.68603	0.0859367	0.739645	0.0859367	0.739645	0.999809	ENSMUSG00000003934
E14	Mmd	0.220108	-0.441862	-0.662167	2.31533e-05	-1.37689	-2.03885	-0.662066	0.000483565	-0.662066	0.000483565	0.0785205	ENSMUSG00000003948
E14	Hlf	0.115427	0.306596	0.18677	0.688464	-0.44463	-0.253461	0.194497	0.701559	0.194497	0.701559	0.999809	ENSMUSG00000003949
E14	Fam162a	0.0434325	-0.2965	-0.340089	0.00479538	-0.650861	-0.990793	-0.340039	0.0177479	-0.340039	0.0177479	0.477902	ENSMUSG00000003955
E14	Rpl8	0.0586468	0.0831571	0.02449	0.781564	-1.87053	-1.84601	0.0244721	0.832455	0.0244721	0.832455	0.999809	ENSMUSG00000003970
E14	Ssbp2	0.0719765	0.151891	0.0798612	0.46676	0.55925	0.639164	0.0798694	0.52826	0.0798694	0.52826	0.999809	ENSMUSG00000003992
E14	Fancl	-0.449764	-0.403865	0.0455783	0.787868	0.418076	0.463974	0.0459429	0.783711	0.0455783	0.787868	0.999809	ENSMUSG00000004018
E14	Brinp2	0.640145	1.07207	0.430914	0.146099	-1.45052	-1.0186	0.436432	0.254769	0.436432	0.254769	0.981234	ENSMUSG00000004031
E14	Gstm5	-0.022578	-0.0769899	-0.0543368	0.594212	1.65171	1.5973	-0.0544934	0.644949	-0.0544934	0.644949	0.999809	ENSMUSG00000004032
E14	Gstm7	0.405824	0.360913	-0.0450692	0.736676	0.168544	0.123633	-0.0447647	0.751371	-0.0447647	0.751371	0.999809	ENSMUSG00000004035
E14	Stat3	-0.0597811	-0.00924876	0.050296	0.785764	1.76103	1.81156	0.0507134	0.738203	0.050296	0.785764	0.999809	ENSMUSG00000004040
E14	Stat5a	-0.988286	0.225167	1.21017	0.466841	4.28408	5.49754	1.21475	0.000842848	1.21017	0.466841	0.999809	ENSMUSG00000004043
E14	Ptrf	-0.176733	0.2202	0.396296	0.0692495	0.216497	0.61343	0.397605	0.0698259	0.397605	0.0698259	0.740171	ENSMUSG00000004044
E14	Map3k11	-0.190875	-0.101598	0.087164	0.817411	-2.9157	-2.82642	0.0912112	0.879654	0.0912112	0.879654	0.999809	ENSMUSG00000004054
E14	Akt2	0.118877	0.288232	0.169337	0.131671	0.20651	0.375865	0.169501	0.186512	0.169501	0.186512	0.941816	ENSMUSG00000004056
E14	Dnaja3	-0.091584	-0.0550737	0.0363687	0.815065	0.188766	0.225276	0.0367324	0.827415	0.0367324	0.827415	0.999809	ENSMUSG00000004069
E14	Hmox2	0.106555	-0.037341	-0.143795	0.231012	0.951621	0.807725	-0.143971	0.268515	-0.143971	0.268515	0.983587	ENSMUSG00000004070
E14	Cdip1	0.0288015	0.0163925	-0.0122084	0.931459	1.21669	1.20428	-0.0125296	0.933778	-0.0125296	0.933778	0.999809	ENSMUSG00000004071
E14	Zak	0.053602	-0.13973	-0.195632	0.530515	0.645343	0.452011	-0.193035	0.523476	-0.195632	0.530515	0.999809	ENSMUSG00000004085
E14	Cwc15	0.0872065	-0.104165	-0.191292	0.148077	0.196029	0.00465725	-0.191292	0.238062	-0.191292	0.238062	0.971349	ENSMUSG00000004096
E14	Dnmt1	-0.492057	-0.25965	0.232609	0.0731774	1.34604	1.57845	0.232306	0.0800354	0.232306	0.0800354	0.772455	ENSMUSG00000004099
E14	Ppan	-0.178921	0.0392028	0.217804	0.196638	-0.260048	-0.0419243	0.218099	0.249507	0.218099	0.249507	0.980691	ENSMUSG00000004100
E14	Angptl2	-0.393893	-0.445115	-0.053087	0.882658	-1.52514	-1.57636	-0.0519869	0.895134	-0.0519869	0.895134	0.999809	ENSMUSG00000004105
E14	Cacna1e	0.70452	0.820437	0.113394	0.768272	-0.678141	-0.562224	0.122085	0.792059	0.122085	0.792059	0.999809	ENSMUSG00000004110
E14	Cacna1b	0.356262	0.370677	0.0121843	0.967071	-0.534391	-0.519975	0.0160304	0.960493	0.0121843	0.967071	0.999809	ENSMUSG00000004113
E14	Trmt10a	-0.0915609	-0.352864	-0.263001	0.313935	0.753841	0.492538	-0.261513	0.263223	-0.263001	0.313935	0.990535	ENSMUSG00000004127
E14	Etv1	-0.113388	-0.173088	-0.0600135	0.789946	2.76743	2.70773	-0.0596591	0.712311	-0.0600135	0.789946	0.999809	ENSMUSG00000004151
E14	Psap	-0.0984846	-0.0873058	0.0112781	0.902013	1.94017	1.95135	0.0112781	0.918535	0.0112781	0.918535	0.999809	ENSMUSG00000004207
E14	Ikbkg	-0.100949	0.288404	0.389484	0.00983682	2.25197	2.64132	0.389459	0.00367845	0.389484	0.00983682	0.357626	ENSMUSG00000004221
E14	Wars2	-0.0192812	0.00632585	0.0252573	0.933204	1.6216	1.6472	0.0260455	0.914825	0.0252573	0.933204	0.999809	ENSMUSG00000004233
E14	Atn1	0.0551537	0.212985	0.157536	0.419446	-1.74094	-1.58311	0.158414	0.527441	0.158414	0.527441	0.999809	ENSMUSG00000004263
E14	Phb2	-0.178418	0.0113517	0.189723	0.0686613	-2.24867	-2.0589	0.189869	0.156275	0.189869	0.156275	0.919332	ENSMUSG00000004264
E14	Ptpn6	-0.225156	0.33162	0.55455	0.28827	1.10098	1.65776	0.558679	0.156053	0.55455	0.28827	0.985186	ENSMUSG00000004266
E14	Eno2	0.592523	0.789409	0.197078	0.228302	1.91646	2.11334	0.197268	0.167893	0.197078	0.228302	0.964681	ENSMUSG00000004267
E14	Emg1	0.0668636	-0.145301	-0.212345	0.0852309	-2.27841	-2.49057	-0.212258	0.163983	-0.212258	0.163983	0.92689	ENSMUSG00000004268
E14	Lpcat3	-0.182838	-0.168914	0.0130505	0.949871	-0.490167	-0.476243	0.0142935	0.959492	0.0142935	0.959492	0.999809	ENSMUSG00000004270
E14	Atp6v1f	0.258466	0.225778	-0.0326013	0.748632	0.274099	0.241411	-0.0326013	0.779891	-0.0326013	0.779891	0.999809	ENSMUSG00000004285
E14	Clcn5	-0.568755	-0.628179	-0.0607225	0.821287	-0.0480962	-0.10752	-0.0600965	0.829943	-0.0600965	0.829943	0.999809	ENSMUSG00000004317
E14	Clcn3	-0.0603225	-0.206034	-0.145888	0.327796	0.421658	0.275946	-0.145743	0.369139	-0.145743	0.369139	0.999809	ENSMUSG00000004319
E14	Hif3a	-0.604923	-0.334199	0.269953	0.284186	0.409131	0.679856	0.270521	0.272025	0.269953	0.284186	0.985186	ENSMUSG00000004328
E14	Pde1c	-0.155379	0.25392	0.408864	0.179077	1.71067	2.11997	0.410013	0.0593764	0.408864	0.179077	0.938007	ENSMUSG00000004347
E14	Utp20	-0.310421	-0.432689	-0.124924	0.716442	-0.658538	-0.780806	-0.123163	0.746639	-0.123163	0.746639	0.999809	ENSMUSG00000004356
E14	Cul3	0.0752184	-0.23249	-0.307771	0.0279443	-0.501266	-0.808975	-0.307567	0.0736366	-0.307567	0.0736366	0.752573	ENSMUSG00000004364
E14	Sst	0.401204	0.00108166	-0.400193	0.0135501	-0.380775	-0.780898	-0.399892	0.0322581	-0.399892	0.0322581	0.589974	ENSMUSG00000004366
E14	Large1	0.114221	0.162166	0.0474138	0.796723	-0.690598	-0.642653	0.0484843	0.825742	0.0484843	0.825742	0.999809	ENSMUSG00000004383
E14	Ddx56	-0.228195	0.00802864	0.235951	0.13164	-0.763424	-0.5272	0.236405	0.202334	0.236405	0.202334	0.946745	ENSMUSG00000004393
E14	Tmed4	0.027436	-0.0404934	-0.0679782	0.624038	-0.650686	-0.718616	-0.0679782	0.674293	-0.0679782	0.674293	0.999809	ENSMUSG00000004394
E14	Col26a1	-0.501942	-0.284481	0.216807	0.301297	-0.147271	0.0701895	0.217278	0.333821	0.217278	0.333821	0.999809	ENSMUSG00000004415
E14	Bid	0.161139	0.285401	0.123788	0.550665	0.785286	0.909548	0.124882	0.52811	0.123788	0.550665	0.999809	ENSMUSG00000004446
E14	Ralb	-0.107751	0.00673496	0.114232	0.468141	0.00780037	0.122286	0.114789	0.506205	0.114789	0.506205	0.999809	ENSMUSG00000004451
E14	Ppp1cc	-0.0536822	-0.0645016	-0.0108341	0.911595	0.517105	0.506286	-0.0108341	0.921404	-0.0108341	0.921404	0.999809	ENSMUSG00000004455
E14	Dnajb11	-0.223036	-0.27031	-0.0470902	0.734397	0.764957	0.717683	-0.0474149	0.753933	-0.0474149	0.753933	0.999809	ENSMUSG00000004460
E14	Tbccd1	0.00182685	-0.157589	-0.160587	0.647208	-1.72166	-1.88108	-0.159551	0.707373	-0.159551	0.707373	0.999809	ENSMUSG00000004462
E14	Zfp324	0.227945	0.189998	-0.0380694	0.87412	0.9105	0.872554	-0.0375256	0.877974	-0.0375256	0.877974	0.999809	ENSMUSG00000004500
E14	Gab2	0.252834	0.476963	0.223496	0.354747	-0.0060219	0.218107	0.225325	0.384792	0.225325	0.384792	0.999809	ENSMUSG00000004508
E14	Coro1c	-0.000352808	0.139001	0.139424	0.194751	0.796987	0.936341	0.139447	0.270248	0.139447	0.270248	0.983587	ENSMUSG00000004530
E14	Tax1bp1	0.0548066	-0.0512258	-0.106134	0.433233	-0.334271	-0.440304	-0.105804	0.496776	-0.105804	0.496776	0.999809	ENSMUSG00000004535
E14	Ndrg2	-0.0160886	-0.0444599	-0.0283892	0.795169	0.628974	0.600602	-0.0283892	0.817179	-0.0283892	0.817179	0.999809	ENSMUSG00000004558
E14	Mettl17	0.0215509	-0.00468257	-0.0276342	0.864628	-1.04521	-1.07144	-0.0261115	0.87698	-0.0261115	0.87698	0.999809	ENSMUSG00000004561
E14	Arhgef40	-0.305304	-0.250335	0.0550145	0.723065	0.774677	0.829646	0.0550145	0.719499	0.0550145	0.723065	0.999809	ENSMUSG00000004562
E14	Pnpla6	-0.243581	-0.12642	0.115988	0.649056	-0.457834	-0.340674	0.117461	0.662427	0.117461	0.662427	0.999809	ENSMUSG00000004565
E14	Mcoln1	0.2605	-0.000490529	-0.262312	0.396642	-1.75964	-2.02063	-0.260076	0.493659	-0.260076	0.493659	0.999809	ENSMUSG00000004567
E14	Arhgef18	0.222044	0.288454	0.0653173	0.789528	-0.989308	-0.922898	0.0672975	0.821031	0.0672975	0.821031	0.999809	ENSMUSG00000004568
E14	Pkn2	-0.215601	-0.303551	-0.0881259	0.552804	0.423217	0.335266	-0.0879051	0.584631	-0.0879051	0.584631	0.999809	ENSMUSG00000004591
E14	Cd33	-0.0202036	0.515223	0.527376	0.560079	1.24291	1.77834	0.542303	0.365672	0.527376	0.560079	0.999809	ENSMUSG00000004609
E14	Etfb	0.0497413	0.0704044	0.0205929	0.857473	-0.745992	-0.725329	0.0208447	0.884316	0.0208447	0.884316	0.999809	ENSMUSG00000004610
E14	Stxbp2	-0.209351	0.290977	0.499969	0.0289792	-0.870833	-0.370506	0.501225	0.0628669	0.501225	0.0628669	0.728808	ENSMUSG00000004626
E14	Sgce	-0.13354	-0.390311	-0.256614	0.201741	1.55127	1.2945	-0.256736	0.187181	-0.256614	0.201741	0.946367	ENSMUSG00000004631
E14	Chn2	0.194717	0.0616955	-0.133343	0.442802	0.847177	0.714155	-0.132909	0.44524	-0.132909	0.44524	0.999809	ENSMUSG00000004633
E14	Wwox	0.0970555	-0.106621	-0.204362	0.424472	2.18918	1.9855	-0.20347	0.289249	-0.204362	0.424472	0.999809	ENSMUSG00000004637
E14	Slbp	-0.330716	-0.331887	-0.0011007	0.993551	2.04	2.03883	-0.0011007	0.990796	-0.0011007	0.993551	0.999809	ENSMUSG00000004642
E14	Aqp1	1.0764	1.01491	-0.0632352	0.854525	-0.331427	-0.392924	-0.0572024	0.885246	-0.0572024	0.885246	0.999809	ENSMUSG00000004655
E14	Arid3b	0.144296	0.455729	0.310253	0.324187	0.289198	0.600631	0.312961	0.306476	0.310253	0.324187	0.995148	ENSMUSG00000004661
E14	Cnn2	-0.279626	-0.296525	-0.016796	0.925757	0.942013	0.925113	-0.016796	0.926138	-0.016796	0.926138	0.999809	ENSMUSG00000004665
E14	Polr2e	0.0715381	0.051875	-0.0197396	0.865687	-0.598729	-0.618392	-0.0194576	0.882342	-0.0194576	0.882342	0.999809	ENSMUSG00000004667
E14	Myo9b	-0.146436	-0.160783	-0.0150445	0.944536	-0.477816	-0.492163	-0.0140416	0.950111	-0.0140416	0.950111	0.999809	ENSMUSG00000004677
E14	Hdac9	0.249517	0.442157	0.192537	0.393273	1.16827	1.36091	0.19337	0.32718	0.192537	0.393273	0.999809	ENSMUSG00000004698
E14	Mtfp1	-0.092676	0.0654183	0.155387	0.668431	-0.82759	-0.669496	0.159443	0.706678	0.159443	0.706678	0.999809	ENSMUSG00000004748
E14	Rab23	0.101573	0.0287132	-0.0728171	0.668022	1.65171	1.57885	-0.0727299	0.660537	-0.0728171	0.668022	0.999809	ENSMUSG00000004768
E14	Rab11a	0.0329425	-0.00314361	-0.036118	0.732344	0.466371	0.430285	-0.036118	0.776515	-0.036118	0.776515	0.999809	ENSMUSG00000004771
E14	Eif2b2	-0.107738	0.00535508	0.112988	0.389006	-0.722189	-0.609095	0.113319	0.471464	0.113319	0.471464	0.999809	ENSMUSG00000004788
E14	Dlst	-0.106597	-0.0651661	0.0414945	0.738766	-0.540879	-0.499447	0.0414945	0.781976	0.0414945	0.781976	0.999809	ENSMUSG00000004789
E14	Ulk2	0.284753	0.375066	0.0899586	0.706024	-3.27776	-3.18744	0.0925537	0.793151	0.0925537	0.793151	0.999809	ENSMUSG00000004798
E14	Ccl24	0.21165	-0.103831	-0.323892	0.614841	0.0996893	-0.215797	-0.314696	0.638967	-0.314696	0.638967	0.999809	ENSMUSG00000004814
E14	Dgkq	-0.0425863	0.22277	0.263162	0.485792	0.357832	0.623188	0.26692	0.454501	0.263162	0.485792	0.999809	ENSMUSG00000004815
E14	Grap	0.0636155	0.195238	0.129904	0.677005	-0.239861	-0.108239	0.132559	0.69724	0.132559	0.69724	0.999809	ENSMUSG00000004837
E14	Chmp2b	0.0709615	-0.247678	-0.318719	0.0470915	-0.0480047	-0.366644	-0.318403	0.0764501	-0.318403	0.0764501	0.760779	ENSMUSG00000004843
E14	Plod3	-0.00516852	-0.33281	-0.32903	0.237968	-1.82932	-2.15696	-0.327577	0.340808	-0.327577	0.340808	0.999809	ENSMUSG00000004846
E14	Ap1s1	-0.0153814	0.083969	0.0994577	0.347907	-0.783504	-0.684154	0.0994577	0.445356	0.0994577	0.445356	0.999809	ENSMUSG00000004849
E14	Srpk1	-0.0979883	0.178013	0.275945	0.0301705	0.536474	0.812475	0.276194	0.0454631	0.276194	0.0454631	0.66539	ENSMUSG00000004865
E14	Lbr	-0.759456	-0.691213	0.0680879	0.661088	-0.727244	-0.659	0.0680879	0.70208	0.0680879	0.70208	0.999809	ENSMUSG00000004880
E14	Crabp2	-1.22716	-1.42536	-0.198641	0.191261	0.0183116	-0.179891	-0.198641	0.208837	-0.198641	0.208837	0.954265	ENSMUSG00000004885
E14	Nes	-0.272173	-0.0410356	0.2313	0.0321606	0.356971	0.588108	0.231044	0.0730639	0.231044	0.0730639	0.751021	ENSMUSG00000004891
E14	Bcan	0.162504	0.208055	0.0443914	0.848709	-1.55861	-1.51306	0.0469117	0.882936	0.0469117	0.882936	0.999809	ENSMUSG00000004892
E14	Prcc	-0.0380161	0.166164	0.204017	0.144956	-0.808	-0.60382	0.204305	0.221236	0.204305	0.221236	0.961437	ENSMUSG00000004895
E14	Rrnad1	0.00280887	0.469132	0.46559	0.0427152	0.231484	0.697808	0.466871	0.0395762	0.46559	0.0427152	0.649704	ENSMUSG00000004896
E14	Hdgf	-0.181216	-0.144411	0.036919	0.714949	-0.114642	-0.077837	0.036919	0.769287	0.036919	0.769287	0.999809	ENSMUSG00000004897
E14	Thop1	-0.159278	0.0798994	0.239205	0.140834	-0.360262	-0.121085	0.239537	0.199908	0.239537	0.199908	0.946367	ENSMUSG00000004929
E14	Apba3	0.00673545	0.380139	0.372701	0.261751	-3.07479	-2.70138	0.37724	0.426414	0.37724	0.426414	0.999809	ENSMUSG00000004931
E14	Matk	-0.175683	0.140889	0.313616	0.525173	0.496854	0.813427	0.318204	0.485931	0.313616	0.525173	0.999809	ENSMUSG00000004933
E14	Pias4	0.206542	-0.0414656	-0.249731	0.435586	0.245785	-0.00222183	-0.247836	0.157675	-0.249731	0.435586	0.999809	ENSMUSG00000004934
E14	Map2k1	-0.106343	-0.0855295	0.0206407	0.896697	-0.0376528	-0.0168389	0.0210028	0.904633	0.0210028	0.904633	0.999809	ENSMUSG00000004936
E14	Sgta	0.0281409	0.249015	0.220897	0.0544398	-0.412388	-0.191514	0.220974	0.119624	0.220974	0.119624	0.870298	ENSMUSG00000004937
E14	Tmem242	0.109148	0.19399	0.0848228	0.448069	0.314884	0.399726	0.0848228	0.528361	0.0848228	0.528361	0.999809	ENSMUSG00000004945
E14	Dtx2	-0.0419326	0.231315	0.272895	0.170753	0.555973	0.829221	0.27379	0.16491	0.272895	0.170753	0.933975	ENSMUSG00000004947
E14	Hspb1	0.71819	0.150997	-0.570836	0.19024	1.41932	0.852123	-0.565577	0.152953	-0.570836	0.19024	0.944224	ENSMUSG00000004951
E14	Syt5	0.629874	0.644222	0.0134715	0.937738	-1.56093	-1.54658	0.0156746	0.954805	0.0156746	0.954805	0.999809	ENSMUSG00000004961
E14	Hnrnpa2b1	-0.0821407	-0.249756	-0.167644	0.115284	2.55686	2.38925	-0.167734	0.206275	-0.167734	0.206275	0.951166	ENSMUSG00000004980
E14	Ccdc130	-0.32563	0.336007	0.661259	0.00563189	-0.281515	0.380122	0.662547	0.010373	0.662547	0.010373	0.36726	ENSMUSG00000004994
E14	Mri1	-0.291351	0.0726211	0.36259	0.142002	-0.706016	-0.342044	0.364692	0.177549	0.364692	0.177549	0.938007	ENSMUSG00000004996
E14	Prkacb	0.242785	0.215446	-0.0273271	0.823434	1.81623	1.78889	-0.0274279	0.833795	-0.0274279	0.833795	0.999809	ENSMUSG00000005034
E14	Sgsh	-0.405333	-0.278978	0.120768	0.825081	0.603816	0.730171	0.126803	0.78198	0.120768	0.825081	0.999809	ENSMUSG00000005043
E14	Chd5	0.546946	0.592322	0.039891	0.943178	0.186645	0.232021	0.0512885	0.918514	0.039891	0.943178	0.999809	ENSMUSG00000005045
E14	Cstb	0.17172	0.126876	-0.044953	0.708028	-0.0631148	-0.107959	-0.0446685	0.745024	-0.0446685	0.745024	0.999809	ENSMUSG00000005054
E14	Sh2b2	0.0408214	0.378321	0.337054	0.125713	-0.142446	0.195053	0.337821	0.15557	0.337821	0.15557	0.918136	ENSMUSG00000005057
E14	Pex5	0.0683107	0.181492	0.113331	0.425447	1.65826	1.77144	0.113331	0.423062	0.113331	0.425447	0.999809	ENSMUSG00000005069
E14	Jkamp	0.209673	0.0717211	-0.138318	0.37628	-0.528903	-0.666855	-0.137842	0.445809	-0.137842	0.445809	0.999809	ENSMUSG00000005078
E14	Cd44	-0.484998	-0.727831	-0.247946	0.721891	2.42769	2.18486	-0.246303	0.688022	-0.247946	0.721891	0.999809	ENSMUSG00000005087
E14	Slc1a2	-0.24624	0.0160553	0.261917	0.27757	1.62266	1.88496	0.262584	0.157789	0.261917	0.27757	0.984835	ENSMUSG00000005089
E14	Eif2ak4	-0.0987047	-0.0622905	0.0364368	0.854663	0.840666	0.87708	0.0364368	0.852204	0.0364368	0.854663	0.999809	ENSMUSG00000005102
E14	Wdr1	-0.0137544	0.114174	0.127926	0.278595	0.584646	0.712574	0.127953	0.319988	0.127953	0.319988	0.992451	ENSMUSG00000005103
E14	Wisp1	-0.306272	-0.178285	0.121394	0.859565	0.198831	0.326819	0.129339	0.849144	0.121394	0.859565	0.999809	ENSMUSG00000005124
E14	Ndrg1	0.977376	1.10903	0.131962	0.78168	2.00722	2.13888	0.131856	0.35936	0.131962	0.78168	0.999809	ENSMUSG00000005125
E14	Man2b1	-0.39969	-0.376315	0.0231841	0.93387	0.754612	0.777987	0.0231841	0.935791	0.0231841	0.935791	0.999809	ENSMUSG00000005142
E14	Klf5	0.0517695	-0.864481	-0.938291	0.218306	1.06048	0.144233	-0.923617	0.186669	-0.938291	0.218306	0.959108	ENSMUSG00000005148
E14	Wdr83	0.164203	0.1219	-0.0424484	0.80231	-0.590751	-0.633054	-0.042003	0.82706	-0.042003	0.82706	0.999809	ENSMUSG00000005150
E14	Prdx2	0.176484	0.00616829	-0.170387	0.0498659	2.49297	2.32265	-0.170206	0.106842	-0.170206	0.106842	0.847218	ENSMUSG00000005161
E14	Polr2a	-0.22975	-0.109727	0.119573	0.468834	-0.0145768	0.105446	0.119965	0.500687	0.119965	0.500687	0.999809	ENSMUSG00000005198
E14	Senp3	0.0390229	-0.0363845	-0.0756695	0.568808	-0.961453	-1.03686	-0.0753419	0.633774	-0.0753419	0.633774	0.999809	ENSMUSG00000005204
E14	Plekha8	-0.032067	-0.196992	-0.165505	0.491072	-1.13975	-1.30468	-0.164868	0.563758	-0.164868	0.563758	0.999809	ENSMUSG00000005225
E14	Spc25	-0.293646	-0.555553	-0.261957	0.0577563	0.796501	0.534593	-0.261853	0.112142	-0.261853	0.112142	0.85972	ENSMUSG00000005233
E14	Ufd1l	-0.0678744	-0.244561	-0.176521	0.129227	1.93583	1.75914	-0.176615	0.139677	-0.176615	0.139677	0.90177	ENSMUSG00000005262
E14	Zfp287	0.304104	0.0914972	-0.213217	0.347786	0.631795	0.419188	-0.212054	0.350415	-0.212054	0.350415	0.999809	ENSMUSG00000005267
E14	Letm1	-0.147165	0.107445	0.25443	0.120861	-0.468269	-0.213659	0.254877	0.17895	0.254877	0.17895	0.938007	ENSMUSG00000005299
E14	Ubqln1	-0.0336548	0.0346714	0.068273	0.550603	1.02521	1.09354	0.068273	0.6023	0.068273	0.6023	0.999809	ENSMUSG00000005312
E14	Cadm3	0.206017	0.256878	0.0507185	0.712697	-0.174613	-0.123752	0.0510778	0.749313	0.0510778	0.749313	0.999809	ENSMUSG00000005338
E14	Txn2	0.106171	0.11323	0.00698117	0.935827	0.547656	0.554715	0.00698117	0.951179	0.00698117	0.951179	0.999809	ENSMUSG00000005354
E14	Slc1a3	-0.0109377	0.00200734	0.0128531	0.928565	0.778051	0.790996	0.0131744	0.930922	0.0131744	0.930922	0.999809	ENSMUSG00000005360
E14	Crbn	0.0921508	-0.0990519	-0.19143	0.219145	0.505611	0.314408	-0.191096	0.251759	-0.191096	0.251759	0.981234	ENSMUSG00000005362
E14	Msh6	-0.460688	-0.439395	0.0211086	0.896268	-0.387132	-0.365839	0.021315	0.911014	0.021315	0.911014	0.999809	ENSMUSG00000005370
E14	Fbxo11	0.183886	-0.0104849	-0.194671	0.183316	-1.26621	-1.46058	-0.194146	0.276123	-0.194146	0.276123	0.984835	ENSMUSG00000005371
E14	Tbl2	-0.500773	0.0114483	0.512296	0.0170145	0.847173	1.35939	0.512396	0.0153558	0.512296	0.0170145	0.468915	ENSMUSG00000005374
E14	Wbscr22	0.107452	-0.0773511	-0.184929	0.126172	0.553706	0.368903	-0.184778	0.167638	-0.184778	0.167638	0.931932	ENSMUSG00000005378
E14	Nid1	-0.575286	-0.40304	0.171553	0.504601	-0.568442	-0.396196	0.17221	0.554813	0.17221	0.554813	0.999809	ENSMUSG00000005397
E14	Mcm5	-0.616354	-0.461478	0.155115	0.174947	1.09625	1.25113	0.154851	0.236053	0.154851	0.236053	0.969784	ENSMUSG00000005410
E14	Hmox1	0.00952668	-0.154822	-0.165238	0.478055	0.143798	-0.0205505	-0.164165	0.501954	-0.164165	0.501954	0.999809	ENSMUSG00000005413
E14	Mprip	0.0774922	0.246407	0.168921	0.128015	-0.972925	-0.80401	0.168948	0.212793	0.168948	0.212793	0.957154	ENSMUSG00000005417
E14	Cic	-0.0248507	0.27619	0.300636	0.0476233	-1.8593	-1.55826	0.301533	0.12095	0.301533	0.12095	0.871687	ENSMUSG00000005442
E14	Pafah1b3	0.113735	0.203155	0.0893791	0.343932	0.402165	0.491585	0.0893791	0.434165	0.0893791	0.434165	0.999809	ENSMUSG00000005447
E14	Prkaca	-0.0414644	0.0565602	0.0981822	0.359632	0.435034	0.533059	0.0979481	0.432282	0.0979481	0.432282	0.999809	ENSMUSG00000005469
E14	Asf1b	-0.530682	-0.366258	0.164119	0.344843	-0.484535	-0.320111	0.164555	0.402639	0.164555	0.402639	0.999809	ENSMUSG00000005470
E14	Ddx39	-0.318842	-0.272483	0.0465806	0.675687	1.64285	1.68921	0.0463159	0.714463	0.0463159	0.714463	0.999809	ENSMUSG00000005481
E14	Dnajb1	-0.0272757	0.0348641	0.0621146	0.639301	0.899312	0.961452	0.0621677	0.651134	0.0621677	0.651134	0.999809	ENSMUSG00000005483
E14	Usp40	-0.0971391	-0.102838	-0.00682695	0.983107	-0.698394	-0.704093	-0.00558569	0.984005	-0.00558569	0.984005	0.999809	ENSMUSG00000005501
E14	Kbtbd4	-0.0633305	0.0313433	0.0943656	0.552384	0.438155	0.532828	0.0949626	0.566909	0.0949626	0.566909	0.999809	ENSMUSG00000005505
E14	Celf1	-0.163908	-0.1315	0.0325964	0.73907	2.8891	2.92151	0.0323732	0.768445	0.0323732	0.768445	0.999809	ENSMUSG00000005506
E14	Ndufs3	0.0541199	0.00382109	-0.0504553	0.664343	-0.37479	-0.425089	-0.0501703	0.71199	-0.0501703	0.71199	0.999809	ENSMUSG00000005510
E14	Por	-0.0980405	-0.044493	0.0535353	0.706318	-0.255407	-0.20186	0.0535353	0.739362	0.0535353	0.739362	0.999809	ENSMUSG00000005514
E14	Igf1r	-0.183504	-0.234297	-0.0517877	0.813614	-0.775332	-0.826125	-0.0509378	0.836174	-0.0509378	0.836174	0.999809	ENSMUSG00000005533
E14	Insr	-0.154197	-0.0115591	0.141438	0.561158	-1.57294	-1.4303	0.142867	0.645286	0.142867	0.645286	0.999809	ENSMUSG00000005534
E14	Trim28	-0.271724	-0.113392	0.158377	0.15437	-0.470278	-0.311946	0.158344	0.213518	0.158344	0.213518	0.957154	ENSMUSG00000005566
E14	Ube2m	0.0603061	0.240604	0.180381	0.0959029	0.2993	0.479598	0.180459	0.161639	0.180459	0.161639	0.92673	ENSMUSG00000005575
E14	Mef2c	0.577979	0.421362	-0.156268	0.273142	3.46404	3.30742	-0.156421	0.236851	-0.156268	0.273142	0.983587	ENSMUSG00000005583
E14	Ctr9	-0.0257108	-0.00985405	0.0152339	0.928654	-0.41217	-0.396314	0.0158987	0.937099	0.0158987	0.937099	0.999809	ENSMUSG00000005609
E14	Eif4g2	0.0409365	0.00870035	-0.0321165	0.750374	-1.76889	-1.80113	-0.0321165	0.795313	-0.0321165	0.795313	0.999809	ENSMUSG00000005610
E14	Pcyt1a	-0.0719869	0.0121244	0.0840817	0.5675	1.78711	1.87123	0.0842245	0.530906	0.0840817	0.5675	0.999809	ENSMUSG00000005615
E14	Zfp592	-0.0161424	0.17463	0.188981	0.555502	-1.49966	-1.30889	0.192841	0.639466	0.192841	0.639466	0.999809	ENSMUSG00000005621
E14	Psmd4	-0.00581921	-0.00852095	-0.00264324	0.984832	1.17573	1.17303	-0.00260296	0.981268	-0.00264324	0.984832	0.999809	ENSMUSG00000005625
E14	Snx6	0.0180673	-0.184849	-0.203085	0.104923	-0.481212	-0.684128	-0.202765	0.162459	-0.202765	0.162459	0.92689	ENSMUSG00000005656
E14	Mthfd2	-0.341831	-0.252649	0.0886344	0.642754	-0.40863	-0.319448	0.0891034	0.682492	0.0891034	0.682492	0.999809	ENSMUSG00000005667
E14	Kit	0.0805718	0.0887544	0.00799798	0.960939	0.257401	0.265583	0.00841803	0.962522	0.00841803	0.962522	0.999809	ENSMUSG00000005672
E14	Tomm40l	-0.115339	0.340328	0.455402	0.00451919	-1.64809	-1.19242	0.456301	0.0211389	0.456301	0.0211389	0.510051	ENSMUSG00000005674
E14	Pan2	-0.0734979	-0.0652974	0.00745059	0.965344	-1.08433	-1.07613	0.00841232	0.97427	0.00841232	0.97427	0.999809	ENSMUSG00000005682
E14	Cs	-0.105902	-0.134461	-0.0286542	0.786693	0.0138527	-0.0147063	-0.0286542	0.811631	-0.0286542	0.811631	0.999809	ENSMUSG00000005683
E14	Bcas2	0.023958	-0.186288	-0.210292	0.0961828	0.333943	0.123697	-0.210092	0.161232	-0.210092	0.161232	0.926517	ENSMUSG00000005687
E14	Ctcf	-0.0699595	-0.129461	-0.0596549	0.660499	-0.848625	-0.908127	-0.0593289	0.71124	-0.0593289	0.71124	0.999809	ENSMUSG00000005698
E14	Pard6a	0.133873	0.285068	0.151103	0.437543	0.107264	0.258459	0.151522	0.504555	0.151522	0.504555	0.999809	ENSMUSG00000005699
E14	Tfap4	-0.248075	-0.271427	-0.0241145	0.908396	-0.427132	-0.450483	-0.0231544	0.91637	-0.0231544	0.91637	0.999809	ENSMUSG00000005718
E14	Ranbp1	-0.291995	-0.30959	-0.0176502	0.867486	0.683925	0.66633	-0.0176502	0.881294	-0.0176502	0.881294	0.999809	ENSMUSG00000005732
E14	Rfx5	0.382093	0.550615	0.168458	0.513637	1.22572	1.39424	0.168926	0.517642	0.168926	0.517642	0.999809	ENSMUSG00000005774
E14	Psmb4	0.0458541	0.0979528	0.0519863	0.599624	-0.266924	-0.214826	0.0522516	0.683884	0.0522516	0.683884	0.999809	ENSMUSG00000005779
E14	Slc30a4	0.155001	0.407245	0.250772	0.406232	-1.63276	-1.38052	0.254845	0.515635	0.254845	0.515635	0.999809	ENSMUSG00000005802
E14	Sqrdl	-0.352449	-0.62855	-0.279493	0.486652	1.4641	1.188	-0.277038	0.412617	-0.279493	0.486652	0.999809	ENSMUSG00000005803
E14	Bloc1s6	0.0251177	0.306625	0.281334	0.0556302	0.00378355	0.285291	0.281826	0.0962138	0.281826	0.0962138	0.819668	ENSMUSG00000005804
E14	Metap1	-0.0932037	0.0688201	0.161912	0.238165	0.0133987	0.175422	0.162066	0.282192	0.162066	0.282192	0.985186	ENSMUSG00000005813
E14	Gpr108	-0.27223	-0.213145	0.0563974	0.867213	-1.70096	-1.64188	0.0600755	0.901029	0.0600755	0.901029	0.999809	ENSMUSG00000005823
E14	Rsl1d1	-0.0389545	-0.239276	-0.200442	0.102681	-0.159691	-0.360013	-0.20036	0.160431	-0.20036	0.160431	0.926517	ENSMUSG00000005846
E14	Apc	0.219607	0.294322	0.074402	0.623674	-0.460449	-0.385734	0.075177	0.671529	0.075177	0.671529	0.999809	ENSMUSG00000005871
E14	Reep5	0.292324	0.208851	-0.0836232	0.5834	-0.0766867	-0.160159	-0.0832548	0.630401	-0.0832548	0.630401	0.999809	ENSMUSG00000005873
E14	Ergic3	0.0661006	-0.182809	-0.24902	0.0309811	-0.646863	-0.895773	-0.248816	0.0706564	-0.248816	0.0706564	0.744402	ENSMUSG00000005881
E14	Uqcc1	-0.161286	-0.0256899	0.135699	0.25936	1.05836	1.19395	0.135699	0.277717	0.135699	0.277717	0.984835	ENSMUSG00000005882
E14	Ncoa2	-0.0749906	0.0267925	0.101532	0.575531	0.116248	0.218031	0.101962	0.605134	0.101962	0.605134	0.999809	ENSMUSG00000005886
E14	Nr2c2	0.0288385	0.157847	0.128928	0.322883	0.173782	0.30279	0.129178	0.379023	0.129178	0.379023	0.999809	ENSMUSG00000005893
E14	Nr2c1	0.0179867	-0.190232	-0.209247	0.463162	1.28536	1.07714	-0.207955	0.404805	-0.209247	0.463162	0.999809	ENSMUSG00000005897
E14	Smpd4	-0.19574	-0.184279	0.0115281	0.923571	1.69798	1.70945	0.0115281	0.931449	0.0115281	0.931449	0.999809	ENSMUSG00000005899
E14	Pex1	0.358759	0.213819	-0.146486	0.623867	0.130238	-0.0147023	-0.143975	0.644438	-0.143975	0.644438	0.999809	ENSMUSG00000005907
E14	Otx1	-0.306487	-0.223255	0.0831095	0.599488	-0.854746	-0.771514	0.0833063	0.660619	0.0833063	0.660619	0.999809	ENSMUSG00000005917
E14	Kctd20	-0.0435814	-0.00102996	0.0425046	0.688498	1.07639	1.11894	0.0425493	0.725134	0.0425493	0.725134	0.999809	ENSMUSG00000005936
E14	Ctns	-0.241618	-0.332256	-0.0916284	0.713427	0.308949	0.218311	-0.0904902	0.719816	-0.0904902	0.719816	0.999809	ENSMUSG00000005949
E14	Ephb3	-0.309739	-0.446567	-0.141503	0.75878	-1.03472	-1.17155	-0.138089	0.788973	-0.138089	0.788973	0.999809	ENSMUSG00000005958
E14	Tuft1	-0.070474	0.332885	0.401844	0.365183	1.18194	1.5853	0.40501	0.213448	0.401844	0.365183	0.999809	ENSMUSG00000005968
E14	Rcn1	-0.433897	-0.570017	-0.136154	0.332433	-0.626425	-0.762545	-0.136154	0.400236	-0.136154	0.400236	0.999809	ENSMUSG00000005973
E14	Trap1	-0.152795	-0.19357	-0.0411449	0.797337	-0.485849	-0.526624	-0.0407808	0.816021	-0.0407808	0.816021	0.999809	ENSMUSG00000005981
E14	Naa60	-0.0736292	0.253028	0.32673	0.00130284	-0.141414	0.185244	0.326648	0.00585164	0.326648	0.00585164	0.294936	ENSMUSG00000005982
E14	1700037C18Rik	0.760833	0.404146	-0.358184	0.320161	0.564333	0.207646	-0.355315	0.347866	-0.355315	0.347866	0.999809	ENSMUSG00000005983
E14	Ankrd13d	0.115926	0.230268	0.112395	0.719162	-0.56839	-0.454047	0.115581	0.741667	0.115581	0.741667	0.999809	ENSMUSG00000005986
E14	Tyrp1	0.523981	-0.181069	-0.712026	0.348561	3.24504	2.53999	-0.703589	0.190261	-0.712026	0.348561	0.999809	ENSMUSG00000005994
E14	Tpr	0.0354883	-0.2535	-0.289246	0.0563294	-1.15323	-1.44222	-0.288981	0.102508	-0.288981	0.102508	0.83963	ENSMUSG00000006005
E14	BC003331	0.23086	0.00120702	-0.229693	0.20569	1.50343	1.27377	-0.229419	0.183424	-0.229693	0.20569	0.951166	ENSMUSG00000006010
E14	Dhx34	-0.0046374	0.309305	0.312571	0.257951	-0.0680426	0.2459	0.314915	0.268467	0.314915	0.268467	0.983587	ENSMUSG00000006019
E14	Kptn	0.204519	0.342329	0.137147	0.537844	-0.818749	-0.680939	0.138959	0.59999	0.138959	0.59999	0.999809	ENSMUSG00000006021
E14	Napa	0.182259	0.370604	0.188511	0.122165	0.977711	1.16606	0.188511	0.143151	0.188511	0.143151	0.903414	ENSMUSG00000006024
E14	Sra1	0.1833	0.0652922	-0.118133	0.381848	-0.815387	-0.933395	-0.117801	0.46168	-0.117801	0.46168	0.999809	ENSMUSG00000006050
E14	Atp5g1	0.17366	0.0679361	-0.105752	0.305239	1.45993	1.35421	-0.105804	0.395049	-0.105804	0.395049	0.999809	ENSMUSG00000006057
E14	Snf8	0.255329	0.396422	0.141049	0.235206	-1.18029	-1.03919	0.141342	0.34069	0.141342	0.34069	0.999809	ENSMUSG00000006058
E14	Tbcb	0.165335	0.176916	0.0114921	0.911609	0.202541	0.214122	0.0117533	0.924072	0.0117533	0.924072	0.999809	ENSMUSG00000006095
E14	Inpp5k	0.289503	0.490704	0.20088	0.277666	0.483259	0.684459	0.201678	0.283487	0.201678	0.283487	0.985186	ENSMUSG00000006127
E14	Crkl	-0.0243134	-0.111035	-0.0867456	0.516117	-0.0577746	-0.144496	-0.0867781	0.556597	-0.0867781	0.556597	0.999809	ENSMUSG00000006134
E14	Clint1	-0.168016	-0.17522	-0.00705655	0.959709	0.654441	0.647238	-0.00705655	0.95984	-0.00705655	0.95984	0.999809	ENSMUSG00000006169
E14	Cdkal1	-0.00205953	-0.226365	-0.224609	0.249754	1.898	1.67369	-0.224127	0.165309	-0.224609	0.249754	0.980691	ENSMUSG00000006191
E14	Htra1	0.317914	0.362279	0.0435238	0.85825	-0.326895	-0.282531	0.0457596	0.868461	0.0457596	0.868461	0.999809	ENSMUSG00000006205
E14	Zbtb17	0.0568937	0.296279	0.239042	0.28785	-2.31488	-2.0755	0.240771	0.427489	0.240771	0.427489	0.999809	ENSMUSG00000006215
E14	Fblim1	-0.0555858	0.10299	0.156794	0.653872	0.56077	0.719346	0.159518	0.594968	0.156794	0.653872	0.999809	ENSMUSG00000006219
E14	Mob1b	-0.113199	-0.202225	-0.0889909	0.521821	1.31435	1.22533	-0.0889909	0.520943	-0.0889909	0.521821	0.999809	ENSMUSG00000006262
E14	Atp6v1b2	0.104947	0.0893397	-0.015769	0.899142	-0.140931	-0.156539	-0.0154874	0.908608	-0.0154874	0.908608	0.999809	ENSMUSG00000006273
E14	Eps15l1	-0.0303627	0.063956	0.0942269	0.513015	0.951671	1.04599	0.0945564	0.532453	0.0945564	0.532453	0.999809	ENSMUSG00000006276
E14	Ttc5	0.115512	0.176175	0.060407	0.662527	-1.17205	-1.11139	0.0607731	0.727725	0.0607731	0.727725	0.999809	ENSMUSG00000006288
E14	Osgep	-0.087507	0.067366	0.154851	0.234095	0.892602	1.04747	0.154851	0.270107	0.154851	0.270107	0.983587	ENSMUSG00000006289
E14	Aamp	0.0137133	0.147792	0.134101	0.224763	0.0156635	0.149743	0.134101	0.329807	0.134101	0.329807	0.996878	ENSMUSG00000006299
E14	Tmbim1	-0.237923	-0.483064	-0.251433	0.6111	-0.113373	-0.358513	-0.246071	0.630917	-0.246071	0.630917	0.999809	ENSMUSG00000006301
E14	Arpc2	0.0475541	0.0435834	-0.00390635	0.978512	0.676023	0.672052	-0.00390635	0.974725	-0.00390635	0.978512	0.999809	ENSMUSG00000006304
E14	Kmt2b	-0.0800367	0.0699357	0.149219	0.562516	-1.62003	-1.47006	0.15114	0.647532	0.15114	0.647532	0.999809	ENSMUSG00000006307
E14	Tmem147	0.0539356	-0.115358	-0.169221	0.143194	0.558187	0.388894	-0.169267	0.213149	-0.169267	0.213149	0.957154	ENSMUSG00000006315
E14	Rps9	0.178896	0.04454	-0.134264	0.118864	0.461444	0.327087	-0.134239	0.2019	-0.134239	0.2019	0.946367	ENSMUSG00000006333
E14	Tfpt	0.055065	0.323595	0.268373	0.0435797	-0.368928	-0.100398	0.268838	0.0706199	0.268838	0.0706199	0.744402	ENSMUSG00000006335
E14	Ggt5	-0.568034	-0.461892	0.0963281	0.936592	1.31241	1.41856	0.104829	0.859073	0.0963281	0.936592	0.999809	ENSMUSG00000006344
E14	Crip2	0.211255	0.233972	0.022674	0.810579	1.43973	1.46245	0.022674	0.840261	0.022674	0.840261	0.999809	ENSMUSG00000006356
E14	Crip1	0.121389	-0.604549	-0.72574	0.151026	1.82082	1.09488	-0.726195	0.234281	-0.726195	0.234281	0.969784	ENSMUSG00000006360
E14	Cbfa2t3	0.479762	0.562124	0.0811847	0.7425	-0.268412	-0.18605	0.0835638	0.75781	0.0835638	0.75781	0.999809	ENSMUSG00000006362
E14	Fbln1	-0.806552	-0.684626	0.121871	0.439449	0.475419	0.597345	0.121871	0.449565	0.121871	0.449565	0.999809	ENSMUSG00000006369
E14	Pgrmc1	-0.0430662	0.06311	0.106272	0.311493	-0.376521	-0.270345	0.106093	0.407152	0.106093	0.407152	0.999809	ENSMUSG00000006373
E14	Gcat	-0.457089	-0.329759	0.127134	0.496705	0.546218	0.673548	0.127134	0.485433	0.127134	0.496705	0.999809	ENSMUSG00000006378
E14	Tek	-0.447959	-0.32059	0.124105	0.758377	-0.0753575	0.0520116	0.127441	0.755201	0.124105	0.758377	0.999809	ENSMUSG00000006386
E14	Elovl1	-0.313002	-0.569181	-0.25688	0.22912	0.811113	0.554934	-0.256581	0.208806	-0.25688	0.22912	0.964907	ENSMUSG00000006390
E14	Med8	-0.174865	-0.0991379	0.0756392	0.501286	0.206673	0.2824	0.0756392	0.561423	0.0756392	0.561423	0.999809	ENSMUSG00000006392
E14	Hyi	0.347059	0.598719	0.249626	0.466047	-0.105657	0.146002	0.254377	0.482807	0.254377	0.482807	0.999809	ENSMUSG00000006395
E14	Cdc20	-0.514579	-0.362818	0.151736	0.187399	-0.528168	-0.376407	0.151736	0.264023	0.151736	0.264023	0.981234	ENSMUSG00000006398
E14	Adamts4	-0.0874621	-0.0671669	0.0152218	0.982883	0.196531	0.216826	0.0216326	0.967255	0.0152218	0.982883	0.999809	ENSMUSG00000006403
E14	Pfdn2	0.0440845	-0.0298176	-0.0738071	0.531435	1.13542	1.06152	-0.0738667	0.567891	-0.0738667	0.567891	0.999809	ENSMUSG00000006412
E14	Rnf114	0.0461929	0.225577	0.179566	0.114218	0.357292	0.536676	0.179377	0.186309	0.179377	0.186309	0.941816	ENSMUSG00000006418
E14	C330007P06Rik	-0.0401335	-0.0319899	0.0081228	0.952539	1.48214	1.49028	0.00814443	0.950096	0.0081228	0.952539	0.999809	ENSMUSG00000006423
E14	Srm	-0.0571153	-0.0698684	-0.0128523	0.925124	-0.806235	-0.818988	-0.0128523	0.932314	-0.0128523	0.932314	0.999809	ENSMUSG00000006442
E14	Rbm14	-0.391095	-0.163995	0.227079	0.155403	1.05233	1.27943	0.227079	0.173919	0.227079	0.173919	0.938007	ENSMUSG00000006456
E14	Zdhhc24	0.198128	0.17041	-0.028227	0.906248	0.271363	0.243645	-0.0271413	0.91318	-0.0271413	0.91318	0.999809	ENSMUSG00000006463
E14	Bbs1	0.0506446	0.051269	-0.000760138	0.994911	-0.679	-0.678376	0.00156028	0.995379	0.00156028	0.995379	0.999809	ENSMUSG00000006464
E14	Ndor1	-0.0386507	0.433314	0.471916	0.0223887	0.438719	0.910684	0.472628	0.0202175	0.471916	0.0223887	0.527495	ENSMUSG00000006471
E14	Nsmf	0.427829	0.385113	-0.0429883	0.755838	-1.42064	-1.46336	-0.042624	0.799592	-0.042624	0.799592	0.999809	ENSMUSG00000006476
E14	Pdk1	-0.22268	-0.0740439	0.148014	0.537176	-0.987976	-0.83934	0.14916	0.608698	0.14916	0.608698	0.999809	ENSMUSG00000006494
E14	Ptbp1	-0.305769	-0.225986	0.079857	0.436394	1.07395	1.15373	0.079778	0.545658	0.079778	0.545658	0.999809	ENSMUSG00000006498
E14	Mvd	0.127416	0.252223	0.124582	0.466959	-0.0325569	0.0922502	0.124999	0.535227	0.124999	0.535227	0.999809	ENSMUSG00000006517
E14	Cyba	-0.271641	-0.0279161	0.243457	0.163401	0.277813	0.521537	0.244039	0.176076	0.244039	0.176076	0.938007	ENSMUSG00000006519
E14	Tmem110	0.217549	0.226357	0.00672772	0.976346	-0.589327	-0.580519	0.0105716	0.975635	0.00672772	0.976346	0.999809	ENSMUSG00000006526
E14	Sfmbt1	-0.157877	-0.0438122	0.113314	0.57781	-0.0206506	0.0934144	0.114092	0.594217	0.114092	0.594217	0.999809	ENSMUSG00000006527
E14	Rundc3a	0.58397	0.686311	0.102279	0.433935	-0.873293	-0.770952	0.102565	0.536225	0.102565	0.536225	0.999809	ENSMUSG00000006575
E14	Slc4a3	0.205152	-0.0773774	-0.284795	0.439973	-1.87264	-2.15517	-0.282091	0.5367	-0.282091	0.5367	0.999809	ENSMUSG00000006576
E14	Cdt1	-0.633372	-0.407178	0.226201	0.20155	-0.489764	-0.26357	0.226244	0.268835	0.226244	0.268835	0.983587	ENSMUSG00000006585
E14	Runx1t1	0.712198	0.609302	-0.102993	0.568335	1.26397	1.16107	-0.10258	0.552461	-0.102993	0.568335	0.999809	ENSMUSG00000006586
E14	Aprt	0.0386408	0.022919	-0.0157332	0.87747	1.65026	1.63454	-0.0157332	0.886965	-0.0157332	0.886965	0.999809	ENSMUSG00000006589
E14	Gtf2h1	0.218898	-0.0927701	-0.311922	0.111457	-0.702117	-1.01378	-0.311295	0.183198	-0.311295	0.183198	0.940731	ENSMUSG00000006599
E14	Hfe	0.258011	-0.125584	-0.393526	0.529206	0.0640325	-0.319563	-0.381918	0.561209	-0.381918	0.561209	0.999809	ENSMUSG00000006611
E14	Slc5a6	-0.0746173	-0.386114	-0.31551	0.407386	-0.52864	-0.840136	-0.31247	0.451103	-0.31247	0.451103	0.999809	ENSMUSG00000006641
E14	Aplp1	0.427974	0.547768	0.119685	0.355899	-2.03218	-1.91239	0.120161	0.482355	0.120161	0.482355	0.999809	ENSMUSG00000006651
E14	Qrich1	-0.0252734	-0.0950136	-0.0696872	0.539716	1.30617	1.23643	-0.0696872	0.578303	-0.0696872	0.578303	0.999809	ENSMUSG00000006673
E14	P4htm	-0.0811163	0.270487	0.349585	0.380067	-1.06463	-0.713022	0.354909	0.470058	0.354909	0.470058	0.999809	ENSMUSG00000006675
E14	Usp19	-0.112277	0.146861	0.259135	0.0428198	1.2532	1.51233	0.259135	0.0451331	0.259135	0.0451331	0.663794	ENSMUSG00000006676
E14	Pola1	-0.458377	-0.564879	-0.107509	0.654606	-0.522809	-0.629311	-0.106918	0.686156	-0.106918	0.686156	0.999809	ENSMUSG00000006678
E14	Cdc42	0.146953	-0.100742	-0.247721	0.00906552	1.13844	0.890741	-0.247732	0.0292634	-0.247732	0.0292634	0.576676	ENSMUSG00000006699
E14	Pknox1	-0.123918	0.00185922	0.125571	0.457428	0.611481	0.737258	0.125944	0.465075	0.125944	0.465075	0.999809	ENSMUSG00000006705
E14	Gmnn	-0.454281	-0.43677	0.0176496	0.866365	1.26967	1.28718	0.0175391	0.883144	0.0175391	0.883144	0.999809	ENSMUSG00000006715
E14	Acot13	0.215612	-0.000868347	-0.216491	0.108093	0.028681	-0.187799	-0.216285	0.149715	-0.216285	0.149715	0.91108	ENSMUSG00000006717
E14	Zfp184	0.23154	-0.109839	-0.341701	0.0635787	0.534306	0.192926	-0.341267	0.0695313	-0.341267	0.0695313	0.73937	ENSMUSG00000006720
E14	Cdk4	-0.0299775	-0.0204186	0.0096392	0.907846	-0.331313	-0.321755	0.0096392	0.934457	0.0096392	0.934457	0.999809	ENSMUSG00000006728
E14	B4galnt1	0.561566	0.224675	-0.338653	0.382264	-1.90902	-2.24591	-0.334768	0.493279	-0.334768	0.493279	0.999809	ENSMUSG00000006731
E14	Mettl1	-0.299716	-0.246868	0.0527893	0.768763	0.693973	0.746821	0.0527893	0.76574	0.0527893	0.768763	0.999809	ENSMUSG00000006732
E14	Tspan31	-0.235981	-0.196548	0.0391661	0.775602	-1.33319	-1.29376	0.0393098	0.822662	0.0393098	0.822662	0.999809	ENSMUSG00000006736
E14	Kif5b	0.00439101	-0.0529293	-0.0574257	0.685729	-0.384427	-0.441748	-0.0570599	0.729927	-0.0570599	0.729927	0.999809	ENSMUSG00000006740
E14	Saal1	-0.174781	-0.138923	0.0354904	0.864826	0.542628	0.578485	0.035934	0.858802	0.0354904	0.864826	0.999809	ENSMUSG00000006763
E14	Cnp	0.0250174	-0.0523297	-0.0788006	0.776547	-0.254657	-0.332004	-0.077034	0.797723	-0.077034	0.797723	0.999809	ENSMUSG00000006782
E14	Sulf2	-0.704542	-0.705915	-0.00224077	0.995288	-0.330022	-0.331396	-0.00168058	0.99269	-0.00224077	0.995288	0.999809	ENSMUSG00000006800
E14	Sod2	0.108772	0.103958	-0.00476866	0.970203	1.35891	1.3541	-0.00476866	0.970191	-0.00476866	0.970203	0.999809	ENSMUSG00000006818
E14	Tmco6	-0.0642132	0.381672	0.444197	0.174998	-1.16582	-0.719937	0.448091	0.257341	0.448091	0.257341	0.981234	ENSMUSG00000006850
E14	Stambp	0.425493	0.152649	-0.273062	0.123522	1.11858	0.84574	-0.272675	0.106261	-0.273062	0.123522	0.878224	ENSMUSG00000006906
E14	Ezh1	0.368543	0.126933	-0.243898	0.438847	0.351545	0.109934	-0.240735	0.455438	-0.240735	0.455438	0.999809	ENSMUSG00000006920
E14	Hap1	-0.581366	-0.166094	0.415221	0.0121231	-0.43113	-0.0158583	0.415519	0.0231051	0.415519	0.0231051	0.534346	ENSMUSG00000006930
E14	P3h4	-0.215341	-0.426878	-0.213442	0.536719	-2.01234	-2.22388	-0.212421	0.611104	-0.212421	0.611104	0.999809	ENSMUSG00000006931
E14	Ctnnb1	-0.0946149	0.0231196	0.117842	0.240491	1.9825	2.10023	0.11769	0.349774	0.11769	0.349774	0.999809	ENSMUSG00000006932
E14	Eif1b	0.0581838	-0.116266	-0.174565	0.0827586	-0.0823212	-0.256771	-0.17453	0.152053	-0.17453	0.152053	0.911134	ENSMUSG00000006941
E14	Psmd2	-0.137412	0.1349	0.272229	0.00768008	-0.262868	0.00944343	0.272322	0.0244586	0.272322	0.0244586	0.551396	ENSMUSG00000006998
E14	Syngr3	0.385231	0.298848	-0.0869859	0.683952	-0.455976	-0.54236	-0.085648	0.722358	-0.085648	0.722358	0.999809	ENSMUSG00000007021
E14	Vars	-0.337891	-0.298373	0.039167	0.794326	-1.0458	-1.00629	0.039551	0.824489	0.039551	0.824489	0.999809	ENSMUSG00000007029
E14	Msh5	0.227333	0.464683	0.234169	0.66301	1.01502	1.25237	0.239917	0.547607	0.234169	0.66301	0.999809	ENSMUSG00000007035
E14	Abhd16a	-0.0207794	0.497369	0.517544	0.016339	-1.57373	-1.05558	0.519548	0.057306	0.519548	0.057306	0.712088	ENSMUSG00000007036
E14	Neu1	0.288851	0.272403	-0.0180498	0.971876	-1.30528	-1.32173	-0.0143228	0.974253	-0.0143228	0.974253	0.999809	ENSMUSG00000007038
E14	Ddah2	0.141235	0.239864	0.0985098	0.328065	-0.676783	-0.578153	0.0987797	0.45159	0.0987797	0.45159	0.999809	ENSMUSG00000007039
E14	Clic1	-0.0611884	-0.183702	-0.122525	0.266975	0.0925378	-0.0299754	-0.122525	0.334016	-0.122525	0.334016	0.999809	ENSMUSG00000007041
E14	Lsm2	-0.436102	-0.0957119	0.34039	0.00212655	1.16345	1.50384	0.340452	0.00993784	0.340452	0.00993784	0.358598	ENSMUSG00000007050
E14	Pole	-0.787778	-0.558982	0.228456	0.217906	0.347987	0.576783	0.228801	0.22665	0.228801	0.22665	0.964491	ENSMUSG00000007080
E14	Atp1a2	-0.0428044	0.0286368	0.0712416	0.693166	0.238958	0.310399	0.0716645	0.707049	0.0716645	0.707049	0.999809	ENSMUSG00000007097
E14	Casq1	-0.0686654	-0.352872	-0.289292	0.600471	-1.36312	-1.64733	-0.28518	0.659053	-0.28518	0.659053	0.999809	ENSMUSG00000007122
E14	Stx1a	0.277938	0.640287	0.361975	0.083341	0.35066	0.713009	0.362927	0.0773806	0.361975	0.083341	0.78121	ENSMUSG00000007207
E14	Zfp775	0.239628	0.179294	-0.0617492	0.823921	-0.775761	-0.836096	-0.0593127	0.84821	-0.0593127	0.84821	0.999809	ENSMUSG00000007216
E14	Mrpl49	0.0186412	-0.0701067	-0.0886559	0.486563	0.292743	0.203995	-0.0886559	0.53698	-0.0886559	0.53698	0.999809	ENSMUSG00000007338
E14	Mark3	0.0114262	0.00289604	-0.0086639	0.953968	-0.471229	-0.479759	-0.00834301	0.956203	-0.00834301	0.956203	0.999809	ENSMUSG00000007411
E14	Gatad1	-0.080926	-0.0297287	0.051226	0.702376	-1.17606	-1.12486	0.051226	0.770706	0.051226	0.770706	0.999809	ENSMUSG00000007415
E14	Pcdha11	0.174658	0.606552	0.425417	0.542239	0.711691	1.14359	0.437714	0.42944	0.425417	0.542239	0.999809	ENSMUSG00000007440
E14	M6pr	-0.196123	-0.335313	-0.139458	0.358799	0.139228	3.73808e-05	-0.139112	0.389684	-0.139112	0.389684	0.999809	ENSMUSG00000007458
E14	Lrrc8a	-0.128591	0.106859	0.235091	0.219547	-0.0420954	0.193354	0.235968	0.246035	0.235968	0.246035	0.978339	ENSMUSG00000007476
E14	Ppp2r1a	0.0112201	0.055672	0.0443779	0.706392	0.62391	0.668362	0.0443779	0.755043	0.0443779	0.755043	0.999809	ENSMUSG00000007564
E14	Fance	-0.059053	-0.151156	-0.0928464	0.705736	-1.32267	-1.41477	-0.0921971	0.750076	-0.0921971	0.750076	0.999809	ENSMUSG00000007570
E14	Tinf2	-0.35446	-0.2845	0.0692355	0.750852	-1.90773	-1.83777	0.0698826	0.809119	0.0698826	0.809119	0.999809	ENSMUSG00000007589
E14	Dus3l	0.0292926	0.129659	0.0997664	0.650846	-0.818754	-0.718387	0.100906	0.700215	0.100906	0.700215	0.999809	ENSMUSG00000007603
E14	Gtpbp3	-0.118185	-0.129054	-0.0109494	0.956657	1.23886	1.22799	-0.0109494	0.956338	-0.0109494	0.956657	0.999809	ENSMUSG00000007610
E14	Tgfbr1	-0.232547	-0.441926	-0.209272	0.118195	0.766151	0.556772	-0.209357	0.157262	-0.209357	0.157262	0.91954	ENSMUSG00000007613
E14	Homer1	0.18368	0.137713	-0.0457727	0.760069	1.65052	1.60455	-0.0458359	0.774336	-0.0458359	0.774336	0.999809	ENSMUSG00000007617
E14	Rad51c	-0.253696	-0.51753	-0.263839	0.163248	1.10638	0.842549	-0.263958	0.153454	-0.263839	0.163248	0.92689	ENSMUSG00000007646
E14	Gabrb2	0.78894	1.08192	0.291388	0.479615	0.800664	1.09365	0.297055	0.405412	0.291388	0.479615	0.999809	ENSMUSG00000007653
E14	Cav1	0.0528527	-0.208281	-0.260961	0.0286116	1.84269	1.58156	-0.261248	0.031573	-0.261248	0.031573	0.583557	ENSMUSG00000007655
E14	Arpp19	-0.18882	0.0503511	0.239167	0.00856737	2.48677	2.72594	0.239063	0.0278563	0.239063	0.0278563	0.569588	ENSMUSG00000007656
E14	Bcl2l1	0.162096	0.299272	0.137275	0.217623	0.400481	0.537657	0.137146	0.283216	0.137146	0.283216	0.985186	ENSMUSG00000007659
E14	Khsrp	-0.322747	-0.0221469	0.300715	0.0303701	0.513148	0.813748	0.300732	0.0496843	0.300732	0.0496843	0.685334	ENSMUSG00000007670
E14	Ccdc124	0.0228438	0.249516	0.226722	0.0564503	-0.216315	0.0103575	0.226858	0.0986868	0.226858	0.0986868	0.824632	ENSMUSG00000007721
E14	Cct4	-0.0511087	0.0406202	0.0917048	0.355661	1.28093	1.37266	0.0917971	0.460015	0.0917971	0.460015	0.999809	ENSMUSG00000007739
E14	0610009B22Rik	0.206403	0.185231	-0.0211609	0.870424	0.665512	0.64434	-0.0211503	0.880338	-0.0211503	0.880338	0.999809	ENSMUSG00000007777
E14	Cpt1c	0.284506	0.147219	-0.1387	0.627863	-1.27707	-1.41436	-0.136535	0.688003	-0.136535	0.688003	0.999809	ENSMUSG00000007783
E14	Zfp655	0.12028	0.256315	0.135807	0.420338	0.406639	0.542674	0.136089	0.455445	0.136089	0.455445	0.999809	ENSMUSG00000007812
E14	Rhoa	-0.157029	-0.114459	0.0425496	0.676537	0.118542	0.161112	0.0425496	0.739226	0.0425496	0.739226	0.999809	ENSMUSG00000007815
E14	Zmiz1	-0.113834	0.125892	0.239773	0.0856742	-0.430668	-0.190943	0.240007	0.163235	0.240007	0.163235	0.92689	ENSMUSG00000007817
E14	Ankrd26	-0.0218455	-0.112341	-0.0925913	0.813746	-1.34841	-1.4389	-0.0892038	0.842412	-0.0892038	0.842412	0.999809	ENSMUSG00000007827
E14	Aldh16a1	-0.0667855	0.174907	0.241282	0.155105	0.503355	0.745047	0.241975	0.125384	0.241282	0.155105	0.918136	ENSMUSG00000007833
E14	Hnrnpa0	-0.093282	0.301274	0.394631	0.000501754	0.274524	0.66908	0.394567	0.00533494	0.394567	0.00533494	0.280054	ENSMUSG00000007836
E14	Prrg2	-0.134575	-0.0492318	0.0847201	0.727368	0.162182	0.247525	0.0859346	0.740627	0.0859346	0.740627	0.999809	ENSMUSG00000007837
E14	Hnrnph1	-0.104533	-0.215307	-0.110697	0.248617	1.58714	1.47636	-0.110697	0.336024	-0.110697	0.336024	0.999809	ENSMUSG00000007850
E14	Ift43	0.0203543	0.12013	0.0996632	0.440141	-0.598916	-0.49914	0.0999932	0.512066	0.0999932	0.512066	0.999809	ENSMUSG00000007867
E14	Id3	0.140144	0.240117	0.100139	0.446103	0.597968	0.697941	0.0999992	0.502487	0.0999992	0.502487	0.999809	ENSMUSG00000007872
E14	Arid1a	-0.209326	0.0102691	0.219598	0.118755	0.336857	0.556452	0.21956	0.153297	0.21956	0.153297	0.914605	ENSMUSG00000007880
E14	Ctsd	-0.0542829	-0.168708	-0.114311	0.381536	0.199766	0.0853408	-0.114359	0.4513	-0.114359	0.4513	0.999809	ENSMUSG00000007891
E14	Rplp1	0.14142	-0.0735769	-0.215098	0.015642	-2.88215	-3.09715	-0.214956	0.048545	-0.214956	0.048545	0.682242	ENSMUSG00000007892
E14	Hmgcll1	0.233269	-0.0766034	-0.310477	0.198544	1.69454	1.38467	-0.309859	0.13005	-0.310477	0.198544	0.944301	ENSMUSG00000007908
E14	Ttc9b	0.548077	0.758266	0.210109	0.27468	0.520085	0.730274	0.210828	0.277157	0.210828	0.277157	0.984835	ENSMUSG00000007944
E14	Abhd8	0.100311	0.230517	0.129973	0.509617	-3.1245	-2.99429	0.1312	0.635464	0.1312	0.635464	0.999809	ENSMUSG00000007950
E14	Ift22	-0.026943	0.124109	0.151109	0.215381	-0.341999	-0.190947	0.151266	0.290186	0.151266	0.290186	0.985186	ENSMUSG00000007987
E14	Fzd3	-0.308137	-0.321635	-0.0138419	0.942426	-1.48074	-1.49424	-0.0136832	0.947322	-0.0136832	0.947322	0.999809	ENSMUSG00000007989
E14	Mid1ip1	-0.128703	0.125915	0.254475	0.0441015	0.369641	0.624259	0.254781	0.0554174	0.254781	0.0554174	0.704651	ENSMUSG00000008035
E14	Ap2s1	0.138784	0.312221	0.173467	0.0892707	0.305435	0.478872	0.173369	0.185669	0.173369	0.185669	0.941427	ENSMUSG00000008036
E14	Fgfrl1	-0.400347	-0.259045	0.140044	0.602365	-1.8235	-1.6822	0.140859	0.687077	0.140859	0.687077	0.999809	ENSMUSG00000008090
E14	4930432K21Rik	0.286503	0.0641141	-0.231447	0.681001	0.381254	0.158865	-0.219529	0.701357	-0.219529	0.701357	0.999809	ENSMUSG00000008129
E14	Fhl2	0.695081	0.343713	-0.355799	0.440598	0.356588	0.00522031	-0.348147	0.471082	-0.348147	0.471082	0.999809	ENSMUSG00000008136
E14	Emc10	-0.13817	-0.0540985	0.0842233	0.473349	0.0735175	0.157588	0.0842036	0.551866	0.0842036	0.551866	0.999809	ENSMUSG00000008140
E14	Clstn3	-0.0190192	0.13198	0.150116	0.551614	0.0312222	0.182221	0.151766	0.564215	0.151766	0.564215	0.999809	ENSMUSG00000008153
E14	Fbxw9	0.416822	0.382445	-0.0353926	0.891585	-1.36189	-1.39627	-0.0331752	0.909994	-0.0331752	0.909994	0.999809	ENSMUSG00000008167
E14	Fnbp4	-0.116423	-0.251534	-0.135944	0.579876	-1.14805	-1.28316	-0.13529	0.64024	-0.13529	0.64024	0.999809	ENSMUSG00000008200
E14	Cers4	-0.271553	-0.274557	-0.00368277	0.982424	-0.144202	-0.147207	-0.00322243	0.987645	-0.00322243	0.987645	0.999809	ENSMUSG00000008206
E14	Scrn3	-0.115119	0.0184651	0.132819	0.594493	0.497556	0.63114	0.133926	0.579533	0.132819	0.594493	0.999809	ENSMUSG00000008226
E14	Phax	0.0615015	-0.134746	-0.196316	0.117843	0.569802	0.373555	-0.196274	0.154486	-0.196274	0.154486	0.917143	ENSMUSG00000008301
E14	Tle1	-0.0771157	0.155515	0.232626	0.0650384	0.436588	0.669219	0.232626	0.0868794	0.232626	0.0868794	0.792668	ENSMUSG00000008305
E14	Relt	-0.519333	-0.308411	0.206527	0.655388	-0.998795	-0.787873	0.209932	0.707923	0.209932	0.707923	0.999809	ENSMUSG00000008318
E14	Snrpb2	-0.0640085	-0.243821	-0.179824	0.184107	0.208947	0.0291347	-0.179725	0.274459	-0.179725	0.274459	0.983587	ENSMUSG00000008333
E14	Ubc	-0.0453798	0.127493	0.172767	0.152822	2.68033	2.8532	0.172741	0.258877	0.172741	0.258877	0.981234	ENSMUSG00000008348
E14	Prpf31	-0.27931	0.0570581	0.336607	0.00238757	1.23784	1.57421	0.336248	0.00770067	0.336248	0.00770067	0.338184	ENSMUSG00000008373
E14	Sertad1	-0.319795	0.507537	0.825578	0.0197396	-1.46606	-0.638729	0.830906	0.049421	0.830906	0.049421	0.684035	ENSMUSG00000008384
E14	Carhsp1	0.0572814	0.188845	0.131539	0.299434	-0.662664	-0.531101	0.13161	0.389716	0.13161	0.389716	0.999809	ENSMUSG00000008393
E14	Elk3	-0.148687	0.14603	0.294691	0.148322	-0.0656615	0.229056	0.294945	0.201967	0.294945	0.201967	0.946367	ENSMUSG00000008398
E14	Herpud2	-0.0434939	-0.0392098	0.00364336	0.975857	-0.938518	-0.934234	0.00468432	0.983961	0.00468432	0.983961	0.999809	ENSMUSG00000008429
E14	Rdh13	-0.0245293	-0.0763833	-0.0522741	0.76965	0.323604	0.27175	-0.0518689	0.779056	-0.0518689	0.779056	0.999809	ENSMUSG00000008435
E14	Nutf2	0.287666	-0.0408993	-0.328279	0.00543908	3.27794	2.94937	-0.328618	0.00906871	-0.328618	0.00906871	0.346822	ENSMUSG00000008450
E14	Arpc5	0.286078	0.366601	0.0806251	0.427745	1.12828	1.20881	0.0806251	0.491248	0.0806251	0.491248	0.999809	ENSMUSG00000008475
E14	Elavl2	0.241731	0.180798	-0.0608252	0.564574	2.76478	2.70385	-0.0610372	0.610587	-0.0610372	0.610587	0.999809	ENSMUSG00000008489
E14	Pou2f2	0.841294	-1.55397	-2.41658	0.000719392	0.175883	-2.21938	-2.41226	0.00196768	-2.41226	0.00196768	0.173325	ENSMUSG00000008496
E14	Mgst1	-0.0689165	-0.35572	-0.286862	0.0769485	1.64937	1.36256	-0.286993	0.0642289	-0.286862	0.0769485	0.760779	ENSMUSG00000008540
E14	Nfib	0.280808	0.232424	-0.0483451	0.632147	2.59284	2.54445	-0.0484828	0.68606	-0.0484828	0.68606	0.999809	ENSMUSG00000008575
E14	Ubqln4	-0.106318	0.206057	0.312514	0.0113723	-0.261839	0.0505364	0.312388	0.0316302	0.312388	0.0316302	0.583557	ENSMUSG00000008604
E14	Rbfox1	0.855658	0.856435	0.00042012	0.995014	-0.00678775	-0.00601022	0.00176049	0.991652	0.00042012	0.995014	0.999809	ENSMUSG00000008658
E14	Rps18	0.183911	-0.0492521	-0.233166	0.0187434	0.425942	0.192778	-0.233058	0.051413	-0.233058	0.051413	0.689171	ENSMUSG00000008668
E14	Rpl10	0.321773	-0.132347	-0.454262	0.00185627	-0.157147	-0.611267	-0.454165	2.17394e-05	-0.454262	0.00185627	0.170266	ENSMUSG00000008682
E14	Rps15a	0.221985	-0.244889	-0.466796	4.04984e-07	-2.79993	-3.2668	-0.46675	2.60821e-05	-0.46675	2.60821e-05	0.0104468	ENSMUSG00000008683
E14	Ncaph2	-0.200085	-0.17465	0.0254315	0.82144	0.413945	0.43938	0.0254315	0.850348	0.0254315	0.850348	0.999809	ENSMUSG00000008690
E14	Hipk1	-0.0461847	-0.0118069	0.0342878	0.803015	-0.049812	-0.0154343	0.0346113	0.826547	0.0346113	0.826547	0.999809	ENSMUSG00000008730
E14	Gprc5b	-0.357372	-0.216906	0.139829	0.496104	-0.221544	-0.0810779	0.140323	0.536442	0.140323	0.536442	0.999809	ENSMUSG00000008734
E14	Man1a2	-0.317494	-0.341243	-0.0244622	0.918613	-0.964906	-0.988655	-0.0236221	0.926751	-0.0236221	0.926751	0.999809	ENSMUSG00000008763
E14	Acyp1	0.382666	0.000241804	-0.382343	0.00309521	1.22066	0.838235	-0.382247	0.00734422	-0.382247	0.00734422	0.330957	ENSMUSG00000008822
E14	Hdac5	0.3563	0.716488	0.359971	0.00943183	-1.01947	-0.659285	0.360413	0.0294173	0.360413	0.0294173	0.576676	ENSMUSG00000008855
E14	Rala	0.220977	0.25567	0.0345989	0.765314	-0.22657	-0.191878	0.0349024	0.810252	0.0349024	0.810252	0.999809	ENSMUSG00000008859
E14	Vdac3	0.0194501	-0.103496	-0.12288	0.23308	1.03068	0.907732	-0.122817	0.317314	-0.122817	0.317314	0.990827	ENSMUSG00000008892
E14	Vps72	-0.0208304	0.105475	0.126315	0.291402	-1.04224	-0.915938	0.126412	0.397055	0.126412	0.397055	0.999809	ENSMUSG00000008958
E14	Gabpa	-0.0568421	-0.133031	-0.0762266	0.571339	1.022	0.945813	-0.0762266	0.577698	-0.0762266	0.577698	0.999809	ENSMUSG00000008976
E14	Bmp7	-0.137131	0.117771	0.253451	0.388054	-1.11516	-0.860258	0.256209	0.47152	0.256209	0.47152	0.999809	ENSMUSG00000008999
E14	Dynll1	0.228644	0.0457514	-0.182786	0.0658953	1.44639	1.2635	-0.182887	0.129094	-0.182887	0.129094	0.887392	ENSMUSG00000009013
E14	Pdcl	0.0859745	0.172083	0.0862766	0.436705	1.31645	1.40256	0.0862327	0.47471	0.0862327	0.47471	0.999809	ENSMUSG00000009030
E14	Tmem184b	-0.225024	0.0903752	0.314731	0.150273	-1.38651	-1.07111	0.315802	0.242225	0.315802	0.242225	0.971899	ENSMUSG00000009035
E14	Nf2	0.161507	0.253491	0.0918484	0.508012	-1.61879	-1.52681	0.0923088	0.581563	0.0923088	0.581563	0.999809	ENSMUSG00000009073
E14	Zmat5	0.068167	0.076861	0.00837736	0.949226	-0.582937	-0.574243	0.00881827	0.964774	0.00881827	0.964774	0.999809	ENSMUSG00000009076
E14	Ewsr1	-0.203648	-0.138587	0.0651875	0.772079	1.27343	1.33849	0.0651875	0.865957	0.0651875	0.865957	0.999809	ENSMUSG00000009079
E14	Ap1b1	-0.0542503	0.0663256	0.120778	0.405639	1.57686	1.69743	0.120632	0.379344	0.120778	0.405639	0.999809	ENSMUSG00000009090
E14	Bcl2l13	-0.283959	-0.0220313	0.261479	0.106827	-0.789337	-0.52741	0.262135	0.155298	0.262135	0.155298	0.918136	ENSMUSG00000009112
E14	Lnpk1	-0.11807	-0.462092	-0.344348	0.0505566	0.79389	0.449867	-0.343988	0.0549995	-0.343988	0.0549995	0.704042	ENSMUSG00000009207
E14	Rarres2	0.402353	0.429979	0.0240577	0.967779	0.581928	0.609554	0.0308232	0.939588	0.0240577	0.967779	0.999809	ENSMUSG00000009281
E14	Pttg1ip	-0.157708	-0.156312	0.00160086	0.985762	1.18351	1.18491	0.00128069	0.991377	0.00128069	0.991377	0.999809	ENSMUSG00000009291
E14	Ube2g2	-0.0375935	0.358826	0.396292	0.000249951	-0.201002	0.195418	0.396466	0.00137399	0.396466	0.00137399	0.151293	ENSMUSG00000009293
E14	Syn2	0.295344	0.458937	0.163646	0.367349	1.14899	1.31258	0.164109	0.328174	0.163646	0.367349	0.999809	ENSMUSG00000009394
E14	Elk1	0.213224	0.322318	0.108256	0.707882	-2.94949	-2.8404	0.111386	0.793478	0.111386	0.793478	0.999809	ENSMUSG00000009406
E14	Nav1	0.0986835	0.454656	0.356102	0.0309351	0.856702	1.21267	0.356102	0.0259083	0.356102	0.0309351	0.583557	ENSMUSG00000009418
E14	Tnpo1	-0.25406	-0.331908	-0.0779332	0.495217	0.744593	0.666745	-0.0779332	0.532545	-0.0779332	0.532545	0.999809	ENSMUSG00000009470
E14	Rnmt	-0.13534	-0.0448584	0.0904973	0.520485	0.609246	0.699728	0.0904973	0.560876	0.0904973	0.560876	0.999809	ENSMUSG00000009535
E14	Srp14	0.271741	0.349642	0.077912	0.396451	-0.0596134	0.0182873	0.077912	0.485	0.077912	0.485	0.999809	ENSMUSG00000009549
E14	Cdk9	-0.163659	0.0851625	0.249014	0.0252031	1.32077	1.56959	0.248727	0.0402836	0.248727	0.0402836	0.636429	ENSMUSG00000009555
E14	Tor2a	0.124648	0.113734	-0.0110528	0.948949	0.122599	0.111685	-0.0106716	0.950605	-0.0106716	0.950605	0.999809	ENSMUSG00000009563
E14	Fpgs	-0.229573	-0.115886	0.112963	0.65715	-0.0174613	0.0962255	0.114146	0.670899	0.114146	0.670899	0.999809	ENSMUSG00000009566
E14	Mkl2	-0.257551	0.074414	0.331195	0.193061	1.24422	1.57619	0.332448	0.112378	0.331195	0.193061	0.944224	ENSMUSG00000009569
E14	Cbx5	-0.223079	-0.461569	-0.238311	0.0837519	2.2251	1.98661	-0.238345	0.166958	-0.238345	0.166958	0.931932	ENSMUSG00000009575
E14	Apobec3	-0.0642573	-0.0972625	-0.0332515	0.861411	2.47545	2.44244	-0.0329799	0.82672	-0.0332515	0.861411	0.999809	ENSMUSG00000009585
E14	Vav2	0.0648317	0.229802	0.164405	0.499363	-1.24803	-1.08306	0.166244	0.584285	0.166244	0.584285	0.999809	ENSMUSG00000009621
E14	Ppp2cb	0.051345	0.0459574	-0.00533077	0.96764	-0.920676	-0.926063	-0.00533077	0.968162	-0.00533077	0.968162	0.999809	ENSMUSG00000009630
E14	Dmap1	0.0332254	0.230867	0.197503	0.230698	-0.369593	-0.171952	0.197729	0.298691	0.197729	0.298691	0.987637	ENSMUSG00000009640
E14	Mcu	0.0224748	0.328487	0.306166	0.141441	1.23854	1.54456	0.306188	0.106929	0.306166	0.141441	0.903163	ENSMUSG00000009647
E14	Bcr	0.0326757	0.297651	0.264537	0.218746	-1.64543	-1.38045	0.265661	0.331367	0.265661	0.331367	0.998137	ENSMUSG00000009681
E14	Fxyd5	-0.135769	-0.234503	-0.0990962	0.670556	0.782635	0.683901	-0.0989643	0.663575	-0.0990962	0.670556	0.999809	ENSMUSG00000009687
E14	Tfcp2	-0.0665385	-0.0468404	0.0191089	0.930015	-0.360523	-0.340825	0.0202329	0.936845	0.0202329	0.936845	0.999809	ENSMUSG00000009733
E14	Pou6f1	0.403561	0.899845	0.496091	0.000535543	-0.22879	0.267494	0.496929	0.00289123	0.496929	0.00289123	0.218002	ENSMUSG00000009739
E14	Ubp1	-0.0686625	-0.0314404	0.0372318	0.797727	0.416119	0.453341	0.0372318	0.808587	0.0372318	0.808587	0.999809	ENSMUSG00000009741
E14	Nuak2	-0.435987	-0.304948	0.130192	0.575026	0.255854	0.386893	0.130855	0.573975	0.130192	0.575026	0.999809	ENSMUSG00000009772
E14	Ick	0.114632	0.555961	0.441068	0.00904642	-0.964239	-0.52291	0.442058	0.0333096	0.442058	0.0333096	0.600973	ENSMUSG00000009828
E14	Sdhb	-0.000917414	0.0523295	0.0532408	0.600398	-0.197586	-0.144339	0.0533356	0.660365	0.0533356	0.660365	0.999809	ENSMUSG00000009863
E14	Cox4i2	-0.389648	0.698762	1.08718	0.0104531	0.142547	1.23096	1.09171	0.00427232	1.08718	0.0104531	0.367264	ENSMUSG00000009876
E14	Snap47	0.259245	0.313794	0.0546892	0.634998	1.02261	1.07715	0.0546892	0.662255	0.0546892	0.662255	0.999809	ENSMUSG00000009894
E14	Wnt3a	-0.483662	-0.223746	0.255764	0.560283	-0.970714	-0.710798	0.260592	0.61419	0.260592	0.61419	0.999809	ENSMUSG00000009900
E14	Kdsr	0.0982121	-0.211197	-0.311662	0.310323	0.791143	0.481734	-0.309573	0.29183	-0.311662	0.310323	0.988993	ENSMUSG00000009905
E14	Vps4b	-0.105117	-0.248145	-0.143096	0.349061	1.58433	1.4413	-0.143096	0.342623	-0.143096	0.349061	0.999809	ENSMUSG00000009907
E14	Rps25	0.130877	-0.0519472	-0.182721	0.0398349	0.00715649	-0.175668	-0.182781	0.088651	-0.182781	0.088651	0.799973	ENSMUSG00000009927
E14	Taz	0.2231	-0.160954	-0.384498	0.0147602	0.686036	0.301982	-0.383891	0.0136502	-0.384498	0.0147602	0.443397	ENSMUSG00000009995
E14	Aldh3a2	0.176348	0.0911722	-0.0853887	0.636479	0.820705	0.735529	-0.0850939	0.633868	-0.0853887	0.636479	0.999809	ENSMUSG00000010025
E14	Tmem115	-0.158574	0.0943257	0.252081	0.344134	-1.99228	-1.73938	0.253612	0.46822	0.253612	0.46822	0.999809	ENSMUSG00000010045
E14	Hyal2	-0.499131	-0.178169	0.320792	0.0297976	-1.21092	-0.889955	0.321159	0.0662747	0.321159	0.0662747	0.733299	ENSMUSG00000010047
E14	Ifrd2	0.0188148	-0.105934	-0.125926	0.64451	-1.9577	-2.08245	-0.124171	0.709434	-0.124171	0.709434	0.999809	ENSMUSG00000010048
E14	Hyal1	-0.296339	-0.382017	-0.0884486	0.813612	0.937766	0.852088	-0.0857139	0.811601	-0.0884486	0.813612	0.999809	ENSMUSG00000010051
E14	Tusc2	0.0971159	0.198871	0.101532	0.535698	-0.941802	-0.840047	0.1022	0.614076	0.1022	0.614076	0.999809	ENSMUSG00000010054
E14	Nprl2	0.195402	0.177751	-0.0179448	0.917861	0.382909	0.365259	-0.0172776	0.923284	-0.0172776	0.923284	0.999809	ENSMUSG00000010057
E14	Slc38a3	-0.181313	0.157124	0.338432	0.144057	1.25417	1.5926	0.338601	0.0784163	0.338432	0.144057	0.905685	ENSMUSG00000010064
E14	Cacna2d2	0.0169759	0.164239	0.14643	0.575974	1.67513	1.8224	0.147387	0.449164	0.14643	0.575974	0.999809	ENSMUSG00000010066
E14	Rassf1	-0.0294849	-0.0601102	-0.0306358	0.865587	0.707302	0.676676	-0.0304635	0.871428	-0.0304635	0.871428	0.999809	ENSMUSG00000010067
E14	Rnf112	0.548292	0.435353	-0.116985	0.778821	0.761225	0.648287	-0.110397	0.792551	-0.110397	0.792551	0.999809	ENSMUSG00000010086
E14	Slc3a2	-0.213996	-0.254819	-0.040912	0.742012	-0.627651	-0.668474	-0.040912	0.773453	-0.040912	0.773453	0.999809	ENSMUSG00000010095
E14	Nxf1	-0.0248231	-0.0128656	0.0120162	0.900338	-1.10957	-1.09761	0.0120162	0.919238	0.0120162	0.919238	0.999809	ENSMUSG00000010097
E14	Stx5a	0.121491	0.0185691	-0.102721	0.3993	2.21898	2.11605	-0.102992	0.412829	-0.102992	0.412829	0.999809	ENSMUSG00000010110
E14	Pifo	1.89182	0.919002	-0.976313	0.0329694	0.452208	-0.520612	-0.96595	0.0614327	-0.96595	0.0614327	0.727485	ENSMUSG00000010136
E14	Spire2	0.336133	0.274733	-0.0631193	0.86267	-1.56106	-1.62246	-0.0595221	0.887181	-0.0595221	0.887181	0.999809	ENSMUSG00000010154
E14	Prox1	0.0460361	0.0126878	-0.0345802	0.894322	1.30939	1.27604	-0.0326767	0.89686	-0.0326767	0.89686	0.999809	ENSMUSG00000010175
E14	Raver1	-0.3327	-0.0317671	0.30076	0.0272536	-0.870881	-0.569948	0.301182	0.07121	0.301182	0.07121	0.744402	ENSMUSG00000010205
E14	2610507B11Rik	-0.208482	-0.115604	0.0926109	0.755274	-4.3556	-4.26272	0.0937403	0.836664	0.0937403	0.836664	0.999809	ENSMUSG00000010277
E14	AI597479	0.120251	0.0925772	-0.0279054	0.872476	-0.586626	-0.6143	-0.0274826	0.888024	-0.0274826	0.888024	0.999809	ENSMUSG00000010290
E14	Tmem86a	0.0820762	-0.149989	-0.233814	0.444609	-0.82963	-1.0617	-0.231344	0.509944	-0.231344	0.509944	0.999809	ENSMUSG00000010307
E14	Optc	-0.344212	-0.699149	-0.356696	0.203619	0.565295	0.210358	-0.355969	0.203795	-0.355969	0.203795	0.949048	ENSMUSG00000010311
E14	Ifi35	0.457533	0.353366	-0.112831	0.832907	0.922219	0.818053	-0.0994654	0.86367	-0.0994654	0.86367	0.999809	ENSMUSG00000010358
E14	Rdm1	-0.0881532	-0.342168	-0.2549	0.253	-1.64599	-1.9	-0.253938	0.354799	-0.253938	0.354799	0.999809	ENSMUSG00000010362
E14	Nedd8	0.0235653	0.116979	0.0934304	0.446006	0.13694	0.230353	0.0932835	0.572634	0.0932835	0.572634	0.999809	ENSMUSG00000010376
E14	Gosr1	0.0464724	0.162752	0.11608	0.542501	0.202313	0.318592	0.116504	0.573076	0.116504	0.573076	0.999809	ENSMUSG00000010392
E14	Mrpl52	0.142611	0.177059	0.0343292	0.723383	-0.429415	-0.394967	0.0345726	0.766866	0.0345726	0.766866	0.999809	ENSMUSG00000010406
E14	Kansl3	-0.295916	0.100671	0.396743	0.00802058	0.415139	0.811726	0.396743	0.0112879	0.396743	0.0112879	0.377813	ENSMUSG00000010453
E14	Eya4	-0.295548	-0.275304	0.0184165	0.950785	0.138511	0.158755	0.0205248	0.945162	0.0184165	0.950785	0.999809	ENSMUSG00000010461
E14	Ebf3	-0.0450152	0.114262	0.158859	0.536378	2.11713	2.27641	0.159316	0.396712	0.158859	0.536378	0.999809	ENSMUSG00000010476
E14	Myt1	0.224378	0.243486	0.0189946	0.883788	0.240149	0.259257	0.0193166	0.898179	0.0193166	0.898179	0.999809	ENSMUSG00000010505
E14	Faf1	-0.116608	-0.285507	-0.169183	0.301252	0.33133	0.162432	-0.168864	0.325939	-0.168864	0.325939	0.996477	ENSMUSG00000010517
E14	Tsacc	0.306474	0.134702	-0.174024	0.611006	-0.212834	-0.384606	-0.170189	0.645104	-0.170189	0.645104	0.999809	ENSMUSG00000010538
E14	Mettl16	0.0120556	-0.196256	-0.20824	0.16154	0.828593	0.620282	-0.208269	0.17832	-0.208269	0.17832	0.938007	ENSMUSG00000010554
E14	Pigyl	0.221935	-0.182519	-0.40446	0.00627622	0.0568896	-0.347564	-0.40449	0.0175981	-0.40449	0.0175981	0.477902	ENSMUSG00000010607
E14	Rbm25	-0.206104	-0.311592	-0.105287	0.435189	1.2561	1.15061	-0.105456	0.476157	-0.105456	0.476157	0.999809	ENSMUSG00000010608
E14	Psen2	0.0686477	0.0480729	-0.0220475	0.92746	1.55576	1.53518	-0.0198699	0.940178	-0.0198699	0.940178	0.999809	ENSMUSG00000010609
E14	Acaa1b	-0.406816	0.182544	0.588117	0.457888	4.72578	5.31514	0.58957	0.00492208	0.588117	0.457888	0.999809	ENSMUSG00000010651
E14	Plcd1	0.131309	0.36106	0.228434	0.557098	1.04509	1.27485	0.231205	0.465093	0.228434	0.557098	0.999809	ENSMUSG00000010660
E14	Fads1	-0.188738	-0.165326	0.0232109	0.852923	-0.699556	-0.676144	0.0235333	0.880462	0.0235333	0.880462	0.999809	ENSMUSG00000010663
E14	Lmbr1	-0.0249463	-0.478698	-0.454693	0.0826638	0.0475959	-0.406156	-0.453831	0.109622	-0.453831	0.109622	0.85239	ENSMUSG00000010721
E14	Tnfrsf22	-0.0590109	-0.206278	-0.147761	0.62343	-1.06982	-1.21709	-0.14748	0.679322	-0.14748	0.679322	0.999809	ENSMUSG00000010751
E14	Cars	-0.151935	-0.106045	0.0457707	0.780432	0.217466	0.263356	0.0459428	0.793716	0.0459428	0.793716	0.999809	ENSMUSG00000010755
E14	Kdelr3	-0.228249	-0.360414	-0.134974	0.758172	-1.09045	-1.22262	-0.133701	0.785679	-0.133701	0.785679	0.999809	ENSMUSG00000010830
E14	Apip	0.0896289	0.0177538	-0.071976	0.636807	-0.140052	-0.211927	-0.0716087	0.671336	-0.0716087	0.671336	0.999809	ENSMUSG00000010911
E14	Pdhx	-0.0246698	-0.0750326	-0.0503857	0.742221	0.622917	0.572555	-0.0503857	0.749569	-0.0503857	0.749569	0.999809	ENSMUSG00000010914
E14	Vac14	-0.080604	0.0321661	0.112308	0.513478	0.245054	0.357824	0.112879	0.524748	0.112879	0.524748	0.999809	ENSMUSG00000010936
E14	Akt1s1	-0.318357	0.292396	0.610642	1.02771e-07	-1.38184	-0.771082	0.610927	1.15631e-05	0.610927	1.15631e-05	0.00604095	ENSMUSG00000011096
E14	Tbrg1	-0.182977	-0.183942	-0.000840374	0.995173	1.23427	1.23331	-0.000840374	0.993431	-0.000840374	0.995173	0.999809	ENSMUSG00000011114
E14	Brf1	0.0555035	0.124482	0.0686595	0.697959	-1.27784	-1.20886	0.0691464	0.753939	0.0691464	0.753939	0.999809	ENSMUSG00000011158
E14	Odc1	-0.140093	-0.00951464	0.130591	0.184457	-1.30385	-1.17327	0.130535	0.290846	0.130535	0.290846	0.985186	ENSMUSG00000011179
E14	Thg1l	-0.0313939	-0.0116032	0.019413	0.918505	0.0994365	0.119227	0.019891	0.921425	0.019891	0.921425	0.999809	ENSMUSG00000011254
E14	Adam19	-0.0169929	-0.142047	-0.127413	0.796079	-2.33518	-2.46024	-0.124228	0.830564	-0.124228	0.830564	0.999809	ENSMUSG00000011256
E14	Pabpc4	-0.133323	-0.322721	-0.189469	0.138928	-0.1331	-0.322498	-0.189486	0.205952	-0.189486	0.205952	0.951166	ENSMUSG00000011257
E14	Sugp1	-0.0113905	0.129155	0.140214	0.452983	-0.138354	0.00219091	0.140771	0.489346	0.140771	0.489346	0.999809	ENSMUSG00000011306
E14	Dhdh	0.0460153	-0.0629765	-0.11484	0.811367	0.390659	0.281667	-0.107504	0.829019	-0.107504	0.829019	0.999809	ENSMUSG00000011382
E14	Zfp790	0.312919	0.221563	-0.0922092	0.692469	-0.86118	-0.952536	-0.0907703	0.735084	-0.0907703	0.735084	0.999809	ENSMUSG00000011427
E14	Fsd1	0.0538607	0.176499	0.121931	0.5352	-0.960822	-0.838184	0.122956	0.603167	0.122956	0.603167	0.999809	ENSMUSG00000011589
E14	Fuz	-0.488012	-0.0876886	0.400072	0.0202968	0.239771	0.640095	0.400214	0.0127814	0.400072	0.0202968	0.498745	ENSMUSG00000011658
E14	Pgam1	-0.289482	-0.0372289	0.252362	0.0124436	0.0100216	0.262275	0.252164	0.0510567	0.252164	0.0510567	0.689171	ENSMUSG00000011752
E14	Evi5	0.0536375	-0.108541	-0.16272	0.533489	-1.85092	-2.0131	-0.161984	0.617143	-0.161984	0.617143	0.999809	ENSMUSG00000011831
E14	Evi5l	0.327654	0.674102	0.346523	0.0185804	0.145182	0.49163	0.346956	0.0292146	0.346956	0.0292146	0.576676	ENSMUSG00000011832
E14	Snapc2	0.145157	0.205277	0.0598661	0.684881	-0.0319554	0.0281645	0.060398	0.721317	0.060398	0.721317	0.999809	ENSMUSG00000011837
E14	Git1	-0.0148652	0.289936	0.304605	0.0394812	-0.922301	-0.6175	0.305017	0.0889556	0.305017	0.0889556	0.799973	ENSMUSG00000011877
E14	Gltp	-0.505131	-0.221178	0.283945	0.0628183	-0.591214	-0.307262	0.283863	0.10815	0.283863	0.10815	0.852154	ENSMUSG00000011884
E14	Bnip2	0.0815356	-0.069697	-0.151333	0.188659	0.256369	0.105136	-0.151118	0.259289	-0.151118	0.259289	0.981234	ENSMUSG00000011958
E14	Ccnt1	0.0548054	-0.0649441	-0.119683	0.458493	1.02828	0.908533	-0.119683	0.454252	-0.119683	0.458493	0.999809	ENSMUSG00000011960
E14	Brms1l	0.157826	0.263649	0.105468	0.507929	-0.66528	-0.559458	0.106351	0.578734	0.106351	0.578734	0.999809	ENSMUSG00000012076
[truncated: 46,990 more rows]

## Sheet: limma_count_lfc
assay	time	gene_id	logFC	CI.L	CI.R	AveExpr	t	P.Value	adj.P.Val	B
[truncated: 158,964 more rows]

## Sheet: proDA_ms_lfc_proDA
time	ms_id	pval	adj_pval	diff	t_statistic	se	df	avg_abundance	n_approx	n_obs	estimate	CI.L	CI.R	gene_id	gene_name
[truncated: 29,708 more rows]

[truncated: 2 more sheets: limma_count_stepwise_lfc, proDA_ms_stepwise_lfc]
