# Supplementary material for: A critical period of translational control during brain development at codon resolution
Source: Nat Struct Mol Biol. 2022 Dec 8;29(12):1277–90. doi: 10.1038/s41594-022-00882-9 (PMC9758057; doi:10.1038/s41594-022-00882-9)
Supplement: Supplementary file 5 — Quantification, sample size and statistics of FISH, IHC, IUE and immuno-EM imaging data. [file 41594_2022_882_MOESM5_ESM.xlsx]

## Sheet: sheet
Numerical values, sample size, and statistics for experiments
Fig. 2e. On graph: Mean±SD. Statistical comparison by unpaired two-tailed t-test with Welch’s correction, or Mann-Whitney test, after Shapiro-Wilk normality test.
mRNA Clusters/cell	Satb2				Bcl11b
	Brain 1	Brain 2	Brain 3	Brain 4	Brain 1	Brain 2	Brain 3	Brain 4
e12.5 CP	3.46392	3.16326	4.24444	3.67647	6.12371	8.68367	3.66667	4.7549
e12.5 VZ	2.16981	2.48958	2.10909	2.84946	1.00943	2.11458	0.663636	1.62366
e14.5 CP	4.80645	5.16535	3.50459	4.85106	8.41935	7.23622	7.30275	4.2234
e14.5 VZ	1.69444	1.31539	1.08955	1.11852	0.490741	0.284615	0.0373134	0.118519
e16.5 UL	12.9083	13.0855	9.84694	10.3776	9.01667	9.00855	6.4898	6.40816
e16.5 LL	7.09565	3.69231	5.03158	3.33594	11.3739	11.028	9.06316	7.03125
e16.5 IZ	7.45455	8.73034	6.0875	9.74286	4.62727	4.52809	2.5625	3.75714
e16.5 VZ	0.492647	0.186047	0.155556	0.0891089	1.69118	1.29457	1.1	0.841584
mRNA Mander's Collocalization Coefficient	Satb2				Bcl11b
	Brain 1	Brain 2	Brain 3	Brain 4	Brain 1	Brain 2	Brain 3	Brain 4
e12.5 MZ	0.607143	0.46129	0.748691	0.642667	0.343434	0.168038	0.866667	0.496907
e12.5 VZ	0.0347826	0.0251046	0	0.0113207	0.0747663	0.0295567	0	0.0198676
e14.5 MZ	0.25	0.189024	0.143979	0.0767544	0.14272	0.134929	0.0690955	0.0881612
e14.5 VZ	0.00546448	0.00584795	0	0	0.0188679	0.027027	0	0
e16.5 UL	0.383473	0.200522	0.401036	0.196657	0.548983	0.291271	0.608491	0.318471
e16.5 LL	0.414216	0.329545	0.464435	0.264637	0.25841	0.110336	0.25784	0.125556
e16.5 IZ	0.281707	0.132561	0.180698	0.180352	0.453831	0.255583	0.429268	0.467681
e16.5 VZ	0.0447761	0.0833333	0	0	0.0130435	0.0119761	0	0
*Note: at E12.5 in all replicates, zero cells met the threshold for Satb2 and Bcl11b protein expression; therefore, no fraction of cells positive or Mander's Coefficient calculated.
Fraction of Cells Positive for protein	Satb2				Bcl11b
	Brain 1	Brain 2	Brain 3	Brain 4	Brain 1	Brain 2	Brain 3	Brain 4
e14.5 CP	0.384106	0.202703	0.441176	0.287671	0.317881	0.288288	0.429412	0.349315
e14.5 VZ	0.0364742	0.128492	0.0990566	0.205645	0	0.00558659	0.00943396	0
protein Mander's Collocalization Coefficient	Satb2				Bcl11b
	Brain 1	Brain 2	Brain 3	Brain 4	Brain 1	Brain 2	Brain 3	Brain 4
e14.5 CP	0.827586	0.888889	0.866667	0.833333	1	0.625	0.890411	0.686275
e14.5 VZ	0	0	0	0	0	0	0	0
Fraction of Cells Positive for protein	Satb2			Bcl11b
	Brain 1	Brain 2	Brain 3	Brain 1	Brain 2	Brain 3
e16.5 UL	1	1	1	0.0645161	0.181818	0.152174
e16.5 LL	0.428571	0.857143	0.603448	0.714286	0.585714	0.948276
e16.5 IZ	0.73913	0.552632	0.465116	0.521739	0.605263	0.72093
e16.5 VZ	0	0	0	0	0	0
protein Mander's Collocalization Coefficient	Satb2			Bcl11b
	Brain 1	Brain 2	Brain 3	Brain 1	Brain 2	Brain 3
e16.5 UL	0	0.0151515	0	0	0.0833333	0
e16.5 LL	0.0333333	0.0666667	0.0285714	0.02	0.097561	0.0181818
e16.5 IZ	0.509804	0.52381	0.55	0.722222	0.478261	0.354839
e16.5 VZ	0	0	0	0	0	0
Extended Data Fig. 3b. On graph: violin plots, center is median, bounds are quartiles
Satb2 mRNA Cluster Size	e12.5 MZ	e12.5 VZ	e14.5 MZ	e14.5 VZ	e16.5 UL	e16.5 LL	e16.5 IZ	e16.5 VZ
Number of clusters counted	646	469	1250	354	3080	1344	1597	91
Mean	0.6272	0.5182	0.6824	0.3617	0.7129	0.5876	0.5151	0.1895
Std. Deviation	0.4709	0.2865	0.7484	0.251	1.024	0.7979	0.6722	0.1035
Std. Error of Mean	0.01853	0.01323	0.02117	0.01334	0.01845	0.02176	0.01682	0.01085
Bcl11b mRNA Cluster Size	e12.5 MZ	e12.5 VZ	e14.5 MZ	e14.5 VZ	e16.5 UL	e16.5 LL	e16.5 IZ	e16.5 VZ
Number of clusters counted	1445	310	1963	90	2136	2885	912	397
Mean	1.611	0.3396	0.6045	0.2669	0.603	0.6611	0.4936	0.429
Std. Deviation	4.927	0.2735	0.8591	0.217	0.7987	0.967	0.5769	0.4212
Std. Error of Mean	0.1296	0.01553	0.01939	0.02288	0.01728	0.018	0.0191	0.02114
Fig. 3e. On graph: Mean±SD. Two-tailed t-test.
	%total neurons Satb2tdTom-positive
	Brain 1	Brain 2	Brain 3
Satb2+/+	0	0	0
Satb2 Cre/+	0.381609	0.295302	0.355828
	% Satb2tdTom neurons protein-positive
	Brain 1	Brain 2	Brain 3	Brain 4	Brain 5
Cre	0.862069	0.75	0.833333	0.727273
Satb2	0.666667	0.685714	0.666667	0.56
Bcl11b	0.254545	0.259259	0.545455	0.261364	0.424242
Fig. 4d. On graph: Mean. Welch's two-way ANOVA, Dunnett's T3 multiple comparisons test
Puncta/cytoplasmic area (micrometer squared)	VZ			SVZ			CP			LL			UL
	Avg.	SD	n	Avg.	SD	n	Avg.	SD	n	Avg.	SD	n	Avg.	SD	n
E12.5	18.8694	4.95865	49	30.3256	9.84984	50	40.5321	13.0225	53
E15.5	32.3147	19.4906	42	10.0816	4.70381	31				11.458	4.39205	31	13.3947	4.94979	30
Welch's two-way ANOVA	W (DFn, DFd)	P value
W (DFn, DFd)	69.4 (6.00, 119)	<0.001
P value	<0.001
Dunnett's T3 multiple comparisons test	Mean Diff.	95.00% CI of diff.	Summary	Adjusted P Value
E12.5 VZ vs. E12.5 SVZ	-11.5	-16.7 to -6.20	***	<0.001
E12.5 VZ vs. E12.5 CP	-21.7	-28.2 to -15.2	***	<0.001
E12.5 VZ vs. E15.5 VZ	-13.4	-24.1 to -2.81	**	0.002
E12.5 VZ vs. E15.5 SVZ	8.79	5.06 to 12.5	***	<0.001
E12.5 VZ vs. E15.5 LL	7.41	3.84 to 11.0	***	<0.001
E12.5 VZ vs. E15.5 UL	5.47	1.58 to 9.37	***	<0.001
E12.5 SVZ vs. E12.5 CP	-10.2	-17.8 to -2.65	***	<0.001
E12.5 SVZ vs. E15.5 VZ	-1.99	-13.3 to 9.28	ns	>0.99
E12.5 SVZ vs. E15.5 SVZ	20.2	14.8 to 25.7	***	<0.001
E12.5 SVZ vs. E15.5 LL	18.9	13.5 to 24.3	***	<0.001
E12.5 SVZ vs. E15.5 UL	16.9	11.4 to 22.5	***	<0.001
E12.5 CP vs. E15.5 VZ	8.22	-3.59 to 20.0	ns	0.35
E12.5 CP vs. E15.5 SVZ	30.5	23.8 to 37.1	***	<0.001
E12.5 CP vs. E15.5 LL	29.1	22.5 to 35.7	***	<0.001
E12.5 CP vs. E15.5 UL	27.1	20.4 to 33.9	***	<0.001
E15.5 VZ vs. E15.5 SVZ	22.2	11.5 to 33.0	***	<0.001
E15.5 VZ vs. E15.5 LL	20.9	10.2 to 31.5	***	<0.001
E15.5 VZ vs. E15.5 UL	18.9	8.14 to 29.7	***	<0.001
E15.5 SVZ vs. E15.5 LL	-1.38	-5.30 to 2.55	ns	>0.99
E15.5 SVZ vs. E15.5 UL	-3.31	-7.51 to 0.889	ns	0.17
E15.5 LL vs. E15.5 UL	-1.94	-6.01 to 2.14	ns	0.89
Fig. 6h. On graph: Mean±SD. Two-sided Mann-Whitney test.
		Control	eIF4EBP1 KD	two-sided Mann-Whitney test
%eGFP+ Satb2+	Mean	52.22	45.22	p = 0.0462
	Std. Deviation	6.038	6.846
	n	9	9
	KS normality p	>0.1000	>0.1000
%eGFP cells in cortical plate	Mean	39.33	25.37	p = 0.0190
	Std. Deviation	7.268	4.572
	n	4	6
	SW normality p	0.7277	0.6496
