# Supplementary material for: A critical period of translational control during brain development at codon resolution
Source: Nat Struct Mol Biol. 2022 Dec 8;29(12):1277–90. doi: 10.1038/s41594-022-00882-9 (PMC9758057; doi:10.1038/s41594-022-00882-9)
Supplement: Supplementary file 6 — Codon-level ribosome density and tRNA qPCR array data and analysis. [file 41594_2022_882_MOESM6_ESM.xlsx]

## Sheet: startstop_eff_lfc
tr_id	RiboDiPA str_pvalue_E12.5-E17	str_lfc_E12.5-E17	end_pvalue_E12.5-E17	end_lfc_E12.5-E17	gene_id
ENSMUST00000000001	0.322477	0.524189	0.0343229	-1.53773	ENSMUSG00000000001
ENSMUST00000000028	0.079961	1.06559	0.522432	1.01575	ENSMUSG00000000028
ENSMUST00000019101	0.827932	0.476462			ENSMUSG00000000037
ENSMUST00000103015	0.0364552	0.613491	0.00130713	-1.43795	ENSMUSG00000000056
ENSMUST00000000058	0.777213	0.261902	0.723994	-0.331565	ENSMUSG00000000058
ENSMUST00000000080	0.47562	0.475548	0.00369131	-1.44765	ENSMUSG00000000078
ENSMUST00000000087	0.717817	0.593978	0.759732	-0.354699	ENSMUSG00000000085
ENSMUST00000000090	0.027845	0.960304	0.00149647	-1.13905	ENSMUSG00000000088
ENSMUST00000000122	0.413135	-0.88461	0.953075	-0.15631	ENSMUSG00000000120
ENSMUST00000000129	0.00362109	2.05991	0.528478	-0.673957	ENSMUSG00000000127
ENSMUST00000168189	0.873755	-0.069888	0.254794	-0.885644	ENSMUSG00000000131
ENSMUST00000115678	0.623937	0.537781	0.561497	0.404051	ENSMUSG00000000134
ENSMUST00000052915	0.141001	1.81368	0.897175	-0.10297	ENSMUSG00000000142
ENSMUST00000041588	0.710304	-0.214532	0.79626	-0.233786	ENSMUSG00000000148
ENSMUST00000000153	0.862342	0.216402	0.33498	-0.678052	ENSMUSG00000000149
ENSMUST00000113795	0.493164	2.19088	0.0961901	-0.91173	ENSMUSG00000000159
ENSMUST00000000171	0.925157	0.0875751			ENSMUSG00000000167
ENSMUST00000034567	0.127585	1.12405	0.0182903	3.07055	ENSMUSG00000000168
ENSMUST00000000175	0.217319	-0.67222	0.093572	-1.22111	ENSMUSG00000000171
ENSMUST00000000188	0.00903189	0.983197	0.206506	-0.557947	ENSMUSG00000000184
ENSMUST00000056433	0.486783	0.389857	0.478245	0.524873	ENSMUSG00000000194
ENSMUST00000000206	0.194334	1.00313	0.019669	-3.02984	ENSMUSG00000000202
ENSMUST00000153424	0.181595	0.851896	0.649223	0.458931	ENSMUSG00000000223
ENSMUST00000000253	0.282484	0.698848	0.601357	-0.388495	ENSMUSG00000000247
ENSMUST00000000260	0.918325	-0.0883756	0.253229	-0.860959	ENSMUSG00000000253
ENSMUST00000112993	0.689326	-1.18698	0.529432	-2.02556	ENSMUSG00000000266
ENSMUST00000107896	0.759146	0.319489	0.546382	-0.616707	ENSMUSG00000000275
ENSMUST00000107894	0.623796	0.465062	0.344028	1.44462	ENSMUSG00000000276
ENSMUST00000000287	0.279586	0.653262	0.715385	-0.352524	ENSMUSG00000000278
ENSMUST00000000291	0.209383	0.609885	0.561844	-0.362565	ENSMUSG00000000282
ENSMUST00000000304	0.020941	1.14107	0.279831	-0.624542	ENSMUSG00000000295
ENSMUST00000214644	0.377092	1.02076	0.441305	-1.53152	ENSMUSG00000000296
ENSMUST00000102693	0.715809	-0.906327	0.507641	-1.5278	ENSMUSG00000000301
ENSMUST00000000314	0.209826	0.840217	0.725777	0.496281	ENSMUSG00000000305
ENSMUST00000000317	0.610168	0.391523	0.386295	-2.21603	ENSMUSG00000000308
ENSMUST00000090103	0.22939	1.32339	0.570147	-0.428262	ENSMUSG00000000325
ENSMUST00000000335	0.669935	0.494822	0.325628	-1.11187	ENSMUSG00000000326
ENSMUST00000000348	0.787165	0.212937	0.129126	-0.719539	ENSMUSG00000000339
ENSMUST00000000349	0.573326	-0.511125	0.417322	-0.562415	ENSMUSG00000000340
ENSMUST00000000356	0.255426	0.555201	0.00212899	-0.880976	ENSMUSG00000000346
ENSMUST00000000365	0.0237465	0.935347	0.0360457	-0.973327	ENSMUSG00000000355
ENSMUST00000000384	0.744757	0.583354	0.331923	-0.62956	ENSMUSG00000000374
ENSMUST00000000388	0.906283	-0.185401	0.0893636	-1.76944	ENSMUSG00000000378
ENSMUST00000000394	0.0796741	1.6245	0.767874	-0.671714	ENSMUSG00000000384
ENSMUST00000205002	0.27973	0.367307	0.739645	1.07125	ENSMUSG00000000399
ENSMUST00000148602	0.884361	0.110968	0.408778	-1.54077	ENSMUSG00000000416
ENSMUST00000178605	0.196705	1.06231	0.036294	-2.54562	ENSMUSG00000000420
ENSMUST00000000449	0.170451	1.09609	0.462331	-0.400382	ENSMUSG00000000439
ENSMUST00000000451	0.22996	0.540358	0.0172352	-1.18453	ENSMUSG00000000441
ENSMUST00000106314	0.834031	0.670581	0.963928	-0.09221	ENSMUSG00000000486
ENSMUST00000000500	0.234807	2.23989	0.141274	-1.82855	ENSMUSG00000000489
ENSMUST00000120754	0.748505	1.02128	0.193517	1.72626	ENSMUSG00000000530
ENSMUST00000000543	0.0598699	2.12715	0.0105647	-3.77263	ENSMUSG00000000531
ENSMUST00000000544	0.0525509	1.0933	0.532746	-0.352674	ENSMUSG00000000532
ENSMUST00000102683	0.667989	0.178983	0.307355	-0.552495	ENSMUSG00000000538
ENSMUST00000168828	0.711481	-0.893015	0.0650208	-1.95138	ENSMUSG00000000552
ENSMUST00000023128	0.280924	1.64585	0.677761	0.501069	ENSMUSG00000000555
ENSMUST00000198625	0.121384	1.14688	0.439158	1.80183	ENSMUSG00000000560
ENSMUST00000010278	0.183679	0.598101	0.392135	-0.636916	ENSMUSG00000000561
ENSMUST00000118209	0.14686	0.59879	0.112099	-1.02441	ENSMUSG00000000563
ENSMUST00000000579	0.666516	0.163385	0.494493	-0.491989	ENSMUSG00000000567
ENSMUST00000112939	0.160939	0.592819	0.131417	-0.909907	ENSMUSG00000000568
ENSMUST00000092966	0.00773216	0.650481	0.255938	-0.402698	ENSMUSG00000000579
ENSMUST00000000594	0.110452	0.459319	0.0493753	-0.686095	ENSMUSG00000000581
ENSMUST00000000608	0.386674	0.570843	0.706285	-0.357613	ENSMUSG00000000594
ENSMUST00000080085	0.45482	0.624935	0.232305	0.967832	ENSMUSG00000000600
ENSMUST00000000619	0.307602	0.620872	0.30321	-0.896682	ENSMUSG00000000605
ENSMUST00000000641	0.728139	0.694017	0.273902	1.87854	ENSMUSG00000000627
ENSMUST00000000642	0.47039	0.523711	0.71965	-0.486523	ENSMUSG00000000628
ENSMUST00000092887	0.603524	0.338401	0.560574	-0.311336	ENSMUSG00000000631
ENSMUST00000000646	0.0122898	1.23571	0.1023	-0.864602	ENSMUSG00000000632
ENSMUST00000000707	0.752628	1.01673	0.491544	2.21896	ENSMUSG00000000693
ENSMUST00000000724	0.674585	1.35416	0.927471	-0.171325	ENSMUSG00000000708
ENSMUST00000000727	0.00378195	0.82232	0.107979	-0.827463	ENSMUSG00000000711
ENSMUST00000125975	0.631988	0.771459	0.897715	0.148234	ENSMUSG00000000738
ENSMUST00000000756	0.0331159	0.738065	0.0439641	-1.07783	ENSMUSG00000000740
ENSMUST00000000759	0.728781	-0.195533	0.000673412	-1.49978	ENSMUSG00000000743
ENSMUST00000000767	0.157426	-0.668855	0.596721	-0.35509	ENSMUSG00000000751
ENSMUST00000168902	0.938986	-0.190133	0.402966	0.955762	ENSMUSG00000000753
ENSMUST00000000776	0.927551	0.0497191	0.661724	0.394396	ENSMUSG00000000759
ENSMUST00000000793	0.925402	-0.0807435	0.214211	-0.482752	ENSMUSG00000000776
ENSMUST00000086844	0.764938	0.775191	0.136928	2.91545	ENSMUSG00000000782
ENSMUST00000000804	0.0521627	0.9451	0.0157373	-0.851531	ENSMUSG00000000787
ENSMUST00000108075	0.90655	-0.129123	0.683111	0.491144	ENSMUSG00000000804
ENSMUST00000103194	0.864332	0.549498			ENSMUSG00000000805
ENSMUST00000072334	0.87425	0.0666458	0.823345	-0.177697	ENSMUSG00000000826
ENSMUST00000108799	0.0621119	0.802265	0.00761128	-1.23256	ENSMUSG00000000827
ENSMUST00000114657	0.749749	0.202596	0.639498	1.50848	ENSMUSG00000000838
ENSMUST00000118955	0.875602	0.112392	0.764843	-0.158667	ENSMUSG00000000861
ENSMUST00000000896	0.637488	0.336485	0.778441	-0.546455	ENSMUSG00000000876
ENSMUST00000113735	0.881117	-0.482446	0.197424	-1.40593	ENSMUSG00000000881
ENSMUST00000115600	0.663212	1.4006			ENSMUSG00000000884
ENSMUST00000000924	0.111605	2.91692	0.749962	-0.244587	ENSMUSG00000000901
ENSMUST00000000925	0.010676	1.03228	0.215067	-0.407067	ENSMUSG00000000902
ENSMUST00000000939	0.36075	0.807466	0.688632	-0.398039	ENSMUSG00000000915
ENSMUST00000000940	0.608508	-0.667237	0.887796	0.161501	ENSMUSG00000000916
ENSMUST00000179360	0.401646	0.296833			ENSMUSG00000000948
ENSMUST00000089688	0.12146	0.898602	0.851008	0.0954209	ENSMUSG00000000957
ENSMUST00000195970	0.797579	0.390992	0.422324	1.58188	ENSMUSG00000000958
ENSMUST00000000985	0.620024	-0.30525	0.878027	-0.330975	ENSMUSG00000000959
ENSMUST00000001002	0.474276	-0.915934	0.760864	-0.977549	ENSMUSG00000000976
ENSMUST00000001042	0.424415	0.58152	0.0796904	-0.519102	ENSMUSG00000001016
ENSMUST00000076639	0.341804	0.288987	0.0279541	-1.09052	ENSMUSG00000001017
ENSMUST00000149884	0.601438	0.358432	0.411983	-0.535308	ENSMUSG00000001018
ENSMUST00000198128	0.715768	0.222232	0.206869	-1.04114	ENSMUSG00000001025
ENSMUST00000001055	0.422807	2.58061	0.926713	0.225998	ENSMUSG00000001029
ENSMUST00000079080	0.662704	0.169909	0.867496	-0.252937	ENSMUSG00000001034
ENSMUST00000108713	0.0493164	1.72688	0.664534	-0.269583	ENSMUSG00000001036
ENSMUST00000102657	0.00721947	1.40247	0.22016	-1.11573	ENSMUSG00000001039
ENSMUST00000001079	0.658839	-0.537688	0.997656	0.00171053	ENSMUSG00000001052
ENSMUST00000001080	0.56135	0.791788	0.624649	1.00148	ENSMUSG00000001053
ENSMUST00000001081	0.127415	1.01638	0.372363	-0.515916	ENSMUSG00000001054
ENSMUST00000127405	0.0911784	0.840706	0.379536	-0.305257	ENSMUSG00000001056
ENSMUST00000122363	0.300605	-2.24523	0.771127	-0.390385	ENSMUSG00000001062
ENSMUST00000001092	0.070609	2.85701	0.36429	-0.693433	ENSMUSG00000001065
ENSMUST00000001109	0.304218	0.791479	0.87334	0.121648	ENSMUSG00000001082
ENSMUST00000001116	0.613306	-0.477541	0.395041	-0.679852	ENSMUSG00000001089
ENSMUST00000102581	0.408936	0.333881	0.914672	-0.0787876	ENSMUSG00000001098
ENSMUST00000001127	0.382168	0.458815	0.771751	-0.208601	ENSMUSG00000001100
ENSMUST00000108275	0.829103	0.16541	0.496745	0.541357	ENSMUSG00000001105
ENSMUST00000001147	0.949512	0.144328	0.57626	1.21904	ENSMUSG00000001119
ENSMUST00000001148	0.486485	-0.397372	0.95612	-0.0327811	ENSMUSG00000001120
ENSMUST00000108268	0.92243	0.239075	0.368571	-1.16095	ENSMUSG00000001123
ENSMUST00000120356	0.730146	0.143466	0.232572	-0.469548	ENSMUSG00000001127
ENSMUST00000123836	0.0210063	1.16838	0.375471	-0.723762	ENSMUSG00000001134
ENSMUST00000001166	0.358414	0.677904	0.18612	-1.28941	ENSMUSG00000001138
ENSMUST00000001171	0.537958	0.417138	0.344015	-0.741438	ENSMUSG00000001143
ENSMUST00000170795	0.271959	-1.56529	0.00130873	-2.05258	ENSMUSG00000001150
ENSMUST00000001179	0.599686	-1.25408	0.534705	-0.742663	ENSMUSG00000001151
ENSMUST00000001184	0.503048	0.470088	0.564712	-0.567013	ENSMUSG00000001156
ENSMUST00000001185	0.259677	0.934779	0.0080649	-1.20225	ENSMUSG00000001157
ENSMUST00000001186	0.0314077	0.991187	0.906776	-0.0509806	ENSMUSG00000001158
ENSMUST00000001202	0.0741527	-1.04772	0.795652	-0.181041	ENSMUSG00000001173
ENSMUST00000110082	0.649477	0.11745	0.00159133	-1.44888	ENSMUSG00000001175
ENSMUST00000001240	0.12124	0.626023	0.145397	-1.33618	ENSMUSG00000001211
ENSMUST00000001256	0.0848443	2.23826	0.180572	1.21967	ENSMUSG00000001227
ENSMUST00000113039	0.0531964	0.729077	0.0931324	-1.21096	ENSMUSG00000001228
ENSMUST00000038794	0.0677663	1.24152	0.546602	-0.354654	ENSMUSG00000001229
ENSMUST00000129680	0.945496	-0.0909842	0.641578	-0.528891	ENSMUSG00000001240
ENSMUST00000205961	0.695802	1.01503	0.964639	-0.0631061	ENSMUSG00000001247
ENSMUST00000001280	0.106899	1.37056	0.294633	-0.756831	ENSMUSG00000001248
ENSMUST00000001304	0.830771	0.0648334	0.295554	0.408724	ENSMUSG00000001270
ENSMUST00000001326	0.0105272	1.01505	0.0552728	-1.18377	ENSMUSG00000001280
ENSMUST00000113682	0.264057	0.682588	0.848919	-0.424347	ENSMUSG00000001285
ENSMUST00000063339	0.284736	1.40939	0.905682	-0.115894	ENSMUSG00000001288
ENSMUST00000001319	0.0761396	0.895178	0.00132988	-0.947759	ENSMUSG00000001300
ENSMUST00000001339	0.824604	0.166604	0.00796592	-1.63551	ENSMUSG00000001305
ENSMUST00000001347	0.0105479	1.25786	0.611155	-0.294165	ENSMUSG00000001313
ENSMUST00000065211	0.140095	-1.26969	0.512521	-0.542884	ENSMUSG00000001323
ENSMUST00000085311	0.838948	-0.19457	0.0593634	-1.86718	ENSMUSG00000001366
ENSMUST00000001412	0.820438	0.230253	0.741577	0.245136	ENSMUSG00000001376
ENSMUST00000001416	0.0680182	0.758272	0.961992	-0.024946	ENSMUSG00000001380
ENSMUST00000001419	0.809102	0.0901063	0.764967	-0.491003	ENSMUSG00000001383
ENSMUST00000088248	0.257209	-0.550367	0.631109	-0.21266	ENSMUSG00000001403
ENSMUST00000001451	0.880842	0.165978	0.696558	0.251046	ENSMUSG00000001415
ENSMUST00000001452	0.994664	-0.0023804	0.880632	-0.0670423	ENSMUSG00000001416
ENSMUST00000176519	0.922284	0.0814715			ENSMUSG00000001418
ENSMUST00000001455	0.252947	0.70978	0.522265	0.642336	ENSMUSG00000001419
ENSMUST00000001460	0.942142	-0.0813952	0.529215	-0.306171	ENSMUSG00000001424
ENSMUST00000081654	0.896455	0.331688	0.914465	-0.241378	ENSMUSG00000001435
ENSMUST00000105410	0.820613	0.308734	0.371704	1.51523	ENSMUSG00000001436
ENSMUST00000001479	0.000477734	1.17943	0.372596	-0.375657	ENSMUSG00000001440
ENSMUST00000001480	0.0404633	0.986704	0.928652	-0.0654744	ENSMUSG00000001441
ENSMUST00000001485	0.0554181	0.887921	0.430583	-0.479523	ENSMUSG00000001445
ENSMUST00000001507	0.0043943	1.17687	0.336465	-0.577481	ENSMUSG00000001467
ENSMUST00000108840	0.00127728	1.2344	0.0405206	-1.47397	ENSMUSG00000001472
ENSMUST00000001513	0.665731	-0.891567	0.00194492	-4.28982	ENSMUSG00000001473
ENSMUST00000065534	0.962806	0.0283142	0.971849	0.0223167	ENSMUSG00000001482
ENSMUST00000001547	0.157823	1.22609	0.846766	0.434812	ENSMUSG00000001506
ENSMUST00000001548	0.726328	-0.678216	0.81311	0.76209	ENSMUSG00000001507
ENSMUST00000073316	0.871221	0.179052	0.813371	-0.22118	ENSMUSG00000001517
ENSMUST00000001559	0.576535	-0.66641	0.651603	-0.272612	ENSMUSG00000001518
ENSMUST00000001562	0.918369	-0.0942099	0.176498	-1.00997	ENSMUSG00000001521
ENSMUST00000001565	0.14489	1.84569	0.77387	0.236834	ENSMUSG00000001524
ENSMUST00000001566	0.101211	0.614579	0.0152003	-1.29677	ENSMUSG00000001525
ENSMUST00000001592	0.141622	0.773796	0.156818	-0.944343	ENSMUSG00000001552
ENSMUST00000001595	0.177856	1.50473	0.500985	-0.828146	ENSMUSG00000001555
ENSMUST00000167662	0.414647	-0.358076	0.622572	-0.319876	ENSMUSG00000001576
ENSMUST00000171530	0.661287	-0.454784	0.693796	-0.421005	ENSMUSG00000001627
ENSMUST00000001675	0.770064	0.239577	0.977226	0.0333326	ENSMUSG00000001630
ENSMUST00000113121	0.874087	0.209962	0.868193	0.0940099	ENSMUSG00000001632
ENSMUST00000102980	0.889506	0.0531028	0.202852	-0.455145	ENSMUSG00000001642
ENSMUST00000001713	0.0235546	2.05252	0.0663766	-1.46315	ENSMUSG00000001663
ENSMUST00000001715	0.932031	0.190243	0.616548	1.46958	ENSMUSG00000001665
ENSMUST00000001716	0.541366	0.309472	0.0645459	-0.829795	ENSMUSG00000001666
ENSMUST00000001724	0.134997	0.82608	0.829829	-0.100239	ENSMUSG00000001674
ENSMUST00000079324	4.64265e-05	1.68734	0.757273	-0.20316	ENSMUSG00000001687
ENSMUST00000070166	0.712094	1.18678	0.39791	-1.5088	ENSMUSG00000001700
ENSMUST00000001757	0.346064	-0.836167	0.145411	-0.966122	ENSMUSG00000001707
ENSMUST00000001780	0.000356989	1.28007	0.0210505	-0.892136	ENSMUSG00000001729
ENSMUST00000001801	0.144043	1.99039	0.388538	-1.22115	ENSMUSG00000001750
ENSMUST00000001802	0.363037	1.23402	0.81953	-0.275076	ENSMUSG00000001751
ENSMUST00000001806	0.517976	0.334217	0.521472	-0.407436	ENSMUSG00000001755
ENSMUST00000001812	0.405761	0.990171	0.49778	-0.598223	ENSMUSG00000001761
ENSMUST00000046750	0.227626	2.29175	0.653386	1.10744	ENSMUSG00000001763
ENSMUST00000001818	0.515369	-0.450643	0.34833	-0.835692	ENSMUSG00000001767
ENSMUST00000110005	0.889562	0.447945	0.279461	1.42172	ENSMUSG00000001768
ENSMUST00000001825	0.443977	0.319834	0.13267	-1.01833	ENSMUSG00000001774
ENSMUST00000001834	0.593738	0.247738	0.0231235	-1.28131	ENSMUSG00000001783
ENSMUST00000001836	0.00553058	1.32727	0.846024	-0.0601265	ENSMUSG00000001785
ENSMUST00000117597	0.980382	-0.0445473	0.509099	-0.562404	ENSMUSG00000001786
ENSMUST00000118444	0.528749	-0.846447	0.117202	-0.943439	ENSMUSG00000001802
ENSMUST00000209579	0.764341	0.383071	0.810215	0.641556	ENSMUSG00000001829
ENSMUST00000165594	0.147796	1.13806	0.201892	-0.447359	ENSMUSG00000001833
ENSMUST00000001900	0.31154	1.70771	0.645346	0.951767	ENSMUSG00000001844
ENSMUST00000100489	0.235245	-0.406206	0.395656	-0.352898	ENSMUSG00000001847
ENSMUST00000065398	0.360477	0.514979	0.807853	-0.141235	ENSMUSG00000001855
ENSMUST00000001920	0.27645	0.438516	0.137224	-1.32229	ENSMUSG00000001864
ENSMUST00000112514	0.408431	2.66673	0.869334	0.370915	ENSMUSG00000001870
ENSMUST00000060895	0.0221488	1.16083	0.64926	-0.261767	ENSMUSG00000001891
ENSMUST00000109767	0.53183	1.06382	0.732391	-0.206578	ENSMUSG00000001909
ENSMUST00000001975	0.430444	0.297172	0.0387927	-1.6333	ENSMUSG00000001910
ENSMUST00000109764	0.925365	0.0243589	0.525453	-0.282513	ENSMUSG00000001911
ENSMUST00000108496	0.702863	-0.620434	0.960162	0.104833	ENSMUSG00000001918
ENSMUST00000001989	0.00420687	0.867618	0.294819	-0.526922	ENSMUSG00000001924
ENSMUST00000112254	0.522366	2.05835	0.808006	0.783236	ENSMUSG00000001930
ENSMUST00000002011	0.54615	0.38718	0.341714	-2.08005	ENSMUSG00000001946
ENSMUST00000114160	0.909659	0.0537521	0.0344548	-0.768974	ENSMUSG00000001962
ENSMUST00000002029	0.0162144	0.792436	0.0113702	-0.918809	ENSMUSG00000001964
ENSMUST00000002048	0.84847	-0.143919	0.259727	-0.997271	ENSMUSG00000001983
ENSMUST00000030676	0.591684	-0.726158	0.211114	2.19056	ENSMUSG00000001985
ENSMUST00000076349	0.0766129	1.72844	0.981552	-0.0298641	ENSMUSG00000001986
ENSMUST00000212168	0.199057	1.0234	0.249463	-0.905592	ENSMUSG00000001995
ENSMUST00000002063	0.499564	0.784554			ENSMUSG00000001998
ENSMUST00000002064	0.148255	0.719603	0.0630055	-1.74392	ENSMUSG00000001999
ENSMUST00000002080	0.732713	-0.287898	0.209216	-0.632803	ENSMUSG00000002006
ENSMUST00000052761	0.00408012	1.02616	0.547065	-0.408034	ENSMUSG00000002010
ENSMUST00000114472	0.0464291	1.2193	0.736261	-0.324703	ENSMUSG00000002012
ENSMUST00000166518	0.665466	0.187101	0.215524	-0.887988	ENSMUSG00000002014
ENSMUST00000002091	0.0937274	0.832497	0.215446	-0.745266	ENSMUSG00000002015
ENSMUST00000112507	0.0827975	0.643148	0.0933114	-0.660378	ENSMUSG00000002017
ENSMUST00000002095	0.749956	-0.600419	0.849802	-0.610895	ENSMUSG00000002028
ENSMUST00000002112	0.976514	0.0220548	0.712439	0.480837	ENSMUSG00000002043
ENSMUST00000002121	0.0644328	0.81058	0.562507	-0.346771	ENSMUSG00000002052
ENSMUST00000045026	0.682663	0.321465	0.802064	0.191586	ENSMUSG00000002055
ENSMUST00000002127	0.147666	0.908198	0.172753	-0.684212	ENSMUSG00000002058
ENSMUST00000002128	0.832151	0.179078	0.804471	0.197173	ENSMUSG00000002059
ENSMUST00000002133	0.0430455	0.983153	0.44112	-0.431129	ENSMUSG00000002064
ENSMUST00000108023	0.696908	-0.295694	0.788614	-0.224539	ENSMUSG00000002068
ENSMUST00000002152	0.278178	1.36101	0.0928237	-0.792711	ENSMUSG00000002083
ENSMUST00000067663	0.185041	0.441522	0.0426991	-1.01912	ENSMUSG00000002102
ENSMUST00000002172	0.477043	0.463176	0.983428	0.0307638	ENSMUSG00000002103
ENSMUST00000073575	0.781787	0.892095	0.134469	-2.12002	ENSMUSG00000002105
ENSMUST00000114934	0.00712462	1.45644	0.102612	-0.540867	ENSMUSG00000002107
ENSMUST00000111354	0.633802	-0.98753	0.742882	1.05823	ENSMUSG00000002108
ENSMUST00000111352	0.953529	0.150692	0.651436	-1.44609	ENSMUSG00000002109
ENSMUST00000002180	0.864491	-0.302822	0.701143	1.23804	ENSMUSG00000002111
ENSMUST00000002198	0.462514	0.314099	0.380185	-0.679249	ENSMUSG00000002129
ENSMUST00000002259	0.203462	2.18893	0.641357	1.5021	ENSMUSG00000002190
ENSMUST00000002275	0.118227	-1.20392	0.145253	-0.935297	ENSMUSG00000002205
ENSMUST00000002280	0.301685	0.466245	0.0152866	3.76477	ENSMUSG00000002210
ENSMUST00000002291	0.1519	1.19419	0.268024	-1.46685	ENSMUSG00000002221
ENSMUST00000002292	0.292555	0.363738	0.437432	-0.422283	ENSMUSG00000002222
ENSMUST00000002303	0.0651032	0.534656	0.450239	-0.306068	ENSMUSG00000002233
ENSMUST00000156862	0.37323	-2.00074	0.604732	1.08973	ENSMUSG00000002249
ENSMUST00000002320	0.950465	-0.0917529	0.962177	-0.152978	ENSMUSG00000002250
ENSMUST00000051209	0.678883	0.217196	0.148828	-1.03517	ENSMUSG00000002265
ENSMUST00000002344	0.402086	1.3899	0.360132	-1.069	ENSMUSG00000002274
ENSMUST00000137201	0.365469	-1.11666	0.701997	-0.727606	ENSMUSG00000002279
ENSMUST00000134108	0.757589	0.251255	0.425193	-0.751412	ENSMUSG00000002280
ENSMUST00000173869	0.00328141	4.28985	0.926441	-0.270596	ENSMUSG00000002289
ENSMUST00000171808	0.227708	1.04607	0.240564	-1.23397	ENSMUSG00000002297
ENSMUST00000174146	0.641135	0.263044	0.841756	0.644049	ENSMUSG00000002307
ENSMUST00000087559	0.569716	1.43906	0.39594	-0.791715	ENSMUSG00000002308
ENSMUST00000047131	0.0817605	0.65462	0.149844	-0.89388	ENSMUSG00000002319
ENSMUST00000002391	0.00215593	1.79214	0.996008	-0.00329178	ENSMUSG00000002320
ENSMUST00000134863	0.535256	1.54851	0.868025	-0.47258	ENSMUSG00000002325
ENSMUST00000002397	0.562138	0.231066	0.640639	0.513638	ENSMUSG00000002326
ENSMUST00000002400	0.0256622	0.982296	0.446103	-0.527068	ENSMUSG00000002329
ENSMUST00000002403	0.15378	0.803433	0.0423019	-1.00679	ENSMUSG00000002332
ENSMUST00000002412	0.225146	0.561711	0.048164	-0.910047	ENSMUSG00000002341
ENSMUST00000182980	0.18884	1.71518	0.960815	-0.0317814	ENSMUSG00000002342
ENSMUST00000019679	0.303413	0.601178	0.392425	-0.357497	ENSMUSG00000002343
ENSMUST00000123760	0.969138	-0.0163791			ENSMUSG00000002345
ENSMUST00000063788	0.991843	-0.0155962	0.959747	-0.0626075	ENSMUSG00000002346
ENSMUST00000002436	0.437079	1.35589	0.598121	-0.828339	ENSMUSG00000002365
ENSMUST00000002445	0.661463	0.32217	0.990076	0.00484243	ENSMUSG00000002372
ENSMUST00000002452	0.588199	0.265313	0.851464	0.103686	ENSMUSG00000002379
ENSMUST00000002466	0.912477	0.0930758	0.206357	-1.23364	ENSMUSG00000002393
ENSMUST00000019169	0.447691	0.681548	0.946734	-0.131092	ENSMUSG00000002395
ENSMUST00000110051	0.833054	0.541063	0.0613609	-1.29274	ENSMUSG00000002396
ENSMUST00000085901	0.138424	-1.74789	0.480723	-0.834012	ENSMUSG00000002409
ENSMUST00000002487	0.329591	-0.934014	0.948455	-0.0633857	ENSMUSG00000002413
ENSMUST00000119379	0.00637855	0.970255	0.0228504	-0.775211	ENSMUSG00000002416
ENSMUST00000002502	0.647546	0.691637	0.455259	-1.18131	ENSMUSG00000002428
ENSMUST00000136481	0.0783858	0.902497	0.142766	-0.884279	ENSMUSG00000002455
ENSMUST00000002532	0.897147	-0.17241	0.276583	-0.778001	ENSMUSG00000002458
ENSMUST00000002533	0.546903	0.456147	0.356597	-0.998321	ENSMUSG00000002459
ENSMUST00000002551	0.00124472	0.89301	0.228983	-0.514135	ENSMUSG00000002477
ENSMUST00000094441	0.443361	0.782044	0.81803	0.131093	ENSMUSG00000002486
ENSMUST00000002588	0.506663	0.736691	0.671945	-0.244818	ENSMUSG00000002489
ENSMUST00000097373	0.0974869	1.18843	0.195879	-1.27424	ENSMUSG00000002496
ENSMUST00000002572	0.141002	1.41806	0.79015	-0.231675	ENSMUSG00000002504
ENSMUST00000002599	0.356764	0.387031	0.138671	-0.52351	ENSMUSG00000002524
ENSMUST00000113377	0.666334	0.995314	0.608791	-0.64448	ENSMUSG00000002546
ENSMUST00000002625	0.0315541	1.01141	0.0506146	-1.1835	ENSMUSG00000002550
ENSMUST00000133342	0.812438	-0.764723	0.927702	0.114617	ENSMUSG00000002578
ENSMUST00000002655	0.854947	0.111587	0.0605513	-0.812708	ENSMUSG00000002580
ENSMUST00000002677	0.529399	0.774081	0.488285	-1.09957	ENSMUSG00000002602
ENSMUST00000002678	0.989227	0.0356573	0.987273	-0.0512109	ENSMUSG00000002603
ENSMUST00000002683	0.630125	0.290638	0.635683	0.279116	ENSMUSG00000002608
ENSMUST00000037057	0.373974	0.567998	0.34807	-1.26165	ENSMUSG00000002617
ENSMUST00000050214	0.0205908	1.1442	0.715207	-0.623896	ENSMUSG00000002625
ENSMUST00000002710	0.569967	-0.189617			ENSMUSG00000002635
ENSMUST00000002733	0.26742	0.362198	0.0304315	-1.05914	ENSMUSG00000002658
ENSMUST00000002735	0.802013	0.135338	0.8293	-0.133796	ENSMUSG00000002660
ENSMUST00000002737	0.866818	-0.0840995	0.742836	1.05662	ENSMUSG00000002661
ENSMUST00000002756	0.948744	-0.0302969	0.381591	-0.433048	ENSMUSG00000002679
ENSMUST00000002765	0.997806	0.00340006	0.711144	-0.498238	ENSMUSG00000002688
ENSMUST00000002790	0.426371	0.385553	0.00093011	-1.50053	ENSMUSG00000002718
ENSMUST00000110000	0.241765	0.727612	0.203232	0.708894	ENSMUSG00000002728
ENSMUST00000002808	0.46894	0.399611	0.148333	-0.656652	ENSMUSG00000002731
ENSMUST00000002809	0.449946	0.931978	0.631453	-1.23411	ENSMUSG00000002732
ENSMUST00000111920	0.765119	-0.731816	0.0934364	-1.98576	ENSMUSG00000002733
ENSMUST00000002818	0.37505	0.348187	0.0267039	-1.59167	ENSMUSG00000002741
ENSMUST00000002825	0.0264565	1.23325	0.234888	-0.763891	ENSMUSG00000002748
ENSMUST00000002840	0.00216445	1.32259	0.677474	-0.384559	ENSMUSG00000002763
ENSMUST00000002844	0.00269585	2.10432	0.399356	-0.925713	ENSMUSG00000002767
ENSMUST00000002845	0.193346	0.488603	0.0165789	-0.8976	ENSMUSG00000002768
ENSMUST00000002855	0.35738	0.34277	0.418218	-0.323781	ENSMUSG00000002778
ENSMUST00000209350	0.890399	0.34175	0.911488	-0.358598	ENSMUSG00000002781
ENSMUST00000204301	0.968098	-0.0296001	0.423223	1.01447	ENSMUSG00000002797
ENSMUST00000165079	0.438478	0.627881	0.0198478	-1.70066	ENSMUSG00000002803
ENSMUST00000002881	0.128534	0.725347	0.876762	-0.0805263	ENSMUSG00000002804
ENSMUST00000002885	0.756124	-0.272549	0.291244	-1.88882	ENSMUSG00000002808
ENSMUST00000002889	0.775406	0.181011	0.581031	-0.627354	ENSMUSG00000002812
ENSMUST00000002891	0.334286	1.63472	0.807998	0.178078	ENSMUSG00000002814
ENSMUST00000065005	0.493906	0.625191	0.57273	1.81315	ENSMUSG00000002820
ENSMUST00000002902	0.977487	-0.020913	0.271308	2.12866	ENSMUSG00000002825
ENSMUST00000002911	0.528409	-0.51383	0.921677	-0.0693623	ENSMUSG00000002833
ENSMUST00000002914	0.938298	0.0859356	0.781068	-0.11893	ENSMUSG00000002835
ENSMUST00000002923	0.0626766	0.570059	0.410251	-0.316371	ENSMUSG00000002844
ENSMUST00000163884	0.342494	0.923163	0.949293	0.204174	ENSMUSG00000002845
ENSMUST00000002925	0.482894	0.785759	0.00706621	-2.89944	ENSMUSG00000002846
ENSMUST00000058011	0.340679	-0.415653	0.324759	-0.5846	ENSMUSG00000002870
ENSMUST00000203694	0.148997	0.972896	0.992112	0.0251972	ENSMUSG00000002871
ENSMUST00000069792	0.0600573	1.41309	0.0731518	-1.63861	ENSMUSG00000002881
ENSMUST00000075843	0.906125	0.37265	0.749689	-0.546817	ENSMUSG00000002885
ENSMUST00000002976	0.0188909	2.83933	0.996033	-0.0159233	ENSMUSG00000002897
ENSMUST00000002979	0.0762726	1.53392	0.0685659	2.49724	ENSMUSG00000002900
ENSMUST00000002989	0.587907	0.41657	0.810727	-0.474896	ENSMUSG00000002910
ENSMUST00000052827	0.932502	0.241018			ENSMUSG00000002930
ENSMUST00000110998	0.70512	0.371949	0.668371	-0.345465	ENSMUSG00000002948
ENSMUST00000003029	0.715346	-0.395138	0.257365	-1.78903	ENSMUSG00000002949
ENSMUST00000003038	0.617203	0.208706	0.0127435	-1.17045	ENSMUSG00000002957
ENSMUST00000107876	0.206313	1.00248	0.748161	-0.301283	ENSMUSG00000002963
ENSMUST00000208253	0.709882	-0.307644	0.000486694	-2.88135	ENSMUSG00000002968
ENSMUST00000055242	0.0694507	2.08509	0.353157	-0.45045	ENSMUSG00000002981
ENSMUST00000098754	0.853975	-0.593685	0.810845	-0.443441	ENSMUSG00000002983
ENSMUST00000093552	0.000114871	1.34366	0.706013	0.149371	ENSMUSG00000002984
ENSMUST00000174355	0.189359	0.469488	0.659755	0.367671	ENSMUSG00000002985
ENSMUST00000172314	0.36019	0.425495	0.526793	0.594843	ENSMUSG00000002996
ENSMUST00000036497	0.000899227	1.48808	0.834003	-0.105728	ENSMUSG00000002997
ENSMUST00000003115	0.527208	0.220698	0.0458797	-0.831614	ENSMUSG00000003031
ENSMUST00000003117	0.201979	0.509392	0.0511701	-0.8056	ENSMUSG00000003033
ENSMUST00000003121	0.068181	0.515929	0.0617383	-0.783428	ENSMUSG00000003037
ENSMUST00000102553	0.217871	0.38052	0.755159	-0.164297	ENSMUSG00000003038
ENSMUST00000003123	0.0700121	0.799182	0.00401713	-1.06433	ENSMUSG00000003039
ENSMUST00000039694	0.589689	0.194672	0.04718	-0.94908	ENSMUSG00000003062
ENSMUST00000003152	0.0140343	1.19128	0.237824	-0.88068	ENSMUSG00000003068
ENSMUST00000003154	0.495372	0.954958	0.214091	-1.09273	ENSMUSG00000003070
ENSMUST00000003156	0.340521	0.469027	0.00229681	-1.07792	ENSMUSG00000003072
ENSMUST00000003183	0.136595	0.907415	0.481183	-0.319288	ENSMUSG00000003099
ENSMUST00000107539	0.765675	0.142007	0.596661	-0.551278	ENSMUSG00000003119
ENSMUST00000054301	0.879907	0.211564	0.708859	-0.42267	ENSMUSG00000003123
ENSMUST00000172450	0.309674	0.429694	0.0167268	-0.86806	ENSMUSG00000003131
ENSMUST00000054462	0.564438	0.810771	0.286205	-1.56931	ENSMUSG00000003134
ENSMUST00000003219	0.483278	-0.540967	0.221073	-1.00587	ENSMUSG00000003135
ENSMUST00000032476	0.75643	0.190062	0.463719	0.946051	ENSMUSG00000003153
ENSMUST00000003238	0.860509	0.299517	0.0326207	-1.15798	ENSMUSG00000003154
ENSMUST00000148633	0.116191	0.648313	0.581631	-0.417653	ENSMUSG00000003161
ENSMUST00000012152	0.324047	0.553301	0.411426	-0.5167	ENSMUSG00000003166
ENSMUST00000209066	0.314272	0.484161	0.19941	-0.836821	ENSMUSG00000003184
ENSMUST00000003290	0.748371	0.236788	0.674652	0.453557	ENSMUSG00000003190
ENSMUST00000054780	0.330926	2.2694	0.200508	-1.61763	ENSMUSG00000003198
ENSMUST00000149441	0.0013546	1.28722	0.743538	-0.157703	ENSMUSG00000003199
ENSMUST00000003268	0.809302	0.13327	0.666371	0.210953	ENSMUSG00000003200
ENSMUST00000086869	0.990672	-0.00735375	0.967496	-0.0468989	ENSMUSG00000003208
ENSMUST00000003310	0.00492169	1.90817	0.607227	-0.596887	ENSMUSG00000003226
ENSMUST00000003313	0.207444	2.31916	0.926721	0.0610784	ENSMUSG00000003228
ENSMUST00000171572	0.12063	0.828042	0.881599	-0.144331	ENSMUSG00000003233
ENSMUST00000003319	0.0399156	1.04412	0.0326159	-2.33642	ENSMUSG00000003234
ENSMUST00000003320	0.933447	-0.0386713	0.139273	-0.590033	ENSMUSG00000003235
ENSMUST00000209245	0.00471222	1.02797	0.574966	-0.333779	ENSMUSG00000003269
ENSMUST00000148486	0.579351	-0.741504	0.676554	0.516641	ENSMUSG00000003279
ENSMUST00000003369	0.618013	1.20457	0.313985	-1.66592	ENSMUSG00000003282
ENSMUST00000189688	0.618067	1.58808	0.618067	1.58808	ENSMUSG00000003283
ENSMUST00000003386	0.0659797	1.09313	0.205673	-1.74986	ENSMUSG00000003299
ENSMUST00000049567	0.0332576	2.21714	0.932582	-0.0502962	ENSMUSG00000003308
ENSMUST00000169020	0.246477	-0.601997	0.0997817	-3.09508	ENSMUSG00000003316
ENSMUST00000126980	0.544618	0.604057	0.667896	1.37974	ENSMUSG00000003344
ENSMUST00000085435	0.243777	0.847613	0.337395	-0.901847	ENSMUSG00000003345
ENSMUST00000003436	0.980111	0.020302	0.851114	-0.159178	ENSMUSG00000003346
ENSMUST00000003438	0.41141	0.40235	0.954739	0.0439849	ENSMUSG00000003348
ENSMUST00000003442	0.732263	-0.166332	0.243544	-0.755481	ENSMUSG00000003352
ENSMUST00000003445	0.802683	0.803691	0.965482	0.139018	ENSMUSG00000003355
ENSMUST00000003450	0.0981582	1.00694	0.0433804	-1.18268	ENSMUSG00000003360
ENSMUST00000117095	0.00781142	1.24436	0.768599	0.247233	ENSMUSG00000003363
ENSMUST00000003468	0.896913	0.178518	0.490613	0.519623	ENSMUSG00000003378
ENSMUST00000076961	0.0229659	0.762532	0.000498903	-1.2107	ENSMUSG00000003380
ENSMUST00000170036	0.469572	0.771734	0.294873	-2.27126	ENSMUSG00000003382
ENSMUST00000115331	0.100471	1.02558	0.932926	0.055241	ENSMUSG00000003402
ENSMUST00000003501	0.0411859	1.11393	0.285049	-0.305575	ENSMUSG00000003410
ENSMUST00000003502	0.41723	0.636722	0.305067	-3.26623	ENSMUSG00000003411
ENSMUST00000003512	0.846814	0.266054	0.353974	2.99013	ENSMUSG00000003420
ENSMUST00000003513	0.753922	0.171255	0.0605319	-0.98951	ENSMUSG00000003421
ENSMUST00000210139	0.622632	0.244641	0.0804019	-1.13119	ENSMUSG00000003423
ENSMUST00000003521	0.154143	0.64746	0.230973	-0.596389	ENSMUSG00000003429
ENSMUST00000003527	0.00310243	1.33261	0.0536723	-1.47186	ENSMUSG00000003435
ENSMUST00000108315	0.418465	0.640756	0.466279	-0.842427	ENSMUSG00000003436
ENSMUST00000003529	0.0156126	1.0406	0.430573	0.471923	ENSMUSG00000003437
ENSMUST00000081946	0.442191	0.317851	0.667042	-0.155565	ENSMUSG00000003438
ENSMUST00000003536	0.388071	-0.578375	0.604162	0.309956	ENSMUSG00000003444
ENSMUST00000086829	0.188223	1.11904	0.450055	0.972912	ENSMUSG00000003452
ENSMUST00000003550	0.312938	0.76188	0.0479498	-0.95516	ENSMUSG00000003458
ENSMUST00000075895	0.81871	-0.148842	0.46605	-0.703563	ENSMUSG00000003464
ENSMUST00000003561	0.678286	0.478295	0.408954	1.133	ENSMUSG00000003469
ENSMUST00000078155	0.506413	-0.335447	0.834461	0.136474	ENSMUSG00000003500
ENSMUST00000003612	0.441702	1.1459	0.933989	0.0602996	ENSMUSG00000003518
ENSMUST00000003620	0.514319	2.06938	0.982461	-0.0702148	ENSMUSG00000003526
ENSMUST00000003621	0.599291	0.329498	0.488676	-0.341827	ENSMUSG00000003527
ENSMUST00000003622	0.538658	0.365192	0.0541429	-1.32487	ENSMUSG00000003528
ENSMUST00000151266	0.234727	0.53062	0.000719337	-1.59899	ENSMUSG00000003531
ENSMUST00000097333	0.00148738	1.51061	0.0088193	-1.90481	ENSMUSG00000003534
ENSMUST00000003635	0.947058	0.0630036	0.95219	-0.193414	ENSMUSG00000003541
ENSMUST00000003642	0.227304	0.822481	0.393511	0.698386	ENSMUSG00000003546
ENSMUST00000003645	0.019148	0.956441	0.967656	-0.0480285	ENSMUSG00000003549
ENSMUST00000003655	0.264122	1.14848	0.973358	-0.0524446	ENSMUSG00000003559
ENSMUST00000110124	0.00429385	1.00897	0.24507	-0.823932	ENSMUSG00000003573
ENSMUST00000076615	0.601968	0.246718	0.82289	0.544535	ENSMUSG00000003575
ENSMUST00000003677	0.281783	0.648016	0.605312	-0.641766	ENSMUSG00000003581
ENSMUST00000003681	0.737215	-0.652602	0.846439	0.489639	ENSMUSG00000003585
ENSMUST00000003720	0.0243158	1.65547	0.140093	-0.908955	ENSMUSG00000003623
ENSMUST00000105894	0.852636	-0.379748	0.107868	-2.33123	ENSMUSG00000003644
ENSMUST00000003754	0.79807	-0.198742	0.857464	-0.199487	ENSMUSG00000003657
ENSMUST00000103220	0.0325336	0.676482	0.763763	-0.235045	ENSMUSG00000003660
ENSMUST00000003759	0.633661	0.145545	0.941345	0.0304946	ENSMUSG00000003662
ENSMUST00000176610	0.765783	-0.469097	0.944662	0.0511939	ENSMUSG00000003680
ENSMUST00000003818	0.399764	1.09073	0.252177	-1.59255	ENSMUSG00000003721
ENSMUST00000102590	0.00344153	1.44664	0.803072	-0.270954	ENSMUSG00000003731
ENSMUST00000003843	0.527125	1.57281	0.80105	-0.54108	ENSMUSG00000003746
ENSMUST00000003850	0.610451	0.787411	0.701409	-0.261349	ENSMUSG00000003752
ENSMUST00000003860	0.885321	-0.070987	0.807437	-0.255195	ENSMUSG00000003762
ENSMUST00000097626	0.717974	0.255809	0.0291505	-1.10169	ENSMUSG00000003778
ENSMUST00000167161	0.0231409	1.67252	0.520581	-0.608142	ENSMUSG00000003779
ENSMUST00000003906	0.00672563	0.988034	0.0290233	-1.05374	ENSMUSG00000003808
ENSMUST00000109745	0.610069	-0.44954	0.841175	-0.0939138	ENSMUSG00000003809
ENSMUST00000003908	0.0145191	-2.4957	0.781717	-0.220561	ENSMUSG00000003810
ENSMUST00000003910	0.292599	1.97015	0.0671037	-2.3751	ENSMUSG00000003812
ENSMUST00000109761	0.156224	1.59204	0.348207	-0.898871	ENSMUSG00000003813
ENSMUST00000003912	0.0105979	1.59174	0.0401796	-0.713538	ENSMUSG00000003814
ENSMUST00000003922	0.447865	0.712524	0.525829	-0.386399	ENSMUSG00000003824
ENSMUST00000077440	0.245754	2.21372	0.816087	-0.605718	ENSMUSG00000003847
ENSMUST00000003946	0.373517	0.503758	0.397222	1.42023	ENSMUSG00000003848
ENSMUST00000003961	6.53795e-05	4.22245	0.449173	-0.927021	ENSMUSG00000003863
ENSMUST00000003964	0.847011	0.217544	0.926844	0.296192	ENSMUSG00000003865
ENSMUST00000107771	0.023552	1.26436	0.594409	-0.244057	ENSMUSG00000003868
ENSMUST00000033093	0.19706	0.63105	0.0852454	-0.462627	ENSMUSG00000003873
ENSMUST00000054072	0.407092	0.283658	0.00802407	-1.31757	ENSMUSG00000003929
ENSMUST00000004036	0.237576	0.617643	0.344515	-0.457695	ENSMUSG00000003934
ENSMUST00000004050	0.221582	0.492845	0.114327	-1.09324	ENSMUSG00000003948
ENSMUST00000004051	0.341807	1.47625	0.815072	-0.488782	ENSMUSG00000003949
ENSMUST00000004057	0.460514	0.406249	0.0628898	4.70461	ENSMUSG00000003955
ENSMUST00000004072	8.7611e-07	1.55593	0.0425396	-1.15432	ENSMUSG00000003970
ENSMUST00000042122	0.452266	0.464325	0.0583174	-0.889964	ENSMUSG00000003992
ENSMUST00000109509	0.666474	0.458905	0.850912	-0.60043	ENSMUSG00000004018
ENSMUST00000004133	0.0818266	1.61864	0.0840889	-1.79131	ENSMUSG00000004031
ENSMUST00000004134	0.123597	0.64966	0.440286	-0.499863	ENSMUSG00000004032
ENSMUST00000004137	0.0964343	0.91565	0.369161	0.585753	ENSMUSG00000004035
ENSMUST00000004136	0.951034	0.197437	0.673794	-1.35635	ENSMUSG00000004038
ENSMUST00000127638	0.9946	-0.00376253	0.751413	0.350503	ENSMUSG00000004040
ENSMUST00000107356	0.684652	1.31012	0.797139	0.829228	ENSMUSG00000004043
ENSMUST00000060792	0.822304	-0.186711	0.852772	0.0971527	ENSMUSG00000004044
ENSMUST00000051356	0.448283	0.299841	0.916033	-0.0739948	ENSMUSG00000004056
ENSMUST00000115854	0.00118315	2.26639	0.950396	-0.0755427	ENSMUSG00000004069
ENSMUST00000118885	0.094272	0.430909	0.0199739	-1.19236	ENSMUSG00000004070
ENSMUST00000118703	0.798224	0.143394	0.216282	-0.541943	ENSMUSG00000004071
ENSMUST00000135469	0.348323	-1.21977	0.956251	-0.05185	ENSMUSG00000004085
ENSMUST00000004200	0.886454	0.0904191	0.266569	-0.434362	ENSMUSG00000004096
ENSMUST00000004202	0.123669	0.627144	0.833199	-0.142948	ENSMUSG00000004099
ENSMUST00000004203	0.99693	0.00228319	0.950339	-0.0410663	ENSMUSG00000004100
ENSMUST00000004208	0.135209	1.43778	0.442762	2.47423	ENSMUSG00000004105
ENSMUST00000187541	0.402679	1.16247	0.857314	0.321343	ENSMUSG00000004110
ENSMUST00000102939	0.725233	0.301373	0.492065	1.3777	ENSMUSG00000004113
ENSMUST00000040321	0.0383092	1.48965	0.52256	-0.719529	ENSMUSG00000004127
ENSMUST00000095767	0.141105	-0.981305	0.563612	-0.56895	ENSMUSG00000004151
ENSMUST00000179238	0.0155301	1.53061	0.974006	-0.024638	ENSMUSG00000004207
ENSMUST00000064407	0.786804	-0.135189	0.45798	-0.739338	ENSMUSG00000004221
ENSMUST00000004343	0.139569	1.32284	0.330189	-0.825106	ENSMUSG00000004233
ENSMUST00000088357	0.791877	0.154122	0.0609759	-0.86489	ENSMUSG00000004263
ENSMUST00000004375	0.494091	0.354252	0.0453106	-1.50933	ENSMUSG00000004264
ENSMUST00000112484	0.771387	-0.925382	0.855926	-0.29626	ENSMUSG00000004266
ENSMUST00000004378	0.571596	0.324783	0.268384	-1.00862	ENSMUSG00000004267
ENSMUST00000004379	0.0755248	0.848795	0.664131	-0.297103	ENSMUSG00000004268
ENSMUST00000004381	0.921932	-0.0868263	0.30406	0.939648	ENSMUSG00000004270
ENSMUST00000004396	0.217661	0.648023	0.268338	0.673458	ENSMUSG00000004285
ENSMUST00000004428	0.394806	1.01212	0.378794	-0.896177	ENSMUSG00000004317
ENSMUST00000093490	0.822866	0.140546	0.229239	-1.97359	ENSMUSG00000004319
ENSMUST00000108492	0.803754	0.354813	0.836742	0.292633	ENSMUSG00000004328
ENSMUST00000166102	0.0863244	2.67454	0.117912	-2.33797	ENSMUSG00000004347
ENSMUST00000004470	0.451614	-0.870216	0.421671	-1.07165	ENSMUSG00000004356
ENSMUST00000163119	0.16305	0.828563	0.16539	-0.742565	ENSMUSG00000004364
ENSMUST00000004480	0.0124499	1.1925	0.0171218	-0.999268	ENSMUSG00000004366
ENSMUST00000004497	0.0542139	1.60558	0.0475563	-1.18797	ENSMUSG00000004383
ENSMUST00000004507	0.875688	-0.0821992	0.1149	-1.14966	ENSMUSG00000004393
ENSMUST00000004508	0.367438	-0.980147	0.0297902	-2.05696	ENSMUSG00000004394
ENSMUST00000111103	0.251688	0.977836	0.230449	-1.72748	ENSMUSG00000004415
ENSMUST00000004560	0.192767	0.870792	0.23803	-0.786509	ENSMUSG00000004446
ENSMUST00000004565	0.510654	0.337707	0.329207	-0.611609	ENSMUSG00000004451
ENSMUST00000102528	0.12616	0.561845	0.0214887	-1.22724	ENSMUSG00000004455
ENSMUST00000004574	0.210633	0.655813	0.175526	-1.05748	ENSMUSG00000004460
ENSMUST00000004576	0.223102	0.738018	0.47564	1.42804	ENSMUSG00000004462
ENSMUST00000004622	0.0535337	2.66806	0.745854	-0.304489	ENSMUSG00000004508
ENSMUST00000004646	0.0332574	0.697436	0.434237	-0.39743	ENSMUSG00000004530
ENSMUST00000080723	0.0574268	0.478395	0.724243	-0.186323	ENSMUSG00000004535
ENSMUST00000111632	0.660669	-0.217909	0.0643878	-0.643507	ENSMUSG00000004558
ENSMUST00000182061	0.507816	-0.469953	0.797395	-0.489346	ENSMUSG00000004562
ENSMUST00000004681	0.281813	2.04203	0.826827	0.14888	ENSMUSG00000004565
ENSMUST00000004683	0.738709	0.405088	0.627828	-0.350032	ENSMUSG00000004567
ENSMUST00000004684	0.453294	-0.301598	0.444593	-1.0429	ENSMUSG00000004568
ENSMUST00000043812	0.268983	0.812772	0.228738	-0.949491	ENSMUSG00000004591
ENSMUST00000205503	0.22155	2.26113	0.916744	0.336987	ENSMUSG00000004609
ENSMUST00000004729	0.990674	-0.00727349	0.784483	-0.152651	ENSMUSG00000004610
ENSMUST00000160708	0.519622	0.577176	0.823116	-0.483581	ENSMUSG00000004626
ENSMUST00000090686	0.574719	0.610756	0.641055	-0.514971	ENSMUSG00000004631
ENSMUST00000046856	0.255099	-1.01519	0.311525	-1.19618	ENSMUSG00000004633
ENSMUST00000004756	0.13647	1.48402	0.041242	-2.87328	ENSMUSG00000004637
ENSMUST00000057551	0.0574854	0.915136	0.0644728	-0.838135	ENSMUSG00000004642
ENSMUST00000004780	0.673753	1.35753	0.785302	-0.545489	ENSMUSG00000004661
ENSMUST00000004784	0.114988	1.50124	0.65909	-0.317517	ENSMUSG00000004665
ENSMUST00000004786	0.482725	0.324493	0.151405	-0.706993	ENSMUSG00000004667
ENSMUST00000110819	0.589711	-0.355051	0.00524175	-2.85221	ENSMUSG00000004698
ENSMUST00000004868	0.995099	-0.0121419	0.445546	-1.58629	ENSMUSG00000004748
ENSMUST00000088287	0.028995	1.50273	0.0534818	-1.48558	ENSMUSG00000004768
ENSMUST00000172298	0.048819	1.12086	0.398811	-0.349865	ENSMUSG00000004771
ENSMUST00000004910	0.166598	0.64377	0.767007	-0.14057	ENSMUSG00000004788
ENSMUST00000053811	0.368767	0.535686	0.97712	-0.0193177	ENSMUSG00000004789
ENSMUST00000004920	0.160749	1.25752	0.637597	-0.414051	ENSMUSG00000004798
ENSMUST00000053913	0.275277	-1.75702	0.619166	-1.59154	ENSMUSG00000004815
ENSMUST00000004959	0.77339	-0.913062	0.163047	1.3957	ENSMUSG00000004837
ENSMUST00000004965	0.102578	0.914531	0.00728176	-1.50826	ENSMUSG00000004843
ENSMUST00000004968	0.235161	1.22049	0.876369	-0.159697	ENSMUSG00000004846
ENSMUST00000111080	0.887318	0.0449395	0.828718	0.138629	ENSMUSG00000004849
ENSMUST00000130643	0.603656	0.215117	0.545546	0.53904	ENSMUSG00000004865
ENSMUST00000005003	0.0242919	1.04401	0.35148	-1.13859	ENSMUSG00000004880
ENSMUST00000005019	0.694082	0.343224	0.896119	0.203422	ENSMUSG00000004885
ENSMUST00000160694	0.55773	0.204593	0.826028	-0.0997061	ENSMUSG00000004891
ENSMUST00000090971	0.735255	0.189089	0.538748	1.0145	ENSMUSG00000004892
ENSMUST00000005015	0.0939567	0.715973	0.409171	-0.48912	ENSMUSG00000004895
ENSMUST00000160648	0.871604	0.157512	0.721297	0.362841	ENSMUSG00000004896
ENSMUST00000005017	0.000708853	1.10846	0.00650622	-1.07125	ENSMUSG00000004897
ENSMUST00000005057	0.313767	0.494056	0.89635	-0.122409	ENSMUSG00000004929
ENSMUST00000057798	0.388644	1.02994	0.765776	0.701622	ENSMUSG00000004931
ENSMUST00000120265	0.540109	-1.96762	0.415603	-1.2707	ENSMUSG00000004933
ENSMUST00000005064	0.767822	0.261757	0.633065	-0.629054	ENSMUSG00000004934
ENSMUST00000005066	0.890384	0.0879511	0.01042	-1.28438	ENSMUSG00000004936
ENSMUST00000005067	0.0120424	1.23421	0.528711	-0.526064	ENSMUSG00000004937
ENSMUST00000005053	0.664411	-0.269781	0.12671	-2.45135	ENSMUSG00000004945
ENSMUST00000111145	0.0466724	2.68442	0.741169	0.374458	ENSMUSG00000004947
ENSMUST00000005077	0.433154	1.58301	0.891523	-0.209109	ENSMUSG00000004951
ENSMUST00000065957	0.573507	0.441907	0.465432	-0.485325	ENSMUSG00000004961
ENSMUST00000203220	0.00110315	1.33327	0.399351	-0.412926	ENSMUSG00000004980
ENSMUST00000005120	0.986377	0.0123023	0.414621	-0.996331	ENSMUSG00000004994
ENSMUST00000126435	0.790492	-0.192406	0.600271	-0.526318	ENSMUSG00000004996
ENSMUST00000102515	0.813195	0.0803499	0.165194	-1.23935	ENSMUSG00000005034
ENSMUST00000030775	0.529488	-0.802177	0.854666	-0.152724	ENSMUSG00000005045
ENSMUST00000005185	0.330574	0.375388	0.096863	-0.509737	ENSMUSG00000005054
ENSMUST00000005188	0.951556	-0.0878509	0.0410988	-2.35615	ENSMUSG00000005057
ENSMUST00000080557	0.0452317	0.860112	0.105251	-0.868093	ENSMUSG00000005069
ENSMUST00000117449	0.0776244	1.09505	0.259976	-2.06362	ENSMUSG00000005078
ENSMUST00000099673	0.551684	1.80005	0.875122	-0.352939	ENSMUSG00000005087
ENSMUST00000080210	0.279207	1.09537	0.132867	-1.90039	ENSMUSG00000005089
ENSMUST00000005233	0.683912	0.683369	0.247029	1.52294	ENSMUSG00000005102
ENSMUST00000005234	0.30262	0.495259	0.483363	-0.364632	ENSMUSG00000005103
ENSMUST00000005256	0.461159	0.235061	0.131165	-0.939147	ENSMUSG00000005125
ENSMUST00000034121	0.283124	2.96192			ENSMUSG00000005142
ENSMUST00000005279	0.794693	0.403438	0.257626	-2.20566	ENSMUSG00000005148
ENSMUST00000093357	0.221805	0.39765	0.0539373	-1.4614	ENSMUSG00000005150
ENSMUST00000164807	0.297594	-0.257847	0.52789	-1.07879	ENSMUSG00000005161
ENSMUST00000058470	0.918267	0.0961482	0.586079	0.558638	ENSMUSG00000005198
ENSMUST00000005336	0.0955502	1.02954	0.0060468	-1.46138	ENSMUSG00000005204
ENSMUST00000119706	0.119729	1.49077	0.00964805	-1.70149	ENSMUSG00000005225
ENSMUST00000005365	0.137404	0.71821	0.385801	-0.581986	ENSMUSG00000005233
ENSMUST00000005394	0.00181396	1.6184	0.769763	0.106634	ENSMUSG00000005262
ENSMUST00000005399	0.858305	0.163386	0.142029	-1.52086	ENSMUSG00000005267
ENSMUST00000005431	0.848073	0.093337	0.0339581	-1.10378	ENSMUSG00000005299
ENSMUST00000076454	0.506428	-0.273625	0.99151	0.00602478	ENSMUSG00000005312
ENSMUST00000005470	0.0260908	1.56241	0.377801	-0.603833	ENSMUSG00000005338
ENSMUST00000005487	0.0160941	0.95595	0.518966	-0.350637	ENSMUSG00000005354
ENSMUST00000005493	0.660237	0.307451	0.0325718	-1.57447	ENSMUSG00000005360
ENSMUST00000113239	0.25639	-0.627253	0.875474	0.31226	ENSMUSG00000005362
ENSMUST00000005503	0.808452	-0.28277	0.0144415	-1.15094	ENSMUSG00000005370
ENSMUST00000005504	0.000505549	1.52274	0.715483	-0.144056	ENSMUSG00000005371
ENSMUST00000153183	0.0271658	1.06216	0.583402	0.479519	ENSMUSG00000005374
ENSMUST00000085984	0.112093	0.612075	0.809247	0.0887759	ENSMUSG00000005378
ENSMUST00000005532	0.898079	-0.132862	0.801805	0.258325	ENSMUSG00000005397
ENSMUST00000212426	0.0438959	1.01077	0.780105	0.313102	ENSMUSG00000005410
ENSMUST00000005548	0.933713	0.0701988	0.601408	-0.383671	ENSMUSG00000005413
ENSMUST00000163320	0.873445	-0.111295	0.108597	-1.4345	ENSMUSG00000005442
ENSMUST00000108410	0.6173	0.204065	0.0101051	-0.994479	ENSMUSG00000005447
ENSMUST00000005606	0.580218	0.2494	0.195379	-0.972935	ENSMUSG00000005469
ENSMUST00000005607	0.380863	-0.71111	0.157694	-0.8606	ENSMUSG00000005470
ENSMUST00000019576	0.151909	0.685724	0.0994301	-1.06203	ENSMUSG00000005481
ENSMUST00000005620	0.0203447	1.20897	0.187239	-0.936579	ENSMUSG00000005483
ENSMUST00000040783	0.572467	-0.612642	0.476127	0.739596	ENSMUSG00000005501
ENSMUST00000090682	0.499151	0.219986	0.0219046	-1.59235	ENSMUSG00000005505
ENSMUST00000111448	0.169018	-0.599987	0.159789	-1.56098	ENSMUSG00000005506
ENSMUST00000005647	0.448103	0.389763	0.134862	-0.701153	ENSMUSG00000005510
ENSMUST00000005651	0.209172	0.672686	0.933162	0.0351514	ENSMUSG00000005514
ENSMUST00000005671	0.673344	0.300112	0.716097	-0.400244	ENSMUSG00000005533
ENSMUST00000091291	0.00741509	1.97244	0.52696	-1.00643	ENSMUSG00000005534
ENSMUST00000005705	0.238571	0.45219	0.0604303	-0.835268	ENSMUSG00000005566
ENSMUST00000005714	0.191759	0.509741	0.280943	-0.538683	ENSMUSG00000005575
ENSMUST00000197146	0.91954	0.0915518	0.16167	-0.734064	ENSMUSG00000005583
ENSMUST00000005749	0.00202237	1.58399	0.11652	-0.871965	ENSMUSG00000005609
ENSMUST00000161051	0.026695	0.752411	7.27006e-05	-1.681	ENSMUSG00000005610
ENSMUST00000079791	0.165758	0.695133	0.388641	-0.700436	ENSMUSG00000005615
ENSMUST00000107353	0.712411	0.255532	0.866759	0.152079	ENSMUSG00000005621
ENSMUST00000107237	0.00259003	0.841186	0.0651954	-1.8414	ENSMUSG00000005625
ENSMUST00000005798	0.144483	0.63122	0.91708	0.056429	ENSMUSG00000005656
ENSMUST00000005810	0.881283	-0.127643	0.794125	0.25479	ENSMUSG00000005667
ENSMUST00000005815	0.00689549	1.61369	0.245213	-0.85828	ENSMUSG00000005672
ENSMUST00000111327	0.560766	0.803403	0.100693	-0.785657	ENSMUSG00000005674
ENSMUST00000005825	0.0312062	1.0187	0.925769	-0.0566741	ENSMUSG00000005682
ENSMUST00000005826	0.46473	0.248059	3.40833e-05	-1.94396	ENSMUSG00000005683
ENSMUST00000005830	0.997466	0.00140493	0.00889736	-1.21554	ENSMUSG00000005687
ENSMUST00000005841	0.461993	-0.653366	0.995017	0.00402697	ENSMUSG00000005698
ENSMUST00000212430	0.720643	0.70585	0.916854	0.0761361	ENSMUSG00000005699
ENSMUST00000005862	0.504427	-0.383531	0.466533	-0.613271	ENSMUSG00000005718
ENSMUST00000115645	0.360133	0.48332	0.130216	-0.664129	ENSMUSG00000005732
ENSMUST00000144132	0.313874	0.877704	0.266124	-1.60822	ENSMUSG00000005774
ENSMUST00000005923	0.230645	0.346762	0.248424	-0.651399	ENSMUSG00000005779
ENSMUST00000005952	0.888507	-0.190454	0.160352	-2.11965	ENSMUSG00000005802
ENSMUST00000005953	0.705985	0.841436	0.175106	-1.70948	ENSMUSG00000005803
ENSMUST00000005954	0.00291436	1.2826	0.31644	-0.384198	ENSMUSG00000005804
ENSMUST00000029804	0.00447231	1.76785	0.282347	-2.03787	ENSMUSG00000005813
ENSMUST00000005975	0.810434	-0.380786			ENSMUSG00000005823
ENSMUST00000119953	0.144101	0.546794	0.0132645	-1.55709	ENSMUSG00000005846
ENSMUST00000115781	0.177662	-0.779254	0.91872	-0.0583922	ENSMUSG00000005871
ENSMUST00000006027	0.821872	0.187599	0.343422	-0.629522	ENSMUSG00000005873
ENSMUST00000006035	0.00603334	1.33336	0.823288	-0.179373	ENSMUSG00000005881
ENSMUST00000109632	0.877199	-0.0991698			ENSMUSG00000005882
ENSMUST00000068304	0.108462	1.60574	0.802283	0.152878	ENSMUSG00000005886
ENSMUST00000113460	0.568287	0.276215	0.124831	-0.822712	ENSMUSG00000005893
ENSMUST00000105290	0.388531	0.398572	0.581205	-0.689246	ENSMUSG00000005897
ENSMUST00000172182	0.391889	-0.668521	0.654075	-0.348506	ENSMUSG00000005899
ENSMUST00000121291	0.567292	0.646207	0.237672	-2.11888	ENSMUSG00000005907
ENSMUST00000006071	0.551005	0.338967	0.130801	-1.25766	ENSMUSG00000005917
ENSMUST00000118762	0.99503	0.00251127	0.139422	-0.625696	ENSMUSG00000005936
ENSMUST00000006103	0.376874	0.605768	0.151923	1.89144	ENSMUSG00000005949
ENSMUST00000006112	0.79376	0.595031	0.763702	-0.305261	ENSMUSG00000005958
ENSMUST00000196733	0.355091	1.06102	0.122219	-1.78199	ENSMUSG00000005968
ENSMUST00000006128	0.0383018	0.943412	0.391539	-0.573025	ENSMUSG00000005973
ENSMUST00000006137	0.206407	0.484298	0.0234852	-1.12667	ENSMUSG00000005981
ENSMUST00000175809	0.270074	-1.11936			ENSMUSG00000005982
ENSMUST00000056888	0.849534	0.326406	0.540055	-0.578212	ENSMUSG00000005986
ENSMUST00000111913	0.0138283	1.13951	0.510569	-0.502159	ENSMUSG00000006010
ENSMUST00000163968	0.21199	1.30958	0.298883	-1.29197	ENSMUSG00000006019
ENSMUST00000006178	0.963846	0.0675352	0.285498	-1.29912	ENSMUSG00000006021
ENSMUST00000006181	0.145773	0.690355	0.20604	0.975809	ENSMUSG00000006024
ENSMUST00000107684	0.000865882	1.54933	0.144884	-0.73061	ENSMUSG00000006057
ENSMUST00000006217	0.955127	0.0509226	0.0452562	-1.02384	ENSMUSG00000006058
ENSMUST00000006254	0.620706	0.306999	0.526036	-0.281721	ENSMUSG00000006095
ENSMUST00000006286	0.394864	0.484219	0.602313	-0.322511	ENSMUSG00000006127
ENSMUST00000006293	0.667408	0.201477	0.0502246	-0.874685	ENSMUSG00000006134
ENSMUST00000109260	0.0613872	1.65126	0.0213267	-1.02048	ENSMUSG00000006169
ENSMUST00000006353	0.114232	1.60152	0.718441	0.299878	ENSMUSG00000006191
ENSMUST00000006367	0.152923	1.42187	0.820459	-0.249823	ENSMUSG00000006205
ENSMUST00000006377	0.0705489	1.87352	0.906169	0.29109	ENSMUSG00000006215
ENSMUST00000105784	0.469579	0.520484	0.30175	-1.70369	ENSMUSG00000006219
ENSMUST00000113229	0.0225266	1.37408	0.153948	-0.977834	ENSMUSG00000006262
ENSMUST00000006435	0.861505	0.103323	0.00575074	-1.21833	ENSMUSG00000006273
ENSMUST00000163643	0.94882	-0.0474668	0.767441	-0.843447	ENSMUSG00000006276
ENSMUST00000006451	0.887848	0.113228	0.0690311	-1.0048	ENSMUSG00000006288
ENSMUST00000006452	0.311564	0.520385	0.420119	2.35615	ENSMUSG00000006289
ENSMUST00000006462	0.0961262	0.714431	0.437964	-0.449336	ENSMUSG00000006299
ENSMUST00000016309	0.749476	1.02704	0.960143	-0.117977	ENSMUSG00000006301
ENSMUST00000113820	0.117958	0.73816	0.0480333	-0.849144	ENSMUSG00000006304
ENSMUST00000006470	0.415891	2.23591			ENSMUSG00000006307
ENSMUST00000006478	0.0191835	0.858614	0.0120083	-1.54327	ENSMUSG00000006315
ENSMUST00000006496	0.0487492	0.698223	0.0782246	-0.896606	ENSMUSG00000006333
ENSMUST00000084882	0.337866	0.429102	0.0826007	-0.383341	ENSMUSG00000006356
ENSMUST00000006523	0.911801	-0.110011	0.0521324	-1.38804	ENSMUSG00000006360
ENSMUST00000006525	0.909963	0.0945649	0.857483	0.255057	ENSMUSG00000006362
ENSMUST00000109432	0.519052	0.837401	0.0384843	-1.56239	ENSMUSG00000006369
ENSMUST00000073339	0.272436	0.422204	0.0604985	-0.65521	ENSMUSG00000006373
ENSMUST00000006544	0.0451713	1.25593	0.566642	-0.424616	ENSMUSG00000006378
ENSMUST00000102798	0.948868	0.0897378	0.947575	-0.124483	ENSMUSG00000006386
ENSMUST00000167636	0.83224	0.209398	0.473717	-0.933504	ENSMUSG00000006390
ENSMUST00000019229	0.692437	-0.240452	0.996167	-0.0154966	ENSMUSG00000006392
ENSMUST00000006562	0.620355	0.705644	0.692664	-1.27502	ENSMUSG00000006395
ENSMUST00000006565	0.234525	0.472003	0.557894	-0.337584	ENSMUSG00000006398
ENSMUST00000111315	0.56874	1.41998			ENSMUSG00000006403
ENSMUST00000135941	0.148404	0.558961	0.433457	-0.549187	ENSMUSG00000006412
ENSMUST00000127939	0.3292	0.451016	0.0991141	-0.762794	ENSMUSG00000006418
ENSMUST00000115248	0.987092	-0.00836852	0.304352	-0.654492	ENSMUSG00000006423
ENSMUST00000006611	0.103157	0.647709	0.555525	-0.419737	ENSMUSG00000006442
ENSMUST00000180008	0.549698	-0.30574			ENSMUSG00000006456
ENSMUST00000006632	0.30192	0.802831	0.988207	0.012841	ENSMUSG00000006463
ENSMUST00000053506	0.901433	-0.0865288	0.302784	-2.79711	ENSMUSG00000006464
ENSMUST00000100329	0.341838	0.766231	0.00686383	-3.51733	ENSMUSG00000006471
ENSMUST00000102931	0.704968	-0.368146	0.0675979	-1.33741	ENSMUSG00000006476
ENSMUST00000006669	0.023625	1.93932	0.673879	-0.45261	ENSMUSG00000006494
ENSMUST00000095457	0.00129438	1.25375	0.284167	-0.51446	ENSMUSG00000006498
ENSMUST00000006692	0.574419	0.28713	0.416535	-0.517589	ENSMUSG00000006517
ENSMUST00000017604	0.472903	0.549231	0.394742	-0.642644	ENSMUSG00000006519
ENSMUST00000006701	0.37337	1.37709	0.94116	0.108617	ENSMUSG00000006526
ENSMUST00000054230	0.858198	0.16763	0.131851	-1.32142	ENSMUSG00000006527
ENSMUST00000006750	0.618538	0.331961	0.879974	-0.131528	ENSMUSG00000006575
ENSMUST00000027415	0.283734	1.63161	0.659869	-1.1826	ENSMUSG00000006576
ENSMUST00000006760	0.0973707	0.763154	0.509915	-0.32626	ENSMUSG00000006585
ENSMUST00000006761	0.221109	0.729882	0.199085	-0.734391	ENSMUSG00000006586
ENSMUST00000006764	0.458226	0.358411	0.0409116	-0.478047	ENSMUSG00000006589
ENSMUST00000006774	0.290984	0.872248	0.824114	-0.203675	ENSMUSG00000006599
ENSMUST00000091706	0.99565	0.0173208	0.697612	1.25342	ENSMUSG00000006611
ENSMUST00000114668	0.640333	0.635159	0.837098	0.415737	ENSMUSG00000006641
ENSMUST00000006828	0.029473	1.3498	0.146054	-0.871572	ENSMUSG00000006651
ENSMUST00000112155	0.67806	-0.212893	0.499172	-0.320621	ENSMUSG00000006673
ENSMUST00000006853	0.984781	0.0455499	0.822749	-0.555797	ENSMUSG00000006675
ENSMUST00000178075	0.364529	0.585758	0.06414	-1.11959	ENSMUSG00000006676
ENSMUST00000006856	0.0493578	1.11006	0.355676	-1.32568	ENSMUSG00000006678
ENSMUST00000051477	0.0910509	0.717206	0.000687821	-1.6578	ENSMUSG00000006699
ENSMUST00000097352	0.0969668	0.940444	0.195089	-0.817657	ENSMUSG00000006705
ENSMUST00000110382	0.0065528	1.38041	0.131476	-0.824219	ENSMUSG00000006715
ENSMUST00000006900	0.935357	-0.0455326	0.00363873	-1.18665	ENSMUSG00000006717
ENSMUST00000006903	0.894462	-0.427952			ENSMUSG00000006720
ENSMUST00000120226	0.837577	0.122123	0.551152	0.264069	ENSMUSG00000006728
ENSMUST00000006914	0.0692262	1.21021	0.612128	0.571257	ENSMUSG00000006731
ENSMUST00000006915	0.473922	0.383174	0.823969	-0.713113	ENSMUSG00000006732
ENSMUST00000060991	0.431434	0.463267	0.501374	-0.502515	ENSMUSG00000006736
ENSMUST00000025083	0.318517	0.625386	2.00973e-05	-1.3168	ENSMUSG00000006740
ENSMUST00000143082	0.902907	0.0818179	0.194467	-1.05654	ENSMUSG00000006763
ENSMUST00000103120	0.684295	0.536219	0.0483719	-1.68458	ENSMUSG00000006782
ENSMUST00000088086	0.0869605	1.18282	0.400164	-1.24503	ENSMUSG00000006800
ENSMUST00000007012	0.11102	0.729111	0.000986407	-1.0051	ENSMUSG00000006818
ENSMUST00000007046	0.351389	1.0836	0.283216	1.49315	ENSMUSG00000006850
ENSMUST00000206400	0.33695	0.431671	0.975905	-0.0203556	ENSMUSG00000006906
ENSMUST00000107285	0.129943	2.10583	0.600446	-1.06725	ENSMUSG00000006920
ENSMUST00000138603	0.12616	0.951407	0.790864	0.15241	ENSMUSG00000006930
ENSMUST00000066489	0.970098	-0.0638002	0.150086	-1.49478	ENSMUSG00000006931
ENSMUST00000007130	0.399232	0.295251	0.0172422	-1.19785	ENSMUSG00000006932
ENSMUST00000007139	8.61357e-05	0.909942	0.0440116	-0.825927	ENSMUSG00000006941
ENSMUST00000007212	0.142707	0.847323	0.00723402	-1.26202	ENSMUSG00000006998
ENSMUST00000007236	0.448676	0.373954	0.830972	-0.186809	ENSMUSG00000007021
ENSMUST00000087315	0.337352	-0.806966	0.364027	-0.561928	ENSMUSG00000007029
ENSMUST00000007251	0.129768	0.966264	0.839749	0.194714	ENSMUSG00000007036
ENSMUST00000007253	0.852984	-0.161708	0.515857	-0.333759	ENSMUSG00000007038
ENSMUST00000007255	0.102471	1.09585	0.0166966	-1.36803	ENSMUSG00000007039
ENSMUST00000007257	0.547229	-0.175051	0.576716	-0.318277	ENSMUSG00000007041
ENSMUST00000114011	0.0532517	0.783695	0.298899	-0.607296	ENSMUSG00000007050
ENSMUST00000007296	0.16759	1.17517	0.959573	0.0545065	ENSMUSG00000007080
ENSMUST00000085913	0.82111	-0.17989	0.770356	0.170435	ENSMUSG00000007097
ENSMUST00000003554	0.736774	-0.457898	0.537605	1.97828	ENSMUSG00000007122
ENSMUST00000005509	0.0236029	1.41754	0.915816	0.0954613	ENSMUSG00000007207
ENSMUST00000204095	0.39666	1.10582	0.753354	-0.64071	ENSMUSG00000007216
ENSMUST00000007482	0.0684504	0.845394	0.0567337	2.70135	ENSMUSG00000007338
ENSMUST00000084953	0.0869055	1.28238	0.0142308	-1.34555	ENSMUSG00000007411
ENSMUST00000196304	0.502858	0.36834	0.150094	-0.958588	ENSMUSG00000007415
ENSMUST00000115658	0.765719	0.632202	0.935256	-0.0656527	ENSMUSG00000007440
ENSMUST00000007602	0.805681	0.191821	0.199446	-0.637254	ENSMUSG00000007458
ENSMUST00000095078	0.923452	-0.0615467	0.542317	-0.459242	ENSMUSG00000007476
ENSMUST00000007708	0.94867	0.0207307	0.0922165	-0.737661	ENSMUSG00000007564
ENSMUST00000156505	0.917951	-0.150856			ENSMUSG00000007570
ENSMUST00000007733	0.794146	0.36076	0.112319	1.69616	ENSMUSG00000007589
ENSMUST00000007747	0.900962	-0.0756767	0.620481	-0.398838	ENSMUSG00000007603
ENSMUST00000095259	0.0614875	1.72893	0.909716	0.0964638	ENSMUSG00000007610
ENSMUST00000007757	0.0537219	1.11591	0.0985146	-1.15172	ENSMUSG00000007613
ENSMUST00000080127	0.981445	-0.0137898	0.325826	-0.729629	ENSMUSG00000007617
ENSMUST00000153073	0.529923	2.02628	0.798379	0.824047	ENSMUSG00000007646
ENSMUST00000007797	0.369736	0.70256	0.0849361	-2.17191	ENSMUSG00000007653
ENSMUST00000007799	0.851832	-0.122451	0.00969222	-2.57203	ENSMUSG00000007655
ENSMUST00000170308	0.0210796	1.04418	0.200342	-0.368416	ENSMUSG00000007656
ENSMUST00000007803	0.425094	0.441314	0.378536	-0.524709	ENSMUSG00000007659
ENSMUST00000007814	0.374049	-0.36312	0.88068	-0.115578	ENSMUSG00000007670
ENSMUST00000007865	0.225237	0.516625	0.0162532	-1.04794	ENSMUSG00000007721
ENSMUST00000020562	0.138321	0.49538	0.894025	0.225544	ENSMUSG00000007739
ENSMUST00000007921	0.000325474	1.02538	0.07336	-0.862292	ENSMUSG00000007777
ENSMUST00000063761	0.450572	0.564708	0.924121	-0.30725	ENSMUSG00000007783
ENSMUST00000167316	0.379332	0.610492	0.0181211	-1.83841	ENSMUSG00000007812
ENSMUST00000007959	0.0896204	0.456524	0.589472	-0.17108	ENSMUSG00000007815
ENSMUST00000162645	0.278746	0.735297	0.0239226	-1.33493	ENSMUSG00000007817
ENSMUST00000112830	0.0261674	2.23431	0.900436	0.403597	ENSMUSG00000007827
ENSMUST00000107815	0.595925	0.463273	0.733166	1.09977	ENSMUSG00000007833
ENSMUST00000007980	0.291278	0.385294	0.643272	0.168013	ENSMUSG00000007836
ENSMUST00000007981	0.255676	1.40438	0.727586	-0.736515	ENSMUSG00000007837
ENSMUST00000069304	0.464418	0.400092	0.00230517	-1.45294	ENSMUSG00000007850
ENSMUST00000054565	0.436539	-0.492149	0.0162548	-2.62054	ENSMUSG00000007867
ENSMUST00000008016	0.230272	0.429557	0.646254	-0.264806	ENSMUSG00000007872
ENSMUST00000145664	0.202975	1.24837			ENSMUSG00000007880
ENSMUST00000151120	0.000345454	1.16705	0.36881	-0.683087	ENSMUSG00000007891
ENSMUST00000008036	0.450823	-0.295632	0.554912	0.179939	ENSMUSG00000007892
ENSMUST00000008052	0.277945	0.763592	0.990466	-0.00857794	ENSMUSG00000007908
ENSMUST00000008088	0.0246066	3.0253	0.44777	2.14887	ENSMUSG00000007944
ENSMUST00000008094	0.0981786	-1.48785	0.577967	0.615629	ENSMUSG00000007950
ENSMUST00000200153	0.310923	0.489718	0.787358	0.579002	ENSMUSG00000007987
ENSMUST00000131309	0.000182515	1.59762	0.0990791	-1.25481	ENSMUSG00000007989
ENSMUST00000008179	0.589859	0.343981	0.159767	-1.0639	ENSMUSG00000008035
ENSMUST00000086112	0.00125315	0.974668	0.313656	-0.463401	ENSMUSG00000008036
ENSMUST00000013633	0.400378	1.37523	0.761629	-0.776247	ENSMUSG00000008090
ENSMUST00000118856	0.86923	0.530286	0.895544	-0.233959	ENSMUSG00000008129
ENSMUST00000008280	0.377454	0.740357	0.854567	-0.414261	ENSMUSG00000008136
ENSMUST00000118515	0.643664	0.194494	0.0956655	-1.1678	ENSMUSG00000008140
ENSMUST00000008297	0.705904	0.248706	0.518459	-0.711615	ENSMUSG00000008153
ENSMUST00000095220	0.555601	0.396035	0.72896	0.300241	ENSMUSG00000008167
ENSMUST00000013759	0.601538	1.68142	0.735447	0.404744	ENSMUSG00000008200
ENSMUST00000176130	0.396532	-0.828945	0.529741	-1.49113	ENSMUSG00000008206
ENSMUST00000112050	0.588011	0.422025	0.956336	-0.176071	ENSMUSG00000008226
ENSMUST00000008445	0.237638	0.811635	0.748487	0.201324	ENSMUSG00000008301
ENSMUST00000107337	0.57508	0.457887	0.813336	0.267841	ENSMUSG00000008305
ENSMUST00000008462	0.88165	0.291936	0.679679	0.869149	ENSMUSG00000008318
ENSMUST00000008477	0.039797	0.777153	0.00394144	-1.17312	ENSMUSG00000008333
ENSMUST00000136312	0.00658973	1.53546	0.507008	-0.415961	ENSMUSG00000008348
ENSMUST00000108636	0.0560969	0.899452	0.640968	0.930194	ENSMUSG00000008373
ENSMUST00000008528	0.493233	0.859541	0.165778	1.8033	ENSMUSG00000008384
ENSMUST00000008537	0.0510736	0.907625	0.0693238	-0.86047	ENSMUSG00000008393
ENSMUST00000008542	0.344798	0.982231	0.490125	-0.840879	ENSMUSG00000008398
ENSMUST00000008573	0.002421	1.49398	0.0610656	-1.55001	ENSMUSG00000008429
ENSMUST00000008579	0.738049	0.196271	0.807071	0.28463	ENSMUSG00000008435
ENSMUST00000008594	0.146177	0.628344	0.324936	-0.6038	ENSMUSG00000008450
ENSMUST00000077755	0.483747	-0.224062	0.000850695	-0.863159	ENSMUSG00000008475
ENSMUST00000107124	0.711736	0.124674	0.0703933	-0.705987	ENSMUSG00000008489
ENSMUST00000175774	0.933034	0.269664	0.951781	-0.194721	ENSMUSG00000008496
ENSMUST00000140932	0.758146	-0.51441	0.830552	0.272259	ENSMUSG00000008540
ENSMUST00000064770	0.0307378	0.654541	0.928082	0.050908	ENSMUSG00000008575
ENSMUST00000008748	0.458967	0.755272	0.711762	-0.154846	ENSMUSG00000008604
ENSMUST00000008812	0.00128645	1.16233	0.0777641	-0.427236	ENSMUSG00000008668
ENSMUST00000074552	0.603393	-0.248129	0.00948697	-1.06412	ENSMUSG00000008690
ENSMUST00000118317	0.761074	0.746393	0.319159	0.640048	ENSMUSG00000008730
ENSMUST00000008878	0.431651	0.778872	0.866661	0.123077	ENSMUSG00000008734
ENSMUST00000008907	0.633139	0.833759	0.480821	0.552888	ENSMUSG00000008763
ENSMUST00000008966	0.0295796	0.670163	0.00524796	-1.8472	ENSMUSG00000008822
ENSMUST00000107152	0.746085	-0.351988	0.564805	0.678596	ENSMUSG00000008855
ENSMUST00000009003	0.0845872	0.657295	0.494154	0.272145	ENSMUSG00000008859
ENSMUST00000179233	0.00082392	0.918937	0.00132266	-1.63281	ENSMUSG00000008892
ENSMUST00000009102	0.530354	0.376848	0.0403682	-0.959308	ENSMUSG00000008958
ENSMUST00000009120	0.0777279	0.954959	0.0331188	-1.45143	ENSMUSG00000008976
ENSMUST00000009143	0.856749	-0.244933	0.924571	0.147153	ENSMUSG00000008999
ENSMUST00000112090	0.00134262	1.4399	0.000868546	-1.36684	ENSMUSG00000009013
ENSMUST00000009174	0.57623	0.28577	0.185986	-0.516472	ENSMUSG00000009030
ENSMUST00000074991	0.857186	0.159346	0.900314	0.167136	ENSMUSG00000009035
ENSMUST00000109910	0.228545	0.774927	0.289166	-1.10992	ENSMUSG00000009073
ENSMUST00000009220	0.559945	0.299275	0.880981	-0.0612997	ENSMUSG00000009076
ENSMUST00000102930	0.00167422	1.05483	0.402952	-2.58239	ENSMUSG00000009079
ENSMUST00000009234	0.551622	-0.371166	0.191509	1.52502	ENSMUSG00000009090
ENSMUST00000009256	0.141798	0.58089	0.174843	-0.849308	ENSMUSG00000009112
ENSMUST00000064503	0.928012	-0.0531548	0.218793	-0.675989	ENSMUSG00000009207
ENSMUST00000009425	0.704739	0.661445	0.879144	-0.481319	ENSMUSG00000009281
ENSMUST00000009435	4.47631e-05	1.25648	0.261333	-0.698015	ENSMUSG00000009291
ENSMUST00000174510	0.350229	0.599475	0.27128	-0.389654	ENSMUSG00000009293
ENSMUST00000203450	0.0086086	1.46657	0.326654	-0.690356	ENSMUSG00000009394
ENSMUST00000009550	0.992875	-0.00862141	0.990747	-0.0374122	ENSMUSG00000009406
ENSMUST00000040599	0.373781	0.422491	0.702464	-0.244497	ENSMUSG00000009418
ENSMUST00000109401	0.0261073	0.894453	0.0333747	-1.65457	ENSMUSG00000009470
ENSMUST00000009679	0.0763849	0.946396	0.522306	-0.396923	ENSMUSG00000009535
ENSMUST00000009693	0.284633	0.459139	0.0414513	-0.626959	ENSMUSG00000009549
ENSMUST00000009699	0.208566	0.592282	0.00970362	-1.60655	ENSMUSG00000009555
ENSMUST00000009707	0.000302888	1.40577	0.774244	-0.557987	ENSMUSG00000009563
ENSMUST00000028148	0.031154	1.32067	0.843898	-0.151257	ENSMUSG00000009566
ENSMUST00000149359	0.540835	1.53955	0.213716	0.881341	ENSMUSG00000009569
ENSMUST00000118152	0.117569	0.889738	0.152555	-0.891908	ENSMUSG00000009575
ENSMUST00000175714	0.30465	1.69625	0.388067	-1.18726	ENSMUSG00000009585
ENSMUST00000056176	0.305682	0.670035	0.664972	-0.291472	ENSMUSG00000009621
ENSMUST00000009774	0.00293599	0.832672	0.00752083	-2.05812	ENSMUSG00000009630
ENSMUST00000102687	0.00391676	1.04681	0.845311	0.132987	ENSMUSG00000009640
ENSMUST00000020312	0.989891	-0.0120039	0.257868	2.46913	ENSMUSG00000009647
ENSMUST00000164107	0.0169356	1.62295	0.632287	0.369746	ENSMUSG00000009681
ENSMUST00000162087	0.896334	0.417841	0.869416	-0.264388	ENSMUSG00000009687
ENSMUST00000009877	0.654718	-0.217199	0.939077	-0.0951135	ENSMUSG00000009733
ENSMUST00000073837	0.0341956	1.21964	0.171684	-0.93182	ENSMUSG00000009739
ENSMUST00000084885	0.876679	0.130519	0.014845	-2.4192	ENSMUSG00000009741
ENSMUST00000072177	0.0618798	1.36667	0.0431829	-1.3432	ENSMUSG00000009772
ENSMUST00000044551	0.779513	-0.275251	0.665474	-0.497628	ENSMUSG00000009828
ENSMUST00000010007	0.404721	0.436716	0.71642	-0.199203	ENSMUSG00000009863
ENSMUST00000010020	0.724437	0.560339	0.722512	0.49676	ENSMUSG00000009876
ENSMUST00000010038	0.0137906	1.09695	0.229717	-0.720763	ENSMUSG00000009894
ENSMUST00000010049	0.801985	0.210315	0.739091	-0.297222	ENSMUSG00000009905
ENSMUST00000094646	0.183183	0.581055	0.481841	-0.232768	ENSMUSG00000009907
ENSMUST00000216867	0.947911	-0.0198157	0.0620518	-0.87501	ENSMUSG00000009927
ENSMUST00000069722	0.756297	0.251283	0.565147	0.351713	ENSMUSG00000009995
ENSMUST00000074127	0.743284	0.215033	0.0829281	-1.4191	ENSMUSG00000010025
ENSMUST00000010189	0.319988	0.849122	0.865589	0.244805	ENSMUSG00000010045
ENSMUST00000010191	0.394467	0.610428	0.793467	0.312555	ENSMUSG00000010047
ENSMUST00000010192	0.713667	-0.287147	0.739396	1.07311	ENSMUSG00000010048
ENSMUST00000112387	0.191129	2.0025			ENSMUSG00000010051
ENSMUST00000010198	0.182877	0.9505	0.5028	-0.475204	ENSMUSG00000010054
ENSMUST00000010201	0.456273	-0.499954	0.00583728	-1.02207	ENSMUSG00000010057
ENSMUST00000193932	0.00991447	1.61305	0.21659	-0.88391	ENSMUSG00000010064
ENSMUST00000010211	0.324991	0.5525	0.557899	0.336331	ENSMUSG00000010067
ENSMUST00000102661	0.698152	0.591942	0.85442	0.253179	ENSMUSG00000010086
ENSMUST00000010239	0.0963122	0.740313	0.194041	-0.684301	ENSMUSG00000010095
ENSMUST00000010248	0.904357	0.0506917	0.758618	0.99124	ENSMUSG00000010097
ENSMUST00000073430	0.755583	0.119251	0.368524	-0.733017	ENSMUSG00000010110
ENSMUST00000010298	0.699616	-1.24469	0.876969	0.222456	ENSMUSG00000010154
ENSMUST00000175916	0.55932	0.581201	0.0697724	1.69669	ENSMUSG00000010175
ENSMUST00000115487	0.413732	0.332841	0.440161	-0.799684	ENSMUSG00000010205
ENSMUST00000010421	0.5384	-1.16683	0.457149	-1.01271	ENSMUSG00000010277
ENSMUST00000010434	0.609084	0.408307	0.202058	-0.484206	ENSMUSG00000010290
ENSMUST00000010451	0.389456	0.688647	0.0609284	-1.93562	ENSMUSG00000010307
ENSMUST00000010502	0.539807	1.38955	0.717804	-0.750155	ENSMUSG00000010358
ENSMUST00000010506	0.699499	0.344772	0.432185	-1.33415	ENSMUSG00000010362
ENSMUST00000010520	0.691987	0.215871	0.86509	-0.087383	ENSMUSG00000010376
ENSMUST00000010536	0.0695688	0.794334	0.151651	-1.00709	ENSMUSG00000010392
ENSMUST00000010550	0.119218	0.867317	0.400902	-2.12477	ENSMUSG00000010406
ENSMUST00000010597	0.413814	-0.515631	0.585877	-0.670045	ENSMUSG00000010453
ENSMUST00000092665	0.899797	0.398455	0.254869	1.31072	ENSMUSG00000010461
ENSMUST00000033378	0.589726	0.609269	0.117373	-1.83987	ENSMUSG00000010476
ENSMUST00000108757	0.100611	1.37424	0.321392	-0.978803	ENSMUSG00000010505
ENSMUST00000102724	0.509987	0.26644	0.107289	-0.781392	ENSMUSG00000010517
ENSMUST00000107556	0.733712	0.342856	0.161737	-1.43773	ENSMUSG00000010538
ENSMUST00000010698	0.241596	0.636819	0.488262	-0.539063	ENSMUSG00000010554
ENSMUST00000123680	0.452452	0.582436	0.948469	-0.0387822	ENSMUSG00000010607
ENSMUST00000048155	0.345569	0.340433	0.131161	-1.07552	ENSMUSG00000010608
ENSMUST00000111108	0.764778	-0.467029	0.868834	0.520772	ENSMUSG00000010609
ENSMUST00000010795	0.491042	0.25913	0.449683	-0.300523	ENSMUSG00000010651
ENSMUST00000010804	0.198425	1.96947	0.0308996	-3.02026	ENSMUSG00000010660
ENSMUST00000010807	0.00614483	1.04837	0.420137	-0.701844	ENSMUSG00000010663
ENSMUST00000198105	0.525446	1.35323	0.427934	-0.926912	ENSMUSG00000010721
ENSMUST00000105909	0.489155	0.41495	0.675122	0.307685	ENSMUSG00000010755
ENSMUST00000011055	0.0358286	0.888719	0.0431809	-1.46248	ENSMUSG00000010911
ENSMUST00000011058	0.378095	0.64687	0.386775	-0.41662	ENSMUSG00000010914
ENSMUST00000034190	0.885777	-0.0825884	0.625479	-0.442858	ENSMUSG00000010936
ENSMUST00000054343	0.880664	0.054492	0.718281	-0.186101	ENSMUSG00000011096
ENSMUST00000117654	0.150872	0.685346	0.936014	0.0328084	ENSMUSG00000011114
ENSMUST00000011302	0.7514	-0.354286	0.00305373	-1.74516	ENSMUSG00000011158
ENSMUST00000171737	0.00160377	2.03293	0.611543	0.205269	ENSMUSG00000011179
ENSMUST00000011398	0.755003	-0.201385	0.0279235	-1.67151	ENSMUSG00000011254
ENSMUST00000011400	0.949149	-0.138399	0.237308	-1.63563	ENSMUSG00000011256
ENSMUST00000080178	0.937233	-0.0688344	0.00708249	-2.24032	ENSMUSG00000011257
ENSMUST00000011450	0.430755	-0.665253	0.2585	-0.951729	ENSMUSG00000011306
ENSMUST00000011526	0.544921	0.816557	0.710692	-0.427809	ENSMUSG00000011382
ENSMUST00000178162	0.745858	-0.391791	0.736711	-0.52864	ENSMUSG00000011427
ENSMUST00000011733	0.782683	0.178317	0.446808	0.483332	ENSMUSG00000011589
ENSMUST00000209132	0.65179	0.543908	0.836244	-0.397122	ENSMUSG00000011658
ENSMUST00000011896	0.379386	0.39378			ENSMUSG00000011752
ENSMUST00000176825	0.958098	0.0686118	0.239916	1.34342	ENSMUSG00000011832
ENSMUST00000011981	0.354984	-0.482933	0.572877	-0.401782	ENSMUSG00000011837
ENSMUST00000037285	0.475806	-0.458127	0.918419	-0.307515	ENSMUSG00000011877
ENSMUST00000012028	0.741625	-0.322922	0.147194	-1.86551	ENSMUSG00000011884
ENSMUST00000085393	0.787799	0.327092	0.948927	0.0379498	ENSMUSG00000011958
ENSMUST00000169707	0.609985	0.401868	0.74887	-0.517963	ENSMUSG00000011960
ENSMUST00000059250	0.994559	-0.00407964	0.793112	-0.205974	ENSMUSG00000012076
ENSMUST00000080936	0.0104501	1.25656	0.316611	0.643551	ENSMUSG00000012114
ENSMUST00000012262	0.386575	0.527212	0.288768	-0.524059	ENSMUSG00000012117
ENSMUST00000164342	0.239116	1.14363	0.359763	0.580538	ENSMUSG00000012296
ENSMUST00000100799	0.34179	0.291169	0.381206	-0.395896	ENSMUSG00000012405
ENSMUST00000161568	0.0357847	1.09558	0.048886	-0.996356	ENSMUSG00000012422
ENSMUST00000049744	0.154292	0.761931	0.804406	0.228266	ENSMUSG00000012429
ENSMUST00000012587	0.777627	0.133126	0.41475	-0.652638	ENSMUSG00000012443
ENSMUST00000012627	0.903235	0.0611047	0.621411	-0.175318	ENSMUSG00000012483
ENSMUST00000012679	0.0662056	1.15278	0.585193	-0.319744	ENSMUSG00000012535
ENSMUST00000153570	0.558277	-1.00812			ENSMUSG00000012609
ENSMUST00000107986	0.0278966	0.973266	0.609	-0.316498	ENSMUSG00000012640
ENSMUST00000004554	0.0219196	1.00599	0.00181709	-0.753543	ENSMUSG00000012848
ENSMUST00000141158	0.00146167	2.34905	0.560954	-0.406514	ENSMUSG00000013033
ENSMUST00000013220	0.571169	0.624036	0.908542	-0.121603	ENSMUSG00000013076
ENSMUST00000079601	0.147401	0.80949	0.151709	-0.717835	ENSMUSG00000013089
ENSMUST00000013294	0.281195	-0.696167	0.959676	0.0306701	ENSMUSG00000013150
ENSMUST00000013299	0.246035	1.02233	0.886211	-0.353691	ENSMUSG00000013155
ENSMUST00000013304	0.0087714	0.805527	0.165306	-1.10599	ENSMUSG00000013160
ENSMUST00000086828	2.27266e-06	1.51413	0.0127752	-1.58532	ENSMUSG00000013236
ENSMUST00000086559	0.773826	0.251393	0.00560921	-2.07372	ENSMUSG00000013275
ENSMUST00000107974	0.854322	0.151917	0.0948422	-1.05108	ENSMUSG00000013367
ENSMUST00000013559	0.202042	0.880767	0.840568	-0.224308	ENSMUSG00000013415
ENSMUST00000093772	0.714386	0.339222	0.886344	0.1342	ENSMUSG00000013419
ENSMUST00000059849	0.817856	0.156164	0.576365	-0.2886	ENSMUSG00000013465
ENSMUST00000078323	0.289687	1.38773	0.136099	-1.9381	ENSMUSG00000013495
ENSMUST00000115628	0.000134927	2.66601	0.792756	0.305025	ENSMUSG00000013539
ENSMUST00000034723	0.463542	2.29757	0.34865	3.0085	ENSMUSG00000013584
ENSMUST00000013737	0.965918	0.0141507	0.1095	-0.703479	ENSMUSG00000013593
ENSMUST00000013766	0.17773	0.70265	0.00217122	-1.22439	ENSMUSG00000013622
ENSMUST00000013773	0.17858	0.841994	0.860421	-0.154075	ENSMUSG00000013629
ENSMUST00000073128	0.507735	-0.409552	0.924713	0.0552104	ENSMUSG00000013646
ENSMUST00000070210	0.105027	0.621256	0.241937	-0.671671	ENSMUSG00000013662
ENSMUST00000013807	0.0107881	1.2735	0.0473589	-1.10657	ENSMUSG00000013663
ENSMUST00000013842	0.279453	0.392861	0.203498	-0.72973	ENSMUSG00000013698
ENSMUST00000013845	0.424075	0.248213	0.158571	-0.644462	ENSMUSG00000013701
ENSMUST00000057578	0.507422	0.308027	0.386953	-0.998435	ENSMUSG00000013736
ENSMUST00000172678	0.779271	-0.531769	0.522283	1.0942	ENSMUSG00000013766
ENSMUST00000114033	0.712606	-0.267754	0.00909213	-1.46496	ENSMUSG00000013787
ENSMUST00000013966	0.411184	0.345139	0.0493075	-0.971668	ENSMUSG00000013822
ENSMUST00000165684	0.836135	-0.198698	0.932266	0.20829	ENSMUSG00000013833
ENSMUST00000092640	0.0808797	1.10669	0.309698	-0.69783	ENSMUSG00000013846
ENSMUST00000052885	0.153287	1.12769	0.821944	-0.164717	ENSMUSG00000013858
ENSMUST00000014022	0.888474	0.358368	0.441883	-0.925183	ENSMUSG00000013878
ENSMUST00000014065	6.23135e-05	1.22304	0.0373408	-0.959411	ENSMUSG00000013921
ENSMUST00000064950	0.349449	0.616531	0.744873	0.232725	ENSMUSG00000013973
ENSMUST00000111295	0.435932	0.742047	0.649138	0.369298	ENSMUSG00000013997
ENSMUST00000121584	0.845024	0.208686	0.389845	1.15412	ENSMUSG00000014039
ENSMUST00000171474	0.705232	0.280529	0.58371	-0.403267	ENSMUSG00000014074
ENSMUST00000014220	0.281227	0.568734	0.0145682	-1.23986	ENSMUSG00000014075
ENSMUST00000014221	0.134445	0.664894	0.119991	-1.1783	ENSMUSG00000014077
ENSMUST00000160860	0.897658	0.360911	0.965735	-0.0741418	ENSMUSG00000014164
ENSMUST00000014321	0.0315869	1.06319	0.0477608	-1.19145	ENSMUSG00000014177
ENSMUST00000014339	0.761906	-0.153036	0.482806	0.461855	ENSMUSG00000014195
ENSMUST00000014370	0.38818	0.535196	0.00034859	-1.5851	ENSMUSG00000014226
ENSMUST00000040881	0.0797764	1.39626	0.843231	-0.0823794	ENSMUSG00000014232
ENSMUST00000072916	0.727803	-0.402035	0.917689	-0.121317	ENSMUSG00000014243
ENSMUST00000014389	0.907306	0.171468	0.89512	0.425267	ENSMUSG00000014245
ENSMUST00000014438	0.0546974	0.81859	0.425803	-0.315552	ENSMUSG00000014294
ENSMUST00000014445	0.661736	0.20867	0.520958	-0.325365	ENSMUSG00000014301
ENSMUST00000014447	0.92088	0.117354	0.310693	-0.762875	ENSMUSG00000014303
ENSMUST00000014457	0.00145538	0.844616	0.207212	-0.776024	ENSMUSG00000014313
ENSMUST00000143791	0.197012	2.78476			ENSMUSG00000014329
ENSMUST00000100528	0.357279	0.472796	0.0722867	-0.869654	ENSMUSG00000014349
ENSMUST00000110325	0.107839	1.24549	0.720135	-0.438709	ENSMUSG00000014353
ENSMUST00000014499	0.630815	-0.193131	0.656556	0.314378	ENSMUSG00000014355
ENSMUST00000014546	0.0320238	0.717354	0.62315	-0.302929	ENSMUSG00000014402
ENSMUST00000142663	0.306545	1.04029	0.725713	1.13176	ENSMUSG00000014418
ENSMUST00000089058	0.365088	1.11956	0.711117	0.549879	ENSMUSG00000014426
ENSMUST00000128383	0.0488052	2.80598			ENSMUSG00000014444
ENSMUST00000014614	0.463921	0.703802	0.320697	-0.608987	ENSMUSG00000014470
ENSMUST00000014640	0.325835	0.451901	0.0707699	-1.14374	ENSMUSG00000014496
ENSMUST00000014642	0.697111	0.284199	0.63449	-0.556673	ENSMUSG00000014498
ENSMUST00000072576	0.00498558	1.56881	0.907436	0.0938485	ENSMUSG00000014504
ENSMUST00000014691	0.709203	-0.503042	0.898893	0.112537	ENSMUSG00000014547
ENSMUST00000014694	0.658299	-0.25527	0.156174	-1.2173	ENSMUSG00000014550
ENSMUST00000140438	0.106388	0.809648	0.23463	-0.596352	ENSMUSG00000014551
ENSMUST00000014698	0.115596	0.836782	0.336907	-0.796696	ENSMUSG00000014554
ENSMUST00000214673	0.0233641	1.50562			ENSMUSG00000014592
ENSMUST00000014743	0.849652	0.313465	0.747189	0.340302	ENSMUSG00000014599
ENSMUST00000064759	0.740524	0.181395	0.595625	1.64222	ENSMUSG00000014601
ENSMUST00000171796	0.0252132	0.864916	0.691209	-0.164358	ENSMUSG00000014602
ENSMUST00000014750	0.804988	0.135474	0.107726	-0.739257	ENSMUSG00000014606
ENSMUST00000148235	0.376036	0.592249	0.0778397	-0.951122	ENSMUSG00000014633
ENSMUST00000112519	0.65636	0.214164	0.653683	-0.367601	ENSMUSG00000014668
ENSMUST00000014892	0.0327077	0.983699	0.0984144	-0.978528	ENSMUSG00000014748
ENSMUST00000055352	0.256153	0.668312	0.515307	-0.317059	ENSMUSG00000014763
ENSMUST00000014911	0.899904	-0.120603	0.695661	-0.228084	ENSMUSG00000014767
ENSMUST00000014913	0.970627	0.0147047	0.265705	-1.99284	ENSMUSG00000014769
ENSMUST00000054450	0.184523	0.951869	0.0854427	-1.10896	ENSMUSG00000014771
ENSMUST00000014917	0.0436682	1.14919	0.698695	-0.44937	ENSMUSG00000014773
ENSMUST00000014957	0.290676	1.33181	0.481768	1.39232	ENSMUSG00000014813
ENSMUST00000171788	0.83859	0.103406	0.814883	0.128613	ENSMUSG00000014837
ENSMUST00000014990	0.302664	1.08432	0.0250228	-1.78908	ENSMUSG00000014846
ENSMUST00000185852	0.811472	-0.204695	0.451814	-0.961676	ENSMUSG00000014850
ENSMUST00000015000	0.316744	0.513799	0.288117	-0.800634	ENSMUSG00000014856
ENSMUST00000015003	0.593821	0.508943	0.704173	-0.217216	ENSMUSG00000014859
ENSMUST00000015011	0.00518101	1.32208	0.0069554	-1.60133	ENSMUSG00000014867
ENSMUST00000015017	0.00598883	0.922276	0.301125	0.661235	ENSMUSG00000014873
ENSMUST00000015049	0.131941	0.795106	0.126619	-1.33808	ENSMUSG00000014905
ENSMUST00000118009	0.271074	0.875795	0.12973	-2.26313	ENSMUSG00000014907
ENSMUST00000072311	0.126254	0.824955	0.903118	0.231345	ENSMUSG00000014932
ENSMUST00000015100	0.0650639	0.785094	0.31759	-0.432943	ENSMUSG00000014956
ENSMUST00000028509	0.802851	0.123146	0.113838	-0.761059	ENSMUSG00000014959
ENSMUST00000015124	0.0662829	0.793159	0.455806	-0.297258	ENSMUSG00000014980
ENSMUST00000015146	0.351399	0.832439	0.254145	-1.32829	ENSMUSG00000015002
ENSMUST00000015157	0.272743	0.439427	0.449645	1.26285	ENSMUSG00000015013
ENSMUST00000212790	0.818104	0.15478	0.861152	-0.198255	ENSMUSG00000015016
ENSMUST00000040416	0.750662	0.151081	0.0285225	-0.735288	ENSMUSG00000015023
ENSMUST00000015171	0.311223	1.39972	0.821117	0.438873	ENSMUSG00000015027
ENSMUST00000058137	0.0579518	1.25019	0.117875	-1.06245	ENSMUSG00000015087
ENSMUST00000114251	0.255113	1.01851	0.69019	0.829551	ENSMUSG00000015090
ENSMUST00000015236	0.89055	-0.0581032	5.86641e-05	-1.13285	ENSMUSG00000015092
ENSMUST00000071442	0.754287	0.126289	0.26353	-0.734751	ENSMUSG00000015094
ENSMUST00000015239	0.288606	0.779669	0.402031	-0.71755	ENSMUSG00000015095
ENSMUST00000188414	0.199664	1.4545	0.85472	0.195453	ENSMUSG00000015112
ENSMUST00000049911	0.0221963	0.687262	0.146483	-0.602028	ENSMUSG00000015120
ENSMUST00000063574	0.0325387	1.13975	0.533867	-0.427402	ENSMUSG00000015126
ENSMUST00000039734	0.526719	-1.41955	0.559381	-1.86879	ENSMUSG00000015127
ENSMUST00000021554	0.44248	0.447477	0.614526	0.446352	ENSMUSG00000015143
ENSMUST00000122915	0.00799152	1.64849	0.607633	-0.420927	ENSMUSG00000015149
ENSMUST00000038572	0.435944	0.441363			ENSMUSG00000015165
ENSMUST00000165017	0.0128492	1.38446	0.838398	-0.0734117	ENSMUSG00000015176
ENSMUST00000015333	0.0612368	0.957084	0.292372	-0.898315	ENSMUSG00000015189
ENSMUST00000015346	0.35563	0.944275	0.645033	0.562286	ENSMUSG00000015202
ENSMUST00000015358	0.546396	0.543617	0.35272	-0.904296	ENSMUSG00000015214
ENSMUST00000072699	0.770766	0.114405	0.060802	-0.720648	ENSMUSG00000015217
ENSMUST00000024639	0.734518	0.17877	0.295971	-0.300858	ENSMUSG00000015222
ENSMUST00000055693	0.904804	0.199053	0.534522	0.896119	ENSMUSG00000015224
ENSMUST00000030010	0.021271	1.71333	0.706538	-0.744445	ENSMUSG00000015243
ENSMUST00000015391	0.172769	0.537098	0.123335	-0.606466	ENSMUSG00000015247
ENSMUST00000015433	0.060751	1.19214	0.0178856	-1.18923	ENSMUSG00000015289
ENSMUST00000155676	0.000426222	1.03374	0.0374118	-1.01404	ENSMUSG00000015290
ENSMUST00000015435	0.336485	-0.425897	0.0636725	-0.694998	ENSMUSG00000015291
ENSMUST00000015449	0.646164	-0.518822	0.249115	-1.19279	ENSMUSG00000015305
ENSMUST00000015456	0.334497	1.15944	0.568226	-0.988071	ENSMUSG00000015312
ENSMUST00000102865	0.658611	-0.54142	0.446577	-0.894301	ENSMUSG00000015335
ENSMUST00000015481	0.230281	0.910126	0.336091	-1.76285	ENSMUSG00000015337
ENSMUST00000051094	0.430352	0.380344	0.0261924	-1.33001	ENSMUSG00000015341
ENSMUST00000015486	0.544231	-0.635291	0.981583	-0.0744689	ENSMUSG00000015342
ENSMUST00000015501	0.59477	0.320382	0.464986	0.455317	ENSMUSG00000015357
ENSMUST00000081702	0.119507	1.16243	0.0311869	-1.54294	ENSMUSG00000015363
ENSMUST00000015605	0.788831	0.863995	0.693019	-0.699442	ENSMUSG00000015461
ENSMUST00000171121	0.102924	1.49171	0.044108	-1.54001	ENSMUSG00000015474
ENSMUST00000015622	0.664849	0.229136	0.687455	-0.233295	ENSMUSG00000015478
ENSMUST00000114007	0.961674	-0.0306713	0.0471563	-1.52381	ENSMUSG00000015488
ENSMUST00000015645	0.207318	0.931755	0.0199914	-1.05836	ENSMUSG00000015501
ENSMUST00000090804	0.681418	0.284928	0.0337253	-1.16776	ENSMUSG00000015522
ENSMUST00000184214	0.568715	0.517568	0.506437	0.392307	ENSMUSG00000015536
ENSMUST00000103040	0.693087	0.2332	0.496887	-0.544976	ENSMUSG00000015542
ENSMUST00000015712	0.0011564	1.44474	0.217069	-0.884427	ENSMUSG00000015568
ENSMUST00000015719	0.35869	0.422559	0.085029	-0.88484	ENSMUSG00000015575
ENSMUST00000113481	0.842083	-0.422677	0.904188	-0.0717788	ENSMUSG00000015597
ENSMUST00000047034	0.380901	-0.533783	0.994618	0.0103649	ENSMUSG00000015599
ENSMUST00000015749	0.492084	0.589641	0.835275	-0.35205	ENSMUSG00000015605
ENSMUST00000015797	0.581081	1.00801	0.866928	-0.413643	ENSMUSG00000015653
ENSMUST00000015800	0.206264	0.364806	0.000315601	-2.00906	ENSMUSG00000015656
ENSMUST00000097432	0.299341	0.964976	0.514548	-1.49367	ENSMUSG00000015659
ENSMUST00000059099	0.00302988	1.07559	0.699274	0.176225	ENSMUSG00000015668
ENSMUST00000170836	0.220017	0.634987	0.00864121	-1.15259	ENSMUSG00000015671
ENSMUST00000015816	0.971986	0.0203656	0.0033964	-5.01124	ENSMUSG00000015672
ENSMUST00000107170	0.371543	1.07158	0.53753	-0.439696	ENSMUSG00000015697
ENSMUST00000085077	0.428607	0.398784	0.577222	-0.248465	ENSMUSG00000015709
ENSMUST00000015855	0.492886	0.298231	0.191476	-0.823851	ENSMUSG00000015711
ENSMUST00000015858	0.218941	0.946604	0.881611	0.0977622	ENSMUSG00000015714
ENSMUST00000015877	0.5087	-0.239614	0.343177	-0.425629	ENSMUSG00000015733
ENSMUST00000015891	0.0154406	1.41621	0.375961	0.927337	ENSMUSG00000015747
ENSMUST00000161476	0.1141	0.646894	0.650482	-0.279687	ENSMUSG00000015748
ENSMUST00000165307	0.498016	0.44096	0.00788129	-0.845468	ENSMUSG00000015749
ENSMUST00000146444	0.275549	0.879864	0.612208	-0.341282	ENSMUSG00000015755
ENSMUST00000015901	0.166272	0.684555	0.849822	-0.103428	ENSMUSG00000015757
ENSMUST00000015903	0.149086	0.570927	0.0275179	-0.565334	ENSMUSG00000015759
ENSMUST00000100841	0.150934	2.12586	0.410561	1.0982	ENSMUSG00000015766
ENSMUST00000015920	0.245484	0.563574	0.0260179	-0.795551	ENSMUSG00000015776
ENSMUST00000167661	0.266271	0.488998	0.168588	-0.740009	ENSMUSG00000015790
ENSMUST00000118833	0.0107695	0.765927	0.819049	0.155212	ENSMUSG00000015804
ENSMUST00000015950	0.968257	-0.0162178	0.287519	-0.844563	ENSMUSG00000015806
ENSMUST00000102774	0.252734	0.367849	0.553937	-0.291472	ENSMUSG00000015837
ENSMUST00000102672	0.873839	0.104051	0.652476	-0.714946	ENSMUSG00000015839
ENSMUST00000077257	0.706024	0.317676	0.536759	0.737067	ENSMUSG00000015846
ENSMUST00000090986	0.513742	0.734548	0.58297	-0.925883	ENSMUSG00000015852
ENSMUST00000106391	0.239456	0.613476	0.161182	-0.377617	ENSMUSG00000015869
ENSMUST00000016023	0.0335608	2.57869	0.76672	0.81414	ENSMUSG00000015879
ENSMUST00000117396	0.843775	0.114875	0.420873	-0.783774	ENSMUSG00000015880
ENSMUST00000045586	0.776979	0.440887	0.566157	1.14105	ENSMUSG00000015882
ENSMUST00000016033	0.0669771	1.01501	0.995994	0.00302825	ENSMUSG00000015889
ENSMUST00000103172	0.908199	0.04464	0.253245	-0.488853	ENSMUSG00000015932
ENSMUST00000016081	0.604417	0.189042	0.0355485	-0.76131	ENSMUSG00000015937
ENSMUST00000016086	0.772344	0.286769	0.48227	1.38016	ENSMUSG00000015942
ENSMUST00000016087	0.000465436	1.06446	0.641531	0.299811	ENSMUSG00000015943
ENSMUST00000016088	0.591673	0.216737	0.298158	-0.519734	ENSMUSG00000015944
ENSMUST00000111275	0.711299	-1.18683	0.881682	0.367023	ENSMUSG00000015950
ENSMUST00000016105	0.00775203	1.16383	0.174497	-0.626233	ENSMUSG00000015961
ENSMUST00000016115	0.124315	0.930569	0.293632	-0.565686	ENSMUSG00000015971
ENSMUST00000016138	0.591612	0.349416	0.358104	-0.507236	ENSMUSG00000015994
ENSMUST00000022281	0.778326	0.147937	0.950069	-0.201485	ENSMUSG00000016018
ENSMUST00000016172	0.922513	0.121861			ENSMUSG00000016028
ENSMUST00000016231	0.583147	0.526029	0.820714	0.610045	ENSMUSG00000016087
ENSMUST00000016323	0.0945495	2.50923	0.582743	-0.584828	ENSMUSG00000016179
ENSMUST00000085555	0.108429	0.63868	0.879289	0.306298	ENSMUSG00000016181
ENSMUST00000195354	0.366754	-0.661545	0.450091	0.731131	ENSMUSG00000016200
ENSMUST00000016396	0.4019	0.322104	0.355218	-0.411902	ENSMUSG00000016252
ENSMUST00000109075	0.431656	0.446921	0.0475127	-0.94947	ENSMUSG00000016253
ENSMUST00000016400	0.967032	0.0293577	0.0273118	-1.66339	ENSMUSG00000016256
ENSMUST00000016401	0.636755	0.283065	0.911238	-0.0843474	ENSMUSG00000016257
ENSMUST00000016406	0.21892	0.653203	0.579674	-0.627707	ENSMUSG00000016262
ENSMUST00000016452	0.875486	0.137886	0.298036	-0.68511	ENSMUSG00000016308
ENSMUST00000016463	0.199515	0.357762	0.0274597	-1.29563	ENSMUSG00000016319
ENSMUST00000108841	0.285297	0.358723	0.373471	-0.330296	ENSMUSG00000016344
ENSMUST00000197015	0.412466	0.782923	0.911967	0.138827	ENSMUSG00000016346
ENSMUST00000055990	0.423882	0.513816	0.152044	1.64531	ENSMUSG00000016349
ENSMUST00000114058	0.610721	-0.295075			ENSMUSG00000016382
ENSMUST00000111063	0.0690264	0.571152	0.529017	-0.335829	ENSMUSG00000016386
ENSMUST00000016553	0.642285	-0.278979	0.112361	-0.896242	ENSMUSG00000016409
ENSMUST00000016571	0.899796	-0.0536696	0.000231755	-1.71095	ENSMUSG00000016427
ENSMUST00000102948	0.228313	-2.10549			ENSMUSG00000016477
ENSMUST00000193094	0.544725	0.359338	0.642686	-1.11918	ENSMUSG00000016481
ENSMUST00000016631	0.384278	1.1763	0.519932	-0.867017	ENSMUSG00000016487
ENSMUST00000016638	0.115101	1.45654	0.404537	0.685559	ENSMUSG00000016494
ENSMUST00000143467	0.236176	-0.394442	0.0244918	-0.957285	ENSMUSG00000016495
ENSMUST00000146511	0.527669	0.35555	0.58526	0.363271	ENSMUSG00000016503
ENSMUST00000110566	0.894743	0.165201	0.233444	-0.86631	ENSMUSG00000016510
ENSMUST00000016664	0.128	0.84499	0.0725434	-1.29873	ENSMUSG00000016520
ENSMUST00000016670	0.076338	0.954891	0.609747	-0.260884	ENSMUSG00000016526
ENSMUST00000016672	0.0106712	1.15463	0.709704	-0.268304	ENSMUSG00000016528
ENSMUST00000061755	0.278491	0.578799	0.00589699	-3.02342	ENSMUSG00000016534
ENSMUST00000163242	0.576873	0.249343	0.599724	-0.276602	ENSMUSG00000016541
ENSMUST00000016696	0.961043	0.0512302	0.566122	-0.357524	ENSMUSG00000016552
ENSMUST00000100484	0.238189	0.670005	0.00133194	-0.84774	ENSMUSG00000016554
ENSMUST00000016703	0.621841	0.337902	0.0710374	-0.987749	ENSMUSG00000016559
ENSMUST00000165443	0.154948	0.793781	0.102688	-0.640566	ENSMUSG00000016619
ENSMUST00000016768	0.277653	1.05808	0.170177	-1.22756	ENSMUSG00000016624
ENSMUST00000016781	0.0845026	0.539517	0.170466	-0.691694	ENSMUSG00000016637
ENSMUST00000171436	0.352133	0.428227	0.0279585	-1.4434	ENSMUSG00000016664
ENSMUST00000016901	0.311092	0.55546	0.946292	0.0335299	ENSMUSG00000016757
ENSMUST00000171496	0.773807	0.330536	0.427274	1.86188	ENSMUSG00000016763
ENSMUST00000022766	0.846539	0.0691341	0.446256	-0.41234	ENSMUSG00000016831
ENSMUST00000016977	0.142915	0.825229	0.406732	-0.40808	ENSMUSG00000016833
ENSMUST00000177608	0.838868	-0.433593	0.658924	0.819943	ENSMUSG00000016918
ENSMUST00000130411	0.0500427	0.750307	0.139104	-0.574534	ENSMUSG00000016921
ENSMUST00000109462	0.129252	0.784002	0.125782	-0.83838	ENSMUSG00000016933
ENSMUST00000103035	0.666203	0.607055	0.251635	1.6019	ENSMUSG00000016940
ENSMUST00000017090	0.691007	-0.225519	0.240712	-1.11154	ENSMUSG00000016946
ENSMUST00000076661	0.270884	-2.00552	0.475636	-0.97922	ENSMUSG00000016984
ENSMUST00000017153	0.76562	0.958945			ENSMUSG00000017009
ENSMUST00000107213	0.000401723	1.23327	0.440651	0.518117	ENSMUSG00000017119
ENSMUST00000017276	0.200619	-0.676379	0.185128	-0.875157	ENSMUSG00000017132
ENSMUST00000017288	0.246111	0.690359	0.111226	-0.571558	ENSMUSG00000017144
ENSMUST00000017290	0.146698	1.02594	0.578032	-0.559951	ENSMUSG00000017146
ENSMUST00000107397	0.256425	0.480668	0.764943	0.720136	ENSMUSG00000017176
ENSMUST00000168089	0.141028	-0.598475	0.20283	-2.20816	ENSMUSG00000017188
ENSMUST00000017354	0.13481	0.632572	0.0835914	-0.771198	ENSMUSG00000017210
ENSMUST00000017365	0.239405	0.427142	0.357852	0.496944	ENSMUSG00000017221
ENSMUST00000017408	0.826223	-0.152747	0.374904	-0.416754	ENSMUSG00000017264
ENSMUST00000017430	8.19884e-05	1.27014	0.123063	-0.685418	ENSMUSG00000017286
ENSMUST00000056601	0.493724	0.572786	0.0186672	-1.32887	ENSMUSG00000017288
ENSMUST00000017435	0.930069	0.0450501	0.225877	-0.876634	ENSMUSG00000017291
ENSMUST00000017443	0.57614	-0.438608	0.552454	0.46193	ENSMUSG00000017299
ENSMUST00000134611	0.714238	0.225787	0.38616	1.21129	ENSMUSG00000017307
ENSMUST00000017458	0.123373	1.27516	0.490818	0.598324	ENSMUSG00000017314
ENSMUST00000017488	0.970649	0.0409394	0.911722	-0.12092	ENSMUSG00000017344
ENSMUST00000142739	0.931919	0.121743	0.44761	0.660386	ENSMUSG00000017376
ENSMUST00000017530	0.0568543	1.337	0.0694679	-0.732774	ENSMUSG00000017386
ENSMUST00000102478	0.757167	0.147747	0.015068	-0.915997	ENSMUSG00000017390
ENSMUST00000017548	0.00691487	0.767829	0.257514	-0.482628	ENSMUSG00000017404
ENSMUST00000102760	0.983605	-0.034688	0.494812	0.882572	ENSMUSG00000017412
ENSMUST00000069870	0.486508	0.279567	0.397617	-0.529276	ENSMUSG00000017418
ENSMUST00000017567	0.145162	0.498554	0.0800152	-0.83951	ENSMUSG00000017421
ENSMUST00000017572	0.695983	-0.288223	0.130854	-0.663343	ENSMUSG00000017428
ENSMUST00000017590	0.455044	1.10807	0.792978	-0.846629	ENSMUSG00000017446
ENSMUST00000017597	0.101543	2.11891	0.560408	1.87824	ENSMUSG00000017453
ENSMUST00000017610	0.299262	-1.23439	0.704394	-0.223261	ENSMUSG00000017466
ENSMUST00000093073	0.00710246	1.20976	0.853565	0.248983	ENSMUSG00000017478
ENSMUST00000017629	0.472855	0.358551	0.40447	-0.536025	ENSMUSG00000017485
ENSMUST00000017637	0.190558	0.993229	0.400118	-0.824106	ENSMUSG00000017493
ENSMUST00000017692	0.200036	0.747527	0.450609	-0.493412	ENSMUSG00000017548
ENSMUST00000017694	0.273388	2.11633	0.514762	-1.61237	ENSMUSG00000017550
ENSMUST00000061283	0.0657497	1.42352	0.154384	-1.40547	ENSMUSG00000017561
ENSMUST00000017759	0.751822	0.153368	0.740918	0.214326	ENSMUSG00000017615
ENSMUST00000065028	0.628521	0.376964	0.662724	0.327259	ENSMUSG00000017631
ENSMUST00000017783	0.678149	0.33934	0.0926595	-0.706186	ENSMUSG00000017639
ENSMUST00000017799	0.968392	-0.119357	0.456628	2.40085	ENSMUSG00000017652
ENSMUST00000109300	0.736027	0.32851	0.0680019	-1.66852	ENSMUSG00000017664
ENSMUST00000103084	0.0520629	0.908054	0.581608	-0.385345	ENSMUSG00000017667
ENSMUST00000074046	0.289926	0.523681	0.141244	-0.721426	ENSMUSG00000017670
ENSMUST00000017821	0.310857	0.790316	0.626302	-0.307333	ENSMUSG00000017677
ENSMUST00000171696	0.658344	0.166275	0.295979	-1.92643	ENSMUSG00000017679
ENSMUST00000017831	0.968589	-0.036705	0.582232	-0.648057	ENSMUSG00000017686
ENSMUST00000017836	0.852669	-0.229789	0.425034	-1.18049	ENSMUSG00000017692
ENSMUST00000017841	0.667185	0.874143	0.984105	0.0478544	ENSMUSG00000017697
ENSMUST00000017851	0.317438	0.481108	0.453802	-0.47041	ENSMUSG00000017707
ENSMUST00000081387	0.0806562	0.583034	0.873267	-0.0729062	ENSMUSG00000017716
ENSMUST00000103101	0.851817	-0.146866	0.497856	-1.57571	ENSMUSG00000017721
ENSMUST00000107176	0.580864	0.900311	0.733585	-0.874183	ENSMUSG00000017724
ENSMUST00000109350	0.415595	1.43305	0.467281	-1.17787	ENSMUSG00000017734
ENSMUST00000099092	0.883357	-0.308459	0.591504	-1.72701	ENSMUSG00000017740
ENSMUST00000059954	0.404726	0.831608	0.885528	0.194815	ENSMUSG00000017754
ENSMUST00000017900	0.720662	0.346413	0.850334	0.51375	ENSMUSG00000017756
ENSMUST00000103093	0.376301	1.03261	0.502529	-0.50347	ENSMUSG00000017760
ENSMUST00000017908	0.770794	0.322536	0.363985	0.651162	ENSMUSG00000017764
ENSMUST00000116429	0.650385	1.45999			ENSMUSG00000017765
ENSMUST00000069057	0.931957	0.113194	0.903311	-0.0653137	ENSMUSG00000017774
ENSMUST00000017920	0.189553	0.58493	0.458475	-0.235689	ENSMUSG00000017776
ENSMUST00000131011	0.11057	0.625594	0.491204	-0.396394	ENSMUSG00000017778
ENSMUST00000179445	0.375568	0.367284	0.484148	0.511656	ENSMUSG00000017781
ENSMUST00000107302	0.3131	0.572664	0.526022	-0.784493	ENSMUSG00000017801
ENSMUST00000017946	0.843121	-0.169896	0.719434	0.15188	ENSMUSG00000017802
ENSMUST00000017975	0.574092	0.337298	0.0145088	-0.747025	ENSMUSG00000017831
ENSMUST00000017981	0.0239162	1.33198	0.412865	-0.382901	ENSMUSG00000017837
ENSMUST00000109832	0.900727	-0.0959263	0.937204	-0.0694499	ENSMUSG00000017843
ENSMUST00000018002	0.911458	-0.131864	0.532823	-0.489136	ENSMUSG00000017858
ENSMUST00000018005	0.457053	-1.2671	0.609285	0.827403	ENSMUSG00000017861
ENSMUST00000088132	0.376294	1.52229	0.726706	-0.711455	ENSMUSG00000017897
ENSMUST00000109221	0.603027	0.397894	0.207136	-0.595603	ENSMUSG00000017929
ENSMUST00000018087	0.00804157	1.27109	0.519104	-0.216069	ENSMUSG00000017943
ENSMUST00000018113	0.796188	0.484128	0.897143	-0.305554	ENSMUSG00000017969
ENSMUST00000115361	0.195748	-1.49416	0.604332	-1.01447	ENSMUSG00000017978
ENSMUST00000018143	0.186521	0.761958	0.10946	-0.999907	ENSMUSG00000017999
ENSMUST00000116456	0.0402344	1.69187	0.825295	0.213001	ENSMUSG00000018001
ENSMUST00000018156	0.0766249	1.51359	0.899664	0.067072	ENSMUSG00000018012
ENSMUST00000018184	0.12591	0.814524	0.180695	-0.77214	ENSMUSG00000018040
ENSMUST00000018186	0.0209852	0.871587	0.00180888	-1.64045	ENSMUSG00000018042
ENSMUST00000018212	0.847809	0.123818	0.0110544	-3.75503	ENSMUSG00000018068
ENSMUST00000100816	0.64182	0.336037	0.0640733	-0.952692	ENSMUSG00000018076
ENSMUST00000018246	0.0206083	0.863429	0.212281	-0.539314	ENSMUSG00000018102
ENSMUST00000018287	0.36698	0.666183	0.494012	0.999932	ENSMUSG00000018143
ENSMUST00000107545	0.50401	0.439251	0.534322	0.396846	ENSMUSG00000018160
ENSMUST00000018311	0.485718	1.3436	0.736307	-0.47001	ENSMUSG00000018167
ENSMUST00000018313	0.555233	0.78858	0.13635	-1.04505	ENSMUSG00000018169
ENSMUST00000018315	0.309284	0.693123	0.0136961	-1.61127	ENSMUSG00000018171
ENSMUST00000189936	0.11504	0.981082	0.157301	-0.869505	ENSMUSG00000018189
ENSMUST00000111957	0.350973	0.546984	1.45402e-06	-1.61997	ENSMUSG00000018196
ENSMUST00000159879	0.272701	0.45764	0.173036	-0.767781	ENSMUSG00000018199
ENSMUST00000018353	0.843913	0.111829	0.0459109	-0.834563	ENSMUSG00000018209
ENSMUST00000018361	0.665951	0.377678	0.88905	-0.174967	ENSMUSG00000018217
ENSMUST00000018383	0.759949	0.205352	0.838315	-0.403255	ENSMUSG00000018239
ENSMUST00000018430	0.220306	0.590027	0.528113	-0.930118	ENSMUSG00000018286
ENSMUST00000018431	0.0318429	0.821061	0.824766	0.117872	ENSMUSG00000018287
ENSMUST00000018437	0.548905	0.156022	0.067409	-0.796539	ENSMUSG00000018293
ENSMUST00000109384	0.43486	0.655207	0.133555	-1.25987	ENSMUSG00000018322
ENSMUST00000018470	0.0578649	1.07844	0.15433	-0.89398	ENSMUSG00000018326
ENSMUST00000018478	0.661982	-0.36821	0.976365	-0.0955725	ENSMUSG00000018334
ENSMUST00000108883	0.485364	0.444161	0.10554	-0.84067	ENSMUSG00000018340
ENSMUST00000071465	0.92308	-0.0559751	0.00861672	-2.47698	ENSMUSG00000018347
ENSMUST00000018506	0.774806	0.111894	0.0417082	-1.19701	ENSMUSG00000018362
ENSMUST00000103067	0.512673	0.482355	0.576229	-0.46582	ENSMUSG00000018363
ENSMUST00000018516	0.81199	0.201751	0.805449	-0.56892	ENSMUSG00000018372
ENSMUST00000018521	0.123313	0.594899	0.00894292	-1.31217	ENSMUSG00000018377
ENSMUST00000018522	0.637812	0.221132	0.565292	-0.411443	ENSMUSG00000018378
ENSMUST00000079866	0.0830338	0.521896	0.459902	-1.74877	ENSMUSG00000018379
ENSMUST00000120613	0.0444562	0.88072	0.261602	-0.555199	ENSMUSG00000018395
ENSMUST00000117061	0.417199	0.364036	0.286341	-1.16088	ENSMUSG00000018398
ENSMUST00000103179	0.614605	0.563393	0.390319	-0.382224	ENSMUSG00000018401
ENSMUST00000018549	0.907248	0.145329	0.914511	-0.143572	ENSMUSG00000018405
ENSMUST00000106992	0.915198	0.0427484	0.131016	-0.659714	ENSMUSG00000018411
ENSMUST00000018556	0.170858	0.667955	0.130178	-0.8855	ENSMUSG00000018412
ENSMUST00000070681	0.702958	0.462248	0.980548	-0.0124444	ENSMUSG00000018415
ENSMUST00000018561	0.330953	0.371039	0.0439779	-1.0284	ENSMUSG00000018417
ENSMUST00000018569	0.971234	0.0412761	0.428844	0.475091	ENSMUSG00000018425
ENSMUST00000018571	0.0101387	1.81198	0.631401	0.382903	ENSMUSG00000018427
ENSMUST00000018572	0.0613207	1.07874	0.956528	0.0473582	ENSMUSG00000018428
ENSMUST00000018577	0.274588	0.457336	0.616766	-0.301746	ENSMUSG00000018433
ENSMUST00000143850	0.0537672	1.16782	0.115311	-1.85359	ENSMUSG00000018442
ENSMUST00000078528	0.478136	0.425016	0.00638913	-1.40182	ENSMUSG00000018446
ENSMUST00000108529	0.447173	0.682894			ENSMUSG00000018449
ENSMUST00000018614	0.964647	0.0586712	0.464269	-1.44258	ENSMUSG00000018470
ENSMUST00000108661	0.276548	-1.14774	0.572714	-1.81177	ENSMUSG00000018474
ENSMUST00000094077	0.00301714	1.28766	0.880028	0.129191	ENSMUSG00000018476
ENSMUST00000018625	0.635071	-0.338846	0.63164	-0.330776	ENSMUSG00000018481
ENSMUST00000069456	0.390914	0.364689	0.0461981	-2.64863	ENSMUSG00000018501
ENSMUST00000018653	0.231751	0.513557	0.0496031	-0.797691	ENSMUSG00000018509
ENSMUST00000103148	0.0241093	0.584291	0.880832	-0.0861518	ENSMUSG00000018537
ENSMUST00000018685	0.0580332	0.843303	0.625697	-0.268689	ENSMUSG00000018541
ENSMUST00000018691	0.391565	0.431452	0.679779	-0.179933	ENSMUSG00000018547
ENSMUST00000041282	0.799595	0.282923	0.0704357	-1.12058	ENSMUSG00000018548
ENSMUST00000018698	0.564686	0.856908	0.151158	-1.8703	ENSMUSG00000018554
ENSMUST00000108593	0.276496	0.672017	0.0881445	-0.744019	ENSMUSG00000018559
ENSMUST00000108594	0.0290566	0.787067	0.0271072	-1.04424	ENSMUSG00000018565
ENSMUST00000018710	0.275244	1.02644	0.736109	-1.05118	ENSMUSG00000018566
ENSMUST00000108592	0.00453122	1.16684	0.252269	1.08038	ENSMUSG00000018567
ENSMUST00000018714	0.467237	0.745415	0.713269	0.541067	ENSMUSG00000018570
ENSMUST00000101526	0.828898	-0.121136	0.17313	-0.856425	ENSMUSG00000018572
ENSMUST00000102574	0.177226	0.816876	0.620996	-0.277193	ENSMUSG00000018574
ENSMUST00000018727	0.00281854	1.32325	0.350582	-0.268963	ENSMUSG00000018583
ENSMUST00000108857	0.0270375	1.11486	0.0951145	-0.90625	ENSMUSG00000018585
ENSMUST00000058787	0.779703	-0.242924	0.741676	0.447559	ENSMUSG00000018589
ENSMUST00000018737	2.41375e-05	1.27731	0.943991	-0.0289488	ENSMUSG00000018593
ENSMUST00000018743	0.126342	1.28119	0.120322	-1.04281	ENSMUSG00000018599
ENSMUST00000100705	0.0192905	1.29249	0.000171589	-2.69847	ENSMUSG00000018648
ENSMUST00000018795	0.258719	0.471572	0.792123	-0.2392	ENSMUSG00000018651
ENSMUST00000018803	0.706777	0.342392	0.286589	-0.827446	ENSMUSG00000018659
ENSMUST00000018805	0.00355539	1.8848	0.0127207	-1.90113	ENSMUSG00000018661
ENSMUST00000134585	0.516295	0.431718	0.778359	-0.266477	ENSMUSG00000018666
ENSMUST00000103152	0.246548	0.843587	0.0419952	-1.45363	ENSMUSG00000018669
ENSMUST00000018816	0.768968	0.947533			ENSMUSG00000018672
ENSMUST00000018821	0.341349	0.39151	0.418746	-0.400007	ENSMUSG00000018677
ENSMUST00000107624	0.126668	-0.781427	0.129398	-0.925119	ENSMUSG00000018678
ENSMUST00000018841	0.0446015	1.06211	0.435252	-0.390924	ENSMUSG00000018697
ENSMUST00000018842	0.867062	-0.429547	0.660623	1.16183	ENSMUSG00000018698
ENSMUST00000018851	0.593897	-0.340541	0.71209	-0.249189	ENSMUSG00000018707
ENSMUST00000018880	0.174229	0.515607	0.664049	-0.301211	ENSMUSG00000018736
ENSMUST00000018905	0.960585	0.0218165	0.210579	-0.81737	ENSMUSG00000018761
ENSMUST00000018909	0.878685	-0.148842	0.638571	0.418914	ENSMUSG00000018765
ENSMUST00000018914	0.0474442	1.10124	0.00840016	-1.05538	ENSMUSG00000018770
ENSMUST00000018918	0.557822	1.06303	0.900292	-0.402248	ENSMUSG00000018774
ENSMUST00000034046	0.484467	0.587672	0.587656	-1.05776	ENSMUSG00000018796
ENSMUST00000043961	0.288732	0.898463	0.328157	-1.82159	ENSMUSG00000018800
ENSMUST00000044530	0.634952	0.306906	0.407328	-1.39497	ENSMUSG00000018809
ENSMUST00000099443	0.634594	-0.392977	0.299333	-0.978452	ENSMUSG00000018820
ENSMUST00000018965	0.344902	0.446437	0.655207	-0.413714	ENSMUSG00000018821
ENSMUST00000135963	0.907879	0.0945246	0.427099	1.18912	ENSMUSG00000018841
ENSMUST00000018990	0.180032	0.630619	0.143751	-0.818042	ENSMUSG00000018846
ENSMUST00000018992	0.644679	0.282728	0.722276	-0.687725	ENSMUSG00000018848
ENSMUST00000018993	0.06088	2.02328	0.351975	-0.837909	ENSMUSG00000018849
ENSMUST00000103036	0.691488	-0.253612	0.763705	-0.556061	ENSMUSG00000018858
ENSMUST00000021078	0.22641	1.11157	0.684033	0.317678	ENSMUSG00000018861
ENSMUST00000082365	0.915081	-0.0860715	0.169441	-1.43633	ENSMUSG00000018865
ENSMUST00000019026	0.00414526	1.61755	0.635677	-0.332288	ENSMUSG00000018882
ENSMUST00000108920	0.11851	3.39651	0.876881	0.499774	ENSMUSG00000018899
ENSMUST00000019044	0.333923	2.63965			ENSMUSG00000018900
ENSMUST00000019050	0.605273	0.762807	0.171656	2.28932	ENSMUSG00000018906
ENSMUST00000098266	0.148739	1.09899	0.908036	-0.128272	ENSMUSG00000018909
ENSMUST00000019065	0.805609	0.184685	0.0442819	3.25662	ENSMUSG00000018921
ENSMUST00000019067	0.00505181	1.08188	0.0453883	-1.01968	ENSMUSG00000018923
ENSMUST00000019075	0.636053	-0.302724	0.102733	-0.729965	ENSMUSG00000018931
ENSMUST00000019076	0.42214	-1.53249	0.479582	0.645535	ENSMUSG00000018932
ENSMUST00000019109	0.464383	0.320275	0.0767716	-0.573809	ENSMUSG00000018965
ENSMUST00000019118	0.218136	0.454507	0.581483	0.372332	ENSMUSG00000018974
ENSMUST00000061721	0.481617	2.27009	0.566193	1.21282	ENSMUSG00000018983
ENSMUST00000044466	0.640418	1.50313	0.5053	0.538715	ENSMUSG00000018995
ENSMUST00000019143	0.986851	0.019365	0.34289	-0.592189	ENSMUSG00000018999
ENSMUST00000019183	0.12148	2.33407	0.935031	0.262967	ENSMUSG00000019039
ENSMUST00000019198	0.452015	0.463038	0.454375	-0.337333	ENSMUSG00000019054
ENSMUST00000019199	0.257384	1.1156	0.915525	-0.333899	ENSMUSG00000019055
ENSMUST00000115351	0.492127	0.290981	0.705181	0.321744	ENSMUSG00000019066
ENSMUST00000019224	0.0348041	2.57691	0.19851	2.08224	ENSMUSG00000019080
ENSMUST00000106007	0.185352	0.464104	0.980652	-0.0161216	ENSMUSG00000019082
ENSMUST00000019231	0.00938063	1.33446	0.0227695	-0.8804	ENSMUSG00000019087
ENSMUST00000019268	0.198059	0.562225	0.10217	-0.609672	ENSMUSG00000019124
ENSMUST00000019276	0.542592	0.492945	0.528418	-0.461822	ENSMUSG00000019132
ENSMUST00000019283	0.120856	1.11825	0.0191823	-1.61183	ENSMUSG00000019139
ENSMUST00000152954	0.281291	1.03695	0.804485	-0.175452	ENSMUSG00000019143
ENSMUST00000019302	0.0256779	2.18442	0.428053	-0.410909	ENSMUSG00000019158
ENSMUST00000107364	0.46245	-0.495434	0.148597	-0.900479	ENSMUSG00000019173
ENSMUST00000019323	0.56495	0.196828	0.000797502	-1.61583	ENSMUSG00000019179
ENSMUST00000089059	0.0291706	0.845495	0.76689	0.563416	ENSMUSG00000019188
ENSMUST00000019333	0.00204211	1.79908	0.839992	-0.151555	ENSMUSG00000019189
ENSMUST00000019354	0.0241438	0.610742	0.360733	-0.434452	ENSMUSG00000019210
ENSMUST00000048054	0.686476	0.253009	0.859661	0.446221	ENSMUSG00000019214
ENSMUST00000046870	0.406401	1.47885	0.824112	0.288645	ENSMUSG00000019230
ENSMUST00000013886	0.618379	0.480133	0.135903	-0.96739	ENSMUSG00000019254
ENSMUST00000116436	0.87854	-0.319927	0.873165	-0.514246	ENSMUSG00000019256
ENSMUST00000019405	0.592164	-0.382004	0.0144096	-1.15549	ENSMUSG00000019261
ENSMUST00000019439	0.0105831	1.19191	0.7713	-0.274582	ENSMUSG00000019295
ENSMUST00000019441	0.653028	0.332509	0.978364	0.0179888	ENSMUSG00000019297
ENSMUST00000044721	0.343761	0.45979	0.968781	0.0351224	ENSMUSG00000019302
ENSMUST00000019447	0.00509091	1.47649	0.707838	-0.360227	ENSMUSG00000019303
ENSMUST00000019482	0.0805806	1.09506	0.689458	1.28905	ENSMUSG00000019338
ENSMUST00000019503	0.820713	0.638252	0.961734	0.154205	ENSMUSG00000019359
ENSMUST00000019506	0.15764	0.501474	0.466431	-1.1396	ENSMUSG00000019362
ENSMUST00000019514	0.72029	-0.107294	0.103018	-1.16096	ENSMUSG00000019370
ENSMUST00000019517	0.380686	0.42695	0.432178	-0.570811	ENSMUSG00000019373
ENSMUST00000075491	0.000391529	1.3715	0.0178961	-0.859367	ENSMUSG00000019428
ENSMUST00000068056	0.553165	-0.266213	0.0291043	-0.862446	ENSMUSG00000019432
ENSMUST00000019577	0.148115	0.428706	0.178158	-0.852686	ENSMUSG00000019433
ENSMUST00000019605	0.0365	1.1342	0.905282	0.167277	ENSMUSG00000019461
ENSMUST00000167353	0.960962	-0.157898	0.222394	-1.90861	ENSMUSG00000019467
ENSMUST00000019614	0.846791	-0.259515	0.105989	0.829416	ENSMUSG00000019470
ENSMUST00000118535	0.73058	-0.154007	0.00664355	-1.52124	ENSMUSG00000019478
ENSMUST00000019631	0.770369	0.415849	0.508824	-1.28686	ENSMUSG00000019487
ENSMUST00000110951	0.525291	0.284198	0.0222655	-0.741175	ENSMUSG00000019494
ENSMUST00000019649	0.186716	0.494932	0.742709	-0.245029	ENSMUSG00000019505
ENSMUST00000019662	0.027927	2.07052	0.223766	-1.16565	ENSMUSG00000019518
ENSMUST00000178328	0.0899559	0.74543	0.796771	-0.316471	ENSMUSG00000019528
ENSMUST00000019683	0.0301079	1.26848	0.704562	0.470064	ENSMUSG00000019539
ENSMUST00000114465	0.936992	0.0944098			ENSMUSG00000019558
ENSMUST00000019708	0.0729191	3.04147	0.961406	-0.0608536	ENSMUSG00000019564
ENSMUST00000019722	0.0102446	1.15073	0.826781	-0.141345	ENSMUSG00000019578
ENSMUST00000019723	0.383001	0.408437	0.283097	-1.47339	ENSMUSG00000019579
ENSMUST00000019734	0.6134	0.504108			ENSMUSG00000019590
ENSMUST00000019791	0.979208	-0.0234571	0.33781	-0.700369	ENSMUSG00000019647
ENSMUST00000019803	0.750151	0.257595	0.28461	-0.475184	ENSMUSG00000019659
ENSMUST00000019833	0.272041	0.542733	0.241056	-0.65967	ENSMUSG00000019689
ENSMUST00000111160	0.0113028	0.945584	0.666226	-0.18297	ENSMUSG00000019699
ENSMUST00000119968	0.00566121	1.20727	0.0281816	-1.19295	ENSMUSG00000019710
ENSMUST00000019859	0.050277	0.853642	0.475669	-1.03525	ENSMUSG00000019715
ENSMUST00000019862	0.425118	0.842845	0.498392	-2.1543	ENSMUSG00000019718
ENSMUST00000152080	0.992616	0.0220019	0.64771	-0.338179	ENSMUSG00000019731
ENSMUST00000108192	0.227915	0.6877	0.255116	-0.471243	ENSMUSG00000019738
ENSMUST00000042251	0.458585	-0.911336	0.731001	-0.364081	ENSMUSG00000019763
ENSMUST00000019907	0.872804	0.135866	0.180737	-0.961192	ENSMUSG00000019773
ENSMUST00000019908	0.0339495	2.08971	0.190915	-0.654501	ENSMUSG00000019774
ENSMUST00000131996	0.902157	-0.127032	0.101058	-2.96089	ENSMUSG00000019775
ENSMUST00000019911	0.445323	0.367022	0.558132	-0.319226	ENSMUSG00000019777
ENSMUST00000019917	0.968878	0.0153505	0.239585	0.854158	ENSMUSG00000019782
ENSMUST00000019920	0.458288	1.0015	0.771956	0.351923	ENSMUSG00000019785
ENSMUST00000019924	0.837964	0.187592	0.690629	0.521201	ENSMUSG00000019789
ENSMUST00000038213	0.916411	-0.149679	0.470101	1.69597	ENSMUSG00000019790
ENSMUST00000161074	0.864108	0.121243	0.521353	-0.544536	ENSMUSG00000019791
ENSMUST00000215595	0.219927	0.62502	0.654999	0.667908	ENSMUSG00000019792
ENSMUST00000019929	0.712857	0.330686	0.460085	-0.524293	ENSMUSG00000019794
ENSMUST00000159917	0.754365	0.323436	0.452033	-2.35729	ENSMUSG00000019795
ENSMUST00000019931	0.899858	0.159127	0.178242	-1.64629	ENSMUSG00000019796
ENSMUST00000147196	0.904189	-0.0581968	0.26434	-0.859459	ENSMUSG00000019797
ENSMUST00000019937	0.496335	0.394332	0.263951	-0.674437	ENSMUSG00000019802
ENSMUST00000019938	0.088029	1.11238	0.669344	-0.245456	ENSMUSG00000019803
ENSMUST00000019939	0.71445	-0.214269	0.169531	-0.568104	ENSMUSG00000019804
ENSMUST00000162610	0.522619	0.353443	0.530332	-0.459568	ENSMUSG00000019806
ENSMUST00000019944	0.532506	1.18691	0.749521	0.198762	ENSMUSG00000019808
ENSMUST00000019945	0.185637	0.720434	0.751256	-0.28062	ENSMUSG00000019809
ENSMUST00000060212	0.881862	0.478317	0.617221	-1.18849	ENSMUSG00000019810
ENSMUST00000105505	0.653549	0.538635	0.592762	1.72356	ENSMUSG00000019813
ENSMUST00000019950	0.833451	0.162562	0.00880322	-2.18249	ENSMUSG00000019814
ENSMUST00000121646	0.16085	0.688235	0.900438	-0.0862883	ENSMUSG00000019817
ENSMUST00000019962	0.126674	0.79137	0.667453	-0.195225	ENSMUSG00000019818
ENSMUST00000076817	0.615433	1.0337	0.952861	0.121807	ENSMUSG00000019820
ENSMUST00000019965	0.467308	0.497664	0.587508	-0.707333	ENSMUSG00000019822
ENSMUST00000019967	0.518693	0.923402	0.860481	-0.190072	ENSMUSG00000019823
ENSMUST00000080771	0.0679812	1.53005	0.264123	2.12063	ENSMUSG00000019826
ENSMUST00000105509	0.0586178	0.924695	0.00163077	-1.19642	ENSMUSG00000019831
ENSMUST00000217537	0.49513	-0.32766	0.810442	-0.770488	ENSMUSG00000019837
ENSMUST00000092566	0.932638	-0.159709	0.850996	-0.539628	ENSMUSG00000019838
ENSMUST00000164763	0.373559	0.678349	0.80957	0.415208	ENSMUSG00000019841
ENSMUST00000099967	0.697094	0.208626	0.0717302	-1.26334	ENSMUSG00000019843
ENSMUST00000019991	0.528252	0.554522	0.682018	-0.961074	ENSMUSG00000019845
ENSMUST00000019992	0.332536	1.98904			ENSMUSG00000019846
ENSMUST00000099858	0.703453	-0.246976	0.398797	-0.47193	ENSMUSG00000019849
ENSMUST00000215836	0.577646	0.566935	0.137649	-1.77523	ENSMUSG00000019852
ENSMUST00000213153	0.704492	-0.378677	0.472675	1.44655	ENSMUSG00000019853
ENSMUST00000126390	0.00245841	1.86337	0.845858	0.627137	ENSMUSG00000019854
ENSMUST00000020004	0.866221	-0.0986668	0.658419	0.223542	ENSMUSG00000019857
ENSMUST00000020008	0.656456	0.250258	0.225618	-1.3543	ENSMUSG00000019861
ENSMUST00000020012	0.0212784	2.25969	0.345079	-0.847556	ENSMUSG00000019863
ENSMUST00000054418	0.3815	0.815237	0.782017	-0.432234	ENSMUSG00000019864
ENSMUST00000133927	0.28607	-0.95076	0.389144	-0.626516	ENSMUSG00000019868
ENSMUST00000020022	0.113679	1.35935	0.830141	0.692017	ENSMUSG00000019872
ENSMUST00000020023	0.056939	1.43872	0.328452	-0.730452	ENSMUSG00000019873
ENSMUST00000020024	0.29011	0.418733	0.0834626	-0.982524	ENSMUSG00000019874
ENSMUST00000066028	0.738866	-1.0753			ENSMUSG00000019876
ENSMUST00000020027	0.279065	0.512779	0.276589	-0.589673	ENSMUSG00000019877
ENSMUST00000079833	0.0897514	0.665344	0.0830116	-1.3345	ENSMUSG00000019878
ENSMUST00000092623	0.0802223	0.938982	0.944748	-0.0814197	ENSMUSG00000019880
ENSMUST00000160399	0.507721	0.351586	0.0601396	-1.10541	ENSMUSG00000019883
ENSMUST00000166468	0.160656	0.821441	0.71045	-0.327168	ENSMUSG00000019889
ENSMUST00000069004	0.45227	0.928236	0.240266	-2.46665	ENSMUSG00000019891
ENSMUST00000179636	2.46149e-05	1.95959	0.242406	-0.794813	ENSMUSG00000019894
ENSMUST00000020049	0.209527	0.943023	0.993658	0.00634031	ENSMUSG00000019897
ENSMUST00000092639	0.356396	1.59965	0.701126	1.23695	ENSMUSG00000019899
ENSMUST00000020057	0.881975	-0.317187	0.865197	-0.547639	ENSMUSG00000019906
ENSMUST00000070663	0.0276526	1.86282	0.965222	-0.0330402	ENSMUSG00000019907
ENSMUST00000105466	0.00263352	1.98446	0.454417	-0.437693	ENSMUSG00000019916
ENSMUST00000165971	0.5004	0.341532	0.0432086	-1.58402	ENSMUSG00000019917
ENSMUST00000020078	0.940443	0.0625951	0.164582	-0.934278	ENSMUSG00000019920
ENSMUST00000020081	0.713623	0.211398	0.111833	-0.623792	ENSMUSG00000019923
ENSMUST00000020085	0.221461	0.573804	0.117469	-0.934381	ENSMUSG00000019927
ENSMUST00000105287	0.440055	0.748683	0.536257	1.17383	ENSMUSG00000019929
ENSMUST00000119827	0.00825647	1.01972	0.440073	-0.443144	ENSMUSG00000019942
ENSMUST00000020107	0.159427	0.782177	0.0822065	-1.13239	ENSMUSG00000019943
ENSMUST00000020101	0.16952	-2.09728	0.474117	-0.494573	ENSMUSG00000019944
ENSMUST00000020106	0.677722	-0.345312			ENSMUSG00000019947
ENSMUST00000020109	0.658647	0.198428	0.335143	-0.727111	ENSMUSG00000019948
ENSMUST00000020112	0.146185	1.50824	0.0505157	-2.19768	ENSMUSG00000019951
ENSMUST00000159990	0.0824185	1.13657	0.526108	-0.862418	ENSMUSG00000019952
ENSMUST00000020118	0.0717877	1.15494	0.462128	-0.478607	ENSMUSG00000019960
ENSMUST00000072239	0.486909	0.170707	0.0884129	-0.956898	ENSMUSG00000019961
ENSMUST00000105283	0.0827987	0.829966	0.447296	-1.12867	ENSMUSG00000019966
ENSMUST00000101225	0.414166	0.283354	0.0624887	-1.71588	ENSMUSG00000019969
ENSMUST00000020145	0.769065	0.154153	0.117116	-1.78833	ENSMUSG00000019970
ENSMUST00000164751	0.070167	2.51305			ENSMUSG00000019971
ENSMUST00000020150	0.240903	0.79866	0.468706	1.22474	ENSMUSG00000019975
ENSMUST00000020153	0.246	0.796452	0.014229	-1.70516	ENSMUSG00000019977
ENSMUST00000053748	0.229379	0.586973	0.24165	-1.11468	ENSMUSG00000019978
ENSMUST00000159110	0.602533	0.35892	0.159327	-0.986201	ENSMUSG00000019979
ENSMUST00000188495	0.295893	3.36043	0.666572	1.06609	ENSMUSG00000019982
ENSMUST00000020159	0.262894	0.878613	0.196199	-0.62385	ENSMUSG00000019984
ENSMUST00000105525	0.0153304	1.58259	0.647825	-0.324193	ENSMUSG00000019986
ENSMUST00000020163	0.265989	0.817237	0.0668973	-1.54902	ENSMUSG00000019988
ENSMUST00000020169	0.722524	1.1265	0.412369	2.02495	ENSMUSG00000019989
ENSMUST00000020165	0.553153	1.5686	0.998732	0.00512539	ENSMUSG00000019990
ENSMUST00000169712	0.910758	0.137522	0.939007	0.117329	ENSMUSG00000019992
ENSMUST00000116259	0.85735	0.579153	0.665959	-0.865112	ENSMUSG00000019996
ENSMUST00000020171	0.0502881	3.37065	0.706029	-0.515149	ENSMUSG00000019997
ENSMUST00000020174	0.393026	0.516792	0.287288	-0.363998	ENSMUSG00000019998
ENSMUST00000166511	0.647	0.413847	0.385853	-0.466918	ENSMUSG00000020003
ENSMUST00000020188	0.753061	-0.99265	0.964284	-0.0975358	ENSMUSG00000020009
ENSMUST00000069965	0.00673025	1.64942	0.411477	-0.439816	ENSMUSG00000020015
ENSMUST00000020203	0.000814962	1.1642	0.59985	-0.311294	ENSMUSG00000020018
ENSMUST00000020204	0.244239	1.34104	0.822509	-0.378763	ENSMUSG00000020019
ENSMUST00000179990	0.17498	0.607186	0.0136293	-0.788835	ENSMUSG00000020022
ENSMUST00000065060	0.919349	-0.325812	0.402707	-1.56136	ENSMUSG00000020023
ENSMUST00000020212	0.767806	0.410682	0.542272	0.740439	ENSMUSG00000020024
ENSMUST00000020215	0.477335	0.355549	0.325223	-1.07926	ENSMUSG00000020027
ENSMUST00000020217	0.0077557	1.0966	0.528164	-0.268334	ENSMUSG00000020029
ENSMUST00000020220	0.768596	-0.144756	0.992643	0.00559631	ENSMUSG00000020032
ENSMUST00000020223	0.134041	0.627877	0.128328	-0.845689	ENSMUSG00000020034
ENSMUST00000020227	0.187032	1.09642	0.120326	-1.20797	ENSMUSG00000020038
ENSMUST00000105306	0.728418	0.744276	0.66726	-0.43314	ENSMUSG00000020042
ENSMUST00000020234	0.0207425	1.04595	0.751982	-0.43466	ENSMUSG00000020044
ENSMUST00000020238	0.00164737	1.67584	1.59191e-05	-2.20624	ENSMUSG00000020048
ENSMUST00000020243	0.0914066	0.607184	0.0537778	-0.615643	ENSMUSG00000020052
ENSMUST00000095360	0.51726	1.34072	0.682102	1.31505	ENSMUSG00000020053
ENSMUST00000020248	0.180858	0.992939	0.227873	-0.574067	ENSMUSG00000020056
ENSMUST00000020257	0.532299	-0.57232	0.50623	-0.568297	ENSMUSG00000020063
ENSMUST00000020258	0.0535537	1.16287	0.33952	-0.620388	ENSMUSG00000020064
ENSMUST00000140743	0.0804012	0.752308	0.267792	-0.48469	ENSMUSG00000020069
ENSMUST00000119567	0.92261	0.0827536	0.424343	-0.871841	ENSMUSG00000020070
ENSMUST00000020262	0.48611	1.43092	0.747883	1.03562	ENSMUSG00000020072
ENSMUST00000020268	0.230436	0.484104	0.841543	-0.156613	ENSMUSG00000020074
ENSMUST00000045866	0.0209587	1.24883	0.00010745	-1.58038	ENSMUSG00000020075
ENSMUST00000020270	0.698565	0.220612	0.694274	0.22641	ENSMUSG00000020076
ENSMUST00000020271	0.421035	2.58846	0.421035	2.58846	ENSMUSG00000020077
ENSMUST00000105447	0.025357	1.35535	0.0171835	-0.994651	ENSMUSG00000020078
ENSMUST00000020273	0.46654	0.49697	0.112757	-1.01825	ENSMUSG00000020079
ENSMUST00000064050	0.150162	1.0848	0.420957	-0.421752	ENSMUSG00000020083
ENSMUST00000099706	0.561247	1.40838	0.736069	0.935901	ENSMUSG00000020085
ENSMUST00000020283	0.822585	-0.143284	0.123476	-0.413252	ENSMUSG00000020086
ENSMUST00000020284	0.121695	1.0606	0.00594775	-1.4188	ENSMUSG00000020087
ENSMUST00000020285	0.0405277	0.595129	0.0980774	-0.435222	ENSMUSG00000020088
ENSMUST00000020286	0.115904	0.626961	0.770696	-0.16899	ENSMUSG00000020089
ENSMUST00000020288	0.921605	0.0398227	0.00678656	-0.98428	ENSMUSG00000020091
ENSMUST00000020289	0.451727	1.11692	0.672171	-0.320761	ENSMUSG00000020092
ENSMUST00000122259	0.0884022	0.937341	0.752867	-0.167289	ENSMUSG00000020097
ENSMUST00000020298	0.100269	1.46677	0.120319	-1.13305	ENSMUSG00000020098
ENSMUST00000077925	0.733265	1.09934	0.540178	1.57894	ENSMUSG00000020099
ENSMUST00000117513	0.889334	0.118159	0.318596	1.57853	ENSMUSG00000020100
ENSMUST00000020301	0.879065	-0.38168	0.780675	-0.640633	ENSMUSG00000020101
ENSMUST00000211781	0.204713	1.70519	0.544255	-1.27121	ENSMUSG00000020102
ENSMUST00000020308	0.124294	0.396461	0.0329982	-0.942368	ENSMUSG00000020108
ENSMUST00000020309	0.196766	0.589848	0.601106	-0.397794	ENSMUSG00000020109
ENSMUST00000165563	0.0496244	0.939765	0.154241	-1.24728	ENSMUSG00000020111
ENSMUST00000020315	0.419019	0.340565	0.63002	0.269747	ENSMUSG00000020114
ENSMUST00000020316	0.180639	0.868662	0.0193747	-1.68341	ENSMUSG00000020115
ENSMUST00000020317	0.148737	0.86049	0.942108	-0.0462492	ENSMUSG00000020116
ENSMUST00000102881	0.954247	-0.184977	0.492288	-0.699241	ENSMUSG00000020120
ENSMUST00000020322	0.174628	1.00892	0.110446	-1.15956	ENSMUSG00000020121
ENSMUST00000020329	0.132731	1.57884	0.843945	0.630513	ENSMUSG00000020122
ENSMUST00000020334	0.600431	0.348536			ENSMUSG00000020124
ENSMUST00000109578	0.323959	1.50886	0.579623	1.77882	ENSMUSG00000020128
ENSMUST00000020339	0.177771	1.02664	0.769596	0.225653	ENSMUSG00000020130
ENSMUST00000020343	0.506154	0.467553	0.870484	0.118207	ENSMUSG00000020132
ENSMUST00000020341	0.308815	0.439706	0.762636	-0.151849	ENSMUSG00000020133
ENSMUST00000093290	5.7327e-05	1.32853	0.991877	-0.00570353	ENSMUSG00000020134
ENSMUST00000105359	0.8544	-0.591978	0.349309	1.84193	ENSMUSG00000020135
ENSMUST00000020346	0.71268	-0.389505	0.53857	-0.419128	ENSMUSG00000020137
ENSMUST00000004634	0.65953	0.414955	0.0396853	-0.668635	ENSMUSG00000020142
ENSMUST00000109601	0.370093	-0.287395	0.60128	-0.193398	ENSMUSG00000020149
ENSMUST00000105363	0.17821	1.55087	0.544135	-0.631519	ENSMUSG00000020150
ENSMUST00000000137	0.365604	0.390706	0.0320947	-1.19225	ENSMUSG00000020152
ENSMUST00000020361	0.95772	-0.0246602	0.321265	-1.38666	ENSMUSG00000020153
ENSMUST00000020365	0.0433392	0.856935	0.942002	0.105371	ENSMUSG00000020156
ENSMUST00000068264	0.660851	-0.499105	0.493297	-0.766013	ENSMUSG00000020160
ENSMUST00000020372	1.27922e-06	1.44421	0.167889	-0.497396	ENSMUSG00000020163
ENSMUST00000105267	0.631585	-0.188241	0.48887	-0.431869	ENSMUSG00000020166
ENSMUST00000105346	0.0385911	0.777611	0.509443	-0.530782	ENSMUSG00000020167
ENSMUST00000020381	0.831111	0.418175	0.140617	-0.680548	ENSMUSG00000020170
ENSMUST00000020382	0.0012537	2.58156	0.401931	-0.598366	ENSMUSG00000020171
ENSMUST00000109650	0.826354	0.62103	0.813437	-0.757731	ENSMUSG00000020173
ENSMUST00000147802	0.452324	0.760348	0.421901	-0.968515	ENSMUSG00000020175
ENSMUST00000093321	0.75974	-0.196526	0.0790401	-0.858449	ENSMUSG00000020176
ENSMUST00000020397	0.701703	0.16316	0.198881	-0.451197	ENSMUSG00000020180
ENSMUST00000020408	0.350886	1.54734	0.858824	-0.244921	ENSMUSG00000020184
ENSMUST00000073781	0.451196	0.649387	0.664038	0.410568	ENSMUSG00000020185
ENSMUST00000020403	0.0016981	0.838556	0.110675	-1.00679	ENSMUSG00000020186
ENSMUST00000105275	0.606117	0.316403	0.139764	-0.94864	ENSMUSG00000020189
ENSMUST00000003433	0.876382	0.201542	0.776196	-0.244923	ENSMUSG00000020190
ENSMUST00000001712	0.192136	1.21271	0.552779	-0.418671	ENSMUSG00000020196
ENSMUST00000020420	0.361481	0.43033	0.380635	-0.509452	ENSMUSG00000020198
ENSMUST00000151928	0.977403	-0.00995985	0.170225	0.594744	ENSMUSG00000020211
ENSMUST00000020437	0.96108	-0.0337407	0.399232	2.029	ENSMUSG00000020212
ENSMUST00000020440	1.32441e-05	0.887253	0.10582	-0.69923	ENSMUSG00000020219
ENSMUST00000036579	0.0120862	-1.86723	0.604851	0.451492	ENSMUSG00000020220
ENSMUST00000020444	0.167899	0.774198	0.133512	-0.668629	ENSMUSG00000020224
ENSMUST00000020446	0.401395	0.537323	0.37857	-1.01988	ENSMUSG00000020225
ENSMUST00000020449	0.859502	-0.207893	0.931918	0.220149	ENSMUSG00000020228
ENSMUST00000020452	0.111483	1.17479	0.530426	-0.482376	ENSMUSG00000020230
ENSMUST00000036033	0.185076	1.78566	0.845479	-0.150583	ENSMUSG00000020231
ENSMUST00000020454	0.559646	-0.948388	0.993973	0.00522359	ENSMUSG00000020232
ENSMUST00000020457	0.117637	0.595074	0.712635	-0.180267	ENSMUSG00000020235
ENSMUST00000118498	0.270093	0.638827	0.588202	-0.340299	ENSMUSG00000020238
ENSMUST00000001181	0.236195	1.56113	0.687618	0.619124	ENSMUSG00000020241
ENSMUST00000020478	0.231987	0.99513	0.938127	-0.218482	ENSMUSG00000020246
ENSMUST00000130911	0.331695	0.418307	0.656844	-0.199778	ENSMUSG00000020248
ENSMUST00000020485	0.654557	-1.43016	0.831558	0.685881	ENSMUSG00000020251
ENSMUST00000020488	0.407024	0.44046	0.351643	-1.04605	ENSMUSG00000020255
ENSMUST00000020497	0.372039	0.695613	0.250691	-1.32036	ENSMUSG00000020256
ENSMUST00000020490	0.872476	0.0619458	0.120737	-0.766387	ENSMUSG00000020257
ENSMUST00000020493	0.767539	0.629546			ENSMUSG00000020260
ENSMUST00000108872	0.097309	1.81478	0.549604	-1.16108	ENSMUSG00000020261
ENSMUST00000020496	0.939838	-0.0899822	0.604419	-0.786109	ENSMUSG00000020262
ENSMUST00000020500	0.633047	0.445795	0.717331	0.427506	ENSMUSG00000020263
ENSMUST00000099538	0.144744	3.2741	0.320825	-0.495087	ENSMUSG00000020265
ENSMUST00000020504	0.507676	0.299722	0.363261	-0.418651	ENSMUSG00000020267
ENSMUST00000144164	0.0741072	1.63759	0.637337	-0.679712	ENSMUSG00000020268
ENSMUST00000093205	0.401325	-0.381623	0.0789324	1.92839	ENSMUSG00000020271
ENSMUST00000102821	0.558753	-0.676035	0.8741	0.227684	ENSMUSG00000020272
ENSMUST00000020513	0.00137571	2.08066	0.0597304	-1.74797	ENSMUSG00000020273
ENSMUST00000020522	0.0861119	0.58914	0.704265	0.205682	ENSMUSG00000020277
ENSMUST00000109525	0.0669128	1.23432	0.686316	-0.44116	ENSMUSG00000020280
ENSMUST00000020524	0.671543	1.36789	0.894404	-0.426397	ENSMUSG00000020282
ENSMUST00000020523	0.735602	0.321922	0.125181	-0.874409	ENSMUSG00000020283
ENSMUST00000105397	0.198517	0.896283	0.155737	-1.25747	ENSMUSG00000020284
ENSMUST00000020528	0.495439	-0.631054	0.618727	-0.572253	ENSMUSG00000020287
ENSMUST00000020529	0.610128	0.279085	0.0269541	-0.939085	ENSMUSG00000020288
ENSMUST00000137950	0.555439	0.448892	0.295678	-0.792968	ENSMUSG00000020289
ENSMUST00000102870	0.114744	0.715767	0.0056142	-0.908698	ENSMUSG00000020290
ENSMUST00000020537	0.0210345	0.961104	0.040179	-0.899126	ENSMUSG00000020297
ENSMUST00000020546	0.692625	0.990266	0.273482	-2.33946	ENSMUSG00000020303
ENSMUST00000203878	0.621564	1.36463	0.235383	1.33815	ENSMUSG00000020305
ENSMUST00000166603	0.923544	0.0583667	0.493929	-0.495494	ENSMUSG00000020307
ENSMUST00000020552	0.219777	0.732627	0.375089	-2.29465	ENSMUSG00000020308
ENSMUST00000101394	0.527178	0.589987	0.270809	-0.948802	ENSMUSG00000020309
ENSMUST00000073192	0.931164	-0.084926	0.100478	-2.36085	ENSMUSG00000020311
ENSMUST00000163867	0.464694	0.592267	0.728632	-0.343676	ENSMUSG00000020312
ENSMUST00000011877	0.0293363	1.23878	0.231518	-0.588127	ENSMUSG00000020315
ENSMUST00000020568	0.43642	0.527292	0.280191	2.11886	ENSMUSG00000020319
ENSMUST00000102874	0.838973	0.0755636	0.00197721	-1.21592	ENSMUSG00000020321
ENSMUST00000020576	0.185325	0.932879	0.0811925	-2.45906	ENSMUSG00000020326
ENSMUST00000020578	0.861724	0.0993425	0.45168	-0.414692	ENSMUSG00000020328
ENSMUST00000020580	0.372991	1.08451	0.570414	-1.08488	ENSMUSG00000020329
ENSMUST00000020579	0.722872	0.246652	0.164078	-0.943248	ENSMUSG00000020330
ENSMUST00000093106	0.435412	0.56832	0.200748	-1.59582	ENSMUSG00000020333
ENSMUST00000109124	0.60807	-0.548558	0.811441	0.486803	ENSMUSG00000020335
ENSMUST00000093166	0.0134804	1.37922	0.107014	-0.921785	ENSMUSG00000020340
ENSMUST00000081794	0.883453	0.274221	0.663082	0.417916	ENSMUSG00000020346
ENSMUST00000020608	0.00790307	0.836898	0.0153401	-1.08464	ENSMUSG00000020349
ENSMUST00000077221	0.693813	1.26905	0.855136	0.588341	ENSMUSG00000020354
ENSMUST00000074669	0.251249	0.521984	8.06412e-05	-1.32498	ENSMUSG00000020358
ENSMUST00000020630	0.524679	0.324347	0.0359644	-1.00074	ENSMUSG00000020361
ENSMUST00000145353	0.490512	0.370035	0.440905	-0.47262	ENSMUSG00000020362
ENSMUST00000020629	0.246029	-1.35267	0.253451	-0.835207	ENSMUSG00000020363
ENSMUST00000102766	0.793832	-0.511073	0.884333	-0.373005	ENSMUSG00000020364
ENSMUST00000020634	0.542907	0.281965	0.173105	-1.21616	ENSMUSG00000020366
ENSMUST00000020637	0.00494141	1.03758	0.00709569	-1.02667	ENSMUSG00000020368
ENSMUST00000020640	0.00521437	1.25096	0.363979	0.54537	ENSMUSG00000020372
ENSMUST00000020643	0.9946	0.00810255	0.96419	-0.144832	ENSMUSG00000020375
ENSMUST00000054684	0.0832193	1.40739	0.0151976	-3.76594	ENSMUSG00000020376
ENSMUST00000020649	0.815604	0.17842	0.816662	-0.229788	ENSMUSG00000020380
ENSMUST00000020647	0.153011	1.19774	0.247227	-1.06786	ENSMUSG00000020381
ENSMUST00000093132	0.015695	1.15315	0.071422	-2.69849	ENSMUSG00000020385
ENSMUST00000020653	0.0332997	1.10829	0.504294	-0.361751	ENSMUSG00000020386
ENSMUST00000018755	0.888614	-0.10437	0.140075	-0.910737	ENSMUSG00000020388
ENSMUST00000143228	0.929942	-0.117976			ENSMUSG00000020389
ENSMUST00000109086	0.0436071	0.890724			ENSMUSG00000020390
ENSMUST00000102763	0.264153	0.524876	0.314583	-0.368571	ENSMUSG00000020392
ENSMUST00000020662	0.986343	0.0465409	0.431419	-1.29723	ENSMUSG00000020393
ENSMUST00000020665	0.0955835	0.7233	0.0638285	-1.56126	ENSMUSG00000020397
ENSMUST00000102730	0.222732	0.966245	0.567867	-0.508207	ENSMUSG00000020400
ENSMUST00000102758	0.266606	0.410922	0.223008	-0.665491	ENSMUSG00000020402
ENSMUST00000101525	0.575446	-1.14338	0.189919	1.55663	ENSMUSG00000020407
ENSMUST00000020681	0.0898851	0.7456	0.947361	-0.0409511	ENSMUSG00000020409
ENSMUST00000109930	0.126949	0.981625	0.0541313	-1.75009	ENSMUSG00000020412
ENSMUST00000020683	0.0604731	1.36845	0.677147	1.0658	ENSMUSG00000020413
ENSMUST00000101340	0.798831	-0.0784072	0.00946703	-1.30008	ENSMUSG00000020415
ENSMUST00000205534	0.794705	-0.179651	0.599159	-1.68424	ENSMUSG00000020420
ENSMUST00000020695	0.615319	0.338512	0.349534	0.667665	ENSMUSG00000020422
ENSMUST00000020692	0.372128	0.456643	0.773032	-0.1663	ENSMUSG00000020423
ENSMUST00000020702	0.545996	0.501768	0.0887054	-0.95396	ENSMUSG00000020427
ENSMUST00000020705	0.0244428	1.47523	0.0360097	-0.859568	ENSMUSG00000020430
ENSMUST00000020710	0.914334	-0.068861	0.407764	-1.15825	ENSMUSG00000020432
ENSMUST00000020712	0.435154	1.09414	0.75578	1.00335	ENSMUSG00000020434
ENSMUST00000070552	0.712722	0.764385	0.697277	0.797484	ENSMUSG00000020435
ENSMUST00000070725	0.138803	1.87897	0.967478	0.0320247	ENSMUSG00000020436
ENSMUST00000020721	0.568449	0.573542	0.923024	0.167168	ENSMUSG00000020439
ENSMUST00000020717	0.00316082	0.943316	8.93197e-05	-1.61044	ENSMUSG00000020440
ENSMUST00000020719	0.444036	0.644461	0.914246	-0.0673393	ENSMUSG00000020441
ENSMUST00000170202	0.844994	-0.205533	0.367885	-0.50823	ENSMUSG00000020444
ENSMUST00000077078	0.90013	-0.0690702	0.926252	-0.054909	ENSMUSG00000020448
ENSMUST00000101642	0.165138	1.34413	0.203507	1.02834	ENSMUSG00000020451
ENSMUST00000057089	0.000718884	1.67595	0.150094	-0.603821	ENSMUSG00000020453
ENSMUST00000110049	0.00203383	1.94921	0.103085	-2.06174	ENSMUSG00000020454
ENSMUST00000093061	0.701807	0.327227	0.872795	-0.146531	ENSMUSG00000020455
ENSMUST00000003461	0.122244	0.481861	0.401469	-0.594198	ENSMUSG00000020456
ENSMUST00000020741	0.310389	0.435313	0.0705361	-0.656573	ENSMUSG00000020457
ENSMUST00000102842	0.154766	0.649588	0.0189397	-1.18438	ENSMUSG00000020458
ENSMUST00000093239	0.746426	0.318761	0.138642	-1.58775	ENSMUSG00000020459
ENSMUST00000102844	0.00180797	1.08088	0.102745	-0.58584	ENSMUSG00000020460
ENSMUST00000020754	0.283049	-0.4247	0.240629	-0.829442	ENSMUSG00000020462
ENSMUST00000020755	0.410267	-0.413942	0.0131474	2.81826	ENSMUSG00000020463
ENSMUST00000020756	0.677289	-0.788631	0.662419	1.40836	ENSMUSG00000020464
ENSMUST00000102922	0.30837	0.474757	0.351725	-0.729196	ENSMUSG00000020471
ENSMUST00000013262	0.883973	0.309166	0.88289	0.110303	ENSMUSG00000020472
ENSMUST00000102923	0.440619	2.39907	0.503282	2.12283	ENSMUSG00000020473
ENSMUST00000020767	0.47229	0.722886	0.885714	0.443217	ENSMUSG00000020474
ENSMUST00000109845	0.361798	0.322121	0.262365	-0.477351	ENSMUSG00000020476
ENSMUST00000154330	0.884649	-0.0849111	0.118981	-1.7574	ENSMUSG00000020477
ENSMUST00000020776	0.52673	-0.477036	0.979886	0.0152073	ENSMUSG00000020482
ENSMUST00000178105	0.859274	0.0564443	0.898454	-0.155425	ENSMUSG00000020483
ENSMUST00000063084	0.605652	0.70269	0.388962	-0.607741	ENSMUSG00000020484
ENSMUST00000093955	0.121254	0.728118	0.116425	-0.68921	ENSMUSG00000020485
ENSMUST00000107962	0.915801	0.166597	0.701838	-0.759981	ENSMUSG00000020486
ENSMUST00000073924	0.76362	0.965111	0.477357	0.643102	ENSMUSG00000020491
ENSMUST00000020794	0.413866	0.374605	0.00353698	-0.931864	ENSMUSG00000020492
ENSMUST00000051395	0.143217	1.63412	0.447883	-0.667408	ENSMUSG00000020493
ENSMUST00000020801	0.350529	-0.848892			ENSMUSG00000020495
ENSMUST00000094151	0.987717	-0.00868539	0.0200195	-0.78704	ENSMUSG00000020496
ENSMUST00000069503	0.944842	-0.0720149	0.561784	-0.539702	ENSMUSG00000020513
ENSMUST00000020820	0.362576	0.367295	0.846865	0.29043	ENSMUSG00000020514
ENSMUST00000020822	0.0146833	1.04177	0.295536	-0.700017	ENSMUSG00000020515
ENSMUST00000154617	0.732037	0.212794	0.708473	-0.271073	ENSMUSG00000020516
ENSMUST00000020826	0.947353	0.0472688	0.811076	-0.146452	ENSMUSG00000020519
ENSMUST00000066987	0.566517	0.612916	0.385678	-1.34191	ENSMUSG00000020520
ENSMUST00000020827	0.921982	-0.0885452	0.846511	-0.481002	ENSMUSG00000020521
ENSMUST00000108849	0.0818965	1.07654	0.0237239	-1.52486	ENSMUSG00000020522
ENSMUST00000020831	0.425915	0.597672	0.70279	-0.2801	ENSMUSG00000020523
ENSMUST00000036315	0.123995	1.07368	0.5875	0.505339	ENSMUSG00000020524
ENSMUST00000020835	0.922855	0.0521693	0.377294	-0.980865	ENSMUSG00000020525
ENSMUST00000103195	0.861148	-0.0720702	0.309204	0.962426	ENSMUSG00000020526
ENSMUST00000093969	0.24752	2.16862	0.86209	0.357114	ENSMUSG00000020527
ENSMUST00000004955	0.0264554	1.54339	0.0779329	-1.25811	ENSMUSG00000020528
ENSMUST00000108081	0.250848	0.543775	0.0250265	-1.84581	ENSMUSG00000020530
ENSMUST00000020843	0.0221868	1.25101	0.33752	1.72826	ENSMUSG00000020532
ENSMUST00000018744	0.351095	0.426132	0.129793	0.876329	ENSMUSG00000020534
ENSMUST00000108719	0.589811	-0.55044	0.681251	-1.287	ENSMUSG00000020536
ENSMUST00000018568	0.103814	0.520723	0.0111487	-1.29869	ENSMUSG00000020537
ENSMUST00000020846	0.693886	-0.361553	0.814895	-0.278854	ENSMUSG00000020538
ENSMUST00000107869	0.113842	1.69743	0.506439	2.14227	ENSMUSG00000020541
ENSMUST00000020851	0.565885	-0.608594			ENSMUSG00000020544
ENSMUST00000143203	0.73063	0.190052	0.600655	-0.375769	ENSMUSG00000020546
ENSMUST00000020856	0.78421	0.156436	0.0863652	-0.937619	ENSMUSG00000020547
ENSMUST00000101049	0.80014	0.221002	0.348991	0.94717	ENSMUSG00000020549
ENSMUST00000020877	0.633011	0.337656	0.108271	-2.09556	ENSMUSG00000020561
ENSMUST00000110824	0.900678	0.402609	0.350115	-1.76976	ENSMUSG00000020564
ENSMUST00000020885	0.119692	1.11695	0.0420716	-1.26105	ENSMUSG00000020570
ENSMUST00000057288	0.00248405	1.22795	0.988237	-0.00757455	ENSMUSG00000020571
ENSMUST00000020886	0.354766	0.546714	0.0763211	1.40136	ENSMUSG00000020572
ENSMUST00000053215	0.187451	2.01057	0.691196	1.01002	ENSMUSG00000020573
ENSMUST00000042953	0.736452	-0.841401	0.731056	1.10882	ENSMUSG00000020576
ENSMUST00000020896	0.0922537	0.649042	0.0652088	-1.16336	ENSMUSG00000020577
ENSMUST00000020904	0.435456	1.07289	0.736622	0.296521	ENSMUSG00000020580
ENSMUST00000020909	0.999148	0.00104724	0.0508246	-1.07478	ENSMUSG00000020585
ENSMUST00000069005	0.000311017	1.25631	0.0141748	-1.03079	ENSMUSG00000020589
ENSMUST00000048519	0.66977	1.13626	0.955996	-0.0528882	ENSMUSG00000020590
ENSMUST00000020911	0.93226	0.0535755	0.273013	-0.786353	ENSMUSG00000020592
ENSMUST00000111067	0.69966	0.758144	0.674892	-0.36633	ENSMUSG00000020593
ENSMUST00000178015	0.0275539	0.820143	0.207533	-0.547365	ENSMUSG00000020594
ENSMUST00000110748	0.00814159	1.01065	0.0197252	-1.21049	ENSMUSG00000020598
ENSMUST00000106706	0.315135	1.22355	0.670431	-1.10298	ENSMUSG00000020599
ENSMUST00000020922	0.229511	-0.464829	0.134898	-0.505677	ENSMUSG00000020601
ENSMUST00000020928	0.380016	1.80193	0.492361	1.42957	ENSMUSG00000020604
ENSMUST00000020927	0.150313	2.72075	0.409192	-1.05372	ENSMUSG00000020605
ENSMUST00000020926	0.136627	0.696105	0.341509	-0.677573	ENSMUSG00000020607
ENSMUST00000020931	0.77453	0.157226	0.838881	-0.121635	ENSMUSG00000020608
ENSMUST00000092500	0.997913	-0.00214908	0.866507	0.0591028	ENSMUSG00000020610
ENSMUST00000020930	0.726861	-0.175909	0.626063	-0.262413	ENSMUSG00000020611
ENSMUST00000049527	0.976406	0.0127791	0.410187	-0.499781	ENSMUSG00000020612
ENSMUST00000020947	0.426741	0.640417	0.216129	-1.02234	ENSMUSG00000020621
ENSMUST00000020949	0.0465435	0.952975	0.362495	-0.305837	ENSMUSG00000020623
ENSMUST00000020958	0.369882	1.34799	0.498652	-0.498627	ENSMUSG00000020627
ENSMUST00000168129	0.651002	0.276559	0.308528	-0.874388	ENSMUSG00000020628
ENSMUST00000020957	0.365156	0.398665	0.18658	1.74176	ENSMUSG00000020629
ENSMUST00000020959	0.62668	-0.949353	0.774144	-0.181909	ENSMUSG00000020630
ENSMUST00000020962	0.11804	0.641103	0.879197	0.109894	ENSMUSG00000020634
ENSMUST00000020964	0.379565	0.652346	0.259801	-1.0644	ENSMUSG00000020635
ENSMUST00000020967	0.80307	0.267545	0.279276	-1.44519	ENSMUSG00000020639
ENSMUST00000062149	0.231019	0.492661	0.173742	-0.769471	ENSMUSG00000020642
ENSMUST00000020974	0.0328526	0.962686	0.00374129	-1.56901	ENSMUSG00000020644
ENSMUST00000110942	0.1674	1.22147	0.926817	-0.0678214	ENSMUSG00000020646
ENSMUST00000085814	0.792203	-0.18463	0.333738	-0.642431	ENSMUSG00000020647
ENSMUST00000020977	0.619511	0.464006	0.939892	-0.242327	ENSMUSG00000020648
ENSMUST00000020980	0.923556	0.0505831	0.0833944	-0.68565	ENSMUSG00000020649
ENSMUST00000177962	0.0799532	1.47311	0.632668	-0.434063	ENSMUSG00000020650
ENSMUST00000020981	0.611068	0.775203	0.935086	0.163541	ENSMUSG00000020652
ENSMUST00000020982	0.48637	0.537178	0.901785	0.118246	ENSMUSG00000020653
ENSMUST00000020984	0.445523	0.839895	0.888426	0.265795	ENSMUSG00000020654
ENSMUST00000020986	0.855892	0.180268	0.872235	0.518179	ENSMUSG00000020657
ENSMUST00000111178	0.947264	-0.0528744	0.459393	-0.348683	ENSMUSG00000020658
ENSMUST00000101499	0.223497	-0.552886	0.0296336	-1.35061	ENSMUSG00000020659
ENSMUST00000020991	0.412902	0.870753	0.596998	-0.390494	ENSMUSG00000020661
ENSMUST00000110857	0.118763	0.585559	0.27027	-0.787614	ENSMUSG00000020664
ENSMUST00000020999	0.147457	0.586312	0.774989	-0.199153	ENSMUSG00000020668
ENSMUST00000020997	0.438001	0.875437	0.761146	0.488796	ENSMUSG00000020669
ENSMUST00000021001	0.00241527	0.910937	0.00135749	-0.959225	ENSMUSG00000020671
ENSMUST00000122328	0.659633	-0.619299	0.708848	-0.574856	ENSMUSG00000020674
ENSMUST00000049257	0.104057	0.719999	0.0785379	-1.3205	ENSMUSG00000020677
ENSMUST00000021018	0.0701924	0.846256	0.447193	-0.350979	ENSMUSG00000020680
ENSMUST00000001963	0.528582	2.02118	0.7964	0.825477	ENSMUSG00000020681
ENSMUST00000103209	0.732525	1.09723	0.940996	-0.219272	ENSMUSG00000020682
ENSMUST00000108140	0.847827	-0.387151	0.8521	0.336765	ENSMUSG00000020684
ENSMUST00000093923	0.00190365	1.27247	0.154377	-0.761681	ENSMUSG00000020687
ENSMUST00000021030	0.27679	0.851451	0.0518048	-1.50454	ENSMUSG00000020691
ENSMUST00000103213	0.924768	0.196066	0.500331	-0.531125	ENSMUSG00000020692
ENSMUST00000015107	0.141706	0.684425	0.141872	-0.918547	ENSMUSG00000020694
ENSMUST00000100335	0.226949	3.14331	0.750785	0.679476	ENSMUSG00000020695
ENSMUST00000108173	0.737227	0.756305	0.761007	0.98119	ENSMUSG00000020696
ENSMUST00000173722	0.409062	0.405801	0.456331	0.381899	ENSMUSG00000020697
ENSMUST00000002044	0.942936	0.0970555	0.950918	-0.197531	ENSMUSG00000020700
ENSMUST00000054245	0.739661	-1.05685	0.708645	1.20003	ENSMUSG00000020701
ENSMUST00000021046	0.0841734	0.927614	0.412049	-0.66445	ENSMUSG00000020705
ENSMUST00000021048	0.202053	0.702566	0.340034	-0.693185	ENSMUSG00000020706
ENSMUST00000021049	0.402375	0.290283	0.0184007	-0.77691	ENSMUSG00000020708
ENSMUST00000001059	0.282913	1.40954	0.850685	0.569564	ENSMUSG00000020715
ENSMUST00000071325	0.634962	0.277735	0.390187	0.734585	ENSMUSG00000020716
ENSMUST00000080853	0.748132	-0.512291	0.934589	-0.101275	ENSMUSG00000020717
ENSMUST00000021060	0.454929	1.43241	0.746314	-1.03043	ENSMUSG00000020718
ENSMUST00000021062	0.268556	0.319347	0.00109584	-1.17196	ENSMUSG00000020719
ENSMUST00000021063	0.177908	0.789764	0.0870404	-1.01627	ENSMUSG00000020720
ENSMUST00000106746	0.0391652	1.72913	0.253409	-1.02841	ENSMUSG00000020721
ENSMUST00000021066	0.144	0.696935	0.0743389	-1.29409	ENSMUSG00000020723
ENSMUST00000150863	0.562926	1.86537			ENSMUSG00000020728
ENSMUST00000021077	0.495405	0.472093	0.041339	-1.19733	ENSMUSG00000020733
ENSMUST00000021082	0.0564659	0.968013	0.00544697	-1.48369	ENSMUSG00000020736
ENSMUST00000021083	0.0321071	0.886411	0.279549	-0.560039	ENSMUSG00000020737
ENSMUST00000117589	0.216203	-0.62639	0.0575548	-0.446381	ENSMUSG00000020738
ENSMUST00000021085	0.197197	0.618193	0.621716	0.255267	ENSMUSG00000020739
ENSMUST00000019135	0.883906	-0.127782	0.15009	-1.18286	ENSMUSG00000020740
ENSMUST00000092915	0.42884	0.626957	0.094884	-1.30316	ENSMUSG00000020741
ENSMUST00000021087	0.917128	-0.140786	0.263799	-0.951804	ENSMUSG00000020743
ENSMUST00000106503	0.111279	-0.780193	0.118117	2.22897	ENSMUSG00000020744
ENSMUST00000021091	0.353457	0.283326	0.0555969	-0.884512	ENSMUSG00000020745
ENSMUST00000093912	0.35158	0.47348	0.0576122	-2.40789	ENSMUSG00000020747
ENSMUST00000021097	0.236458	2.02154	0.786136	0.342439	ENSMUSG00000020752
ENSMUST00000140991	0.214599	0.99618	0.0326628	-1.25727	ENSMUSG00000020755
ENSMUST00000021114	0.146424	0.714247	0.675183	-0.518613	ENSMUSG00000020766
ENSMUST00000021116	0.544259	0.466728	0.880584	-0.170451	ENSMUSG00000020770
ENSMUST00000106441	0.23808	1.8548			ENSMUSG00000020773
ENSMUST00000106439	0.169664	0.860896	0.554275	0.278857	ENSMUSG00000020775
ENSMUST00000106435	0.133663	-0.770286	0.468958	-1.455	ENSMUSG00000020776
ENSMUST00000066587	0.484904	-0.390141	0.19306	-0.662287	ENSMUSG00000020777
ENSMUST00000021130	0.915411	0.0653709	0.816998	0.0897821	ENSMUSG00000020778
ENSMUST00000021133	0.110438	0.824886	0.855714	0.114054	ENSMUSG00000020780
ENSMUST00000021134	0.98749	-0.0173519	0.524515	-1.91304	ENSMUSG00000020781
ENSMUST00000021135	0.377725	-0.888446	0.983284	0.0182334	ENSMUSG00000020783
ENSMUST00000092937	0.478986	0.641372	0.625114	0.566901	ENSMUSG00000020785
ENSMUST00000127610	0.968986	-0.0437093	0.833463	0.164591	ENSMUSG00000020790
ENSMUST00000021147	0.680596	0.232081	0.340278	-0.504018	ENSMUSG00000020792
ENSMUST00000021148	0.129434	0.704292	0.215006	-0.442372	ENSMUSG00000020794
ENSMUST00000108503	0.600574	0.724598	0.382779	-1.62616	ENSMUSG00000020799
ENSMUST00000021157	0.0498414	0.778149	0.0393446	-1.33391	ENSMUSG00000020801
ENSMUST00000082152	0.865099	-0.0843149	0.00822258	-1.32377	ENSMUSG00000020802
ENSMUST00000021158	0.331332	0.405168	0.411409	-0.251811	ENSMUSG00000020803
ENSMUST00000142530	0.675514	0.577701			ENSMUSG00000020807
ENSMUST00000021164	0.364111	0.404264	0.724411	-0.172556	ENSMUSG00000020808
ENSMUST00000021166	0.72204	0.193987	0.0219401	-1.88705	ENSMUSG00000020810
ENSMUST00000108511	0.438148	1.0067	0.235232	-0.860439	ENSMUSG00000020811
ENSMUST00000139934	0.659892	-1.4082			ENSMUSG00000020812
ENSMUST00000021170	0.86024	0.469166	0.560323	-0.92372	ENSMUSG00000020814
ENSMUST00000076270	0.21642	1.03702	0.208132	1.17027	ENSMUSG00000020817
ENSMUST00000139954	0.524671	0.541717	0.573304	-0.729008	ENSMUSG00000020818
ENSMUST00000094499	0.60256	-0.761088	0.858401	-0.24949	ENSMUSG00000020821
ENSMUST00000090433	0.200525	0.782154	0.250555	-0.568383	ENSMUSG00000020823
ENSMUST00000102559	0.495107	0.770213	0.766346	-0.36863	ENSMUSG00000020827
ENSMUST00000018429	0.197632	1.51031	0.913599	-0.138479	ENSMUSG00000020828
ENSMUST00000001126	0.466382	0.983516	0.636714	0.849554	ENSMUSG00000020829
ENSMUST00000021181	0.474165	0.323251	0.29848	-1.33915	ENSMUSG00000020831
ENSMUST00000021183	0.310963	0.767539			ENSMUSG00000020832
ENSMUST00000021187	0.397797	0.524064	0.955745	0.0462961	ENSMUSG00000020834
ENSMUST00000021197	0.102841	0.634328	0.000688102	-1.62408	ENSMUSG00000020840
ENSMUST00000021201	0.10132	1.09755	0.471306	-0.530326	ENSMUSG00000020841
ENSMUST00000120699	0.447988	1.91295	0.510132	-0.487312	ENSMUSG00000020843
ENSMUST00000021204	0.446143	0.426646	0.990633	-0.00905127	ENSMUSG00000020844
ENSMUST00000021207	0.707277	0.654391	0.247439	-1.23614	ENSMUSG00000020846
ENSMUST00000121287	0.904715	0.383214	0.833307	-0.52753	ENSMUSG00000020847
ENSMUST00000067664	0.113306	0.716405	0.00715321	-1.34759	ENSMUSG00000020849
ENSMUST00000102510	0.308361	0.538388	0.634517	0.309743	ENSMUSG00000020850
ENSMUST00000072566	0.0420069	1.02133	0.397808	-0.470379	ENSMUSG00000020857
ENSMUST00000103168	0.885391	0.0582958	0.112833	-1.2148	ENSMUSG00000020859
ENSMUST00000107821	0.901472	0.056007	0.889208	0.0618835	ENSMUSG00000020863
ENSMUST00000107818	0.642306	0.850822	0.670412	-0.295368	ENSMUSG00000020864
ENSMUST00000100561	0.837894	0.519303	0.79436	-0.834927	ENSMUSG00000020866
ENSMUST00000116349	0.561931	1.51877	0.247264	1.57653	ENSMUSG00000020868
ENSMUST00000021239	0.191166	0.537764	0.164829	-0.771501	ENSMUSG00000020869
ENSMUST00000131193	0.346698	0.596058	0.105252	-0.679084	ENSMUSG00000020873
ENSMUST00000107661	0.906898	-0.0619807	0.365444	-1.03164	ENSMUSG00000020876
ENSMUST00000021249	0.198047	0.993046	0.719412	-0.527745	ENSMUSG00000020877
ENSMUST00000017552	0.427747	0.814403	0.26804	1.30828	ENSMUSG00000020882
ENSMUST00000103143	0.0601872	1.19312	0.924719	0.0783253	ENSMUSG00000020883
ENSMUST00000018700	0.321804	0.751946	0.824408	0.240322	ENSMUSG00000020886
ENSMUST00000019362	0.908445	0.120404	0.00182596	-2.48866	ENSMUSG00000020888
ENSMUST00000064941	0.17363	-1.54401	0.272026	0.820157	ENSMUSG00000020889
ENSMUST00000021271	0.588392	-0.271008	0.52625	-0.444457	ENSMUSG00000020893
ENSMUST00000021273	0.454598	0.221881	0.153422	-0.922824	ENSMUSG00000020894
ENSMUST00000075980	0.432311	0.392164	0.623597	0.582957	ENSMUSG00000020895
ENSMUST00000021277	0.100601	0.580401	0.654506	-0.706955	ENSMUSG00000020897
ENSMUST00000116359	0.442902	0.320473	0.13895	-0.781556	ENSMUSG00000020898
ENSMUST00000021282	0.273459	0.841757	0.475959	-0.525598	ENSMUSG00000020899
ENSMUST00000102611	0.0086335	0.918954	0.364743	-0.569437	ENSMUSG00000020900
ENSMUST00000021285	0.861902	-0.097514	0.323452	-0.632974	ENSMUSG00000020903
ENSMUST00000116363	0.152303	-0.661748	0.55416	-0.698979	ENSMUSG00000020910
ENSMUST00000068031	0.0335005	0.855978	0.279866	-0.452661	ENSMUSG00000020914
ENSMUST00000165111	0.755112	-0.113882	0.788927	-0.853935	ENSMUSG00000020917
ENSMUST00000006973	0.655535	-0.253639	0.0759519	-1.29417	ENSMUSG00000020918
ENSMUST00000004143	0.00618771	1.2903	0.698453	-1.02077	ENSMUSG00000020919
ENSMUST00000021296	0.0131478	1.10891	0.0213363	-1.41079	ENSMUSG00000020921
ENSMUST00000021297	0.5703	0.20845	0.709895	-0.173326	ENSMUSG00000020922
ENSMUST00000107119	0.107229	0.845756	0.0742334	-0.87576	ENSMUSG00000020923
ENSMUST00000092569	0.249436	0.948225	0.791625	-0.152291	ENSMUSG00000020925
ENSMUST00000068150	0.746158	-0.716184	0.739999	-1.07012	ENSMUSG00000020926
ENSMUST00000107060	0.553325	0.200775	0.00193152	-1.22245	ENSMUSG00000020929
ENSMUST00000021313	0.0179934	0.997455	0.473469	-0.502225	ENSMUSG00000020935
ENSMUST00000021314	0.253315	0.624957	0.00967427	-0.956597	ENSMUSG00000020936
ENSMUST00000021329	0.052089	0.788935	0.154854	-0.729237	ENSMUSG00000020946
ENSMUST00000021331	0.00727501	1.40185	0.951213	-0.0278293	ENSMUSG00000020948
ENSMUST00000021332	0.116858	0.651764	0.829249	0.187124	ENSMUSG00000020949
ENSMUST00000021333	0.662091	0.221144	0.189526	-0.529723	ENSMUSG00000020950
ENSMUST00000021335	0.466993	-0.491199	0.763574	-0.705253	ENSMUSG00000020952
ENSMUST00000085412	0.0314145	3.36016	0.978832	-0.0855956	ENSMUSG00000020953
ENSMUST00000169503	0.397249	0.476654	0.00472544	-1.57109	ENSMUSG00000020954
ENSMUST00000021338	0.473014	0.640683	0.813931	-0.138143	ENSMUSG00000020955
ENSMUST00000021339	0.841107	-0.212431			ENSMUSG00000020956
ENSMUST00000052969	0.173792	0.953551	0.800734	0.184257	ENSMUSG00000020961
ENSMUST00000021345	0.727959	0.167037	0.374566	-0.335212	ENSMUSG00000020962
ENSMUST00000021347	0.0141963	1.54862	0.497091	-0.495073	ENSMUSG00000020964
ENSMUST00000021356	0.62995	1.55365	0.348044	-0.75575	ENSMUSG00000020973
ENSMUST00000021359	0.813509	0.500784	0.816569	-0.631451	ENSMUSG00000020974
ENSMUST00000021362	0.687231	0.165377	1.28845e-05	-1.65939	ENSMUSG00000020978
ENSMUST00000021368	0.0168715	1.6851	0.767849	-0.36756	ENSMUSG00000020982
ENSMUST00000021375	0.00590364	1.63237	0.556449	-0.351401	ENSMUSG00000020986
ENSMUST00000021370	0.826483	0.215196	0.748216	0.830308	ENSMUSG00000020988
ENSMUST00000021380	0.177226	0.567998	0.000194981	-1.41271	ENSMUSG00000020993
ENSMUST00000021381	0.836057	0.106927	0.00187952	-1.72018	ENSMUSG00000020994
ENSMUST00000170992	0.10705	2.66987	0.557745	-0.560285	ENSMUSG00000021000
ENSMUST00000021390	0.654656	0.317327	0.753101	1.01472	ENSMUSG00000021003
ENSMUST00000048402	0.771984	-0.422498	0.875389	-0.141776	ENSMUSG00000021007
ENSMUST00000170188	0.190405	1.45615	0.939993	0.241738	ENSMUSG00000021009
ENSMUST00000101432	0.710448	1.19403	0.73185	-1.02698	ENSMUSG00000021010
ENSMUST00000110105	0.221957	0.537934	0.321507	-0.541745	ENSMUSG00000021012
ENSMUST00000085109	0.733604	0.288934	0.332501	-0.82861	ENSMUSG00000021013
ENSMUST00000021405	0.00634865	1.16919	0.801171	-0.106287	ENSMUSG00000021018
ENSMUST00000021410	0.998726	0.000601642	0.162661	-0.547525	ENSMUSG00000021022
ENSMUST00000021411	0.485155	-0.711511	0.585387	-0.906198	ENSMUSG00000021023
ENSMUST00000021412	0.0164196	1.49609	0.690636	-0.161775	ENSMUSG00000021024
ENSMUST00000021413	0.19685	0.708404	0.860161	-0.12662	ENSMUSG00000021025
ENSMUST00000085385	0.159056	1.86689	0.325316	-1.04712	ENSMUSG00000021027
ENSMUST00000021416	0.383043	0.738352	0.56049	-0.573403	ENSMUSG00000021028
ENSMUST00000063117	0.0263062	1.35825	0.787256	0.128633	ENSMUSG00000021033
ENSMUST00000021424	0.21884	-0.797737	0.0766614	-1.06278	ENSMUSG00000021036
ENSMUST00000021425	0.243222	0.645325	0.236123	-0.709503	ENSMUSG00000021037
ENSMUST00000072744	0.330692	0.425012	0.0200269	-1.18654	ENSMUSG00000021038
ENSMUST00000021428	0.00885794	1.39335	0.0171039	-1.3285	ENSMUSG00000021039
ENSMUST00000160488	0.725634	-0.136756			ENSMUSG00000021040
ENSMUST00000101165	0.0635585	1.07478	0.423413	-0.785023	ENSMUSG00000021044
ENSMUST00000021438	0.831377	0.404746	0.778817	-0.906033	ENSMUSG00000021047
ENSMUST00000021443	0.689331	0.37118	0.893928	0.0807814	ENSMUSG00000021048
ENSMUST00000021447	0.193432	0.616939	0.0871004	-0.777078	ENSMUSG00000021051
ENSMUST00000021450	0.693034	-0.413371	0.441335	-0.494763	ENSMUSG00000021054
ENSMUST00000154078	0.38519	0.851755	0.581826	0.501847	ENSMUSG00000021057
ENSMUST00000021459	0.999244	-0.00167831	0.673725	0.628663	ENSMUSG00000021062
ENSMUST00000171770	0.912166	-0.0915606	0.203677	-1.69222	ENSMUSG00000021065
ENSMUST00000021466	0.669017	0.175931	0.00123912	-1.98916	ENSMUSG00000021066
ENSMUST00000021467	0.00853143	3.24361	0.463536	-0.783597	ENSMUSG00000021067
ENSMUST00000085314	0.167458	1.05046			ENSMUSG00000021068
ENSMUST00000071250	0.990828	0.0222134	0.461193	-1.65349	ENSMUSG00000021069
ENSMUST00000110522	0.802096	0.152518	0.410865	-1.60181	ENSMUSG00000021071
ENSMUST00000021471	0.121691	0.705621	0.611948	-0.400843	ENSMUSG00000021072
ENSMUST00000021479	0.134376	0.619022	0.543311	-0.309372	ENSMUSG00000021076
ENSMUST00000021486	0.320463	0.61833	0.938169	0.0445162	ENSMUSG00000021079
ENSMUST00000021497	0.000484383	1.18427	0.000818521	-2.01223	ENSMUSG00000021087
ENSMUST00000021512	0.969288	0.0576129	0.168659	-2.46046	ENSMUSG00000021094
ENSMUST00000021514	0.37171	0.539562	0.0934805	-0.975629	ENSMUSG00000021096
ENSMUST00000021522	0.896361	-0.134223	0.115948	-3.81879	ENSMUSG00000021102
ENSMUST00000189644	0.342935	0.39183	0.780659	0.181454	ENSMUSG00000021103
ENSMUST00000021530	0.959674	0.0231199	0.0269947	-1.26182	ENSMUSG00000021109
ENSMUST00000169938	0.206588	0.575821	0.997793	0.00328493	ENSMUSG00000021111
ENSMUST00000082024	0.427428	-0.654819	0.301725	0.529043	ENSMUSG00000021112
ENSMUST00000021532	0.426573	-0.545837	0.296964	-0.902814	ENSMUSG00000021113
ENSMUST00000021536	0.296112	0.34647	0.115171	-0.601453	ENSMUSG00000021114
ENSMUST00000072040	0.171343	0.742536	0.296557	-1.26052	ENSMUSG00000021115
ENSMUST00000071230	0.0816937	0.883782	0.0289969	-0.725963	ENSMUSG00000021116
ENSMUST00000072154	0.0377394	1.45651	0.726398	-0.338677	ENSMUSG00000021120
[truncated: 9,518 more rows]

## Sheet: isodecoder_data
sample	decoder	well	anticodon	iscodon	time	rep	Ct	dCt	codon	AA	w_cAI	contrast
E14	Ala-AGC-1	A01|B01	Ala-AGC	TRUE	E14	rep1	25.4233	11.9248	GCT	A	0.29473
E14	Ala-AGC-2	A02|B02	Ala-AGC	TRUE	E14	rep1	26.2039	12.7055	GCT	A	0.29473
E14	Ala-AGC-3	A03|B03	Ala-AGC	TRUE	E14	rep1	35.2782	21.7797	GCT	A	0.29473
E14	Ala-AGC-4	A04|B04	Ala-AGC	TRUE	E14	rep1	25.5769	12.0784	GCT	A	0.29473
E14	Ala-AGC-5	A05|B05	Ala-AGC	TRUE	E14	rep1	31.7271	18.2286	GCT	A	0.29473
E14	Ala-AGC-6	A06|B06	Ala-AGC	TRUE	E14	rep1	33.6085	20.11	GCT	A	0.29473
E14	Ala-AGC-7	A07|B07	Ala-AGC	TRUE	E14	rep1	20.9884	7.48991	GCT	A	0.29473
E14	Ala-CGC-1	A08|B08	Ala-CGC	TRUE	E14	rep1	31.3621	17.8637	GCG	A	0.111915
E14	Ala-CGC-2	A09|B09	Ala-CGC	TRUE	E14	rep1	30.276	16.7775	GCG	A	0.111915
E14	Ala-GGC-1	A10|B10	Ala-GGC	TRUE	E14	rep1	30.7731	17.2747	GCC	A	0.341584
E14	Ala-GGC-2	A11|B11	Ala-GGC	TRUE	E14	rep1	32.1188	18.6204	GCC	A	0.341584
E14	Ala-TGC-1	A12|B12	Ala-TGC	TRUE	E14	rep1	27.9815	14.483	GCA	A	0.251772
E14	Ala-TGC-2	A13|B13	Ala-TGC	TRUE	E14	rep1	32.1623	18.6638	GCA	A	0.251772
E14	Ala-TGC-3	A14|B14	Ala-TGC	TRUE	E14	rep1	35.1171	21.6186	GCA	A	0.251772
E14	Arg-ACG-1	A15|B15	Arg-ACG	TRUE	E14	rep1	23.4219	9.92345	CGT	R	0.0855851
E14	Arg-ACG-2	A16|B16	Arg-ACG	TRUE	E14	rep1	25.6208	12.1224	CGT	R	0.0855851
E14	Arg-ACG-3	A17|B17	Arg-ACG	TRUE	E14	rep1	24.2712	10.7728	CGT	R	0.0855851
E14	Arg-CCG-1	A18|B18	Arg-CCG	TRUE	E14	rep1	25.5351	12.0366	CGG	R	0.155669
E14	Arg-CCG-2	A19|B19	Arg-CCG	TRUE	E14	rep1	27.4784	13.9799	CGG	R	0.155669
E14	Arg-CCT-1	A20|B20	Arg-CCT	TRUE	E14	rep1	24.6158	11.1173	AGG	R	0.228587
E14	Arg-CCT-2	A21|B21	Arg-CCT	TRUE	E14	rep1	27.5569	14.0584	AGG	R	0.228587
E14	Arg-TCG	A22|B22	Arg-TCG	TRUE	E14	rep1	26.6977	13.1993	CGA	R	0.114172
E14	Arg-TCT-1	A23|B23	Arg-TCT	TRUE	E14	rep1	25.6432	12.1448	AGA	R	0.274638
E14	Arg-TCT-2	A24|B24	Arg-TCT	TRUE	E14	rep1	31.5844	18.086	AGA	R	0.274638
E14	Arg-TCT-3	C01|D01	Arg-TCT	TRUE	E14	rep1	31.4632	17.9647	AGA	R	0.274638
E14	Arg-TCT-4	C02|D02	Arg-TCT	TRUE	E14	rep1	30.4784	16.98	AGA	R	0.274638
E14	Arg-TCT-5	C03|D03	Arg-TCT	TRUE	E14	rep1	27.0253	13.5268	AGA	R	0.274638
E14	Arg-TCT-6	C04|D04	Arg-TCT	TRUE	E14	rep1	32.1128	18.6144	AGA	R	0.274638
E14	Arg-TCT-7	C05|D05	Arg-TCT	TRUE	E14	rep1			AGA	R	0.274638
E14	Asn-GTT-1	C06|D06	Asn-GTT	TRUE	E14	rep1	22.2972	8.79869	AAC	N	0.560775
E14	Asn-GTT-2	C07|D07	Asn-GTT	TRUE	E14	rep1			AAC	N	0.560775
E14	Asn-GTT-3	C08|D08	Asn-GTT	TRUE	E14	rep1	36.9212	23.4227	AAC	N	0.560775
E14	Asp-GTC-1	C09|D09	Asp-GTC	TRUE	E14	rep1	21.4682	7.96971	GAC	D	0.518605
E14	Asp-GTC-2	C10|D10	Asp-GTC	TRUE	E14	rep1	21.6751	8.1766	GAC	D	0.518605
E14	Cys-ACA	C11|D11	Cys-ACA	TRUE	E14	rep1			TGT	C	0.451795
E14	Cys-GCA-1	C12|D12	Cys-GCA	TRUE	E14	rep1	25.1241	11.6256	TGC	C	0.548205
E14	Cys-GCA-2	C13|D13	Cys-GCA	TRUE	E14	rep1	34.4911	20.9927	TGC	C	0.548205
E14	Cys-GCA-3	C14|D14	Cys-GCA	TRUE	E14	rep1	36.6247	23.1262	TGC	C	0.548205
E14	Cys-GCA-4	C15|D15	Cys-GCA	TRUE	E14	rep1	30.9581	17.4596	TGC	C	0.548205
E14	Cys-GCA-5	C16|D16	Cys-GCA	TRUE	E14	rep1			TGC	C	0.548205
E14	Cys-GCA-6	C17|D17	Cys-GCA	TRUE	E14	rep1	30.4174	16.9189	TGC	C	0.548205
E14	Cys-GCA-7	C18|D18	Cys-GCA	TRUE	E14	rep1	33.8351	20.3366	TGC	C	0.548205
E14	Gln-CTG-1	C19|D19	Gln-CTG	TRUE	E14	rep1	23.881	10.3826	CAG	Q	0.677425
E14	Gln-CTG-2	C20|D20	Gln-CTG	TRUE	E14	rep1	31.8727	18.3742	CAG	Q	0.677425
E14	Gln-CTG-3	C21|D21	Gln-CTG	TRUE	E14	rep1	31.334	17.8355	CAG	Q	0.677425
E14	Gln-CTG-4	C22|D22	Gln-CTG	TRUE	E14	rep1			CAG	Q	0.677425
E14	Gln-TTG-1	C23|D23	Gln-TTG	TRUE	E14	rep1	27.3129	13.8144	CAA	Q	0.322575
E14	Gln-TTG-2	C24|D24	Gln-TTG	TRUE	E14	rep1	29.9099	16.4114	CAA	Q	0.322575
E14	Gln-TTG-3	E01|F01	Gln-TTG	TRUE	E14	rep1	34.1104	20.612	CAA	Q	0.322575
E14	Glu-CTC-1	E02|F02	Glu-CTC	TRUE	E14	rep1	17.9759	4.47739	GAG	E	0.564767
E14	Glu-CTC-2	E03|F03	Glu-CTC	TRUE	E14	rep1	32.7899	19.2914	GAG	E	0.564767
E14	Glu-CTC-3	E04|F04	Glu-CTC	TRUE	E14	rep1	34.9242	21.4257	GAG	E	0.564767
E14	Glu-CTC-4	E05|F05	Glu-CTC	TRUE	E14	rep1			GAG	E	0.564767
E14	Glu-CTC-5	E06|F06	Glu-CTC	TRUE	E14	rep1	37.715	24.2165	GAG	E	0.564767
E14	Glu-TTC-1	E07|F07	Glu-TTC	TRUE	E14	rep1	20.2319	6.73346	GAA	E	0.435233
E14	Glu-TTC-2	E08|F08	Glu-TTC	TRUE	E14	rep1	27.1975	13.699	GAA	E	0.435233
E14	Gly-ACC-1	E09|F09	Gly-ACC	TRUE	E14	rep1	27.3908	13.8923	GGT	G	0.191193
E14	Gly-ACC-2	E10|F10	Gly-ACC	TRUE	E14	rep1			GGT	G	0.191193
E14	Gly-CCC-1	E11|F11	Gly-CCC	TRUE	E14	rep1	29.6382	16.1398	GGG	G	0.208714
E14	Gly-CCC-2	E12|F12	Gly-CCC	TRUE	E14	rep1	23.3434	9.84489	GGG	G	0.208714
E14	Gly-CCC-3	E13|F13	Gly-CCC	TRUE	E14	rep1	24.5953	11.0968	GGG	G	0.208714
E14	Gly-CCC-4	E14|F14	Gly-CCC	TRUE	E14	rep1	26.7967	13.2982	GGG	G	0.208714
E14	Gly-CCC-5	E15|F15	Gly-CCC	TRUE	E14	rep1	38.8274	25.329	GGG	G	0.208714
E14	Gly-GCC-1	E16|F16	Gly-GCC	TRUE	E14	rep1	20.3057	6.80719	GGC	G	0.311104
E14	Gly-GCC-2	E17|F17	Gly-GCC	TRUE	E14	rep1	24.8315	11.333	GGC	G	0.311104
E14	Gly-GCC-3	E18|F18	Gly-GCC	TRUE	E14	rep1	34.2688	20.7703	GGC	G	0.311104
E14	Gly-TCC-1	E19|F19	Gly-TCC	TRUE	E14	rep1	19.6578	6.15935	GGA	G	0.288989
E14	Gly-TCC-2	E20|F20	Gly-TCC	TRUE	E14	rep1	22.5629	9.0644	GGA	G	0.288989
E14	Gly-TCC-3	E21|F21	Gly-TCC	TRUE	E14	rep1	39.6711	26.1726	GGA	G	0.288989
E14	His-ATG	E22|F22	His-ATG	TRUE	E14	rep1			CAT	H	0.44202
E14	His-GTG-1	E23|F23	His-GTG	TRUE	E14	rep1	25.3896	11.8912	CAC	H	0.55798
E14	His-GTG-2	E24|F24	His-GTG	TRUE	E14	rep1	32.6945	19.196	CAC	H	0.55798
E14	His-GTG-3	G01|H01	His-GTG	TRUE	E14	rep1	24.572	11.0736	CAC	H	0.55798
E14	Ile-AAT-1	G02|H02	Ile-AAT	TRUE	E14	rep1	24.2798	10.7813	ATT	I	0.352324
E14	Ile-AAT-2	G03|H03	Ile-AAT	TRUE	E14	rep1	32.4998	19.0014	ATT	I	0.352324
E14	Ile-GAT	G04|H04	Ile-GAT	TRUE	E14	rep1	34.117	20.6185	ATC	I	0.466267
E14	Ile-TAT-1	G05|H05	Ile-TAT	TRUE	E14	rep1	25.8447	12.3462	ATA	I	0.181409
E14	Ile-TAT-2	G06|H06	Ile-TAT	TRUE	E14	rep1	26.2491	12.7506	ATA	I	0.181409
E14	Ile-TAT-3	G07|H07	Ile-TAT	TRUE	E14	rep1	28.6253	15.1268	ATA	I	0.181409
E14	Ile-TAT-4	G08|H08	Ile-TAT	TRUE	E14	rep1	35.2658	21.7673	ATA	I	0.181409
E14	Leu-AAG	G12|H12	Leu-AAG	TRUE	E14	rep1	26.3791	12.8806	CTT	L	0.139289
E14	Leu-CAA-1	G13|H13	Leu-CAA	TRUE	E14	rep1	23.9256	10.4271	TTG	L	0.144843
E14	Leu-CAA-2	G14|H14	Leu-CAA	TRUE	E14	rep1	27.6351	14.1366	TTG	L	0.144843
E14	Leu-CAA-3	G15|H15	Leu-CAA	TRUE	E14	rep1	27.8093	14.3109	TTG	L	0.144843
E14	Leu-CAA-4	G16|H16	Leu-CAA	TRUE	E14	rep1	27.277	13.7785	TTG	L	0.144843
E14	Leu-CAA-5	G17|H17	Leu-CAA	TRUE	E14	rep1	28.8906	15.3921	TTG	L	0.144843
E14	Leu-CAG	G18|H18	Leu-CAG	TRUE	E14	rep1	25.7248	12.2264	CTG	L	0.347751
E14	Leu-TAA-1	G19|H19	Leu-TAA	TRUE	E14	rep1	28.5352	15.0367	TTA	L	0.0794698
E14	Leu-TAA-2	G20|H20	Leu-TAA	TRUE	E14	rep1			TTA	L	0.0794698
E14	Leu-TAG-1	G21|H21	Leu-TAG	TRUE	E14	rep1	25.5629	12.0644	CTA	L	0.10876
E14	Leu-TAG-2	G22|H22	Leu-TAG	TRUE	E14	rep1	25.1712	11.6727	CTA	L	0.10876
E14	Leu-TAG-3	G23|H23	Leu-TAG	TRUE	E14	rep1	28.7013	15.2028	CTA	L	0.10876
E14	Lys-CTT-1	G24|H24	Lys-CTT	TRUE	E14	rep1	22.3168	8.81829	AAG	K	0.611857
E14	Lys-CTT-2	I01|J01	Lys-CTT	TRUE	E14	rep1			AAG	K	0.611857
E14	Lys-CTT-3	I02|J02	Lys-CTT	TRUE	E14	rep1			AAG	K	0.611857
E14	Lys-CTT-4	I03|J03	Lys-CTT	TRUE	E14	rep1	37.3199	23.8215	AAG	K	0.611857
E14	Lys-CTT-5	I04|J04	Lys-CTT	TRUE	E14	rep1	34.6447	21.1462	AAG	K	0.611857
E14	Lys-CTT-6	I05|J05	Lys-CTT	TRUE	E14	rep1			AAG	K	0.611857
E14	Lys-CTT-7	I06|J06	Lys-CTT	TRUE	E14	rep1	35.6794	22.1809	AAG	K	0.611857
E14	Lys-CTT-8	I07|J07	Lys-CTT	TRUE	E14	rep1	37.6346	24.1361	AAG	K	0.611857
E14	Lys-TTT-1	I08|J08	Lys-TTT	TRUE	E14	rep1	23.2001	9.70166	AAA	K	0.388143
E14	Lys-TTT-2	I09|J09	Lys-TTT	TRUE	E14	rep1	24.5499	11.0514	AAA	K	0.388143
E14	Lys-TTT-3	I10|J10	Lys-TTT	TRUE	E14	rep1	31.1262	17.6277	AAA	K	0.388143
E14	Lys-TTT-4	I11|J11	Lys-TTT	TRUE	E14	rep1	39.2656	25.7672	AAA	K	0.388143
E14	Met-CAT-1	I12|J12	Met-CAT	TRUE	E14	rep1	23.3638	9.8653	ATG	M	1
E14	Met-CAT-2	I13|J13	Met-CAT	TRUE	E14	rep1	26.9379	13.4394	ATG	M	1
E14	Met-CAT-3	I14|J14	Met-CAT	TRUE	E14	rep1	29.161	15.6626	ATG	M	1
E14	Met-CAT-4	I15|J15	Met-CAT	TRUE	E14	rep1	38.9463	25.4478	ATG	M	1
E14	Met-CAT-5	I16|J16	Met-CAT	TRUE	E14	rep1	31.4784	17.9799	ATG	M	1
E14	Phe-GAA	I17|J17	Phe-GAA	TRUE	E14	rep1	26.1614	12.6629	TTC	F	0.550847
E14	Pro-AGG-1	I18|J18	Pro-AGG	TRUE	E14	rep1	27.9698	14.4713	CCT	P	0.285214
E14	Pro-AGG-2	I19|J19	Pro-AGG	TRUE	E14	rep1	27.6583	14.1599	CCT	P	0.285214
E14	Pro-AGG-3	I20|J20	Pro-AGG	TRUE	E14	rep1	28.1629	14.6644	CCT	P	0.285214
E14	Pro-CGG	I21|J21	Pro-CGG	TRUE	E14	rep1	30.2115	16.713	CCG	P	0.121934
E14	Pro-GGG	I22|J22	Pro-GGG	TRUE	E14	rep1	31.5561	18.0576	CCC	P	0.268539
E14	Pro-TGG-1	I23|J23	Pro-TGG	TRUE	E14	rep1	38.1559	24.6575	CCA	P	0.324314
E14	Pro-TGG-2	I24|J24	Pro-TGG	TRUE	E14	rep1	26.6004	13.102	CCA	P	0.324314
E14	Pro-TGG-3	K01|L01	Pro-TGG	TRUE	E14	rep1	33.8441	20.3456	CCA	P	0.324314
E14	Pro-TGG-4	K02|L02	Pro-TGG	TRUE	E14	rep1	35.9312	22.4328	CCA	P	0.324314
E14	Pro-TGG-5	K03|L03	Pro-TGG	TRUE	E14	rep1	33.771	20.2725	CCA	P	0.324314
E14	SeC-TCA	K04|L04	SeC-TCA	TRUE	E14	rep1	22.6575	9.15901	TGA	*	0.626052
E14	Ser-AGA-1	K05|L05	Ser-AGA	TRUE	E14	rep1	25.4258	11.9273	TCT	S	0.177018
E14	Ser-AGA-2	K06|L06	Ser-AGA	TRUE	E14	rep1	34.1501	20.6516	TCT	S	0.177018
E14	Ser-AGA-3	K07|L07	Ser-AGA	TRUE	E14	rep1	38.7036	25.2052	TCT	S	0.177018
E14	Ser-AGA-4	K08|L08	Ser-AGA	TRUE	E14	rep1			TCT	S	0.177018
E14	Ser-CGA-1	K09|L09	Ser-CGA	TRUE	E14	rep1	28.4001	14.9017	TCG	S	0.0641507
E14	Ser-CGA-2	K10|L10	Ser-CGA	TRUE	E14	rep1	25.7183	12.2198	TCG	S	0.0641507
E14	Ser-GCT-1	K11|L11	Ser-GCT	TRUE	E14	rep1	24.8871	11.3886	AGC	S	0.226137
E14	Ser-GCT-2	K12|L12	Ser-GCT	TRUE	E14	rep1	26.6806	13.1821	AGC	S	0.226137
E14	Ser-GCT-3	K13|L13	Ser-GCT	TRUE	E14	rep1			AGC	S	0.226137
E14	Ser-GGA	K14|L14	Ser-GGA	TRUE	E14	rep1	37.258	23.7595	TCC	S	0.197483
E14	Ser-TGA-1	K15|L15	Ser-TGA	TRUE	E14	rep1	27.6778	14.1793	TCA	S	0.188154
E14	Ser-TGA-2	K16|L16	Ser-TGA	TRUE	E14	rep1	28.4849	14.9864	TCA	S	0.188154
E14	Ser-TGA-3	K17|L17	Ser-TGA	TRUE	E14	rep1	29.0679	15.5694	TCA	S	0.188154
E14	Sup-TTA	K18|L18	Sup-TTA	TRUE	E14	rep1	32.4036	18.9051	TAA	*	0.224579
E14	Thr-AGT-1	K19|L19	Thr-AGT	TRUE	E14	rep1	25.2041	11.7056	ACT	T	0.23158
E14	Thr-AGT-2	K20|L20	Thr-AGT	TRUE	E14	rep1	34.6727	21.1742	ACT	T	0.23158
E14	Thr-CGT-1	K21|L21	Thr-CGT	TRUE	E14	rep1	27.3395	13.841	ACG	T	0.119936
E14	Thr-CGT-2	K22|L22	Thr-CGT	TRUE	E14	rep1	28.9962	15.4978	ACG	T	0.119936
E14	Thr-CGT-3	K23|L23	Thr-CGT	TRUE	E14	rep1	31.4565	17.958	ACG	T	0.119936
E14	Thr-TGT-1	K24|L24	Thr-TGT	TRUE	E14	rep1	28.6394	15.1409	ACA	T	0.318214
E14	Thr-TGT-2	M01|N01	Thr-TGT	TRUE	E14	rep1	28.9987	15.5003	ACA	T	0.318214
E14	Trp-CCA-1	M02|N02	Trp-CCA	TRUE	E14	rep1	21.9145	8.41601	TGG	W	1
E14	Trp-CCA-2	M03|N03	Trp-CCA	TRUE	E14	rep1	27.2352	13.7367	TGG	W	1
E14	Trp-CCA-3	M04|N04	Trp-CCA	TRUE	E14	rep1	31.7433	18.2449	TGG	W	1
E14	Tyr-GTA-1	M05|N05	Tyr-GTA	TRUE	E14	rep1	23.5378	10.0393	TAC	Y	0.567292
E14	Tyr-GTA-2	M06|N06	Tyr-GTA	TRUE	E14	rep1	28.2171	14.7186	TAC	Y	0.567292
E14	Tyr-GTA-3	M07|N07	Tyr-GTA	TRUE	E14	rep1	29.3163	15.8178	TAC	Y	0.567292
E14	Tyr-GTA-4	M08|N08	Tyr-GTA	TRUE	E14	rep1	30.8862	17.3878	TAC	Y	0.567292
E14	Tyr-GTA-5	M09|N09	Tyr-GTA	TRUE	E14	rep1	26.8307	13.3322	TAC	Y	0.567292
E14	Tyr-GTA-6	M10|N10	Tyr-GTA	TRUE	E14	rep1	26.1413	12.6428	TAC	Y	0.567292
E14	Tyr-GTA-7	M11|N11	Tyr-GTA	TRUE	E14	rep1			TAC	Y	0.567292
E14	Tyr-GTA-8	M12|N12	Tyr-GTA	TRUE	E14	rep1	27.25	13.7515	TAC	Y	0.567292
E14	Tyr-GTA-9	M13|N13	Tyr-GTA	TRUE	E14	rep1	26.0734	12.5749	TAC	Y	0.567292
E14	Tyr-GTA-10	M14|N14	Tyr-GTA	TRUE	E14	rep1	29.8134	16.315	TAC	Y	0.567292
E14	Val-AAC-1	M15|N15	Val-AAC	TRUE	E14	rep1			GTT	V	0.193609
E14	Val-AAC-2	M16|N16	Val-AAC	TRUE	E14	rep1	33.0319	19.5334	GTT	V	0.193609
E14	Val-CAC-1	M17|N17	Val-CAC	TRUE	E14	rep1	27.282	13.7836	GTG	V	0.430397
E14	Val-CAC-2	M18|N18	Val-CAC	TRUE	E14	rep1	35.663	22.1646	GTG	V	0.430397
E14	Val-CAC-3	M19|N19	Val-CAC	TRUE	E14	rep1			GTG	V	0.430397
E14	Val-CAC-4	M20|N20	Val-CAC	TRUE	E14	rep1	32.4316	18.9331	GTG	V	0.430397
E14	Val-GAC	M21|N21	Val-GAC	TRUE	E14	rep1	33.463	19.9645	GTC	V	0.23349
E14	Val-TAC	M22|N22	Val-TAC	TRUE	E14	rep1	24.9282	11.4297	GTA	V	0.142504
E15.5	Ala-AGC-1	A01|B01	Ala-AGC	TRUE	E15.5	rep1	24.5518	9.95308	GCT	A	0.289955
E15.5	Ala-AGC-2	A02|B02	Ala-AGC	TRUE	E15.5	rep1	25.3078	10.709	GCT	A	0.289955
E15.5	Ala-AGC-3	A03|B03	Ala-AGC	TRUE	E15.5	rep1	35.3605	20.7618	GCT	A	0.289955
E15.5	Ala-AGC-4	A04|B04	Ala-AGC	TRUE	E15.5	rep1	24.7467	10.1479	GCT	A	0.289955
E15.5	Ala-AGC-5	A05|B05	Ala-AGC	TRUE	E15.5	rep1	27.9723	13.3736	GCT	A	0.289955
E15.5	Ala-AGC-6	A06|B06	Ala-AGC	TRUE	E15.5	rep1	36.3805	21.7818	GCT	A	0.289955
E15.5	Ala-AGC-7	A07|B07	Ala-AGC	TRUE	E15.5	rep1	19.3656	4.76686	GCT	A	0.289955
E15.5	Ala-CGC-1	A08|B08	Ala-CGC	TRUE	E15.5	rep1	30.5985	15.9998	GCG	A	0.113582
E15.5	Ala-CGC-2	A09|B09	Ala-CGC	TRUE	E15.5	rep1	30.777	16.1782	GCG	A	0.113582
E15.5	Ala-GGC-1	A10|B10	Ala-GGC	TRUE	E15.5	rep1	31.3285	16.7297	GCC	A	0.345318
E15.5	Ala-GGC-2	A11|B11	Ala-GGC	TRUE	E15.5	rep1	29.1785	14.5798	GCC	A	0.345318
E15.5	Ala-TGC-1	A12|B12	Ala-TGC	TRUE	E15.5	rep1	27.7256	13.1269	GCA	A	0.251145
E15.5	Ala-TGC-2	A13|B13	Ala-TGC	TRUE	E15.5	rep1	32.6729	18.0742	GCA	A	0.251145
E15.5	Ala-TGC-3	A14|B14	Ala-TGC	TRUE	E15.5	rep1	36.7202	22.1214	GCA	A	0.251145
E15.5	Arg-ACG-1	A15|B15	Arg-ACG	TRUE	E15.5	rep1	23.2681	8.66932	CGT	R	0.085085
E15.5	Arg-ACG-2	A16|B16	Arg-ACG	TRUE	E15.5	rep1	25.1088	10.5101	CGT	R	0.085085
E15.5	Arg-ACG-3	A17|B17	Arg-ACG	TRUE	E15.5	rep1	25.3318	10.7331	CGT	R	0.085085
E15.5	Arg-CCG-1	A18|B18	Arg-CCG	TRUE	E15.5	rep1	25.4695	10.8707	CGG	R	0.157051
E15.5	Arg-CCG-2	A19|B19	Arg-CCG	TRUE	E15.5	rep1	27.1822	12.5835	CGG	R	0.157051
E15.5	Arg-CCT-1	A20|B20	Arg-CCT	TRUE	E15.5	rep1	24.8332	10.2345	AGG	R	0.231615
E15.5	Arg-CCT-2	A21|B21	Arg-CCT	TRUE	E15.5	rep1	27.7607	13.162	AGG	R	0.231615
E15.5	Arg-TCG	A22|B22	Arg-TCG	TRUE	E15.5	rep1	26.4958	11.8971	CGA	R	0.111287
E15.5	Arg-TCT-1	A23|B23	Arg-TCT	TRUE	E15.5	rep1	25.1296	10.5309	AGA	R	0.272511
E15.5	Arg-TCT-2	A24|B24	Arg-TCT	TRUE	E15.5	rep1	29.6531	15.0544	AGA	R	0.272511
E15.5	Arg-TCT-3	C01|D01	Arg-TCT	TRUE	E15.5	rep1	27.9902	13.3915	AGA	R	0.272511
E15.5	Arg-TCT-4	C02|D02	Arg-TCT	TRUE	E15.5	rep1	31.5662	16.9674	AGA	R	0.272511
E15.5	Arg-TCT-5	C03|D03	Arg-TCT	TRUE	E15.5	rep1	26.6338	12.0351	AGA	R	0.272511
E15.5	Arg-TCT-6	C04|D04	Arg-TCT	TRUE	E15.5	rep1	32.0802	17.4815	AGA	R	0.272511
E15.5	Arg-TCT-7	C05|D05	Arg-TCT	TRUE	E15.5	rep1	34.1782	19.5795	AGA	R	0.272511
E15.5	Asn-GTT-1	C06|D06	Asn-GTT	TRUE	E15.5	rep1	23.4409	8.84219	AAC	N	0.56749
E15.5	Asn-GTT-2	C07|D07	Asn-GTT	TRUE	E15.5	rep1	37.891	23.2923	AAC	N	0.56749
E15.5	Asn-GTT-3	C08|D08	Asn-GTT	TRUE	E15.5	rep1	33.8894	19.2907	AAC	N	0.56749
E15.5	Asp-GTC-1	C09|D09	Asp-GTC	TRUE	E15.5	rep1	24.5261	9.92741	GAC	D	0.524151
E15.5	Asp-GTC-2	C10|D10	Asp-GTC	TRUE	E15.5	rep1	23.5651	8.96635	GAC	D	0.524151
E15.5	Cys-ACA	C11|D11	Cys-ACA	TRUE	E15.5	rep1			TGT	C	0.449732
E15.5	Cys-GCA-1	C12|D12	Cys-GCA	TRUE	E15.5	rep1	24.1111	9.51235	TGC	C	0.550268
E15.5	Cys-GCA-2	C13|D13	Cys-GCA	TRUE	E15.5	rep1	33.8562	19.2574	TGC	C	0.550268
E15.5	Cys-GCA-3	C14|D14	Cys-GCA	TRUE	E15.5	rep1			TGC	C	0.550268
E15.5	Cys-GCA-4	C15|D15	Cys-GCA	TRUE	E15.5	rep1	31.4804	16.8817	TGC	C	0.550268
E15.5	Cys-GCA-5	C16|D16	Cys-GCA	TRUE	E15.5	rep1	38.5177	23.9189	TGC	C	0.550268
E15.5	Cys-GCA-6	C17|D17	Cys-GCA	TRUE	E15.5	rep1	29.1	14.5012	TGC	C	0.550268
E15.5	Cys-GCA-7	C18|D18	Cys-GCA	TRUE	E15.5	rep1	32.7139	18.1151	TGC	C	0.550268
E15.5	Gln-CTG-1	C19|D19	Gln-CTG	TRUE	E15.5	rep1	25.3453	10.7465	CAG	Q	0.689019
E15.5	Gln-CTG-2	C20|D20	Gln-CTG	TRUE	E15.5	rep1	30.0122	15.4135	CAG	Q	0.689019
E15.5	Gln-CTG-3	C21|D21	Gln-CTG	TRUE	E15.5	rep1	32.5013	17.9025	CAG	Q	0.689019
E15.5	Gln-CTG-4	C22|D22	Gln-CTG	TRUE	E15.5	rep1	38.1136	23.5149	CAG	Q	0.689019
E15.5	Gln-TTG-1	C23|D23	Gln-TTG	TRUE	E15.5	rep1	28.4611	13.8624	CAA	Q	0.310981
E15.5	Gln-TTG-2	C24|D24	Gln-TTG	TRUE	E15.5	rep1	29.8439	15.2452	CAA	Q	0.310981
E15.5	Gln-TTG-3	E01|F01	Gln-TTG	TRUE	E15.5	rep1			CAA	Q	0.310981
E15.5	Glu-CTC-1	E02|F02	Glu-CTC	TRUE	E15.5	rep1	17.1439	2.54518	GAG	E	0.574943
E15.5	Glu-CTC-2	E03|F03	Glu-CTC	TRUE	E15.5	rep1	33.458	18.8593	GAG	E	0.574943
E15.5	Glu-CTC-3	E04|F04	Glu-CTC	TRUE	E15.5	rep1	35.3754	20.7767	GAG	E	0.574943
E15.5	Glu-CTC-4	E05|F05	Glu-CTC	TRUE	E15.5	rep1	34.6896	20.0909	GAG	E	0.574943
E15.5	Glu-CTC-5	E06|F06	Glu-CTC	TRUE	E15.5	rep1	32.781	18.1823	GAG	E	0.574943
E15.5	Glu-TTC-1	E07|F07	Glu-TTC	TRUE	E15.5	rep1	20.8183	6.21952	GAA	E	0.425057
E15.5	Glu-TTC-2	E08|F08	Glu-TTC	TRUE	E15.5	rep1	26.5267	11.9279	GAA	E	0.425057
E15.5	Gly-ACC-1	E09|F09	Gly-ACC	TRUE	E15.5	rep1	28.3512	13.7525	GGT	G	0.188481
E15.5	Gly-ACC-2	E10|F10	Gly-ACC	TRUE	E15.5	rep1			GGT	G	0.188481
E15.5	Gly-CCC-1	E11|F11	Gly-CCC	TRUE	E15.5	rep1	29.9826	15.3839	GGG	G	0.211568
E15.5	Gly-CCC-2	E12|F12	Gly-CCC	TRUE	E15.5	rep1	23.7238	9.12508	GGG	G	0.211568
E15.5	Gly-CCC-3	E13|F13	Gly-CCC	TRUE	E15.5	rep1	28.6094	14.0106	GGG	G	0.211568
E15.5	Gly-CCC-4	E14|F14	Gly-CCC	TRUE	E15.5	rep1	30.4275	15.8288	GGG	G	0.211568
E15.5	Gly-CCC-5	E15|F15	Gly-CCC	TRUE	E15.5	rep1	34.1677	19.569	GGG	G	0.211568
E15.5	Gly-GCC-1	E16|F16	Gly-GCC	TRUE	E15.5	rep1	19.959	5.36024	GGC	G	0.314731
E15.5	Gly-GCC-2	E17|F17	Gly-GCC	TRUE	E15.5	rep1	24.724	10.1252	GGC	G	0.314731
E15.5	Gly-GCC-3	E18|F18	Gly-GCC	TRUE	E15.5	rep1	31.9124	17.3137	GGC	G	0.314731
E15.5	Gly-TCC-1	E19|F19	Gly-TCC	TRUE	E15.5	rep1	18.6416	4.04285	GGA	G	0.28522
E15.5	Gly-TCC-2	E20|F20	Gly-TCC	TRUE	E15.5	rep1	24.5601	9.96138	GGA	G	0.28522
E15.5	Gly-TCC-3	E21|F21	Gly-TCC	TRUE	E15.5	rep1	37.298	22.6993	GGA	G	0.28522
E15.5	His-ATG	E22|F22	His-ATG	TRUE	E15.5	rep1	35.3439	20.7451	CAT	H	0.434741
E15.5	His-GTG-1	E23|F23	His-GTG	TRUE	E15.5	rep1	25.5256	10.9269	CAC	H	0.565259
E15.5	His-GTG-2	E24|F24	His-GTG	TRUE	E15.5	rep1	34.5557	19.957	CAC	H	0.565259
E15.5	His-GTG-3	G01|H01	His-GTG	TRUE	E15.5	rep1	25.5211	10.9224	CAC	H	0.565259
E15.5	Ile-AAT-1	G02|H02	Ile-AAT	TRUE	E15.5	rep1	24.2912	9.69246	ATT	I	0.347512
E15.5	Ile-AAT-2	G03|H03	Ile-AAT	TRUE	E15.5	rep1	32.4762	17.8775	ATT	I	0.347512
E15.5	Ile-GAT	G04|H04	Ile-GAT	TRUE	E15.5	rep1	31.3894	16.7906	ATC	I	0.476053
E15.5	Ile-TAT-1	G05|H05	Ile-TAT	TRUE	E15.5	rep1	26.1601	11.5613	ATA	I	0.176434
E15.5	Ile-TAT-2	G06|H06	Ile-TAT	TRUE	E15.5	rep1	25.9476	11.3489	ATA	I	0.176434
E15.5	Ile-TAT-3	G07|H07	Ile-TAT	TRUE	E15.5	rep1	29.2168	14.6181	ATA	I	0.176434
E15.5	Ile-TAT-4	G08|H08	Ile-TAT	TRUE	E15.5	rep1	33.7524	19.1537	ATA	I	0.176434
E15.5	Leu-AAG	G12|H12	Leu-AAG	TRUE	E15.5	rep1	26.5099	11.9112	CTT	L	0.137113
E15.5	Leu-CAA-1	G13|H13	Leu-CAA	TRUE	E15.5	rep1	25.4395	10.8407	TTG	L	0.144844
E15.5	Leu-CAA-2	G14|H14	Leu-CAA	TRUE	E15.5	rep1	30.1697	15.571	TTG	L	0.144844
E15.5	Leu-CAA-3	G15|H15	Leu-CAA	TRUE	E15.5	rep1	29.7444	15.1456	TTG	L	0.144844
E15.5	Leu-CAA-4	G16|H16	Leu-CAA	TRUE	E15.5	rep1	29.1751	14.5764	TTG	L	0.144844
E15.5	Leu-CAA-5	G17|H17	Leu-CAA	TRUE	E15.5	rep1	29.9793	15.3805	TTG	L	0.144844
E15.5	Leu-CAG	G18|H18	Leu-CAG	TRUE	E15.5	rep1	25.5488	10.9501	CTG	L	0.357707
E15.5	Leu-TAA-1	G19|H19	Leu-TAA	TRUE	E15.5	rep1	27.6831	13.0844	TTA	L	0.0755995
E15.5	Leu-TAA-2	G20|H20	Leu-TAA	TRUE	E15.5	rep1			TTA	L	0.0755995
E15.5	Leu-TAG-1	G21|H21	Leu-TAG	TRUE	E15.5	rep1	24.9383	10.3396	CTA	L	0.103103
E15.5	Leu-TAG-2	G22|H22	Leu-TAG	TRUE	E15.5	rep1	24.773	10.1743	CTA	L	0.103103
E15.5	Leu-TAG-3	G23|H23	Leu-TAG	TRUE	E15.5	rep1	30.6902	16.0914	CTA	L	0.103103
E15.5	Lys-CTT-1	G24|H24	Lys-CTT	TRUE	E15.5	rep1	24.9077	10.309	AAG	K	0.61877
E15.5	Lys-CTT-2	I01|J01	Lys-CTT	TRUE	E15.5	rep1			AAG	K	0.61877
E15.5	Lys-CTT-3	I02|J02	Lys-CTT	TRUE	E15.5	rep1			AAG	K	0.61877
E15.5	Lys-CTT-4	I03|J03	Lys-CTT	TRUE	E15.5	rep1			AAG	K	0.61877
E15.5	Lys-CTT-5	I04|J04	Lys-CTT	TRUE	E15.5	rep1	31.7418	17.1431	AAG	K	0.61877
E15.5	Lys-CTT-6	I05|J05	Lys-CTT	TRUE	E15.5	rep1			AAG	K	0.61877
E15.5	Lys-CTT-7	I06|J06	Lys-CTT	TRUE	E15.5	rep1	36.2038	21.6051	AAG	K	0.61877
E15.5	Lys-CTT-8	I07|J07	Lys-CTT	TRUE	E15.5	rep1	35.58	20.9813	AAG	K	0.61877
E15.5	Lys-TTT-1	I08|J08	Lys-TTT	TRUE	E15.5	rep1	24.3011	9.70237	AAA	K	0.38123
E15.5	Lys-TTT-2	I09|J09	Lys-TTT	TRUE	E15.5	rep1	24.1636	9.56483	AAA	K	0.38123
E15.5	Lys-TTT-3	I10|J10	Lys-TTT	TRUE	E15.5	rep1	31.2842	16.6855	AAA	K	0.38123
E15.5	Lys-TTT-4	I11|J11	Lys-TTT	TRUE	E15.5	rep1			AAA	K	0.38123
E15.5	Met-CAT-1	I12|J12	Met-CAT	TRUE	E15.5	rep1	25.552	10.9533	ATG	M	1
E15.5	Met-CAT-2	I13|J13	Met-CAT	TRUE	E15.5	rep1	28.5494	13.9507	ATG	M	1
E15.5	Met-CAT-3	I14|J14	Met-CAT	TRUE	E15.5	rep1	30.4028	15.8041	ATG	M	1
E15.5	Met-CAT-4	I15|J15	Met-CAT	TRUE	E15.5	rep1	33.4717	18.8729	ATG	M	1
E15.5	Met-CAT-5	I16|J16	Met-CAT	TRUE	E15.5	rep1	28.4322	13.8334	ATG	M	1
E15.5	Phe-GAA	I17|J17	Phe-GAA	TRUE	E15.5	rep1	26.296	11.6973	TTC	F	0.556298
E15.5	Pro-AGG-1	I18|J18	Pro-AGG	TRUE	E15.5	rep1	28.6618	14.0631	CCT	P	0.281376
E15.5	Pro-AGG-2	I19|J19	Pro-AGG	TRUE	E15.5	rep1	27.164	12.5653	CCT	P	0.281376
E15.5	Pro-AGG-3	I20|J20	Pro-AGG	TRUE	E15.5	rep1	27.6384	13.0397	CCT	P	0.281376
E15.5	Pro-CGG	I21|J21	Pro-CGG	TRUE	E15.5	rep1	30.2803	15.6815	CCG	P	0.124172
E15.5	Pro-GGG	I22|J22	Pro-GGG	TRUE	E15.5	rep1	31.3226	16.7239	CCC	P	0.272194
E15.5	Pro-TGG-1	I23|J23	Pro-TGG	TRUE	E15.5	rep1	36.8547	22.256	CCA	P	0.322259
E15.5	Pro-TGG-2	I24|J24	Pro-TGG	TRUE	E15.5	rep1	26.1284	11.5296	CCA	P	0.322259
E15.5	Pro-TGG-3	K01|L01	Pro-TGG	TRUE	E15.5	rep1	35.2905	20.6917	CCA	P	0.322259
E15.5	Pro-TGG-4	K02|L02	Pro-TGG	TRUE	E15.5	rep1	33.7731	19.1744	CCA	P	0.322259
E15.5	Pro-TGG-5	K03|L03	Pro-TGG	TRUE	E15.5	rep1	32.8379	18.2392	CCA	P	0.322259
E15.5	SeC-TCA	K04|L04	SeC-TCA	TRUE	E15.5	rep1	23.5454	8.94666	TGA	*	0.625412
E15.5	Ser-AGA-1	K05|L05	Ser-AGA	TRUE	E15.5	rep1	25.7883	11.1896	TCT	S	0.174982
E15.5	Ser-AGA-2	K06|L06	Ser-AGA	TRUE	E15.5	rep1	31.2935	16.6948	TCT	S	0.174982
E15.5	Ser-AGA-3	K07|L07	Ser-AGA	TRUE	E15.5	rep1	37.0084	22.4097	TCT	S	0.174982
E15.5	Ser-AGA-4	K08|L08	Ser-AGA	TRUE	E15.5	rep1			TCT	S	0.174982
E15.5	Ser-CGA-1	K09|L09	Ser-CGA	TRUE	E15.5	rep1	28.5862	13.9875	TCG	S	0.0660488
E15.5	Ser-CGA-2	K10|L10	Ser-CGA	TRUE	E15.5	rep1	26.2199	11.6211	TCG	S	0.0660488
E15.5	Ser-GCT-1	K11|L11	Ser-GCT	TRUE	E15.5	rep1	24.3242	9.72544	AGC	S	0.230077
E15.5	Ser-GCT-2	K12|L12	Ser-GCT	TRUE	E15.5	rep1	26.3147	11.716	AGC	S	0.230077
E15.5	Ser-GCT-3	K13|L13	Ser-GCT	TRUE	E15.5	rep1	32.0352	17.4365	AGC	S	0.230077
E15.5	Ser-GGA	K14|L14	Ser-GGA	TRUE	E15.5	rep1	33.2944	18.6956	TCC	S	0.200014
E15.5	Ser-TGA-1	K15|L15	Ser-TGA	TRUE	E15.5	rep1	28.1989	13.6001	TCA	S	0.183047
E15.5	Ser-TGA-2	K16|L16	Ser-TGA	TRUE	E15.5	rep1	28.8515	14.2527	TCA	S	0.183047
E15.5	Ser-TGA-3	K17|L17	Ser-TGA	TRUE	E15.5	rep1	29.7113	15.1126	TCA	S	0.183047
E15.5	Sup-TTA	K18|L18	Sup-TTA	TRUE	E15.5	rep1	31.7247	17.1259	TAA	*	0.222816
E15.5	Thr-AGT-1	K19|L19	Thr-AGT	TRUE	E15.5	rep1	25.3477	10.7489	ACT	T	0.231443
E15.5	Thr-AGT-2	K20|L20	Thr-AGT	TRUE	E15.5	rep1	33.4503	18.8516	ACT	T	0.231443
E15.5	Thr-CGT-1	K21|L21	Thr-CGT	TRUE	E15.5	rep1	27.4578	12.8591	ACG	T	0.121452
E15.5	Thr-CGT-2	K22|L22	Thr-CGT	TRUE	E15.5	rep1	28.4105	13.8118	ACG	T	0.121452
E15.5	Thr-CGT-3	K23|L23	Thr-CGT	TRUE	E15.5	rep1	31.6828	17.0841	ACG	T	0.121452
E15.5	Thr-TGT-1	K24|L24	Thr-TGT	TRUE	E15.5	rep1	31.8392	17.2405	ACA	T	0.312832
E15.5	Thr-TGT-2	M01|N01	Thr-TGT	TRUE	E15.5	rep1	28.382	13.7832	ACA	T	0.312832
E15.5	Trp-CCA-1	M02|N02	Trp-CCA	TRUE	E15.5	rep1	21.5782	6.9795	TGG	W	1
E15.5	Trp-CCA-2	M03|N03	Trp-CCA	TRUE	E15.5	rep1	26.8722	12.2735	TGG	W	1
E15.5	Trp-CCA-3	M04|N04	Trp-CCA	TRUE	E15.5	rep1	30.0195	15.4207	TGG	W	1
E15.5	Tyr-GTA-1	M05|N05	Tyr-GTA	TRUE	E15.5	rep1	23.0211	8.42235	TAC	Y	0.573159
E15.5	Tyr-GTA-2	M06|N06	Tyr-GTA	TRUE	E15.5	rep1	27.9259	13.3272	TAC	Y	0.573159
E15.5	Tyr-GTA-3	M07|N07	Tyr-GTA	TRUE	E15.5	rep1	26.7376	12.1389	TAC	Y	0.573159
E15.5	Tyr-GTA-4	M08|N08	Tyr-GTA	TRUE	E15.5	rep1	32.7493	18.1506	TAC	Y	0.573159
E15.5	Tyr-GTA-5	M09|N09	Tyr-GTA	TRUE	E15.5	rep1	27.5801	12.9813	TAC	Y	0.573159
E15.5	Tyr-GTA-6	M10|N10	Tyr-GTA	TRUE	E15.5	rep1	26.3339	11.7352	TAC	Y	0.573159
E15.5	Tyr-GTA-7	M11|N11	Tyr-GTA	TRUE	E15.5	rep1	33.253	18.6542	TAC	Y	0.573159
E15.5	Tyr-GTA-8	M12|N12	Tyr-GTA	TRUE	E15.5	rep1	26.6709	12.0722	TAC	Y	0.573159
E15.5	Tyr-GTA-9	M13|N13	Tyr-GTA	TRUE	E15.5	rep1	25.6315	11.0328	TAC	Y	0.573159
E15.5	Tyr-GTA-10	M14|N14	Tyr-GTA	TRUE	E15.5	rep1	28.8301	14.2314	TAC	Y	0.573159
E15.5	Val-AAC-1	M15|N15	Val-AAC	TRUE	E15.5	rep1			GTT	V	0.190249
E15.5	Val-AAC-2	M16|N16	Val-AAC	TRUE	E15.5	rep1	32.5319	17.9332	GTT	V	0.190249
E15.5	Val-CAC-1	M17|N17	Val-CAC	TRUE	E15.5	rep1	26.6668	12.068	GTG	V	0.438637
E15.5	Val-CAC-2	M18|N18	Val-CAC	TRUE	E15.5	rep1	34.6323	20.0336	GTG	V	0.438637
E15.5	Val-CAC-3	M19|N19	Val-CAC	TRUE	E15.5	rep1	35.6079	21.0092	GTG	V	0.438637
E15.5	Val-CAC-4	M20|N20	Val-CAC	TRUE	E15.5	rep1	36.5886	21.9898	GTG	V	0.438637
E15.5	Val-GAC	M21|N21	Val-GAC	TRUE	E15.5	rep1	35.1614	20.5627	GTC	V	0.23314
E15.5	Val-TAC	M22|N22	Val-TAC	TRUE	E15.5	rep1	24.356	9.75723	GTA	V	0.137974
E17	Ala-AGC-1	A01|B01	Ala-AGC	TRUE	E17	rep1	24.386	10.3821	GCT	A	0.287671
E17	Ala-AGC-2	A02|B02	Ala-AGC	TRUE	E17	rep1	25.2056	11.2017	GCT	A	0.287671
E17	Ala-AGC-3	A03|B03	Ala-AGC	TRUE	E17	rep1	34.0634	20.0595	GCT	A	0.287671
E17	Ala-AGC-4	A04|B04	Ala-AGC	TRUE	E17	rep1	24.8048	10.8009	GCT	A	0.287671
E17	Ala-AGC-5	A05|B05	Ala-AGC	TRUE	E17	rep1	28.4384	14.4344	GCT	A	0.287671
E17	Ala-AGC-6	A06|B06	Ala-AGC	TRUE	E17	rep1	35.8295	21.8256	GCT	A	0.287671
E17	Ala-AGC-7	A07|B07	Ala-AGC	TRUE	E17	rep1	18.5386	4.53468	GCT	A	0.287671
E17	Ala-CGC-1	A08|B08	Ala-CGC	TRUE	E17	rep1	30.129	16.125	GCG	A	0.114772
E17	Ala-CGC-2	A09|B09	Ala-CGC	TRUE	E17	rep1	30.3487	16.3448	GCG	A	0.114772
E17	Ala-GGC-1	A10|B10	Ala-GGC	TRUE	E17	rep1	30.4552	16.4513	GCC	A	0.34451
E17	Ala-GGC-2	A11|B11	Ala-GGC	TRUE	E17	rep1	28.6982	14.6943	GCC	A	0.34451
E17	Ala-TGC-1	A12|B12	Ala-TGC	TRUE	E17	rep1	27.8384	13.8345	GCA	A	0.253048
E17	Ala-TGC-2	A13|B13	Ala-TGC	TRUE	E17	rep1	31.3977	17.3938	GCA	A	0.253048
E17	Ala-TGC-3	A14|B14	Ala-TGC	TRUE	E17	rep1	33.3149	19.3109	GCA	A	0.253048
E17	Arg-ACG-1	A15|B15	Arg-ACG	TRUE	E17	rep1	22.9662	8.96231	CGT	R	0.0841334
E17	Arg-ACG-2	A16|B16	Arg-ACG	TRUE	E17	rep1	24.9795	10.9755	CGT	R	0.0841334
E17	Arg-ACG-3	A17|B17	Arg-ACG	TRUE	E17	rep1	24.9804	10.9764	CGT	R	0.0841334
E17	Arg-CCG-1	A18|B18	Arg-CCG	TRUE	E17	rep1	25.4188	11.4149	CGG	R	0.157282
E17	Arg-CCG-2	A19|B19	Arg-CCG	TRUE	E17	rep1	26.7659	12.7619	CGG	R	0.157282
E17	Arg-CCT-1	A20|B20	Arg-CCT	TRUE	E17	rep1	24.7676	10.7637	AGG	R	0.231886
E17	Arg-CCT-2	A21|B21	Arg-CCT	TRUE	E17	rep1	27.8544	13.8504	AGG	R	0.231886
E17	Arg-TCG	A22|B22	Arg-TCG	TRUE	E17	rep1	26.2879	12.284	CGA	R	0.111388
E17	Arg-TCT-1	A23|B23	Arg-TCT	TRUE	E17	rep1	25.1654	11.1615	AGA	R	0.273126
E17	Arg-TCT-2	A24|B24	Arg-TCT	TRUE	E17	rep1	28.5746	14.5706	AGA	R	0.273126
E17	Arg-TCT-3	C01|D01	Arg-TCT	TRUE	E17	rep1	27.1386	13.1347	AGA	R	0.273126
E17	Arg-TCT-4	C02|D02	Arg-TCT	TRUE	E17	rep1	32.4324	18.4285	AGA	R	0.273126
E17	Arg-TCT-5	C03|D03	Arg-TCT	TRUE	E17	rep1	26.618	12.6141	AGA	R	0.273126
E17	Arg-TCT-6	C04|D04	Arg-TCT	TRUE	E17	rep1	32.6084	18.6045	AGA	R	0.273126
E17	Arg-TCT-7	C05|D05	Arg-TCT	TRUE	E17	rep1	34.861	20.8571	AGA	R	0.273126
E17	Asn-GTT-1	C06|D06	Asn-GTT	TRUE	E17	rep1	23.4549	9.45099	AAC	N	0.567271
E17	Asn-GTT-2	C07|D07	Asn-GTT	TRUE	E17	rep1	35.3117	21.3077	AAC	N	0.567271
E17	Asn-GTT-3	C08|D08	Asn-GTT	TRUE	E17	rep1	36.1674	22.1635	AAC	N	0.567271
E17	Asp-GTC-1	C09|D09	Asp-GTC	TRUE	E17	rep1	23.5643	9.56037	GAC	D	0.527431
E17	Asp-GTC-2	C10|D10	Asp-GTC	TRUE	E17	rep1	23.282	9.27803	GAC	D	0.527431
E17	Cys-ACA	C11|D11	Cys-ACA	TRUE	E17	rep1	38.2815	24.2775	TGT	C	0.452103
E17	Cys-GCA-1	C12|D12	Cys-GCA	TRUE	E17	rep1	23.763	9.75909	TGC	C	0.547897
E17	Cys-GCA-2	C13|D13	Cys-GCA	TRUE	E17	rep1	33.6046	19.6007	TGC	C	0.547897
E17	Cys-GCA-3	C14|D14	Cys-GCA	TRUE	E17	rep1	36.616	22.6121	TGC	C	0.547897
E17	Cys-GCA-4	C15|D15	Cys-GCA	TRUE	E17	rep1	31.286	17.2821	TGC	C	0.547897
E17	Cys-GCA-5	C16|D16	Cys-GCA	TRUE	E17	rep1	36.1048	22.1009	TGC	C	0.547897
E17	Cys-GCA-6	C17|D17	Cys-GCA	TRUE	E17	rep1	28.8292	14.8253	TGC	C	0.547897
E17	Cys-GCA-7	C18|D18	Cys-GCA	TRUE	E17	rep1	33.3146	19.3106	TGC	C	0.547897
E17	Gln-CTG-1	C19|D19	Gln-CTG	TRUE	E17	rep1	25.4322	11.4283	CAG	Q	0.686061
E17	Gln-CTG-2	C20|D20	Gln-CTG	TRUE	E17	rep1	29.1965	15.1925	CAG	Q	0.686061
E17	Gln-CTG-3	C21|D21	Gln-CTG	TRUE	E17	rep1	31.3411	17.3372	CAG	Q	0.686061
E17	Gln-CTG-4	C22|D22	Gln-CTG	TRUE	E17	rep1	39.3734	25.3695	CAG	Q	0.686061
E17	Gln-TTG-1	C23|D23	Gln-TTG	TRUE	E17	rep1	28.2936	14.2896	CAA	Q	0.313939
E17	Gln-TTG-2	C24|D24	Gln-TTG	TRUE	E17	rep1	29.8759	15.872	CAA	Q	0.313939
E17	Gln-TTG-3	E01|F01	Gln-TTG	TRUE	E17	rep1			CAA	Q	0.313939
E17	Glu-CTC-1	E02|F02	Glu-CTC	TRUE	E17	rep1	16.7642	2.76026	GAG	E	0.57174
E17	Glu-CTC-2	E03|F03	Glu-CTC	TRUE	E17	rep1	32.7353	18.7314	GAG	E	0.57174
E17	Glu-CTC-3	E04|F04	Glu-CTC	TRUE	E17	rep1	33.2953	19.2914	GAG	E	0.57174
E17	Glu-CTC-4	E05|F05	Glu-CTC	TRUE	E17	rep1	39.6196	25.6157	GAG	E	0.57174
E17	Glu-CTC-5	E06|F06	Glu-CTC	TRUE	E17	rep1	31.3586	17.3546	GAG	E	0.57174
E17	Glu-TTC-1	E07|F07	Glu-TTC	TRUE	E17	rep1	19.5785	5.57459	GAA	E	0.42826
E17	Glu-TTC-2	E08|F08	Glu-TTC	TRUE	E17	rep1	26.5662	12.5623	GAA	E	0.42826
E17	Gly-ACC-1	E09|F09	Gly-ACC	TRUE	E17	rep1	28.4907	14.4868	GGT	G	0.18352
E17	Gly-ACC-2	E10|F10	Gly-ACC	TRUE	E17	rep1	37.6289	23.6249	GGT	G	0.18352
E17	Gly-CCC-1	E11|F11	Gly-CCC	TRUE	E17	rep1	29.8943	15.8904	GGG	G	0.214551
E17	Gly-CCC-2	E12|F12	Gly-CCC	TRUE	E17	rep1	23.4643	9.46038	GGG	G	0.214551
E17	Gly-CCC-3	E13|F13	Gly-CCC	TRUE	E17	rep1	28.5268	14.5228	GGG	G	0.214551
E17	Gly-CCC-4	E14|F14	Gly-CCC	TRUE	E17	rep1	30.3443	16.3404	GGG	G	0.214551
E17	Gly-CCC-5	E15|F15	Gly-CCC	TRUE	E17	rep1	37.9272	23.9232	GGG	G	0.214551
E17	Gly-GCC-1	E16|F16	Gly-GCC	TRUE	E17	rep1	19.9368	5.9329	GGC	G	0.313603
E17	Gly-GCC-2	E17|F17	Gly-GCC	TRUE	E17	rep1	24.7201	10.7162	GGC	G	0.313603
E17	Gly-GCC-3	E18|F18	Gly-GCC	TRUE	E17	rep1	31.2821	17.2782	GGC	G	0.313603
E17	Gly-TCC-1	E19|F19	Gly-TCC	TRUE	E17	rep1	18.7512	4.74727	GGA	G	0.288326
E17	Gly-TCC-2	E20|F20	Gly-TCC	TRUE	E17	rep1	24.5022	10.4982	GGA	G	0.288326
E17	Gly-TCC-3	E21|F21	Gly-TCC	TRUE	E17	rep1	34.246	20.2421	GGA	G	0.288326
E17	His-ATG	E22|F22	His-ATG	TRUE	E17	rep1	36.4903	22.4863	CAT	H	0.435558
E17	His-GTG-1	E23|F23	His-GTG	TRUE	E17	rep1	25.2056	11.2016	CAC	H	0.564442
E17	His-GTG-2	E24|F24	His-GTG	TRUE	E17	rep1	33.4598	19.4558	CAC	H	0.564442
E17	His-GTG-3	G01|H01	His-GTG	TRUE	E17	rep1	25.392	11.3881	CAC	H	0.564442
E17	Ile-AAT-1	G02|H02	Ile-AAT	TRUE	E17	rep1	24.2577	10.2538	ATT	I	0.348182
E17	Ile-AAT-2	G03|H03	Ile-AAT	TRUE	E17	rep1	32.9627	18.9588	ATT	I	0.348182
E17	Ile-GAT	G04|H04	Ile-GAT	TRUE	E17	rep1	32.5308	18.5268	ATC	I	0.468827
E17	Ile-TAT-1	G05|H05	Ile-TAT	TRUE	E17	rep1	25.9803	11.9764	ATA	I	0.182992
E17	Ile-TAT-2	G06|H06	Ile-TAT	TRUE	E17	rep1	26.0963	12.0924	ATA	I	0.182992
E17	Ile-TAT-3	G07|H07	Ile-TAT	TRUE	E17	rep1	29.1678	15.1638	ATA	I	0.182992
E17	Ile-TAT-4	G08|H08	Ile-TAT	TRUE	E17	rep1	32.1843	18.1804	ATA	I	0.182992
E17	Leu-AAG	G12|H12	Leu-AAG	TRUE	E17	rep1	26.3641	12.3601	CTT	L	0.138574
E17	Leu-CAA-1	G13|H13	Leu-CAA	TRUE	E17	rep1	24.8417	10.8378	TTG	L	0.142151
E17	Leu-CAA-2	G14|H14	Leu-CAA	TRUE	E17	rep1	28.9403	14.9364	TTG	L	0.142151
E17	Leu-CAA-3	G15|H15	Leu-CAA	TRUE	E17	rep1	29.4704	15.4665	TTG	L	0.142151
E17	Leu-CAA-4	G16|H16	Leu-CAA	TRUE	E17	rep1	28.7353	14.7313	TTG	L	0.142151
E17	Leu-CAA-5	G17|H17	Leu-CAA	TRUE	E17	rep1	29.9145	15.9106	TTG	L	0.142151
E17	Leu-CAG	G18|H18	Leu-CAG	TRUE	E17	rep1	25.6143	11.6103	CTG	L	0.355087
E17	Leu-TAA-1	G19|H19	Leu-TAA	TRUE	E17	rep1	27.5092	13.5053	TTA	L	0.0776243
E17	Leu-TAA-2	G20|H20	Leu-TAA	TRUE	E17	rep1			TTA	L	0.0776243
E17	Leu-TAG-1	G21|H21	Leu-TAG	TRUE	E17	rep1	25.0108	11.0068	CTA	L	0.104459
E17	Leu-TAG-2	G22|H22	Leu-TAG	TRUE	E17	rep1	24.814	10.81	CTA	L	0.104459
E17	Leu-TAG-3	G23|H23	Leu-TAG	TRUE	E17	rep1	29.5617	15.5578	CTA	L	0.104459
E17	Lys-CTT-1	G24|H24	Lys-CTT	TRUE	E17	rep1	24.8102	10.8063	AAG	K	0.60972
E17	Lys-CTT-2	I01|J01	Lys-CTT	TRUE	E17	rep1			AAG	K	0.60972
E17	Lys-CTT-3	I02|J02	Lys-CTT	TRUE	E17	rep1			AAG	K	0.60972
E17	Lys-CTT-4	I03|J03	Lys-CTT	TRUE	E17	rep1			AAG	K	0.60972
E17	Lys-CTT-5	I04|J04	Lys-CTT	TRUE	E17	rep1	31.9295	17.9256	AAG	K	0.60972
E17	Lys-CTT-6	I05|J05	Lys-CTT	TRUE	E17	rep1	34.739	20.7351	AAG	K	0.60972
E17	Lys-CTT-7	I06|J06	Lys-CTT	TRUE	E17	rep1	32.6426	18.6387	AAG	K	0.60972
E17	Lys-CTT-8	I07|J07	Lys-CTT	TRUE	E17	rep1	34.4861	20.4822	AAG	K	0.60972
E17	Lys-TTT-1	I08|J08	Lys-TTT	TRUE	E17	rep1	24.1881	10.1842	AAA	K	0.39028
E17	Lys-TTT-2	I09|J09	Lys-TTT	TRUE	E17	rep1	24.1622	10.1582	AAA	K	0.39028
E17	Lys-TTT-3	I10|J10	Lys-TTT	TRUE	E17	rep1	31.2245	17.2205	AAA	K	0.39028
E17	Lys-TTT-4	I11|J11	Lys-TTT	TRUE	E17	rep1			AAA	K	0.39028
E17	Met-CAT-1	I12|J12	Met-CAT	TRUE	E17	rep1	26.1187	12.1148	ATG	M	1
E17	Met-CAT-2	I13|J13	Met-CAT	TRUE	E17	rep1	28.1334	14.1295	ATG	M	1
E17	Met-CAT-3	I14|J14	Met-CAT	TRUE	E17	rep1	29.4885	15.4845	ATG	M	1
E17	Met-CAT-4	I15|J15	Met-CAT	TRUE	E17	rep1	33.4297	19.4258	ATG	M	1
E17	Met-CAT-5	I16|J16	Met-CAT	TRUE	E17	rep1	28.728	14.724	ATG	M	1
E17	Phe-GAA	I17|J17	Phe-GAA	TRUE	E17	rep1	26.2311	12.2271	TTC	F	0.554254
E17	Pro-AGG-1	I18|J18	Pro-AGG	TRUE	E17	rep1	28.4363	14.4324	CCT	P	0.281207
E17	Pro-AGG-2	I19|J19	Pro-AGG	TRUE	E17	rep1	26.9457	12.9418	CCT	P	0.281207
E17	Pro-AGG-3	I20|J20	Pro-AGG	TRUE	E17	rep1	27.4986	13.4946	CCT	P	0.281207
E17	Pro-CGG	I21|J21	Pro-CGG	TRUE	E17	rep1	30.4169	16.4129	CCG	P	0.123704
E17	Pro-GGG	I22|J22	Pro-GGG	TRUE	E17	rep1	30.7455	16.7415	CCC	P	0.272628
E17	Pro-TGG-1	I23|J23	Pro-TGG	TRUE	E17	rep1	34.6098	20.6059	CCA	P	0.322461
E17	Pro-TGG-2	I24|J24	Pro-TGG	TRUE	E17	rep1	26.0307	12.0267	CCA	P	0.322461
E17	Pro-TGG-3	K01|L01	Pro-TGG	TRUE	E17	rep1	34.3258	20.3219	CCA	P	0.322461
E17	Pro-TGG-4	K02|L02	Pro-TGG	TRUE	E17	rep1	32.5796	18.5756	CCA	P	0.322461
E17	Pro-TGG-5	K03|L03	Pro-TGG	TRUE	E17	rep1	33.4242	19.4203	CCA	P	0.322461
E17	SeC-TCA	K04|L04	SeC-TCA	TRUE	E17	rep1	22.7814	8.77745	TGA	*	0.624073
E17	Ser-AGA-1	K05|L05	Ser-AGA	TRUE	E17	rep1	26.2533	12.2494	TCT	S	0.17524
E17	Ser-AGA-2	K06|L06	Ser-AGA	TRUE	E17	rep1	30.8566	16.8527	TCT	S	0.17524
E17	Ser-AGA-3	K07|L07	Ser-AGA	TRUE	E17	rep1	39.4751	25.4712	TCT	S	0.17524
E17	Ser-AGA-4	K08|L08	Ser-AGA	TRUE	E17	rep1	31.3712	17.3673	TCT	S	0.17524
E17	Ser-CGA-1	K09|L09	Ser-CGA	TRUE	E17	rep1	28.3156	14.3117	TCG	S	0.0652843
E17	Ser-CGA-2	K10|L10	Ser-CGA	TRUE	E17	rep1	25.8564	11.8525	TCG	S	0.0652843
E17	Ser-GCT-1	K11|L11	Ser-GCT	TRUE	E17	rep1	24.4135	10.4096	AGC	S	0.230662
E17	Ser-GCT-2	K12|L12	Ser-GCT	TRUE	E17	rep1	26.3294	12.3254	AGC	S	0.230662
E17	Ser-GCT-3	K13|L13	Ser-GCT	TRUE	E17	rep1	37.5644	23.5605	AGC	S	0.230662
E17	Ser-GGA	K14|L14	Ser-GGA	TRUE	E17	rep1	33.1877	19.1837	TCC	S	0.199612
E17	Ser-TGA-1	K15|L15	Ser-TGA	TRUE	E17	rep1	28.2379	14.234	TCA	S	0.182611
E17	Ser-TGA-2	K16|L16	Ser-TGA	TRUE	E17	rep1	29.1861	15.1822	TCA	S	0.182611
E17	Ser-TGA-3	K17|L17	Ser-TGA	TRUE	E17	rep1	29.9528	15.9489	TCA	S	0.182611
E17	Sup-TTA	K18|L18	Sup-TTA	TRUE	E17	rep1	31.0786	17.0747	TAA	*	0.221826
E17	Thr-AGT-1	K19|L19	Thr-AGT	TRUE	E17	rep1	25.1731	11.1691	ACT	T	0.233177
E17	Thr-AGT-2	K20|L20	Thr-AGT	TRUE	E17	rep1	33.0307	19.0267	ACT	T	0.233177
E17	Thr-CGT-1	K21|L21	Thr-CGT	TRUE	E17	rep1	27.61	13.6061	ACG	T	0.120333
E17	Thr-CGT-2	K22|L22	Thr-CGT	TRUE	E17	rep1	28.4291	14.4251	ACG	T	0.120333
E17	Thr-CGT-3	K23|L23	Thr-CGT	TRUE	E17	rep1	31.756	17.752	ACG	T	0.120333
E17	Thr-TGT-1	K24|L24	Thr-TGT	TRUE	E17	rep1	30.9383	16.9344	ACA	T	0.315299
E17	Thr-TGT-2	M01|N01	Thr-TGT	TRUE	E17	rep1	27.9396	13.9356	ACA	T	0.315299
E17	Trp-CCA-1	M02|N02	Trp-CCA	TRUE	E17	rep1	21.7039	7.69997	TGG	W	1
E17	Trp-CCA-2	M03|N03	Trp-CCA	TRUE	E17	rep1	26.6971	12.6932	TGG	W	1
E17	Trp-CCA-3	M04|N04	Trp-CCA	TRUE	E17	rep1	29.4247	15.4208	TGG	W	1
E17	Tyr-GTA-1	M05|N05	Tyr-GTA	TRUE	E17	rep1	23.29	9.28611	TAC	Y	0.5718
E17	Tyr-GTA-2	M06|N06	Tyr-GTA	TRUE	E17	rep1	29.4738	15.4699	TAC	Y	0.5718
E17	Tyr-GTA-3	M07|N07	Tyr-GTA	TRUE	E17	rep1	27.0171	13.0131	TAC	Y	0.5718
E17	Tyr-GTA-4	M08|N08	Tyr-GTA	TRUE	E17	rep1	31.9722	17.9683	TAC	Y	0.5718
E17	Tyr-GTA-5	M09|N09	Tyr-GTA	TRUE	E17	rep1	28.5957	14.5918	TAC	Y	0.5718
E17	Tyr-GTA-6	M10|N10	Tyr-GTA	TRUE	E17	rep1	26.1499	12.146	TAC	Y	0.5718
E17	Tyr-GTA-7	M11|N11	Tyr-GTA	TRUE	E17	rep1	32.2681	18.2642	TAC	Y	0.5718
E17	Tyr-GTA-8	M12|N12	Tyr-GTA	TRUE	E17	rep1	26.6863	12.6824	TAC	Y	0.5718
E17	Tyr-GTA-9	M13|N13	Tyr-GTA	TRUE	E17	rep1	25.7908	11.7869	TAC	Y	0.5718
E17	Tyr-GTA-10	M14|N14	Tyr-GTA	TRUE	E17	rep1	28.5769	14.5729	TAC	Y	0.5718
E17	Val-AAC-1	M15|N15	Val-AAC	TRUE	E17	rep1			GTT	V	0.190481
E17	Val-AAC-2	M16|N16	Val-AAC	TRUE	E17	rep1	31.6678	17.6638	GTT	V	0.190481
E17	Val-CAC-1	M17|N17	Val-CAC	TRUE	E17	rep1	26.2095	12.2056	GTG	V	0.435541
E17	Val-CAC-2	M18|N18	Val-CAC	TRUE	E17	rep1	37.1314	23.1274	GTG	V	0.435541
E17	Val-CAC-3	M19|N19	Val-CAC	TRUE	E17	rep1	37.3464	23.3424	GTG	V	0.435541
E17	Val-CAC-4	M20|N20	Val-CAC	TRUE	E17	rep1	36.4715	22.4676	GTG	V	0.435541
E17	Val-GAC	M21|N21	Val-GAC	TRUE	E17	rep1	33.4113	19.4073	GTC	V	0.234902
E17	Val-TAC	M22|N22	Val-TAC	TRUE	E17	rep1	24.4813	10.4773	GTA	V	0.139075
P0	Ala-AGC-1	A01|B01	Ala-AGC	TRUE	P0	rep1	25.1815	11.6233	GCT	A	0.286432
P0	Ala-AGC-2	A02|B02	Ala-AGC	TRUE	P0	rep1	24.6419	11.0837	GCT	A	0.286432
P0	Ala-AGC-3	A03|B03	Ala-AGC	TRUE	P0	rep1	34.2296	20.6715	GCT	A	0.286432
P0	Ala-AGC-4	A04|B04	Ala-AGC	TRUE	P0	rep1	26.6735	13.1154	GCT	A	0.286432
P0	Ala-AGC-5	A05|B05	Ala-AGC	TRUE	P0	rep1	28.9488	15.3906	GCT	A	0.286432
P0	Ala-AGC-6	A06|B06	Ala-AGC	TRUE	P0	rep1	32.8535	19.2954	GCT	A	0.286432
P0	Ala-AGC-7	A07|B07	Ala-AGC	TRUE	P0	rep1	17.8995	4.34131	GCT	A	0.286432
P0	Ala-CGC-1	A08|B08	Ala-CGC	TRUE	P0	rep1	29.3285	15.7704	GCG	A	0.116502
P0	Ala-CGC-2	A09|B09	Ala-CGC	TRUE	P0	rep1	30.9311	17.3729	GCG	A	0.116502
P0	Ala-GGC-1	A10|B10	Ala-GGC	TRUE	P0	rep1	30.503	16.9449	GCC	A	0.34626
P0	Ala-GGC-2	A11|B11	Ala-GGC	TRUE	P0	rep1	28.6967	15.1385	GCC	A	0.34626
P0	Ala-TGC-1	A12|B12	Ala-TGC	TRUE	P0	rep1	27.683	14.1249	GCA	A	0.250806
P0	Ala-TGC-2	A13|B13	Ala-TGC	TRUE	P0	rep1	31.3111	17.7529	GCA	A	0.250806
P0	Ala-TGC-3	A14|B14	Ala-TGC	TRUE	P0	rep1	34.8547	21.2966	GCA	A	0.250806
P0	Arg-ACG-1	A15|B15	Arg-ACG	TRUE	P0	rep1	23.5142	9.956	CGT	R	0.0840601
P0	Arg-ACG-2	A16|B16	Arg-ACG	TRUE	P0	rep1	25.4003	11.8422	CGT	R	0.0840601
P0	Arg-ACG-3	A17|B17	Arg-ACG	TRUE	P0	rep1	25.3585	11.8003	CGT	R	0.0840601
P0	Arg-CCG-1	A18|B18	Arg-CCG	TRUE	P0	rep1	27.45	13.8919	CGG	R	0.159161
P0	Arg-CCG-2	A19|B19	Arg-CCG	TRUE	P0	rep1	27.9839	14.4257	CGG	R	0.159161
P0	Arg-CCT-1	A20|B20	Arg-CCT	TRUE	P0	rep1	25.2255	11.6674	AGG	R	0.232515
P0	Arg-CCT-2	A21|B21	Arg-CCT	TRUE	P0	rep1	28.5675	15.0094	AGG	R	0.232515
P0	Arg-TCG	A22|B22	Arg-TCG	TRUE	P0	rep1	27.4115	13.8534	CGA	R	0.109789
P0	Arg-TCT-1	A23|B23	Arg-TCT	TRUE	P0	rep1	25.935	12.3769	AGA	R	0.270695
P0	Arg-TCT-2	A24|B24	Arg-TCT	TRUE	P0	rep1	27.851	14.2928	AGA	R	0.270695
P0	Arg-TCT-3	C01|D01	Arg-TCT	TRUE	P0	rep1	27.1038	13.5456	AGA	R	0.270695
P0	Arg-TCT-4	C02|D02	Arg-TCT	TRUE	P0	rep1	33.3696	19.8114	AGA	R	0.270695
P0	Arg-TCT-5	C03|D03	Arg-TCT	TRUE	P0	rep1	28.0195	14.4613	AGA	R	0.270695
P0	Arg-TCT-6	C04|D04	Arg-TCT	TRUE	P0	rep1	31.6705	18.1124	AGA	R	0.270695
P0	Arg-TCT-7	C05|D05	Arg-TCT	TRUE	P0	rep1	35.3878	21.8297	AGA	R	0.270695
P0	Asn-GTT-1	C06|D06	Asn-GTT	TRUE	P0	rep1	24.752	11.1938	AAC	N	0.571634
P0	Asn-GTT-2	C07|D07	Asn-GTT	TRUE	P0	rep1	34.9421	21.3839	AAC	N	0.571634
P0	Asn-GTT-3	C08|D08	Asn-GTT	TRUE	P0	rep1	35.8752	22.317	AAC	N	0.571634
P0	Asp-GTC-1	C09|D09	Asp-GTC	TRUE	P0	rep1	23.3944	9.83622	GAC	D	0.530167
P0	Asp-GTC-2	C10|D10	Asp-GTC	TRUE	P0	rep1	23.7719	10.2138	GAC	D	0.530167
P0	Cys-ACA	C11|D11	Cys-ACA	TRUE	P0	rep1	37.3301	23.7719	TGT	C	0.448411
P0	Cys-GCA-1	C12|D12	Cys-GCA	TRUE	P0	rep1	24.7799	11.2217	TGC	C	0.551589
P0	Cys-GCA-2	C13|D13	Cys-GCA	TRUE	P0	rep1	34.7636	21.2054	TGC	C	0.551589
P0	Cys-GCA-3	C14|D14	Cys-GCA	TRUE	P0	rep1			TGC	C	0.551589
P0	Cys-GCA-4	C15|D15	Cys-GCA	TRUE	P0	rep1	31.4682	17.91	TGC	C	0.551589
P0	Cys-GCA-5	C16|D16	Cys-GCA	TRUE	P0	rep1	38.1103	24.5522	TGC	C	0.551589
P0	Cys-GCA-6	C17|D17	Cys-GCA	TRUE	P0	rep1	30.6219	17.0638	TGC	C	0.551589
P0	Cys-GCA-7	C18|D18	Cys-GCA	TRUE	P0	rep1	32.4387	18.8805	TGC	C	0.551589
P0	Gln-CTG-1	C19|D19	Gln-CTG	TRUE	P0	rep1	25.2031	11.645	CAG	Q	0.690569
P0	Gln-CTG-2	C20|D20	Gln-CTG	TRUE	P0	rep1	29.1181	15.56	CAG	Q	0.690569
P0	Gln-CTG-3	C21|D21	Gln-CTG	TRUE	P0	rep1	32.7662	19.208	CAG	Q	0.690569
P0	Gln-CTG-4	C22|D22	Gln-CTG	TRUE	P0	rep1			CAG	Q	0.690569
P0	Gln-TTG-1	C23|D23	Gln-TTG	TRUE	P0	rep1	27.9738	14.4157	CAA	Q	0.309431
P0	Gln-TTG-2	C24|D24	Gln-TTG	TRUE	P0	rep1	29.4162	15.858	CAA	Q	0.309431
P0	Gln-TTG-3	E01|F01	Gln-TTG	TRUE	P0	rep1			CAA	Q	0.309431
P0	Glu-CTC-1	E02|F02	Glu-CTC	TRUE	P0	rep1	16.6239	3.06574	GAG	E	0.579738
P0	Glu-CTC-2	E03|F03	Glu-CTC	TRUE	P0	rep1	32.7539	19.1957	GAG	E	0.579738
P0	Glu-CTC-3	E04|F04	Glu-CTC	TRUE	P0	rep1	33.8606	20.3025	GAG	E	0.579738
P0	Glu-CTC-4	E05|F05	Glu-CTC	TRUE	P0	rep1			GAG	E	0.579738
P0	Glu-CTC-5	E06|F06	Glu-CTC	TRUE	P0	rep1	31.5535	17.9953	GAG	E	0.579738
P0	Glu-TTC-1	E07|F07	Glu-TTC	TRUE	P0	rep1	20.4155	6.85735	GAA	E	0.420262
P0	Glu-TTC-2	E08|F08	Glu-TTC	TRUE	P0	rep1	26.3383	12.7802	GAA	E	0.420262
P0	Gly-ACC-1	E09|F09	Gly-ACC	TRUE	P0	rep1	27.5915	14.0333	GGT	G	0.183907
P0	Gly-ACC-2	E10|F10	Gly-ACC	TRUE	P0	rep1	39.3924	25.8343	GGT	G	0.183907
P0	Gly-CCC-1	E11|F11	Gly-CCC	TRUE	P0	rep1	30.6844	17.1263	GGG	G	0.215316
P0	Gly-CCC-2	E12|F12	Gly-CCC	TRUE	P0	rep1	23.2513	9.6931	GGG	G	0.215316
P0	Gly-CCC-3	E13|F13	Gly-CCC	TRUE	P0	rep1	27.7897	14.2316	GGG	G	0.215316
P0	Gly-CCC-4	E14|F14	Gly-CCC	TRUE	P0	rep1	29.7961	16.2379	GGG	G	0.215316
P0	Gly-CCC-5	E15|F15	Gly-CCC	TRUE	P0	rep1	33.5835	20.0253	GGG	G	0.215316
P0	Gly-GCC-1	E16|F16	Gly-GCC	TRUE	P0	rep1	20.2559	6.69779	GGC	G	0.316515
P0	Gly-GCC-2	E17|F17	Gly-GCC	TRUE	P0	rep1	24.801	11.2428	GGC	G	0.316515
P0	Gly-GCC-3	E18|F18	Gly-GCC	TRUE	P0	rep1	31.9354	18.3772	GGC	G	0.316515
P0	Gly-TCC-1	E19|F19	Gly-TCC	TRUE	P0	rep1	19.2257	5.66755	GGA	G	0.284262
P0	Gly-TCC-2	E20|F20	Gly-TCC	TRUE	P0	rep1	24.5186	10.9604	GGA	G	0.284262
P0	Gly-TCC-3	E21|F21	Gly-TCC	TRUE	P0	rep1	36.5011	22.943	GGA	G	0.284262
P0	His-ATG	E22|F22	His-ATG	TRUE	P0	rep1	34.2467	20.6885	CAT	H	0.433917
P0	His-GTG-1	E23|F23	His-GTG	TRUE	P0	rep1	25.631	12.0729	CAC	H	0.566083
P0	His-GTG-2	E24|F24	His-GTG	TRUE	P0	rep1	35.7551	22.197	CAC	H	0.566083
P0	His-GTG-3	G01|H01	His-GTG	TRUE	P0	rep1	25.7875	12.2294	CAC	H	0.566083
P0	Ile-AAT-1	G02|H02	Ile-AAT	TRUE	P0	rep1	25.5262	11.968	ATT	I	0.344766
P0	Ile-AAT-2	G03|H03	Ile-AAT	TRUE	P0	rep1	32.911	19.3528	ATT	I	0.344766
P0	Ile-GAT	G04|H04	Ile-GAT	TRUE	P0	rep1	32.4885	18.9303	ATC	I	0.479194
P0	Ile-TAT-1	G05|H05	Ile-TAT	TRUE	P0	rep1	26.5007	12.9426	ATA	I	0.17604
P0	Ile-TAT-2	G06|H06	Ile-TAT	TRUE	P0	rep1	26.3873	12.8291	ATA	I	0.17604
P0	Ile-TAT-3	G07|H07	Ile-TAT	TRUE	P0	rep1	28.9247	15.3666	ATA	I	0.17604
P0	Ile-TAT-4	G08|H08	Ile-TAT	TRUE	P0	rep1	33.3269	19.7687	ATA	I	0.17604
P0	Leu-AAG	G12|H12	Leu-AAG	TRUE	P0	rep1	27.1833	13.6251	CTT	L	0.135453
P0	Leu-CAA-1	G13|H13	Leu-CAA	TRUE	P0	rep1	25.3548	11.7967	TTG	L	0.143815
P0	Leu-CAA-2	G14|H14	Leu-CAA	TRUE	P0	rep1	29.3908	15.8327	TTG	L	0.143815
P0	Leu-CAA-3	G15|H15	Leu-CAA	TRUE	P0	rep1	29.7968	16.2386	TTG	L	0.143815
P0	Leu-CAA-4	G16|H16	Leu-CAA	TRUE	P0	rep1	29.3521	15.794	TTG	L	0.143815
P0	Leu-CAA-5	G17|H17	Leu-CAA	TRUE	P0	rep1	29.8414	16.2833	TTG	L	0.143815
P0	Leu-CAG	G18|H18	Leu-CAG	TRUE	P0	rep1	26.3848	12.8267	CTG	L	0.363029
P0	Leu-TAA-1	G19|H19	Leu-TAA	TRUE	P0	rep1	28.2502	14.692	TTA	L	0.074938
P0	Leu-TAA-2	G20|H20	Leu-TAA	TRUE	P0	rep1			TTA	L	0.074938
P0	Leu-TAG-1	G21|H21	Leu-TAG	TRUE	P0	rep1	26.5825	13.0244	CTA	L	0.100829
P0	Leu-TAG-2	G22|H22	Leu-TAG	TRUE	P0	rep1	26.3024	12.7443	CTA	L	0.100829
P0	Leu-TAG-3	G23|H23	Leu-TAG	TRUE	P0	rep1	29.2694	15.7112	CTA	L	0.100829
P0	Lys-CTT-1	G24|H24	Lys-CTT	TRUE	P0	rep1	24.6684	11.1103	AAG	K	0.617123
P0	Lys-CTT-2	I01|J01	Lys-CTT	TRUE	P0	rep1	34.6682	21.11	AAG	K	0.617123
P0	Lys-CTT-3	I02|J02	Lys-CTT	TRUE	P0	rep1			AAG	K	0.617123
P0	Lys-CTT-4	I03|J03	Lys-CTT	TRUE	P0	rep1			AAG	K	0.617123
P0	Lys-CTT-5	I04|J04	Lys-CTT	TRUE	P0	rep1	32.1599	18.6018	AAG	K	0.617123
P0	Lys-CTT-6	I05|J05	Lys-CTT	TRUE	P0	rep1	34.7784	21.2203	AAG	K	0.617123
P0	Lys-CTT-7	I06|J06	Lys-CTT	TRUE	P0	rep1	34.6749	21.1167	AAG	K	0.617123
P0	Lys-CTT-8	I07|J07	Lys-CTT	TRUE	P0	rep1	36.8435	23.2854	AAG	K	0.617123
P0	Lys-TTT-1	I08|J08	Lys-TTT	TRUE	P0	rep1	24.9819	11.4237	AAA	K	0.382877
P0	Lys-TTT-2	I09|J09	Lys-TTT	TRUE	P0	rep1	24.5857	11.0275	AAA	K	0.382877
P0	Lys-TTT-3	I10|J10	Lys-TTT	TRUE	P0	rep1	30.7798	17.2216	AAA	K	0.382877
P0	Lys-TTT-4	I11|J11	Lys-TTT	TRUE	P0	rep1			AAA	K	0.382877
P0	Met-CAT-1	I12|J12	Met-CAT	TRUE	P0	rep1	26.3562	12.7981	ATG	M	1
P0	Met-CAT-2	I13|J13	Met-CAT	TRUE	P0	rep1	28.6071	15.049	ATG	M	1
P0	Met-CAT-3	I14|J14	Met-CAT	TRUE	P0	rep1	30.9257	17.3675	ATG	M	1
P0	Met-CAT-4	I15|J15	Met-CAT	TRUE	P0	rep1	32.537	18.9789	ATG	M	1
P0	Met-CAT-5	I16|J16	Met-CAT	TRUE	P0	rep1	28.8522	15.2941	ATG	M	1
P0	Phe-GAA	I17|J17	Phe-GAA	TRUE	P0	rep1	27.3966	13.8385	TTC	F	0.558881
P0	Pro-AGG-1	I18|J18	Pro-AGG	TRUE	P0	rep1	29.1755	15.6174	CCT	P	0.2793
P0	Pro-AGG-2	I19|J19	Pro-AGG	TRUE	P0	rep1	27.8401	14.282	CCT	P	0.2793
P0	Pro-AGG-3	I20|J20	Pro-AGG	TRUE	P0	rep1	28.3739	14.8157	CCT	P	0.2793
P0	Pro-CGG	I21|J21	Pro-CGG	TRUE	P0	rep1	30.4041	16.846	CCG	P	0.125786
P0	Pro-GGG	I22|J22	Pro-GGG	TRUE	P0	rep1	29.658	16.0999	CCC	P	0.274072
P0	Pro-TGG-1	I23|J23	Pro-TGG	TRUE	P0	rep1	35.797	22.2388	CCA	P	0.320843
P0	Pro-TGG-2	I24|J24	Pro-TGG	TRUE	P0	rep1	27.0273	13.4691	CCA	P	0.320843
P0	Pro-TGG-3	K01|L01	Pro-TGG	TRUE	P0	rep1	38.0957	24.5376	CCA	P	0.320843
P0	Pro-TGG-4	K02|L02	Pro-TGG	TRUE	P0	rep1	32.8621	19.304	CCA	P	0.320843
P0	Pro-TGG-5	K03|L03	Pro-TGG	TRUE	P0	rep1	32.3663	18.8081	CCA	P	0.320843
P0	SeC-TCA	K04|L04	SeC-TCA	TRUE	P0	rep1	22.5756	9.01746	TGA	*	0.624621
P0	Ser-AGA-1	K05|L05	Ser-AGA	TRUE	P0	rep1	27.5877	14.0296	TCT	S	0.173984
P0	Ser-AGA-2	K06|L06	Ser-AGA	TRUE	P0	rep1	31.8432	18.285	TCT	S	0.173984
P0	Ser-AGA-3	K07|L07	Ser-AGA	TRUE	P0	rep1	33.5803	20.0221	TCT	S	0.173984
P0	Ser-AGA-4	K08|L08	Ser-AGA	TRUE	P0	rep1	31.67	18.1119	TCT	S	0.173984
P0	Ser-CGA-1	K09|L09	Ser-CGA	TRUE	P0	rep1	29.8663	16.3081	TCG	S	0.0665786
P0	Ser-CGA-2	K10|L10	Ser-CGA	TRUE	P0	rep1	27.3084	13.7502	TCG	S	0.0665786
P0	Ser-GCT-1	K11|L11	Ser-GCT	TRUE	P0	rep1	25.9995	12.4413	AGC	S	0.231758
P0	Ser-GCT-2	K12|L12	Ser-GCT	TRUE	P0	rep1	27.7204	14.1623	AGC	S	0.231758
P0	Ser-GCT-3	K13|L13	Ser-GCT	TRUE	P0	rep1	32.8222	19.2641	AGC	S	0.231758
P0	Ser-GGA	K14|L14	Ser-GGA	TRUE	P0	rep1	33.0901	19.5319	TCC	S	0.20166
P0	Ser-TGA-1	K15|L15	Ser-TGA	TRUE	P0	rep1	29.4827	15.9245	TCA	S	0.181387
P0	Ser-TGA-2	K16|L16	Ser-TGA	TRUE	P0	rep1	30.3895	16.8314	TCA	S	0.181387
P0	Ser-TGA-3	K17|L17	Ser-TGA	TRUE	P0	rep1	31.216	17.6579	TCA	S	0.181387
P0	Sup-TTA	K18|L18	Sup-TTA	TRUE	P0	rep1	31.4498	17.8917	TAA	*	0.221938
P0	Thr-AGT-1	K19|L19	Thr-AGT	TRUE	P0	rep1	26.707	13.1488	ACT	T	0.232466
P0	Thr-AGT-2	K20|L20	Thr-AGT	TRUE	P0	rep1	32.5929	19.0347	ACT	T	0.232466
P0	Thr-CGT-1	K21|L21	Thr-CGT	TRUE	P0	rep1	28.1012	14.543	ACG	T	0.12236
P0	Thr-CGT-2	K22|L22	Thr-CGT	TRUE	P0	rep1	27.6818	14.1236	ACG	T	0.12236
P0	Thr-CGT-3	K23|L23	Thr-CGT	TRUE	P0	rep1	34.166	20.6078	ACG	T	0.12236
P0	Thr-TGT-1	K24|L24	Thr-TGT	TRUE	P0	rep1	31.2199	17.6618	ACA	T	0.311159
P0	Thr-TGT-2	M01|N01	Thr-TGT	TRUE	P0	rep1	28.8467	15.2885	ACA	T	0.311159
P0	Trp-CCA-1	M02|N02	Trp-CCA	TRUE	P0	rep1	23.4849	9.92672	TGG	W	1
P0	Trp-CCA-2	M03|N03	Trp-CCA	TRUE	P0	rep1	27.8659	14.3078	TGG	W	1
P0	Trp-CCA-3	M04|N04	Trp-CCA	TRUE	P0	rep1	30.9147	17.3565	TGG	W	1
P0	Tyr-GTA-1	M05|N05	Tyr-GTA	TRUE	P0	rep1	24.2736	10.7154	TAC	Y	0.576176
P0	Tyr-GTA-2	M06|N06	Tyr-GTA	TRUE	P0	rep1	28.4613	14.9032	TAC	Y	0.576176
P0	Tyr-GTA-3	M07|N07	Tyr-GTA	TRUE	P0	rep1	27.3013	13.7432	TAC	Y	0.576176
P0	Tyr-GTA-4	M08|N08	Tyr-GTA	TRUE	P0	rep1	34.6924	21.1342	TAC	Y	0.576176
P0	Tyr-GTA-5	M09|N09	Tyr-GTA	TRUE	P0	rep1	29.3258	15.7677	TAC	Y	0.576176
P0	Tyr-GTA-6	M10|N10	Tyr-GTA	TRUE	P0	rep1	28.1585	14.6003	TAC	Y	0.576176
P0	Tyr-GTA-7	M11|N11	Tyr-GTA	TRUE	P0	rep1	33.6906	20.1324	TAC	Y	0.576176
P0	Tyr-GTA-8	M12|N12	Tyr-GTA	TRUE	P0	rep1	27.4142	13.8561	TAC	Y	0.576176
P0	Tyr-GTA-9	M13|N13	Tyr-GTA	TRUE	P0	rep1	26.3347	12.7765	TAC	Y	0.576176
P0	Tyr-GTA-10	M14|N14	Tyr-GTA	TRUE	P0	rep1	28.6153	15.0571	TAC	Y	0.576176
P0	Val-AAC-1	M15|N15	Val-AAC	TRUE	P0	rep1			GTT	V	0.188056
P0	Val-AAC-2	M16|N16	Val-AAC	TRUE	P0	rep1	31.3983	17.8401	GTT	V	0.188056
P0	Val-CAC-1	M17|N17	Val-CAC	TRUE	P0	rep1	28.5627	15.0045	GTG	V	0.441379
P0	Val-CAC-2	M18|N18	Val-CAC	TRUE	P0	rep1	33.5053	19.9472	GTG	V	0.441379
P0	Val-CAC-3	M19|N19	Val-CAC	TRUE	P0	rep1	34.5262	20.9681	GTG	V	0.441379
P0	Val-CAC-4	M20|N20	Val-CAC	TRUE	P0	rep1	36.7276	23.1694	GTG	V	0.441379
P0	Val-GAC	M21|N21	Val-GAC	TRUE	P0	rep1	33.8791	20.3209	GTC	V	0.235034
P0	Val-TAC	M22|N22	Val-TAC	TRUE	P0	rep1	25.232	11.6739	GTA	V	0.135532
E12.5	Ala-AGC-1	A01|B01	Ala-AGC	TRUE	E12.5	rep1	24.543	10.3099	GCT	A	0.295691
E12.5	Ala-AGC-2	A02|B02	Ala-AGC	TRUE	E12.5	rep1	25.3088	11.0757	GCT	A	0.295691
E12.5	Ala-AGC-3	A03|B03	Ala-AGC	TRUE	E12.5	rep1	35.0663	20.8332	GCT	A	0.295691
E12.5	Ala-AGC-4	A04|B04	Ala-AGC	TRUE	E12.5	rep1	25.232	10.9989	GCT	A	0.295691
E12.5	Ala-AGC-5	A05|B05	Ala-AGC	TRUE	E12.5	rep1	27.3723	13.1392	GCT	A	0.295691
E12.5	Ala-AGC-6	A06|B06	Ala-AGC	TRUE	E12.5	rep1	34.8925	20.6594	GCT	A	0.295691
E12.5	Ala-AGC-7	A07|B07	Ala-AGC	TRUE	E12.5	rep1	20.7106	6.47745	GCT	A	0.295691
E12.5	Ala-CGC-1	A08|B08	Ala-CGC	TRUE	E12.5	rep1	30.6372	16.4041	GCG	A	0.111517
E12.5	Ala-CGC-2	A09|B09	Ala-CGC	TRUE	E12.5	rep1	31.3009	17.0678	GCG	A	0.111517
E12.5	Ala-GGC-1	A10|B10	Ala-GGC	TRUE	E12.5	rep1	31.459	17.2258	GCC	A	0.341099
E12.5	Ala-GGC-2	A11|B11	Ala-GGC	TRUE	E12.5	rep1	29.0222	14.7891	GCC	A	0.341099
E12.5	Ala-TGC-1	A12|B12	Ala-TGC	TRUE	E12.5	rep1	27.9404	13.7073	GCA	A	0.251692
E12.5	Ala-TGC-2	A13|B13	Ala-TGC	TRUE	E12.5	rep1	31.4785	17.2454	GCA	A	0.251692
E12.5	Ala-TGC-3	A14|B14	Ala-TGC	TRUE	E12.5	rep1	33.7588	19.5257	GCA	A	0.251692
E12.5	Arg-ACG-1	A15|B15	Arg-ACG	TRUE	E12.5	rep1	23.2377	9.00454	CGT	R	0.0858381
E12.5	Arg-ACG-2	A16|B16	Arg-ACG	TRUE	E12.5	rep1	25.1473	10.9141	CGT	R	0.0858381
E12.5	Arg-ACG-3	A17|B17	Arg-ACG	TRUE	E12.5	rep1	25.2903	11.0571	CGT	R	0.0858381
E12.5	Arg-CCG-1	A18|B18	Arg-CCG	TRUE	E12.5	rep1	25.717	11.4839	CGG	R	0.155447
E12.5	Arg-CCG-2	A19|B19	Arg-CCG	TRUE	E12.5	rep1	27.1231	12.89	CGG	R	0.155447
E12.5	Arg-CCT-1	A20|B20	Arg-CCT	TRUE	E12.5	rep1	25.154	10.9208	AGG	R	0.228423
E12.5	Arg-CCT-2	A21|B21	Arg-CCT	TRUE	E12.5	rep1	27.7085	13.4754	AGG	R	0.228423
E12.5	Arg-TCG	A22|B22	Arg-TCG	TRUE	E12.5	rep1	26.3123	12.0792	CGA	R	0.114749
E12.5	Arg-TCT-1	A23|B23	Arg-TCT	TRUE	E12.5	rep1	24.7793	10.5462	AGA	R	0.274752
E12.5	Arg-TCT-2	A24|B24	Arg-TCT	TRUE	E12.5	rep1	31.6422	17.4091	AGA	R	0.274752
E12.5	Arg-TCT-3	C01|D01	Arg-TCT	TRUE	E12.5	rep1	28.962	14.7289	AGA	R	0.274752
E12.5	Arg-TCT-4	C02|D02	Arg-TCT	TRUE	E12.5	rep1	29.7541	15.521	AGA	R	0.274752
E12.5	Arg-TCT-5	C03|D03	Arg-TCT	TRUE	E12.5	rep1	25.9518	11.7187	AGA	R	0.274752
E12.5	Arg-TCT-6	C04|D04	Arg-TCT	TRUE	E12.5	rep1	33.1052	18.8721	AGA	R	0.274752
E12.5	Arg-TCT-7	C05|D05	Arg-TCT	TRUE	E12.5	rep1			AGA	R	0.274752
E12.5	Asn-GTT-1	C06|D06	Asn-GTT	TRUE	E12.5	rep1	23.823	9.58989	AAC	N	0.558802
E12.5	Asn-GTT-2	C07|D07	Asn-GTT	TRUE	E12.5	rep1	39.2554	25.0223	AAC	N	0.558802
E12.5	Asn-GTT-3	C08|D08	Asn-GTT	TRUE	E12.5	rep1	33.64	19.4068	AAC	N	0.558802
E12.5	Asp-GTC-1	C09|D09	Asp-GTC	TRUE	E12.5	rep1	24.7214	10.4883	GAC	D	0.517992
E12.5	Asp-GTC-2	C10|D10	Asp-GTC	TRUE	E12.5	rep1	25.4893	11.2562	GAC	D	0.517992
E12.5	Cys-ACA	C11|D11	Cys-ACA	TRUE	E12.5	rep1	36.3547	22.1216	TGT	C	0.452664
E12.5	Cys-GCA-1	C12|D12	Cys-GCA	TRUE	E12.5	rep1	24.7989	10.5658	TGC	C	0.547336
E12.5	Cys-GCA-2	C13|D13	Cys-GCA	TRUE	E12.5	rep1	34.3715	20.1383	TGC	C	0.547336
E12.5	Cys-GCA-3	C14|D14	Cys-GCA	TRUE	E12.5	rep1			TGC	C	0.547336
E12.5	Cys-GCA-4	C15|D15	Cys-GCA	TRUE	E12.5	rep1	31.6977	17.4646	TGC	C	0.547336
E12.5	Cys-GCA-5	C16|D16	Cys-GCA	TRUE	E12.5	rep1			TGC	C	0.547336
E12.5	Cys-GCA-6	C17|D17	Cys-GCA	TRUE	E12.5	rep1	29.7854	15.5523	TGC	C	0.547336
E12.5	Cys-GCA-7	C18|D18	Cys-GCA	TRUE	E12.5	rep1	31.973	17.7398	TGC	C	0.547336
E12.5	Gln-CTG-1	C19|D19	Gln-CTG	TRUE	E12.5	rep1	25.6134	11.3803	CAG	Q	0.675975
E12.5	Gln-CTG-2	C20|D20	Gln-CTG	TRUE	E12.5	rep1	30.9924	16.7593	CAG	Q	0.675975
E12.5	Gln-CTG-3	C21|D21	Gln-CTG	TRUE	E12.5	rep1	30.977	16.7438	CAG	Q	0.675975
E12.5	Gln-CTG-4	C22|D22	Gln-CTG	TRUE	E12.5	rep1			CAG	Q	0.675975
E12.5	Gln-TTG-1	C23|D23	Gln-TTG	TRUE	E12.5	rep1	28.8977	14.6646	CAA	Q	0.324025
E12.5	Gln-TTG-2	C24|D24	Gln-TTG	TRUE	E12.5	rep1	28.868	14.6349	CAA	Q	0.324025
E12.5	Gln-TTG-3	E01|F01	Gln-TTG	TRUE	E12.5	rep1	35.1799	20.9468	CAA	Q	0.324025
E12.5	Glu-CTC-1	E02|F02	Glu-CTC	TRUE	E12.5	rep1	17.8481	3.61495	GAG	E	0.563184
E12.5	Glu-CTC-2	E03|F03	Glu-CTC	TRUE	E12.5	rep1	34.2014	19.9683	GAG	E	0.563184
E12.5	Glu-CTC-3	E04|F04	Glu-CTC	TRUE	E12.5	rep1	35.1446	20.9115	GAG	E	0.563184
E12.5	Glu-CTC-4	E05|F05	Glu-CTC	TRUE	E12.5	rep1	37.6744	23.4412	GAG	E	0.563184
E12.5	Glu-CTC-5	E06|F06	Glu-CTC	TRUE	E12.5	rep1	30.9487	16.7156	GAG	E	0.563184
E12.5	Glu-TTC-1	E07|F07	Glu-TTC	TRUE	E12.5	rep1	22.504	8.27091	GAA	E	0.436816
E12.5	Glu-TTC-2	E08|F08	Glu-TTC	TRUE	E12.5	rep1	26.2128	11.9797	GAA	E	0.436816
E12.5	Gly-ACC-1	E09|F09	Gly-ACC	TRUE	E12.5	rep1	27.8476	13.6144	GGT	G	0.191773
E12.5	Gly-ACC-2	E10|F10	Gly-ACC	TRUE	E12.5	rep1	38.5352	24.302	GGT	G	0.191773
E12.5	Gly-CCC-1	E11|F11	Gly-CCC	TRUE	E12.5	rep1	28.7542	14.5211	GGG	G	0.208424
E12.5	Gly-CCC-2	E12|F12	Gly-CCC	TRUE	E12.5	rep1	24.7858	10.5526	GGG	G	0.208424
E12.5	Gly-CCC-3	E13|F13	Gly-CCC	TRUE	E12.5	rep1	26.9772	12.7441	GGG	G	0.208424
E12.5	Gly-CCC-4	E14|F14	Gly-CCC	TRUE	E12.5	rep1	28.6126	14.3795	GGG	G	0.208424
E12.5	Gly-CCC-5	E15|F15	Gly-CCC	TRUE	E12.5	rep1	37.2853	23.0522	GGG	G	0.208424
E12.5	Gly-GCC-1	E16|F16	Gly-GCC	TRUE	E12.5	rep1	19.9568	5.72366	GGC	G	0.309118
E12.5	Gly-GCC-2	E17|F17	Gly-GCC	TRUE	E12.5	rep1	24.8155	10.5823	GGC	G	0.309118
E12.5	Gly-GCC-3	E18|F18	Gly-GCC	TRUE	E12.5	rep1	32.3734	18.1403	GGC	G	0.309118
E12.5	Gly-TCC-1	E19|F19	Gly-TCC	TRUE	E12.5	rep1	19.5421	5.309	GGA	G	0.290685
E12.5	Gly-TCC-2	E20|F20	Gly-TCC	TRUE	E12.5	rep1	24.8768	10.6437	GGA	G	0.290685
E12.5	Gly-TCC-3	E21|F21	Gly-TCC	TRUE	E12.5	rep1	34.5183	20.2851	GGA	G	0.290685
E12.5	His-ATG	E22|F22	His-ATG	TRUE	E12.5	rep1	34.7575	20.5244	CAT	H	0.443559
E12.5	His-GTG-1	E23|F23	His-GTG	TRUE	E12.5	rep1	25.1737	10.9405	CAC	H	0.556441
E12.5	His-GTG-2	E24|F24	His-GTG	TRUE	E12.5	rep1	33.2948	19.0617	CAC	H	0.556441
E12.5	His-GTG-3	G01|H01	His-GTG	TRUE	E12.5	rep1	25.4192	11.1861	CAC	H	0.556441
E12.5	Ile-AAT-1	G02|H02	Ile-AAT	TRUE	E12.5	rep1	23.9659	9.73275	ATT	I	0.354957
E12.5	Ile-AAT-2	G03|H03	Ile-AAT	TRUE	E12.5	rep1	32.8326	18.5995	ATT	I	0.354957
E12.5	Ile-GAT	G04|H04	Ile-GAT	TRUE	E12.5	rep1	30.1922	15.959	ATC	I	0.461133
E12.5	Ile-TAT-1	G05|H05	Ile-TAT	TRUE	E12.5	rep1	26.1266	11.8934	ATA	I	0.18391
E12.5	Ile-TAT-2	G06|H06	Ile-TAT	TRUE	E12.5	rep1	26.5659	12.3328	ATA	I	0.18391
E12.5	Ile-TAT-3	G07|H07	Ile-TAT	TRUE	E12.5	rep1	27.6202	13.3871	ATA	I	0.18391
E12.5	Ile-TAT-4	G08|H08	Ile-TAT	TRUE	E12.5	rep1	32.0196	17.7865	ATA	I	0.18391
E12.5	Leu-AAG	G12|H12	Leu-AAG	TRUE	E12.5	rep1	26.1969	11.9638	CTT	L	0.140597
E12.5	Leu-CAA-1	G13|H13	Leu-CAA	TRUE	E12.5	rep1	25.2697	11.0366	TTG	L	0.144267
E12.5	Leu-CAA-2	G14|H14	Leu-CAA	TRUE	E12.5	rep1	29.4055	15.1724	TTG	L	0.144267
E12.5	Leu-CAA-3	G15|H15	Leu-CAA	TRUE	E12.5	rep1	30.2922	16.0591	TTG	L	0.144267
E12.5	Leu-CAA-4	G16|H16	Leu-CAA	TRUE	E12.5	rep1	28.6079	14.3748	TTG	L	0.144267
E12.5	Leu-CAA-5	G17|H17	Leu-CAA	TRUE	E12.5	rep1	28.8946	14.6615	TTG	L	0.144267
E12.5	Leu-CAG	G18|H18	Leu-CAG	TRUE	E12.5	rep1	25.4864	11.2533	CTG	L	0.345663
E12.5	Leu-TAA-1	G19|H19	Leu-TAA	TRUE	E12.5	rep1	27.4238	13.1907	TTA	L	0.080273
E12.5	Leu-TAA-2	G20|H20	Leu-TAA	TRUE	E12.5	rep1			TTA	L	0.080273
E12.5	Leu-TAG-1	G21|H21	Leu-TAG	TRUE	E12.5	rep1	25.0682	10.835	CTA	L	0.109753
E12.5	Leu-TAG-2	G22|H22	Leu-TAG	TRUE	E12.5	rep1	24.8562	10.6231	CTA	L	0.109753
E12.5	Leu-TAG-3	G23|H23	Leu-TAG	TRUE	E12.5	rep1	29.823	15.5899	CTA	L	0.109753
E12.5	Lys-CTT-1	G24|H24	Lys-CTT	TRUE	E12.5	rep1	25.0279	10.7948	AAG	K	0.610904
E12.5	Lys-CTT-2	I01|J01	Lys-CTT	TRUE	E12.5	rep1			AAG	K	0.610904
E12.5	Lys-CTT-3	I02|J02	Lys-CTT	TRUE	E12.5	rep1			AAG	K	0.610904
E12.5	Lys-CTT-4	I03|J03	Lys-CTT	TRUE	E12.5	rep1			AAG	K	0.610904
E12.5	Lys-CTT-5	I04|J04	Lys-CTT	TRUE	E12.5	rep1	31.604	17.3709	AAG	K	0.610904
E12.5	Lys-CTT-6	I05|J05	Lys-CTT	TRUE	E12.5	rep1	34.9721	20.739	AAG	K	0.610904
E12.5	Lys-CTT-7	I06|J06	Lys-CTT	TRUE	E12.5	rep1	36.8334	22.6002	AAG	K	0.610904
E12.5	Lys-CTT-8	I07|J07	Lys-CTT	TRUE	E12.5	rep1	37.3198	23.0867	AAG	K	0.610904
E12.5	Lys-TTT-1	I08|J08	Lys-TTT	TRUE	E12.5	rep1	24.567	10.3339	AAA	K	0.389096
E12.5	Lys-TTT-2	I09|J09	Lys-TTT	TRUE	E12.5	rep1	24.2734	10.0402	AAA	K	0.389096
E12.5	Lys-TTT-3	I10|J10	Lys-TTT	TRUE	E12.5	rep1	30.3688	16.1357	AAA	K	0.389096
E12.5	Lys-TTT-4	I11|J11	Lys-TTT	TRUE	E12.5	rep1	39.0893	24.8562	AAA	K	0.389096
E12.5	Met-CAT-1	I12|J12	Met-CAT	TRUE	E12.5	rep1	25.6199	11.3868	ATG	M	1
E12.5	Met-CAT-2	I13|J13	Met-CAT	TRUE	E12.5	rep1	28.4683	14.2351	ATG	M	1
E12.5	Met-CAT-3	I14|J14	Met-CAT	TRUE	E12.5	rep1	30.3942	16.1611	ATG	M	1
E12.5	Met-CAT-4	I15|J15	Met-CAT	TRUE	E12.5	rep1	32.4669	18.2337	ATG	M	1
E12.5	Met-CAT-5	I16|J16	Met-CAT	TRUE	E12.5	rep1	28.4729	14.2398	ATG	M	1
E12.5	Phe-GAA	I17|J17	Phe-GAA	TRUE	E12.5	rep1	26.1334	11.9002	TTC	F	0.549333
E12.5	Pro-AGG-1	I18|J18	Pro-AGG	TRUE	E12.5	rep1	28.5603	14.3272	CCT	P	0.286287
E12.5	Pro-AGG-2	I19|J19	Pro-AGG	TRUE	E12.5	rep1	27.3397	13.1065	CCT	P	0.286287
E12.5	Pro-AGG-3	I20|J20	Pro-AGG	TRUE	E12.5	rep1	27.7762	13.5431	CCT	P	0.286287
E12.5	Pro-CGG	I21|J21	Pro-CGG	TRUE	E12.5	rep1	29.443	15.2099	CCG	P	0.121229
E12.5	Pro-GGG	I22|J22	Pro-GGG	TRUE	E12.5	rep1	31.0825	16.8493	CCC	P	0.268349
E12.5	Pro-TGG-1	I23|J23	Pro-TGG	TRUE	E12.5	rep1	34.6551	20.422	CCA	P	0.324136
E12.5	Pro-TGG-2	I24|J24	Pro-TGG	TRUE	E12.5	rep1	26.3475	12.1143	CCA	P	0.324136
E12.5	Pro-TGG-3	K01|L01	Pro-TGG	TRUE	E12.5	rep1	39.5254	25.2923	CCA	P	0.324136
E12.5	Pro-TGG-4	K02|L02	Pro-TGG	TRUE	E12.5	rep1	33.8656	19.6324	CCA	P	0.324136
E12.5	Pro-TGG-5	K03|L03	Pro-TGG	TRUE	E12.5	rep1	33.9209	19.6878	CCA	P	0.324136
E12.5	SeC-TCA	K04|L04	SeC-TCA	TRUE	E12.5	rep1	24.5299	10.2968	TGA	*	0.627993
E12.5	Ser-AGA-1	K05|L05	Ser-AGA	TRUE	E12.5	rep1	24.4123	10.1792	TCT	S	0.178356
E12.5	Ser-AGA-2	K06|L06	Ser-AGA	TRUE	E12.5	rep1	30.8271	16.5939	TCT	S	0.178356
E12.5	Ser-AGA-3	K07|L07	Ser-AGA	TRUE	E12.5	rep1	35.3337	21.1006	TCT	S	0.178356
E12.5	Ser-AGA-4	K08|L08	Ser-AGA	TRUE	E12.5	rep1			TCT	S	0.178356
E12.5	Ser-CGA-1	K09|L09	Ser-CGA	TRUE	E12.5	rep1	28.3789	14.1458	TCG	S	0.0635348
E12.5	Ser-CGA-2	K10|L10	Ser-CGA	TRUE	E12.5	rep1	25.5556	11.3224	TCG	S	0.0635348
E12.5	Ser-GCT-1	K11|L11	Ser-GCT	TRUE	E12.5	rep1	24.4212	10.188	AGC	S	0.226317
E12.5	Ser-GCT-2	K12|L12	Ser-GCT	TRUE	E12.5	rep1	26.7441	12.511	AGC	S	0.226317
E12.5	Ser-GCT-3	K13|L13	Ser-GCT	TRUE	E12.5	rep1	36.1013	21.8682	AGC	S	0.226317
E12.5	Ser-GGA	K14|L14	Ser-GGA	TRUE	E12.5	rep1	34.2627	20.0295	TCC	S	0.196947
E12.5	Ser-TGA-1	K15|L15	Ser-TGA	TRUE	E12.5	rep1	27.5371	13.304	TCA	S	0.18719
E12.5	Ser-TGA-2	K16|L16	Ser-TGA	TRUE	E12.5	rep1	28.1659	13.9328	TCA	S	0.18719
E12.5	Ser-TGA-3	K17|L17	Ser-TGA	TRUE	E12.5	rep1	28.3987	14.1656	TCA	S	0.18719
E12.5	Sup-TTA	K18|L18	Sup-TTA	TRUE	E12.5	rep1	32.0729	17.8398	TAA	*	0.2221
E12.5	Thr-AGT-1	K19|L19	Thr-AGT	TRUE	E12.5	rep1	24.7462	10.5131	ACT	T	0.233866
E12.5	Thr-AGT-2	K20|L20	Thr-AGT	TRUE	E12.5	rep1	33.5957	19.3626	ACT	T	0.233866
E12.5	Thr-CGT-1	K21|L21	Thr-CGT	TRUE	E12.5	rep1	27.7535	13.5203	ACG	T	0.118607
E12.5	Thr-CGT-2	K22|L22	Thr-CGT	TRUE	E12.5	rep1	28.2901	14.057	ACG	T	0.118607
E12.5	Thr-CGT-3	K23|L23	Thr-CGT	TRUE	E12.5	rep1	30.4896	16.2565	ACG	T	0.118607
E12.5	Thr-TGT-1	K24|L24	Thr-TGT	TRUE	E12.5	rep1	30.8411	16.6079	ACA	T	0.318506
E12.5	Thr-TGT-2	M01|N01	Thr-TGT	TRUE	E12.5	rep1	28.6113	14.3782	ACA	T	0.318506
E12.5	Trp-CCA-1	M02|N02	Trp-CCA	TRUE	E12.5	rep1	21.2391	7.006	TGG	W	1
E12.5	Trp-CCA-2	M03|N03	Trp-CCA	TRUE	E12.5	rep1	25.7088	11.4757	TGG	W	1
E12.5	Trp-CCA-3	M04|N04	Trp-CCA	TRUE	E12.5	rep1	30.3469	16.1137	TGG	W	1
E12.5	Tyr-GTA-1	M05|N05	Tyr-GTA	TRUE	E12.5	rep1	22.914	8.68091	TAC	Y	0.56504
E12.5	Tyr-GTA-2	M06|N06	Tyr-GTA	TRUE	E12.5	rep1	27.4554	13.2223	TAC	Y	0.56504
E12.5	Tyr-GTA-3	M07|N07	Tyr-GTA	TRUE	E12.5	rep1	27.2351	13.0019	TAC	Y	0.56504
E12.5	Tyr-GTA-4	M08|N08	Tyr-GTA	TRUE	E12.5	rep1	32.2077	17.9746	TAC	Y	0.56504
E12.5	Tyr-GTA-5	M09|N09	Tyr-GTA	TRUE	E12.5	rep1	26.8273	12.5941	TAC	Y	0.56504
E12.5	Tyr-GTA-6	M10|N10	Tyr-GTA	TRUE	E12.5	rep1	26.0131	11.78	TAC	Y	0.56504
E12.5	Tyr-GTA-7	M11|N11	Tyr-GTA	TRUE	E12.5	rep1	33.6582	19.425	TAC	Y	0.56504
E12.5	Tyr-GTA-8	M12|N12	Tyr-GTA	TRUE	E12.5	rep1	26.6504	12.4172	TAC	Y	0.56504
E12.5	Tyr-GTA-9	M13|N13	Tyr-GTA	TRUE	E12.5	rep1	25.2011	10.968	TAC	Y	0.56504
E12.5	Tyr-GTA-10	M14|N14	Tyr-GTA	TRUE	E12.5	rep1	28.2035	13.9704	TAC	Y	0.56504
E12.5	Val-AAC-1	M15|N15	Val-AAC	TRUE	E12.5	rep1			GTT	V	0.194772
E12.5	Val-AAC-2	M16|N16	Val-AAC	TRUE	E12.5	rep1	30.9997	16.7665	GTT	V	0.194772
E12.5	Val-CAC-1	M17|N17	Val-CAC	TRUE	E12.5	rep1	26.3066	12.0735	GTG	V	0.428656
E12.5	Val-CAC-2	M18|N18	Val-CAC	TRUE	E12.5	rep1	34.6231	20.39	GTG	V	0.428656
E12.5	Val-CAC-3	M19|N19	Val-CAC	TRUE	E12.5	rep1	38.5198	24.2866	GTG	V	0.428656
E12.5	Val-CAC-4	M20|N20	Val-CAC	TRUE	E12.5	rep1	35.9175	21.6843	GTG	V	0.428656
E12.5	Val-GAC	M21|N21	Val-GAC	TRUE	E12.5	rep1	34.6534	20.4203	GTC	V	0.233179
E12.5	Val-TAC	M22|N22	Val-TAC	TRUE	E12.5	rep1	25.0419	10.8088	GTA	V	0.143393
E14	Ala-AGC-1	A01|B01	Ala-AGC	TRUE	E14	rep2	24.078	9.63905	GCT	A	0.29473
E14	Ala-AGC-2	A02|B02	Ala-AGC	TRUE	E14	rep2	25.0795	10.6406	GCT	A	0.29473
E14	Ala-AGC-3	A03|B03	Ala-AGC	TRUE	E14	rep2	33.1787	18.7397	GCT	A	0.29473
E14	Ala-AGC-4	A04|B04	Ala-AGC	TRUE	E14	rep2	24.4419	10.0029	GCT	A	0.29473
E14	Ala-AGC-5	A05|B05	Ala-AGC	TRUE	E14	rep2	26.8712	12.4323	GCT	A	0.29473
E14	Ala-AGC-6	A06|B06	Ala-AGC	TRUE	E14	rep2	33.5929	19.154	GCT	A	0.29473
E14	Ala-AGC-7	A07|B07	Ala-AGC	TRUE	E14	rep2	20.3779	5.939	GCT	A	0.29473
E14	Ala-CGC-1	A08|B08	Ala-CGC	TRUE	E14	rep2	29.9057	15.4668	GCG	A	0.111915
E14	Ala-CGC-2	A09|B09	Ala-CGC	TRUE	E14	rep2	30.2455	15.8065	GCG	A	0.111915
E14	Ala-GGC-1	A10|B10	Ala-GGC	TRUE	E14	rep2	30.4452	16.0062	GCC	A	0.341584
E14	Ala-GGC-2	A11|B11	Ala-GGC	TRUE	E14	rep2	28.6831	14.2442	GCC	A	0.341584
E14	Ala-TGC-1	A12|B12	Ala-TGC	TRUE	E14	rep2	26.9504	12.5114	GCA	A	0.251772
E14	Ala-TGC-2	A13|B13	Ala-TGC	TRUE	E14	rep2	29.7336	15.2947	GCA	A	0.251772
E14	Ala-TGC-3	A14|B14	Ala-TGC	TRUE	E14	rep2	34.5707	20.1317	GCA	A	0.251772
E14	Arg-ACG-1	A15|B15	Arg-ACG	TRUE	E14	rep2	22.9209	8.48195	CGT	R	0.0855851
E14	Arg-ACG-2	A16|B16	Arg-ACG	TRUE	E14	rep2	24.5971	10.1582	CGT	R	0.0855851
E14	Arg-ACG-3	A17|B17	Arg-ACG	TRUE	E14	rep2	24.7714	10.3325	CGT	R	0.0855851
E14	Arg-CCG-1	A18|B18	Arg-CCG	TRUE	E14	rep2	25.4169	10.978	CGG	R	0.155669
E14	Arg-CCG-2	A19|B19	Arg-CCG	TRUE	E14	rep2	26.6487	12.2098	CGG	R	0.155669
E14	Arg-CCT-1	A20|B20	Arg-CCT	TRUE	E14	rep2	24.4775	10.0386	AGG	R	0.228587
E14	Arg-CCT-2	A21|B21	Arg-CCT	TRUE	E14	rep2	27.2653	12.8263	AGG	R	0.228587
E14	Arg-TCG	A22|B22	Arg-TCG	TRUE	E14	rep2	25.9066	11.4677	CGA	R	0.114172
E14	Arg-TCT-1	A23|B23	Arg-TCT	TRUE	E14	rep2	24.6591	10.2201	AGA	R	0.274638
E14	Arg-TCT-2	A24|B24	Arg-TCT	TRUE	E14	rep2	30.4262	15.9873	AGA	R	0.274638
E14	Arg-TCT-3	C01|D01	Arg-TCT	TRUE	E14	rep2	28.3054	13.8665	AGA	R	0.274638
E14	Arg-TCT-4	C02|D02	Arg-TCT	TRUE	E14	rep2	29.4016	14.9627	AGA	R	0.274638
E14	Arg-TCT-5	C03|D03	Arg-TCT	TRUE	E14	rep2	26.1262	11.6872	AGA	R	0.274638
E14	Arg-TCT-6	C04|D04	Arg-TCT	TRUE	E14	rep2	32.6587	18.2198	AGA	R	0.274638
E14	Arg-TCT-7	C05|D05	Arg-TCT	TRUE	E14	rep2	36.9349	22.496	AGA	R	0.274638
E14	Asn-GTT-1	C06|D06	Asn-GTT	TRUE	E14	rep2	23.2434	8.80442	AAC	N	0.560775
E14	Asn-GTT-2	C07|D07	Asn-GTT	TRUE	E14	rep2	36.2256	21.7866	AAC	N	0.560775
E14	Asn-GTT-3	C08|D08	Asn-GTT	TRUE	E14	rep2	33.2988	18.8599	AAC	N	0.560775
E14	Asp-GTC-1	C09|D09	Asp-GTC	TRUE	E14	rep2	24.5021	10.0632	GAC	D	0.518605
E14	Asp-GTC-2	C10|D10	Asp-GTC	TRUE	E14	rep2	23.352	8.91304	GAC	D	0.518605
E14	Cys-ACA	C11|D11	Cys-ACA	TRUE	E14	rep2	34.6863	20.2473	TGT	C	0.451795
E14	Cys-GCA-1	C12|D12	Cys-GCA	TRUE	E14	rep2	24.2143	9.77539	TGC	C	0.548205
E14	Cys-GCA-2	C13|D13	Cys-GCA	TRUE	E14	rep2	33.2771	18.8382	TGC	C	0.548205
E14	Cys-GCA-3	C14|D14	Cys-GCA	TRUE	E14	rep2	37.4958	23.0569	TGC	C	0.548205
E14	Cys-GCA-4	C15|D15	Cys-GCA	TRUE	E14	rep2	31.5858	17.1469	TGC	C	0.548205
E14	Cys-GCA-5	C16|D16	Cys-GCA	TRUE	E14	rep2	34.4861	20.0472	TGC	C	0.548205
E14	Cys-GCA-6	C17|D17	Cys-GCA	TRUE	E14	rep2	29.4107	14.9718	TGC	C	0.548205
E14	Cys-GCA-7	C18|D18	Cys-GCA	TRUE	E14	rep2	32.8874	18.4485	TGC	C	0.548205
E14	Gln-CTG-1	C19|D19	Gln-CTG	TRUE	E14	rep2	25.3434	10.9045	CAG	Q	0.677425
E14	Gln-CTG-2	C20|D20	Gln-CTG	TRUE	E14	rep2	30.7358	16.2968	CAG	Q	0.677425
E14	Gln-CTG-3	C21|D21	Gln-CTG	TRUE	E14	rep2	30.4541	16.0152	CAG	Q	0.677425
E14	Gln-CTG-4	C22|D22	Gln-CTG	TRUE	E14	rep2			CAG	Q	0.677425
E14	Gln-TTG-1	C23|D23	Gln-TTG	TRUE	E14	rep2	28.8019	14.3629	CAA	Q	0.322575
E14	Gln-TTG-2	C24|D24	Gln-TTG	TRUE	E14	rep2	29.0122	14.5732	CAA	Q	0.322575
E14	Gln-TTG-3	E01|F01	Gln-TTG	TRUE	E14	rep2	33.97	19.5311	CAA	Q	0.322575
E14	Glu-CTC-1	E02|F02	Glu-CTC	TRUE	E14	rep2	16.9359	2.49692	GAG	E	0.564767
E14	Glu-CTC-2	E03|F03	Glu-CTC	TRUE	E14	rep2	31.734	17.2951	GAG	E	0.564767
E14	Glu-CTC-3	E04|F04	Glu-CTC	TRUE	E14	rep2	34.3796	19.9407	GAG	E	0.564767
E14	Glu-CTC-4	E05|F05	Glu-CTC	TRUE	E14	rep2			GAG	E	0.564767
E14	Glu-CTC-5	E06|F06	Glu-CTC	TRUE	E14	rep2	32.3752	17.9363	GAG	E	0.564767
E14	Glu-TTC-1	E07|F07	Glu-TTC	TRUE	E14	rep2	20.971	6.53202	GAA	E	0.435233
E14	Glu-TTC-2	E08|F08	Glu-TTC	TRUE	E14	rep2	26.1304	11.6915	GAA	E	0.435233
E14	Gly-ACC-1	E09|F09	Gly-ACC	TRUE	E14	rep2	27.3689	12.93	GGT	G	0.191193
E14	Gly-ACC-2	E10|F10	Gly-ACC	TRUE	E14	rep2			GGT	G	0.191193
E14	Gly-CCC-1	E11|F11	Gly-CCC	TRUE	E14	rep2	28.6993	14.2603	GGG	G	0.208714
E14	Gly-CCC-2	E12|F12	Gly-CCC	TRUE	E14	rep2	24.164	9.72509	GGG	G	0.208714
E14	Gly-CCC-3	E13|F13	Gly-CCC	TRUE	E14	rep2	26.9566	12.5176	GGG	G	0.208714
E14	Gly-CCC-4	E14|F14	Gly-CCC	TRUE	E14	rep2	28.8957	14.4567	GGG	G	0.208714
E14	Gly-CCC-5	E15|F15	Gly-CCC	TRUE	E14	rep2	33.6398	19.2008	GGG	G	0.208714
E14	Gly-GCC-1	E16|F16	Gly-GCC	TRUE	E14	rep2	19.813	5.37409	GGC	G	0.311104
E14	Gly-GCC-2	E17|F17	Gly-GCC	TRUE	E14	rep2	24.4215	9.98255	GGC	G	0.311104
E14	Gly-GCC-3	E18|F18	Gly-GCC	TRUE	E14	rep2	31.6486	17.2097	GGC	G	0.311104
E14	Gly-TCC-1	E19|F19	Gly-TCC	TRUE	E14	rep2	19.18	4.74101	GGA	G	0.288989
E14	Gly-TCC-2	E20|F20	Gly-TCC	TRUE	E14	rep2	24.6607	10.2218	GGA	G	0.288989
E14	Gly-TCC-3	E21|F21	Gly-TCC	TRUE	E14	rep2	35.4158	20.9769	GGA	G	0.288989
E14	His-ATG	E22|F22	His-ATG	TRUE	E14	rep2	34.4659	20.0269	CAT	H	0.44202
E14	His-GTG-1	E23|F23	His-GTG	TRUE	E14	rep2	24.7341	10.2951	CAC	H	0.55798
E14	His-GTG-2	E24|F24	His-GTG	TRUE	E14	rep2	33.8482	19.4093	CAC	H	0.55798
E14	His-GTG-3	G01|H01	His-GTG	TRUE	E14	rep2	25.0517	10.6128	CAC	H	0.55798
E14	Ile-AAT-1	G02|H02	Ile-AAT	TRUE	E14	rep2	23.6307	9.19172	ATT	I	0.352324
E14	Ile-AAT-2	G03|H03	Ile-AAT	TRUE	E14	rep2	32.5945	18.1555	ATT	I	0.352324
E14	Ile-GAT	G04|H04	Ile-GAT	TRUE	E14	rep2	31.2285	16.7896	ATC	I	0.466267
E14	Ile-TAT-1	G05|H05	Ile-TAT	TRUE	E14	rep2	25.6257	11.1867	ATA	I	0.181409
E14	Ile-TAT-2	G06|H06	Ile-TAT	TRUE	E14	rep2	25.8352	11.3962	ATA	I	0.181409
E14	Ile-TAT-3	G07|H07	Ile-TAT	TRUE	E14	rep2	27.895	13.4561	ATA	I	0.181409
E14	Ile-TAT-4	G08|H08	Ile-TAT	TRUE	E14	rep2	34.3448	19.9058	ATA	I	0.181409
E14	Leu-AAG	G12|H12	Leu-AAG	TRUE	E14	rep2	25.8681	11.4291	CTT	L	0.139289
E14	Leu-CAA-1	G13|H13	Leu-CAA	TRUE	E14	rep2	24.8925	10.4536	TTG	L	0.144843
E14	Leu-CAA-2	G14|H14	Leu-CAA	TRUE	E14	rep2	29.626	15.187	TTG	L	0.144843
E14	Leu-CAA-3	G15|H15	Leu-CAA	TRUE	E14	rep2	29.9238	15.4849	TTG	L	0.144843
E14	Leu-CAA-4	G16|H16	Leu-CAA	TRUE	E14	rep2	29.0579	14.619	TTG	L	0.144843
E14	Leu-CAA-5	G17|H17	Leu-CAA	TRUE	E14	rep2	28.6174	14.1784	TTG	L	0.144843
E14	Leu-CAG	G18|H18	Leu-CAG	TRUE	E14	rep2	25.4015	10.9626	CTG	L	0.347751
E14	Leu-TAA-1	G19|H19	Leu-TAA	TRUE	E14	rep2	27.3294	12.8904	TTA	L	0.0794698
E14	Leu-TAA-2	G20|H20	Leu-TAA	TRUE	E14	rep2			TTA	L	0.0794698
E14	Leu-TAG-1	G21|H21	Leu-TAG	TRUE	E14	rep2	24.6699	10.231	CTA	L	0.10876
E14	Leu-TAG-2	G22|H22	Leu-TAG	TRUE	E14	rep2	24.4602	10.0213	CTA	L	0.10876
E14	Leu-TAG-3	G23|H23	Leu-TAG	TRUE	E14	rep2	30.4795	16.0405	CTA	L	0.10876
E14	Lys-CTT-1	G24|H24	Lys-CTT	TRUE	E14	rep2	24.6759	10.237	AAG	K	0.611857
E14	Lys-CTT-2	I01|J01	Lys-CTT	TRUE	E14	rep2	34.7908	20.3518	AAG	K	0.611857
E14	Lys-CTT-3	I02|J02	Lys-CTT	TRUE	E14	rep2	38.8025	24.3635	AAG	K	0.611857
E14	Lys-CTT-4	I03|J03	Lys-CTT	TRUE	E14	rep2			AAG	K	0.611857
E14	Lys-CTT-5	I04|J04	Lys-CTT	TRUE	E14	rep2	32.2994	17.8605	AAG	K	0.611857
E14	Lys-CTT-6	I05|J05	Lys-CTT	TRUE	E14	rep2	34.9251	20.4862	AAG	K	0.611857
E14	Lys-CTT-7	I06|J06	Lys-CTT	TRUE	E14	rep2	34.3534	19.9145	AAG	K	0.611857
E14	Lys-CTT-8	I07|J07	Lys-CTT	TRUE	E14	rep2	36.4701	22.0312	AAG	K	0.611857
E14	Lys-TTT-1	I08|J08	Lys-TTT	TRUE	E14	rep2	23.8285	9.38952	AAA	K	0.388143
E14	Lys-TTT-2	I09|J09	Lys-TTT	TRUE	E14	rep2	23.8185	9.37958	AAA	K	0.388143
E14	Lys-TTT-3	I10|J10	Lys-TTT	TRUE	E14	rep2	30.535	16.0961	AAA	K	0.388143
E14	Lys-TTT-4	I11|J11	Lys-TTT	TRUE	E14	rep2			AAA	K	0.388143
E14	Met-CAT-1	I12|J12	Met-CAT	TRUE	E14	rep2	24.9628	10.5239	ATG	M	1
E14	Met-CAT-2	I13|J13	Met-CAT	TRUE	E14	rep2	28.1469	13.708	ATG	M	1
E14	Met-CAT-3	I14|J14	Met-CAT	TRUE	E14	rep2	29.6558	15.2169	ATG	M	1
E14	Met-CAT-4	I15|J15	Met-CAT	TRUE	E14	rep2	32.2002	17.7612	ATG	M	1
E14	Met-CAT-5	I16|J16	Met-CAT	TRUE	E14	rep2	27.8715	13.4325	ATG	M	1
E14	Phe-GAA	I17|J17	Phe-GAA	TRUE	E14	rep2	25.6742	11.2353	TTC	F	0.550847
E14	Pro-AGG-1	I18|J18	Pro-AGG	TRUE	E14	rep2	28.4998	14.0608	CCT	P	0.285214
E14	Pro-AGG-2	I19|J19	Pro-AGG	TRUE	E14	rep2	27.0001	12.5612	CCT	P	0.285214
E14	Pro-AGG-3	I20|J20	Pro-AGG	TRUE	E14	rep2	27.3786	12.9397	CCT	P	0.285214
E14	Pro-CGG	I21|J21	Pro-CGG	TRUE	E14	rep2	29.8958	15.4568	CCG	P	0.121934
E14	Pro-GGG	I22|J22	Pro-GGG	TRUE	E14	rep2	30.3482	15.9092	CCC	P	0.268539
E14	Pro-TGG-1	I23|J23	Pro-TGG	TRUE	E14	rep2	34.8552	20.4162	CCA	P	0.324314
E14	Pro-TGG-2	I24|J24	Pro-TGG	TRUE	E14	rep2	25.9594	11.5205	CCA	P	0.324314
E14	Pro-TGG-3	K01|L01	Pro-TGG	TRUE	E14	rep2			CCA	P	0.324314
E14	Pro-TGG-4	K02|L02	Pro-TGG	TRUE	E14	rep2	33.5607	19.1218	CCA	P	0.324314
E14	Pro-TGG-5	K03|L03	Pro-TGG	TRUE	E14	rep2	34.6236	20.1847	CCA	P	0.324314
E14	SeC-TCA	K04|L04	SeC-TCA	TRUE	E14	rep2	23.8912	9.45223	TGA	*	0.626052
E14	Ser-AGA-1	K05|L05	Ser-AGA	TRUE	E14	rep2	24.7887	10.3497	TCT	S	0.177018
E14	Ser-AGA-2	K06|L06	Ser-AGA	TRUE	E14	rep2	30.3049	15.866	TCT	S	0.177018
E14	Ser-AGA-3	K07|L07	Ser-AGA	TRUE	E14	rep2	34.9487	20.5097	TCT	S	0.177018
E14	Ser-AGA-4	K08|L08	Ser-AGA	TRUE	E14	rep2	33.6419	19.203	TCT	S	0.177018
E14	Ser-CGA-1	K09|L09	Ser-CGA	TRUE	E14	rep2	27.8567	13.4177	TCG	S	0.0641507
E14	Ser-CGA-2	K10|L10	Ser-CGA	TRUE	E14	rep2	24.6043	10.1654	TCG	S	0.0641507
E14	Ser-GCT-1	K11|L11	Ser-GCT	TRUE	E14	rep2	23.9581	9.51917	AGC	S	0.226137
E14	Ser-GCT-2	K12|L12	Ser-GCT	TRUE	E14	rep2	26.2029	11.764	AGC	S	0.226137
E14	Ser-GCT-3	K13|L13	Ser-GCT	TRUE	E14	rep2	34.4593	20.0204	AGC	S	0.226137
E14	Ser-GGA	K14|L14	Ser-GGA	TRUE	E14	rep2	33.7851	19.3462	TCC	S	0.197483
E14	Ser-TGA-1	K15|L15	Ser-TGA	TRUE	E14	rep2	27.2087	12.7697	TCA	S	0.188154
E14	Ser-TGA-2	K16|L16	Ser-TGA	TRUE	E14	rep2	28.1693	13.7304	TCA	S	0.188154
E14	Ser-TGA-3	K17|L17	Ser-TGA	TRUE	E14	rep2	28.3367	13.8978	TCA	S	0.188154
E14	Sup-TTA	K18|L18	Sup-TTA	TRUE	E14	rep2	30.7163	16.2773	TAA	*	0.224579
E14	Thr-AGT-1	K19|L19	Thr-AGT	TRUE	E14	rep2	24.2549	9.81596	ACT	T	0.23158
E14	Thr-AGT-2	K20|L20	Thr-AGT	TRUE	E14	rep2	33.6637	19.2248	ACT	T	0.23158
E14	Thr-CGT-1	K21|L21	Thr-CGT	TRUE	E14	rep2	26.993	12.554	ACG	T	0.119936
E14	Thr-CGT-2	K22|L22	Thr-CGT	TRUE	E14	rep2	28.0246	13.5857	ACG	T	0.119936
E14	Thr-CGT-3	K23|L23	Thr-CGT	TRUE	E14	rep2	30.5373	16.0984	ACG	T	0.119936
E14	Thr-TGT-1	K24|L24	Thr-TGT	TRUE	E14	rep2	30.74	16.3011	ACA	T	0.318214
E14	Thr-TGT-2	M01|N01	Thr-TGT	TRUE	E14	rep2	28.2954	13.8564	ACA	T	0.318214
E14	Trp-CCA-1	M02|N02	Trp-CCA	TRUE	E14	rep2	20.943	6.50405	TGG	W	1
E14	Trp-CCA-2	M03|N03	Trp-CCA	TRUE	E14	rep2	25.935	11.496	TGG	W	1
E14	Trp-CCA-3	M04|N04	Trp-CCA	TRUE	E14	rep2	29.7468	15.3078	TGG	W	1
E14	Tyr-GTA-1	M05|N05	Tyr-GTA	TRUE	E14	rep2	22.5707	8.13179	TAC	Y	0.567292
E14	Tyr-GTA-2	M06|N06	Tyr-GTA	TRUE	E14	rep2	26.9444	12.5055	TAC	Y	0.567292
E14	Tyr-GTA-3	M07|N07	Tyr-GTA	TRUE	E14	rep2	26.9577	12.5187	TAC	Y	0.567292
E14	Tyr-GTA-4	M08|N08	Tyr-GTA	TRUE	E14	rep2	30.8637	16.4247	TAC	Y	0.567292
E14	Tyr-GTA-5	M09|N09	Tyr-GTA	TRUE	E14	rep2	26.3172	11.8782	TAC	Y	0.567292
E14	Tyr-GTA-6	M10|N10	Tyr-GTA	TRUE	E14	rep2	25.4736	11.0347	TAC	Y	0.567292
E14	Tyr-GTA-7	M11|N11	Tyr-GTA	TRUE	E14	rep2	33.8039	19.3649	TAC	Y	0.567292
E14	Tyr-GTA-8	M12|N12	Tyr-GTA	TRUE	E14	rep2	26.3104	11.8714	TAC	Y	0.567292
E14	Tyr-GTA-9	M13|N13	Tyr-GTA	TRUE	E14	rep2	25.1665	10.7275	TAC	Y	0.567292
E14	Tyr-GTA-10	M14|N14	Tyr-GTA	TRUE	E14	rep2	28.1155	13.6765	TAC	Y	0.567292
E14	Val-AAC-1	M15|N15	Val-AAC	TRUE	E14	rep2			GTT	V	0.193609
E14	Val-AAC-2	M16|N16	Val-AAC	TRUE	E14	rep2	31.4649	17.0259	GTT	V	0.193609
E14	Val-CAC-1	M17|N17	Val-CAC	TRUE	E14	rep2	26.2302	11.7913	GTG	V	0.430397
E14	Val-CAC-2	M18|N18	Val-CAC	TRUE	E14	rep2	34.1463	19.7074	GTG	V	0.430397
E14	Val-CAC-3	M19|N19	Val-CAC	TRUE	E14	rep2	34.5543	20.1154	GTG	V	0.430397
E14	Val-CAC-4	M20|N20	Val-CAC	TRUE	E14	rep2	36.0861	21.6471	GTG	V	0.430397
E14	Val-GAC	M21|N21	Val-GAC	TRUE	E14	rep2	34.9358	20.4969	GTC	V	0.23349
E14	Val-TAC	M22|N22	Val-TAC	TRUE	E14	rep2	24.1092	9.67026	GTA	V	0.142504
E15.5	Ala-AGC-1	A01|B01	Ala-AGC	TRUE	E15.5	rep2	25.4384	10.2698	GCT	A	0.289955
E15.5	Ala-AGC-2	A02|B02	Ala-AGC	TRUE	E15.5	rep2	25.1939	10.0253	GCT	A	0.289955
E15.5	Ala-AGC-3	A03|B03	Ala-AGC	TRUE	E15.5	rep2	34.9534	19.7848	GCT	A	0.289955
E15.5	Ala-AGC-4	A04|B04	Ala-AGC	TRUE	E15.5	rep2	25.3339	10.1653	GCT	A	0.289955
E15.5	Ala-AGC-5	A05|B05	Ala-AGC	TRUE	E15.5	rep2	27.9264	12.7577	GCT	A	0.289955
E15.5	Ala-AGC-6	A06|B06	Ala-AGC	TRUE	E15.5	rep2	32.9764	17.8078	GCT	A	0.289955
E15.5	Ala-AGC-7	A07|B07	Ala-AGC	TRUE	E15.5	rep2	21.1498	5.98116	GCT	A	0.289955
E15.5	Ala-CGC-1	A08|B08	Ala-CGC	TRUE	E15.5	rep2	31.6364	16.4678	GCG	A	0.113582
E15.5	Ala-CGC-2	A09|B09	Ala-CGC	TRUE	E15.5	rep2	31.91	16.7414	GCG	A	0.113582
E15.5	Ala-GGC-1	A10|B10	Ala-GGC	TRUE	E15.5	rep2	32.1342	16.9655	GCC	A	0.345318
E15.5	Ala-GGC-2	A11|B11	Ala-GGC	TRUE	E15.5	rep2	27.4198	12.2512	GCC	A	0.345318
E15.5	Ala-TGC-1	A12|B12	Ala-TGC	TRUE	E15.5	rep2	28.1254	12.9567	GCA	A	0.251145
E15.5	Ala-TGC-2	A13|B13	Ala-TGC	TRUE	E15.5	rep2	31.6146	16.446	GCA	A	0.251145
E15.5	Ala-TGC-3	A14|B14	Ala-TGC	TRUE	E15.5	rep2	36.0996	20.931	GCA	A	0.251145
E15.5	Arg-ACG-1	A15|B15	Arg-ACG	TRUE	E15.5	rep2	23.507	8.33839	CGT	R	0.085085
E15.5	Arg-ACG-2	A16|B16	Arg-ACG	TRUE	E15.5	rep2	24.8697	9.70109	CGT	R	0.085085
E15.5	Arg-ACG-3	A17|B17	Arg-ACG	TRUE	E15.5	rep2	25.2685	10.0998	CGT	R	0.085085
E15.5	Arg-CCG-1	A18|B18	Arg-CCG	TRUE	E15.5	rep2	26.9778	11.8092	CGG	R	0.157051
E15.5	Arg-CCG-2	A19|B19	Arg-CCG	TRUE	E15.5	rep2	27.49	12.3214	CGG	R	0.157051
E15.5	Arg-CCT-1	A20|B20	Arg-CCT	TRUE	E15.5	rep2	25.5841	10.4154	AGG	R	0.231615
E15.5	Arg-CCT-2	A21|B21	Arg-CCT	TRUE	E15.5	rep2	28.4872	13.3185	AGG	R	0.231615
E15.5	Arg-TCG	A22|B22	Arg-TCG	TRUE	E15.5	rep2	27.3248	12.1562	CGA	R	0.111287
E15.5	Arg-TCT-1	A23|B23	Arg-TCT	TRUE	E15.5	rep2	26.4365	11.2679	AGA	R	0.272511
E15.5	Arg-TCT-2	A24|B24	Arg-TCT	TRUE	E15.5	rep2	29.8322	14.6635	AGA	R	0.272511
E15.5	Arg-TCT-3	C01|D01	Arg-TCT	TRUE	E15.5	rep2	28.8278	13.6592	AGA	R	0.272511
E15.5	Arg-TCT-4	C02|D02	Arg-TCT	TRUE	E15.5	rep2	32.8501	17.6815	AGA	R	0.272511
E15.5	Arg-TCT-5	C03|D03	Arg-TCT	TRUE	E15.5	rep2	27.2443	12.0757	AGA	R	0.272511
E15.5	Arg-TCT-6	C04|D04	Arg-TCT	TRUE	E15.5	rep2	32.1783	17.0096	AGA	R	0.272511
E15.5	Arg-TCT-7	C05|D05	Arg-TCT	TRUE	E15.5	rep2			AGA	R	0.272511
E15.5	Asn-GTT-1	C06|D06	Asn-GTT	TRUE	E15.5	rep2	24.3579	9.18924	AAC	N	0.56749
E15.5	Asn-GTT-2	C07|D07	Asn-GTT	TRUE	E15.5	rep2			AAC	N	0.56749
E15.5	Asn-GTT-3	C08|D08	Asn-GTT	TRUE	E15.5	rep2	34.9433	19.7747	AAC	N	0.56749
E15.5	Asp-GTC-1	C09|D09	Asp-GTC	TRUE	E15.5	rep2	24.9482	9.77961	GAC	D	0.524151
E15.5	Asp-GTC-2	C10|D10	Asp-GTC	TRUE	E15.5	rep2	25.077	9.90832	GAC	D	0.524151
E15.5	Cys-ACA	C11|D11	Cys-ACA	TRUE	E15.5	rep2	34.1864	19.0178	TGT	C	0.449732
E15.5	Cys-GCA-1	C12|D12	Cys-GCA	TRUE	E15.5	rep2	25.0091	9.84046	TGC	C	0.550268
E15.5	Cys-GCA-2	C13|D13	Cys-GCA	TRUE	E15.5	rep2	31.9642	16.7956	TGC	C	0.550268
E15.5	Cys-GCA-3	C14|D14	Cys-GCA	TRUE	E15.5	rep2	38.4781	23.3095	TGC	C	0.550268
E15.5	Cys-GCA-4	C15|D15	Cys-GCA	TRUE	E15.5	rep2	32.6679	17.4992	TGC	C	0.550268
E15.5	Cys-GCA-5	C16|D16	Cys-GCA	TRUE	E15.5	rep2			TGC	C	0.550268
E15.5	Cys-GCA-6	C17|D17	Cys-GCA	TRUE	E15.5	rep2	30.0911	14.9224	TGC	C	0.550268
E15.5	Cys-GCA-7	C18|D18	Cys-GCA	TRUE	E15.5	rep2	35.8974	20.7287	TGC	C	0.550268
E15.5	Gln-CTG-1	C19|D19	Gln-CTG	TRUE	E15.5	rep2	25.4044	10.2358	CAG	Q	0.689019
E15.5	Gln-CTG-2	C20|D20	Gln-CTG	TRUE	E15.5	rep2	31.3361	16.1674	CAG	Q	0.689019
E15.5	Gln-CTG-3	C21|D21	Gln-CTG	TRUE	E15.5	rep2	32.2583	17.0897	CAG	Q	0.689019
E15.5	Gln-CTG-4	C22|D22	Gln-CTG	TRUE	E15.5	rep2			CAG	Q	0.689019
E15.5	Gln-TTG-1	C23|D23	Gln-TTG	TRUE	E15.5	rep2	29.9449	14.7763	CAA	Q	0.310981
E15.5	Gln-TTG-2	C24|D24	Gln-TTG	TRUE	E15.5	rep2	30.205	15.0363	CAA	Q	0.310981
E15.5	Gln-TTG-3	E01|F01	Gln-TTG	TRUE	E15.5	rep2			CAA	Q	0.310981
E15.5	Glu-CTC-1	E02|F02	Glu-CTC	TRUE	E15.5	rep2	17.4929	2.32424	GAG	E	0.574943
E15.5	Glu-CTC-2	E03|F03	Glu-CTC	TRUE	E15.5	rep2	31.9862	16.8176	GAG	E	0.574943
E15.5	Glu-CTC-3	E04|F04	Glu-CTC	TRUE	E15.5	rep2	34.9038	19.7352	GAG	E	0.574943
E15.5	Glu-CTC-4	E05|F05	Glu-CTC	TRUE	E15.5	rep2	36.9014	21.7327	GAG	E	0.574943
E15.5	Glu-CTC-5	E06|F06	Glu-CTC	TRUE	E15.5	rep2	31.0366	15.868	GAG	E	0.574943
E15.5	Glu-TTC-1	E07|F07	Glu-TTC	TRUE	E15.5	rep2	22.0745	6.90584	GAA	E	0.425057
E15.5	Glu-TTC-2	E08|F08	Glu-TTC	TRUE	E15.5	rep2	27.5776	12.4089	GAA	E	0.425057
E15.5	Gly-ACC-1	E09|F09	Gly-ACC	TRUE	E15.5	rep2	29.6422	14.4735	GGT	G	0.188481
E15.5	Gly-ACC-2	E10|F10	Gly-ACC	TRUE	E15.5	rep2			GGT	G	0.188481
E15.5	Gly-CCC-1	E11|F11	Gly-CCC	TRUE	E15.5	rep2	30.6163	15.4476	GGG	G	0.211568
E15.5	Gly-CCC-2	E12|F12	Gly-CCC	TRUE	E15.5	rep2	23.4884	8.31981	GGG	G	0.211568
E15.5	Gly-CCC-3	E13|F13	Gly-CCC	TRUE	E15.5	rep2	28.0008	12.8321	GGG	G	0.211568
E15.5	Gly-CCC-4	E14|F14	Gly-CCC	TRUE	E15.5	rep2	30.1184	14.9498	GGG	G	0.211568
E15.5	Gly-CCC-5	E15|F15	Gly-CCC	TRUE	E15.5	rep2	34.9393	19.7707	GGG	G	0.211568
E15.5	Gly-GCC-1	E16|F16	Gly-GCC	TRUE	E15.5	rep2	20.0134	4.84477	GGC	G	0.314731
E15.5	Gly-GCC-2	E17|F17	Gly-GCC	TRUE	E15.5	rep2	24.849	9.68035	GGC	G	0.314731
E15.5	Gly-GCC-3	E18|F18	Gly-GCC	TRUE	E15.5	rep2	32.4936	17.325	GGC	G	0.314731
E15.5	Gly-TCC-1	E19|F19	Gly-TCC	TRUE	E15.5	rep2	18.9334	3.76482	GGA	G	0.28522
E15.5	Gly-TCC-2	E20|F20	Gly-TCC	TRUE	E15.5	rep2	24.9831	9.81451	GGA	G	0.28522
E15.5	Gly-TCC-3	E21|F21	Gly-TCC	TRUE	E15.5	rep2	36.2523	21.0836	GGA	G	0.28522
E15.5	His-ATG	E22|F22	His-ATG	TRUE	E15.5	rep2			CAT	H	0.434741
E15.5	His-GTG-1	E23|F23	His-GTG	TRUE	E15.5	rep2	26.1095	10.9408	CAC	H	0.565259
E15.5	His-GTG-2	E24|F24	His-GTG	TRUE	E15.5	rep2	33.9378	18.7692	CAC	H	0.565259
E15.5	His-GTG-3	G01|H01	His-GTG	TRUE	E15.5	rep2	26.109	10.9403	CAC	H	0.565259
E15.5	Ile-AAT-1	G02|H02	Ile-AAT	TRUE	E15.5	rep2	24.6845	9.51589	ATT	I	0.347512
E15.5	Ile-AAT-2	G03|H03	Ile-AAT	TRUE	E15.5	rep2	33.1202	17.9515	ATT	I	0.347512
E15.5	Ile-GAT	G04|H04	Ile-GAT	TRUE	E15.5	rep2	32.3459	17.1772	ATC	I	0.476053
E15.5	Ile-TAT-1	G05|H05	Ile-TAT	TRUE	E15.5	rep2	26.7791	11.6104	ATA	I	0.176434
E15.5	Ile-TAT-2	G06|H06	Ile-TAT	TRUE	E15.5	rep2	27.0649	11.8963	ATA	I	0.176434
E15.5	Ile-TAT-3	G07|H07	Ile-TAT	TRUE	E15.5	rep2	29.5479	14.3792	ATA	I	0.176434
E15.5	Ile-TAT-4	G08|H08	Ile-TAT	TRUE	E15.5	rep2	33.7881	18.6195	ATA	I	0.176434
E15.5	Leu-AAG	G12|H12	Leu-AAG	TRUE	E15.5	rep2	27.2823	12.1136	CTT	L	0.137113
E15.5	Leu-CAA-1	G13|H13	Leu-CAA	TRUE	E15.5	rep2	25.4572	10.2886	TTG	L	0.144844
E15.5	Leu-CAA-2	G14|H14	Leu-CAA	TRUE	E15.5	rep2	29.9892	14.8205	TTG	L	0.144844
E15.5	Leu-CAA-3	G15|H15	Leu-CAA	TRUE	E15.5	rep2	30.2507	15.0821	TTG	L	0.144844
E15.5	Leu-CAA-4	G16|H16	Leu-CAA	TRUE	E15.5	rep2	29.1457	13.9771	TTG	L	0.144844
E15.5	Leu-CAA-5	G17|H17	Leu-CAA	TRUE	E15.5	rep2	30.4763	15.3076	TTG	L	0.144844
E15.5	Leu-CAG	G18|H18	Leu-CAG	TRUE	E15.5	rep2	26.3525	11.1839	CTG	L	0.357707
E15.5	Leu-TAA-1	G19|H19	Leu-TAA	TRUE	E15.5	rep2	28.393	13.2244	TTA	L	0.0755995
E15.5	Leu-TAA-2	G20|H20	Leu-TAA	TRUE	E15.5	rep2			TTA	L	0.0755995
E15.5	Leu-TAG-1	G21|H21	Leu-TAG	TRUE	E15.5	rep2	25.5828	10.4142	CTA	L	0.103103
E15.5	Leu-TAG-2	G22|H22	Leu-TAG	TRUE	E15.5	rep2	25.3218	10.1532	CTA	L	0.103103
E15.5	Leu-TAG-3	G23|H23	Leu-TAG	TRUE	E15.5	rep2	29.8609	14.6923	CTA	L	0.103103
E15.5	Lys-CTT-1	G24|H24	Lys-CTT	TRUE	E15.5	rep2	25.8087	10.64	AAG	K	0.61877
E15.5	Lys-CTT-2	I01|J01	Lys-CTT	TRUE	E15.5	rep2			AAG	K	0.61877
E15.5	Lys-CTT-3	I02|J02	Lys-CTT	TRUE	E15.5	rep2			AAG	K	0.61877
E15.5	Lys-CTT-4	I03|J03	Lys-CTT	TRUE	E15.5	rep2			AAG	K	0.61877
E15.5	Lys-CTT-5	I04|J04	Lys-CTT	TRUE	E15.5	rep2	31.632	16.4633	AAG	K	0.61877
E15.5	Lys-CTT-6	I05|J05	Lys-CTT	TRUE	E15.5	rep2	38.4302	23.2615	AAG	K	0.61877
E15.5	Lys-CTT-7	I06|J06	Lys-CTT	TRUE	E15.5	rep2	35.0244	19.8558	AAG	K	0.61877
E15.5	Lys-CTT-8	I07|J07	Lys-CTT	TRUE	E15.5	rep2	36.4044	21.2358	AAG	K	0.61877
E15.5	Lys-TTT-1	I08|J08	Lys-TTT	TRUE	E15.5	rep2	24.7241	9.55543	AAA	K	0.38123
E15.5	Lys-TTT-2	I09|J09	Lys-TTT	TRUE	E15.5	rep2	24.5142	9.34558	AAA	K	0.38123
E15.5	Lys-TTT-3	I10|J10	Lys-TTT	TRUE	E15.5	rep2	31.8226	16.654	AAA	K	0.38123
E15.5	Lys-TTT-4	I11|J11	Lys-TTT	TRUE	E15.5	rep2	34.5363	19.3677	AAA	K	0.38123
E15.5	Met-CAT-1	I12|J12	Met-CAT	TRUE	E15.5	rep2	26.272	11.1033	ATG	M	1
E15.5	Met-CAT-2	I13|J13	Met-CAT	TRUE	E15.5	rep2	28.9535	13.7849	ATG	M	1
E15.5	Met-CAT-3	I14|J14	Met-CAT	TRUE	E15.5	rep2	31.4001	16.2314	ATG	M	1
E15.5	Met-CAT-4	I15|J15	Met-CAT	TRUE	E15.5	rep2	33.8589	18.6902	ATG	M	1
E15.5	Met-CAT-5	I16|J16	Met-CAT	TRUE	E15.5	rep2	29.3589	14.1903	ATG	M	1
E15.5	Phe-GAA	I17|J17	Phe-GAA	TRUE	E15.5	rep2	26.7348	11.5661	TTC	F	0.556298
E15.5	Pro-AGG-1	I18|J18	Pro-AGG	TRUE	E15.5	rep2	29.991	14.8224	CCT	P	0.281376
E15.5	Pro-AGG-2	I19|J19	Pro-AGG	TRUE	E15.5	rep2	28.2716	13.1029	CCT	P	0.281376
E15.5	Pro-AGG-3	I20|J20	Pro-AGG	TRUE	E15.5	rep2	28.4044	13.2358	CCT	P	0.281376
E15.5	Pro-CGG	I21|J21	Pro-CGG	TRUE	E15.5	rep2	32.6479	17.4793	CCG	P	0.124172
E15.5	Pro-GGG	I22|J22	Pro-GGG	TRUE	E15.5	rep2	32.9171	17.7485	CCC	P	0.272194
E15.5	Pro-TGG-1	I23|J23	Pro-TGG	TRUE	E15.5	rep2	38.5601	23.3915	CCA	P	0.322259
E15.5	Pro-TGG-2	I24|J24	Pro-TGG	TRUE	E15.5	rep2	27.1843	12.0156	CCA	P	0.322259
E15.5	Pro-TGG-3	K01|L01	Pro-TGG	TRUE	E15.5	rep2	37.7029	22.5343	CCA	P	0.322259
E15.5	Pro-TGG-4	K02|L02	Pro-TGG	TRUE	E15.5	rep2	33.5937	18.4251	CCA	P	0.322259
E15.5	Pro-TGG-5	K03|L03	Pro-TGG	TRUE	E15.5	rep2	33.1521	17.9835	CCA	P	0.322259
E15.5	SeC-TCA	K04|L04	SeC-TCA	TRUE	E15.5	rep2	22.9107	7.74205	TGA	*	0.625412
E15.5	Ser-AGA-1	K05|L05	Ser-AGA	TRUE	E15.5	rep2	26.7925	11.6239	TCT	S	0.174982
E15.5	Ser-AGA-2	K06|L06	Ser-AGA	TRUE	E15.5	rep2	32.7633	17.5946	TCT	S	0.174982
E15.5	Ser-AGA-3	K07|L07	Ser-AGA	TRUE	E15.5	rep2	34.1466	18.9779	TCT	S	0.174982
E15.5	Ser-AGA-4	K08|L08	Ser-AGA	TRUE	E15.5	rep2	33.7864	18.6178	TCT	S	0.174982
E15.5	Ser-CGA-1	K09|L09	Ser-CGA	TRUE	E15.5	rep2	29.3182	14.1496	TCG	S	0.0660488
E15.5	Ser-CGA-2	K10|L10	Ser-CGA	TRUE	E15.5	rep2	26.6139	11.4452	TCG	S	0.0660488
E15.5	Ser-GCT-1	K11|L11	Ser-GCT	TRUE	E15.5	rep2	24.8937	9.72511	AGC	S	0.230077
E15.5	Ser-GCT-2	K12|L12	Ser-GCT	TRUE	E15.5	rep2	27.5245	12.3558	AGC	S	0.230077
E15.5	Ser-GCT-3	K13|L13	Ser-GCT	TRUE	E15.5	rep2	34.4054	19.2367	AGC	S	0.230077
E15.5	Ser-GGA	K14|L14	Ser-GGA	TRUE	E15.5	rep2	33.9858	18.8172	TCC	S	0.200014
E15.5	Ser-TGA-1	K15|L15	Ser-TGA	TRUE	E15.5	rep2	28.2449	13.0763	TCA	S	0.183047
E15.5	Ser-TGA-2	K16|L16	Ser-TGA	TRUE	E15.5	rep2	29.3461	14.1775	TCA	S	0.183047
E15.5	Ser-TGA-3	K17|L17	Ser-TGA	TRUE	E15.5	rep2	30.4402	15.2716	TCA	S	0.183047
E15.5	Sup-TTA	K18|L18	Sup-TTA	TRUE	E15.5	rep2	32.4116	17.243	TAA	*	0.222816
E15.5	Thr-AGT-1	K19|L19	Thr-AGT	TRUE	E15.5	rep2	25.7852	10.6166	ACT	T	0.231443
E15.5	Thr-AGT-2	K20|L20	Thr-AGT	TRUE	E15.5	rep2	35.4024	20.2337	ACT	T	0.231443
E15.5	Thr-CGT-1	K21|L21	Thr-CGT	TRUE	E15.5	rep2	27.5993	12.4306	ACG	T	0.121452
E15.5	Thr-CGT-2	K22|L22	Thr-CGT	TRUE	E15.5	rep2	28.8907	13.7221	ACG	T	0.121452
E15.5	Thr-CGT-3	K23|L23	Thr-CGT	TRUE	E15.5	rep2	33.6336	18.465	ACG	T	0.121452
E15.5	Thr-TGT-1	K24|L24	Thr-TGT	TRUE	E15.5	rep2	31.3003	16.1316	ACA	T	0.312832
E15.5	Thr-TGT-2	M01|N01	Thr-TGT	TRUE	E15.5	rep2	29.7566	14.5879	ACA	T	0.312832
E15.5	Trp-CCA-1	M02|N02	Trp-CCA	TRUE	E15.5	rep2	22.454	7.28533	TGG	W	1
E15.5	Trp-CCA-2	M03|N03	Trp-CCA	TRUE	E15.5	rep2	28.0606	12.892	TGG	W	1
E15.5	Trp-CCA-3	M04|N04	Trp-CCA	TRUE	E15.5	rep2	31.9884	16.8197	TGG	W	1
E15.5	Tyr-GTA-1	M05|N05	Tyr-GTA	TRUE	E15.5	rep2	23.7226	8.55395	TAC	Y	0.573159
E15.5	Tyr-GTA-2	M06|N06	Tyr-GTA	TRUE	E15.5	rep2	28.5227	13.3541	TAC	Y	0.573159
E15.5	Tyr-GTA-3	M07|N07	Tyr-GTA	TRUE	E15.5	rep2	27.0349	11.8663	TAC	Y	0.573159
E15.5	Tyr-GTA-4	M08|N08	Tyr-GTA	TRUE	E15.5	rep2	33.3531	18.1845	TAC	Y	0.573159
E15.5	Tyr-GTA-5	M09|N09	Tyr-GTA	TRUE	E15.5	rep2	28.7306	13.5619	TAC	Y	0.573159
E15.5	Tyr-GTA-6	M10|N10	Tyr-GTA	TRUE	E15.5	rep2	27.2434	12.0748	TAC	Y	0.573159
E15.5	Tyr-GTA-7	M11|N11	Tyr-GTA	TRUE	E15.5	rep2	33.7865	18.6179	TAC	Y	0.573159
E15.5	Tyr-GTA-8	M12|N12	Tyr-GTA	TRUE	E15.5	rep2	27.0028	11.8341	TAC	Y	0.573159
E15.5	Tyr-GTA-9	M13|N13	Tyr-GTA	TRUE	E15.5	rep2	26.1727	11.004	TAC	Y	0.573159
E15.5	Tyr-GTA-10	M14|N14	Tyr-GTA	TRUE	E15.5	rep2	29.5939	14.4253	TAC	Y	0.573159
E15.5	Val-AAC-1	M15|N15	Val-AAC	TRUE	E15.5	rep2			GTT	V	0.190249
E15.5	Val-AAC-2	M16|N16	Val-AAC	TRUE	E15.5	rep2	32.5739	17.4052	GTT	V	0.190249
E15.5	Val-CAC-1	M17|N17	Val-CAC	TRUE	E15.5	rep2	27.2144	12.0458	GTG	V	0.438637
E15.5	Val-CAC-2	M18|N18	Val-CAC	TRUE	E15.5	rep2	33.5201	18.3515	GTG	V	0.438637
E15.5	Val-CAC-3	M19|N19	Val-CAC	TRUE	E15.5	rep2	38.4862	23.3176	GTG	V	0.438637
E15.5	Val-CAC-4	M20|N20	Val-CAC	TRUE	E15.5	rep2	36.6839	21.5153	GTG	V	0.438637
E15.5	Val-GAC	M21|N21	Val-GAC	TRUE	E15.5	rep2			GTC	V	0.23314
E15.5	Val-TAC	M22|N22	Val-TAC	TRUE	E15.5	rep2	25.0017	9.83308	GTA	V	0.137974
E17	Ala-AGC-1	A01|B01	Ala-AGC	TRUE	E17	rep2	24.8914	11.1904	GCT	A	0.287671
E17	Ala-AGC-2	A02|B02	Ala-AGC	TRUE	E17	rep2	25.6219	11.9209	GCT	A	0.287671
E17	Ala-AGC-3	A03|B03	Ala-AGC	TRUE	E17	rep2	34.9652	21.2643	GCT	A	0.287671
E17	Ala-AGC-4	A04|B04	Ala-AGC	TRUE	E17	rep2	25.2538	11.5529	GCT	A	0.287671
E17	Ala-AGC-5	A05|B05	Ala-AGC	TRUE	E17	rep2	28.5398	14.8388	GCT	A	0.287671
E17	Ala-AGC-6	A06|B06	Ala-AGC	TRUE	E17	rep2	37.0035	23.3025	GCT	A	0.287671
E17	Ala-AGC-7	A07|B07	Ala-AGC	TRUE	E17	rep2	18.3916	4.69066	GCT	A	0.287671
E17	Ala-CGC-1	A08|B08	Ala-CGC	TRUE	E17	rep2	30.5752	16.8742	GCG	A	0.114772
E17	Ala-CGC-2	A09|B09	Ala-CGC	TRUE	E17	rep2	30.7251	17.0242	GCG	A	0.114772
E17	Ala-GGC-1	A10|B10	Ala-GGC	TRUE	E17	rep2	30.2844	16.5834	GCC	A	0.34451
E17	Ala-GGC-2	A11|B11	Ala-GGC	TRUE	E17	rep2	28.771	15.07	GCC	A	0.34451
E17	Ala-TGC-1	A12|B12	Ala-TGC	TRUE	E17	rep2	28.3046	14.6036	GCA	A	0.253048
E17	Ala-TGC-2	A13|B13	Ala-TGC	TRUE	E17	rep2	31.9071	18.2062	GCA	A	0.253048
E17	Ala-TGC-3	A14|B14	Ala-TGC	TRUE	E17	rep2	35.1487	21.4477	GCA	A	0.253048
E17	Arg-ACG-1	A15|B15	Arg-ACG	TRUE	E17	rep2	23.4277	9.72672	CGT	R	0.0841334
E17	Arg-ACG-2	A16|B16	Arg-ACG	TRUE	E17	rep2	25.1325	11.4316	CGT	R	0.0841334
E17	Arg-ACG-3	A17|B17	Arg-ACG	TRUE	E17	rep2	25.3293	11.6284	CGT	R	0.0841334
E17	Arg-CCG-1	A18|B18	Arg-CCG	TRUE	E17	rep2	25.5773	11.8764	CGG	R	0.157282
E17	Arg-CCG-2	A19|B19	Arg-CCG	TRUE	E17	rep2	27.1182	13.4173	CGG	R	0.157282
E17	Arg-CCT-1	A20|B20	Arg-CCT	TRUE	E17	rep2	25.0482	11.3473	AGG	R	0.231886
E17	Arg-CCT-2	A21|B21	Arg-CCT	TRUE	E17	rep2	28.3546	14.6536	AGG	R	0.231886
E17	Arg-TCG	A22|B22	Arg-TCG	TRUE	E17	rep2	26.6272	12.9263	CGA	R	0.111388
E17	Arg-TCT-1	A23|B23	Arg-TCT	TRUE	E17	rep2	25.5331	11.8321	AGA	R	0.273126
E17	Arg-TCT-2	A24|B24	Arg-TCT	TRUE	E17	rep2	28.5804	14.8794	AGA	R	0.273126
E17	Arg-TCT-3	C01|D01	Arg-TCT	TRUE	E17	rep2	27.3873	13.6863	AGA	R	0.273126
E17	Arg-TCT-4	C02|D02	Arg-TCT	TRUE	E17	rep2	32.3373	18.6364	AGA	R	0.273126
E17	Arg-TCT-5	C03|D03	Arg-TCT	TRUE	E17	rep2	27.3124	13.6115	AGA	R	0.273126
E17	Arg-TCT-6	C04|D04	Arg-TCT	TRUE	E17	rep2	33.2343	19.5334	AGA	R	0.273126
E17	Arg-TCT-7	C05|D05	Arg-TCT	TRUE	E17	rep2			AGA	R	0.273126
E17	Asn-GTT-1	C06|D06	Asn-GTT	TRUE	E17	rep2	23.7333	10.0323	AAC	N	0.567271
E17	Asn-GTT-2	C07|D07	Asn-GTT	TRUE	E17	rep2	37.6607	23.9598	AAC	N	0.567271
E17	Asn-GTT-3	C08|D08	Asn-GTT	TRUE	E17	rep2	34.1139	20.4129	AAC	N	0.567271
E17	Asp-GTC-1	C09|D09	Asp-GTC	TRUE	E17	rep2	23.3661	9.66516	GAC	D	0.527431
E17	Asp-GTC-2	C10|D10	Asp-GTC	TRUE	E17	rep2	22.7307	9.0298	GAC	D	0.527431
E17	Cys-ACA	C11|D11	Cys-ACA	TRUE	E17	rep2	33.586	19.8851	TGT	C	0.452103
E17	Cys-GCA-1	C12|D12	Cys-GCA	TRUE	E17	rep2	23.9318	10.2309	TGC	C	0.547897
E17	Cys-GCA-2	C13|D13	Cys-GCA	TRUE	E17	rep2	33.1985	19.4976	TGC	C	0.547897
E17	Cys-GCA-3	C14|D14	Cys-GCA	TRUE	E17	rep2	39.0854	25.3844	TGC	C	0.547897
E17	Cys-GCA-4	C15|D15	Cys-GCA	TRUE	E17	rep2	31.5432	17.8423	TGC	C	0.547897
E17	Cys-GCA-5	C16|D16	Cys-GCA	TRUE	E17	rep2			TGC	C	0.547897
E17	Cys-GCA-6	C17|D17	Cys-GCA	TRUE	E17	rep2	28.841	15.14	TGC	C	0.547897
E17	Cys-GCA-7	C18|D18	Cys-GCA	TRUE	E17	rep2	32.2182	18.5173	TGC	C	0.547897
E17	Gln-CTG-1	C19|D19	Gln-CTG	TRUE	E17	rep2	25.5709	11.87	CAG	Q	0.686061
E17	Gln-CTG-2	C20|D20	Gln-CTG	TRUE	E17	rep2	29.4072	15.7062	CAG	Q	0.686061
E17	Gln-CTG-3	C21|D21	Gln-CTG	TRUE	E17	rep2	31.6357	17.9348	CAG	Q	0.686061
E17	Gln-CTG-4	C22|D22	Gln-CTG	TRUE	E17	rep2	37.906	24.205	CAG	Q	0.686061
E17	Gln-TTG-1	C23|D23	Gln-TTG	TRUE	E17	rep2	28.6349	14.934	CAA	Q	0.313939
E17	Gln-TTG-2	C24|D24	Gln-TTG	TRUE	E17	rep2	29.7994	16.0985	CAA	Q	0.313939
E17	Gln-TTG-3	E01|F01	Gln-TTG	TRUE	E17	rep2			CAA	Q	0.313939
E17	Glu-CTC-1	E02|F02	Glu-CTC	TRUE	E17	rep2	16.8443	3.14339	GAG	E	0.57174
E17	Glu-CTC-2	E03|F03	Glu-CTC	TRUE	E17	rep2	34.4055	20.7046	GAG	E	0.57174
E17	Glu-CTC-3	E04|F04	Glu-CTC	TRUE	E17	rep2	33.7483	20.0473	GAG	E	0.57174
E17	Glu-CTC-4	E05|F05	Glu-CTC	TRUE	E17	rep2	39.3852	25.6842	GAG	E	0.57174
E17	Glu-CTC-5	E06|F06	Glu-CTC	TRUE	E17	rep2	31.3992	17.6982	GAG	E	0.57174
E17	Glu-TTC-1	E07|F07	Glu-TTC	TRUE	E17	rep2	20.1626	6.4617	GAA	E	0.42826
E17	Glu-TTC-2	E08|F08	Glu-TTC	TRUE	E17	rep2	26.7521	13.0511	GAA	E	0.42826
E17	Gly-ACC-1	E09|F09	Gly-ACC	TRUE	E17	rep2	28.7923	15.0914	GGT	G	0.18352
E17	Gly-ACC-2	E10|F10	Gly-ACC	TRUE	E17	rep2	38.0111	24.3102	GGT	G	0.18352
E17	Gly-CCC-1	E11|F11	Gly-CCC	TRUE	E17	rep2	30.8923	17.1914	GGG	G	0.214551
E17	Gly-CCC-2	E12|F12	Gly-CCC	TRUE	E17	rep2	23.5307	9.82973	GGG	G	0.214551
E17	Gly-CCC-3	E13|F13	Gly-CCC	TRUE	E17	rep2	28.4261	14.7252	GGG	G	0.214551
E17	Gly-CCC-4	E14|F14	Gly-CCC	TRUE	E17	rep2	30.2989	16.5979	GGG	G	0.214551
E17	Gly-CCC-5	E15|F15	Gly-CCC	TRUE	E17	rep2	37.2219	23.521	GGG	G	0.214551
E17	Gly-GCC-1	E16|F16	Gly-GCC	TRUE	E17	rep2	20.2288	6.52784	GGC	G	0.313603
E17	Gly-GCC-2	E17|F17	Gly-GCC	TRUE	E17	rep2	24.978	11.277	GGC	G	0.313603
E17	Gly-GCC-3	E18|F18	Gly-GCC	TRUE	E17	rep2	32.964	19.263	GGC	G	0.313603
E17	Gly-TCC-1	E19|F19	Gly-TCC	TRUE	E17	rep2	18.8373	5.13639	GGA	G	0.288326
E17	Gly-TCC-2	E20|F20	Gly-TCC	TRUE	E17	rep2	24.4299	10.7289	GGA	G	0.288326
E17	Gly-TCC-3	E21|F21	Gly-TCC	TRUE	E17	rep2	34.2405	20.5395	GGA	G	0.288326
E17	His-ATG	E22|F22	His-ATG	TRUE	E17	rep2	34.7292	21.0282	CAT	H	0.435558
E17	His-GTG-1	E23|F23	His-GTG	TRUE	E17	rep2	25.5775	11.8765	CAC	H	0.564442
E17	His-GTG-2	E24|F24	His-GTG	TRUE	E17	rep2	32.8803	19.1793	CAC	H	0.564442
E17	His-GTG-3	G01|H01	His-GTG	TRUE	E17	rep2	25.6848	11.9838	CAC	H	0.564442
E17	Ile-AAT-1	G02|H02	Ile-AAT	TRUE	E17	rep2	24.7203	11.0194	ATT	I	0.348182
E17	Ile-AAT-2	G03|H03	Ile-AAT	TRUE	E17	rep2	33.2763	19.5753	ATT	I	0.348182
E17	Ile-GAT	G04|H04	Ile-GAT	TRUE	E17	rep2	31.8136	18.1126	ATC	I	0.468827
E17	Ile-TAT-1	G05|H05	Ile-TAT	TRUE	E17	rep2	26.3128	12.6118	ATA	I	0.182992
E17	Ile-TAT-2	G06|H06	Ile-TAT	TRUE	E17	rep2	26.2887	12.5877	ATA	I	0.182992
E17	Ile-TAT-3	G07|H07	Ile-TAT	TRUE	E17	rep2	29.4309	15.7299	ATA	I	0.182992
E17	Ile-TAT-4	G08|H08	Ile-TAT	TRUE	E17	rep2	33.4433	19.7424	ATA	I	0.182992
E17	Leu-AAG	G12|H12	Leu-AAG	TRUE	E17	rep2	26.7683	13.0674	CTT	L	0.138574
E17	Leu-CAA-1	G13|H13	Leu-CAA	TRUE	E17	rep2	24.8626	11.1616	TTG	L	0.142151
E17	Leu-CAA-2	G14|H14	Leu-CAA	TRUE	E17	rep2	29.1351	15.4342	TTG	L	0.142151
E17	Leu-CAA-3	G15|H15	Leu-CAA	TRUE	E17	rep2	29.8361	16.1351	TTG	L	0.142151
E17	Leu-CAA-4	G16|H16	Leu-CAA	TRUE	E17	rep2	28.7586	15.0576	TTG	L	0.142151
E17	Leu-CAA-5	G17|H17	Leu-CAA	TRUE	E17	rep2	30.6749	16.9739	TTG	L	0.142151
E17	Leu-CAG	G18|H18	Leu-CAG	TRUE	E17	rep2	25.8628	12.1618	CTG	L	0.355087
E17	Leu-TAA-1	G19|H19	Leu-TAA	TRUE	E17	rep2	28.1443	14.4434	TTA	L	0.0776243
E17	Leu-TAA-2	G20|H20	Leu-TAA	TRUE	E17	rep2			TTA	L	0.0776243
E17	Leu-TAG-1	G21|H21	Leu-TAG	TRUE	E17	rep2	25.3852	11.6843	CTA	L	0.104459
E17	Leu-TAG-2	G22|H22	Leu-TAG	TRUE	E17	rep2	25.2834	11.5825	CTA	L	0.104459
E17	Leu-TAG-3	G23|H23	Leu-TAG	TRUE	E17	rep2	29.4929	15.7919	CTA	L	0.104459
E17	Lys-CTT-1	G24|H24	Lys-CTT	TRUE	E17	rep2	24.8372	11.1362	AAG	K	0.60972
E17	Lys-CTT-2	I01|J01	Lys-CTT	TRUE	E17	rep2			AAG	K	0.60972
E17	Lys-CTT-3	I02|J02	Lys-CTT	TRUE	E17	rep2	38.9373	25.2363	AAG	K	0.60972
E17	Lys-CTT-4	I03|J03	Lys-CTT	TRUE	E17	rep2			AAG	K	0.60972
E17	Lys-CTT-5	I04|J04	Lys-CTT	TRUE	E17	rep2	33.7572	20.0563	AAG	K	0.60972
E17	Lys-CTT-6	I05|J05	Lys-CTT	TRUE	E17	rep2	33.4223	19.7214	AAG	K	0.60972
E17	Lys-CTT-7	I06|J06	Lys-CTT	TRUE	E17	rep2	36.7672	23.0663	AAG	K	0.60972
E17	Lys-CTT-8	I07|J07	Lys-CTT	TRUE	E17	rep2	38.0696	24.3687	AAG	K	0.60972
E17	Lys-TTT-1	I08|J08	Lys-TTT	TRUE	E17	rep2	24.4	10.699	AAA	K	0.39028
E17	Lys-TTT-2	I09|J09	Lys-TTT	TRUE	E17	rep2	24.4742	10.7732	AAA	K	0.39028
E17	Lys-TTT-3	I10|J10	Lys-TTT	TRUE	E17	rep2	31.4799	17.779	AAA	K	0.39028
E17	Lys-TTT-4	I11|J11	Lys-TTT	TRUE	E17	rep2			AAA	K	0.39028
E17	Met-CAT-1	I12|J12	Met-CAT	TRUE	E17	rep2	25.7879	12.087	ATG	M	1
E17	Met-CAT-2	I13|J13	Met-CAT	TRUE	E17	rep2	28.5412	14.8402	ATG	M	1
E17	Met-CAT-3	I14|J14	Met-CAT	TRUE	E17	rep2	30.2901	16.5892	ATG	M	1
E17	Met-CAT-4	I15|J15	Met-CAT	TRUE	E17	rep2	33.6104	19.9095	ATG	M	1
E17	Met-CAT-5	I16|J16	Met-CAT	TRUE	E17	rep2	28.6445	14.9435	ATG	M	1
E17	Phe-GAA	I17|J17	Phe-GAA	TRUE	E17	rep2	26.7198	13.0188	TTC	F	0.554254
E17	Pro-AGG-1	I18|J18	Pro-AGG	TRUE	E17	rep2	28.6564	14.9555	CCT	P	0.281207
E17	Pro-AGG-2	I19|J19	Pro-AGG	TRUE	E17	rep2	27.5369	13.836	CCT	P	0.281207
E17	Pro-AGG-3	I20|J20	Pro-AGG	TRUE	E17	rep2	27.8239	14.1229	CCT	P	0.281207
E17	Pro-CGG	I21|J21	Pro-CGG	TRUE	E17	rep2	31.1817	17.4808	CCG	P	0.123704
E17	Pro-GGG	I22|J22	Pro-GGG	TRUE	E17	rep2	31.2856	17.5846	CCC	P	0.272628
E17	Pro-TGG-1	I23|J23	Pro-TGG	TRUE	E17	rep2	34.9402	21.2392	CCA	P	0.322461
E17	Pro-TGG-2	I24|J24	Pro-TGG	TRUE	E17	rep2	26.4677	12.7667	CCA	P	0.322461
E17	Pro-TGG-3	K01|L01	Pro-TGG	TRUE	E17	rep2	34.6889	20.9879	CCA	P	0.322461
E17	Pro-TGG-4	K02|L02	Pro-TGG	TRUE	E17	rep2	33.9472	20.2462	CCA	P	0.322461
E17	Pro-TGG-5	K03|L03	Pro-TGG	TRUE	E17	rep2	33.2341	19.5332	CCA	P	0.322461
E17	SeC-TCA	K04|L04	SeC-TCA	TRUE	E17	rep2	22.8592	9.1582	TGA	*	0.624073
E17	Ser-AGA-1	K05|L05	Ser-AGA	TRUE	E17	rep2	26.9221	13.2211	TCT	S	0.17524
E17	Ser-AGA-2	K06|L06	Ser-AGA	TRUE	E17	rep2	30.9475	17.2465	TCT	S	0.17524
E17	Ser-AGA-3	K07|L07	Ser-AGA	TRUE	E17	rep2	32.9497	19.2487	TCT	S	0.17524
E17	Ser-AGA-4	K08|L08	Ser-AGA	TRUE	E17	rep2	33.4725	19.7716	TCT	S	0.17524
E17	Ser-CGA-1	K09|L09	Ser-CGA	TRUE	E17	rep2	28.6526	14.9517	TCG	S	0.0652843
E17	Ser-CGA-2	K10|L10	Ser-CGA	TRUE	E17	rep2	26.5336	12.8327	TCG	S	0.0652843
E17	Ser-GCT-1	K11|L11	Ser-GCT	TRUE	E17	rep2	24.8226	11.1217	AGC	S	0.230662
E17	Ser-GCT-2	K12|L12	Ser-GCT	TRUE	E17	rep2	26.6892	12.9883	AGC	S	0.230662
E17	Ser-GCT-3	K13|L13	Ser-GCT	TRUE	E17	rep2	36.0866	22.3856	AGC	S	0.230662
E17	Ser-GGA	K14|L14	Ser-GGA	TRUE	E17	rep2	33.2929	19.592	TCC	S	0.199612
E17	Ser-TGA-1	K15|L15	Ser-TGA	TRUE	E17	rep2	28.7709	15.0699	TCA	S	0.182611
E17	Ser-TGA-2	K16|L16	Ser-TGA	TRUE	E17	rep2	29.4596	15.7586	TCA	S	0.182611
E17	Ser-TGA-3	K17|L17	Ser-TGA	TRUE	E17	rep2	31.1922	17.4913	TCA	S	0.182611
E17	Sup-TTA	K18|L18	Sup-TTA	TRUE	E17	rep2	30.7792	17.0782	TAA	*	0.221826
E17	Thr-AGT-1	K19|L19	Thr-AGT	TRUE	E17	rep2	25.6609	11.9599	ACT	T	0.233177
E17	Thr-AGT-2	K20|L20	Thr-AGT	TRUE	E17	rep2	32.9154	19.2144	ACT	T	0.233177
E17	Thr-CGT-1	K21|L21	Thr-CGT	TRUE	E17	rep2	28.3154	14.6144	ACG	T	0.120333
E17	Thr-CGT-2	K22|L22	Thr-CGT	TRUE	E17	rep2	28.319	14.618	ACG	T	0.120333
E17	Thr-CGT-3	K23|L23	Thr-CGT	TRUE	E17	rep2	32.2935	18.5926	ACG	T	0.120333
E17	Thr-TGT-1	K24|L24	Thr-TGT	TRUE	E17	rep2	30.7977	17.0968	ACA	T	0.315299
E17	Thr-TGT-2	M01|N01	Thr-TGT	TRUE	E17	rep2	28.4488	14.7478	ACA	T	0.315299
E17	Trp-CCA-1	M02|N02	Trp-CCA	TRUE	E17	rep2	21.8442	8.14328	TGG	W	1
E17	Trp-CCA-2	M03|N03	Trp-CCA	TRUE	E17	rep2	27.2795	13.5786	TGG	W	1
E17	Trp-CCA-3	M04|N04	Trp-CCA	TRUE	E17	rep2	29.9044	16.2035	TGG	W	1
E17	Tyr-GTA-1	M05|N05	Tyr-GTA	TRUE	E17	rep2	23.6405	9.9395	TAC	Y	0.5718
E17	Tyr-GTA-2	M06|N06	Tyr-GTA	TRUE	E17	rep2	28.6558	14.9548	TAC	Y	0.5718
E17	Tyr-GTA-3	M07|N07	Tyr-GTA	TRUE	E17	rep2	27.5987	13.8977	TAC	Y	0.5718
E17	Tyr-GTA-4	M08|N08	Tyr-GTA	TRUE	E17	rep2	32.9549	19.254	TAC	Y	0.5718
E17	Tyr-GTA-5	M09|N09	Tyr-GTA	TRUE	E17	rep2	28.679	14.9781	TAC	Y	0.5718
E17	Tyr-GTA-6	M10|N10	Tyr-GTA	TRUE	E17	rep2	26.7744	13.0735	TAC	Y	0.5718
E17	Tyr-GTA-7	M11|N11	Tyr-GTA	TRUE	E17	rep2	33.3589	19.658	TAC	Y	0.5718
E17	Tyr-GTA-8	M12|N12	Tyr-GTA	TRUE	E17	rep2	26.8789	13.178	TAC	Y	0.5718
E17	Tyr-GTA-9	M13|N13	Tyr-GTA	TRUE	E17	rep2	26.449	12.7481	TAC	Y	0.5718
E17	Tyr-GTA-10	M14|N14	Tyr-GTA	TRUE	E17	rep2	28.7227	15.0217	TAC	Y	0.5718
E17	Val-AAC-1	M15|N15	Val-AAC	TRUE	E17	rep2			GTT	V	0.190481
E17	Val-AAC-2	M16|N16	Val-AAC	TRUE	E17	rep2	32.8357	19.1348	GTT	V	0.190481
E17	Val-CAC-1	M17|N17	Val-CAC	TRUE	E17	rep2	26.5233	12.8224	GTG	V	0.435541
E17	Val-CAC-2	M18|N18	Val-CAC	TRUE	E17	rep2	33.3516	19.6506	GTG	V	0.435541
E17	Val-CAC-3	M19|N19	Val-CAC	TRUE	E17	rep2	37.8052	24.1042	GTG	V	0.435541
E17	Val-CAC-4	M20|N20	Val-CAC	TRUE	E17	rep2	34.4209	20.7199	GTG	V	0.435541
E17	Val-GAC	M21|N21	Val-GAC	TRUE	E17	rep2	32.8015	19.1005	GTC	V	0.234902
E17	Val-TAC	M22|N22	Val-TAC	TRUE	E17	rep2	24.7074	11.0064	GTA	V	0.139075
P0	Ala-AGC-1	A01|B01	Ala-AGC	TRUE	P0	rep2	25.6907	12.1156	GCT	A	0.286432
P0	Ala-AGC-2	A02|B02	Ala-AGC	TRUE	P0	rep2	26.3255	12.7504	GCT	A	0.286432
P0	Ala-AGC-3	A03|B03	Ala-AGC	TRUE	P0	rep2	37.0072	23.4321	GCT	A	0.286432
P0	Ala-AGC-4	A04|B04	Ala-AGC	TRUE	P0	rep2	26.992	13.4169	GCT	A	0.286432
P0	Ala-AGC-5	A05|B05	Ala-AGC	TRUE	P0	rep2	27.9967	14.4216	GCT	A	0.286432
P0	Ala-AGC-6	A06|B06	Ala-AGC	TRUE	P0	rep2	34.3994	20.8243	GCT	A	0.286432
P0	Ala-AGC-7	A07|B07	Ala-AGC	TRUE	P0	rep2	18.1335	4.5584	GCT	A	0.286432
P0	Ala-CGC-1	A08|B08	Ala-CGC	TRUE	P0	rep2	31.465	17.8899	GCG	A	0.116502
P0	Ala-CGC-2	A09|B09	Ala-CGC	TRUE	P0	rep2	31.7225	18.1474	GCG	A	0.116502
P0	Ala-GGC-1	A10|B10	Ala-GGC	TRUE	P0	rep2	30.9644	17.3893	GCC	A	0.34626
P0	Ala-GGC-2	A11|B11	Ala-GGC	TRUE	P0	rep2	28.6625	15.0874	GCC	A	0.34626
P0	Ala-TGC-1	A12|B12	Ala-TGC	TRUE	P0	rep2	28.814	15.2389	GCA	A	0.250806
P0	Ala-TGC-2	A13|B13	Ala-TGC	TRUE	P0	rep2	32.3115	18.7364	GCA	A	0.250806
P0	Ala-TGC-3	A14|B14	Ala-TGC	TRUE	P0	rep2	35.1701	21.595	GCA	A	0.250806
P0	Arg-ACG-1	A15|B15	Arg-ACG	TRUE	P0	rep2	23.8683	10.2932	CGT	R	0.0840601
P0	Arg-ACG-2	A16|B16	Arg-ACG	TRUE	P0	rep2	25.3741	11.799	CGT	R	0.0840601
P0	Arg-ACG-3	A17|B17	Arg-ACG	TRUE	P0	rep2	26.1433	12.5682	CGT	R	0.0840601
P0	Arg-CCG-1	A18|B18	Arg-CCG	TRUE	P0	rep2	27.266	13.6909	CGG	R	0.159161
P0	Arg-CCG-2	A19|B19	Arg-CCG	TRUE	P0	rep2	28.1386	14.5635	CGG	R	0.159161
P0	Arg-CCT-1	A20|B20	Arg-CCT	TRUE	P0	rep2	25.3642	11.7891	AGG	R	0.232515
P0	Arg-CCT-2	A21|B21	Arg-CCT	TRUE	P0	rep2	28.8411	15.266	AGG	R	0.232515
P0	Arg-TCG	A22|B22	Arg-TCG	TRUE	P0	rep2	27.7596	14.1844	CGA	R	0.109789
P0	Arg-TCT-1	A23|B23	Arg-TCT	TRUE	P0	rep2	25.9328	12.3577	AGA	R	0.270695
P0	Arg-TCT-2	A24|B24	Arg-TCT	TRUE	P0	rep2	27.5478	13.9727	AGA	R	0.270695
P0	Arg-TCT-3	C01|D01	Arg-TCT	TRUE	P0	rep2	27.1469	13.5718	AGA	R	0.270695
P0	Arg-TCT-4	C02|D02	Arg-TCT	TRUE	P0	rep2	33.6383	20.0632	AGA	R	0.270695
P0	Arg-TCT-5	C03|D03	Arg-TCT	TRUE	P0	rep2	27.8917	14.3166	AGA	R	0.270695
P0	Arg-TCT-6	C04|D04	Arg-TCT	TRUE	P0	rep2	32.3026	18.7275	AGA	R	0.270695
P0	Arg-TCT-7	C05|D05	Arg-TCT	TRUE	P0	rep2	35.1543	21.5792	AGA	R	0.270695
P0	Asn-GTT-1	C06|D06	Asn-GTT	TRUE	P0	rep2	24.8977	11.3226	AAC	N	0.571634
P0	Asn-GTT-2	C07|D07	Asn-GTT	TRUE	P0	rep2	37.3719	23.7968	AAC	N	0.571634
P0	Asn-GTT-3	C08|D08	Asn-GTT	TRUE	P0	rep2	33.8148	20.2397	AAC	N	0.571634
P0	Asp-GTC-1	C09|D09	Asp-GTC	TRUE	P0	rep2	23.6842	10.1091	GAC	D	0.530167
P0	Asp-GTC-2	C10|D10	Asp-GTC	TRUE	P0	rep2	23.0981	9.52297	GAC	D	0.530167
P0	Cys-ACA	C11|D11	Cys-ACA	TRUE	P0	rep2	36.3639	22.7888	TGT	C	0.448411
P0	Cys-GCA-1	C12|D12	Cys-GCA	TRUE	P0	rep2	25.05	11.4749	TGC	C	0.551589
P0	Cys-GCA-2	C13|D13	Cys-GCA	TRUE	P0	rep2	34.478	20.9029	TGC	C	0.551589
P0	Cys-GCA-3	C14|D14	Cys-GCA	TRUE	P0	rep2	35.5955	22.0204	TGC	C	0.551589
P0	Cys-GCA-4	C15|D15	Cys-GCA	TRUE	P0	rep2	31.9515	18.3764	TGC	C	0.551589
P0	Cys-GCA-5	C16|D16	Cys-GCA	TRUE	P0	rep2	37.2466	23.6715	TGC	C	0.551589
P0	Cys-GCA-6	C17|D17	Cys-GCA	TRUE	P0	rep2	30.3534	16.7783	TGC	C	0.551589
P0	Cys-GCA-7	C18|D18	Cys-GCA	TRUE	P0	rep2	33.6022	20.0271	TGC	C	0.551589
P0	Gln-CTG-1	C19|D19	Gln-CTG	TRUE	P0	rep2	25.5638	11.9887	CAG	Q	0.690569
P0	Gln-CTG-2	C20|D20	Gln-CTG	TRUE	P0	rep2	28.9303	15.3552	CAG	Q	0.690569
P0	Gln-CTG-3	C21|D21	Gln-CTG	TRUE	P0	rep2	33.1626	19.5875	CAG	Q	0.690569
P0	Gln-CTG-4	C22|D22	Gln-CTG	TRUE	P0	rep2	37.6119	24.0368	CAG	Q	0.690569
P0	Gln-TTG-1	C23|D23	Gln-TTG	TRUE	P0	rep2	28.4361	14.861	CAA	Q	0.309431
P0	Gln-TTG-2	C24|D24	Gln-TTG	TRUE	P0	rep2	30.2299	16.6548	CAA	Q	0.309431
P0	Gln-TTG-3	E01|F01	Gln-TTG	TRUE	P0	rep2			CAA	Q	0.309431
P0	Glu-CTC-1	E02|F02	Glu-CTC	TRUE	P0	rep2	16.7712	3.1961	GAG	E	0.579738
P0	Glu-CTC-2	E03|F03	Glu-CTC	TRUE	P0	rep2	32.5521	18.977	GAG	E	0.579738
P0	Glu-CTC-3	E04|F04	Glu-CTC	TRUE	P0	rep2	35.892	22.3169	GAG	E	0.579738
P0	Glu-CTC-4	E05|F05	Glu-CTC	TRUE	P0	rep2			GAG	E	0.579738
P0	Glu-CTC-5	E06|F06	Glu-CTC	TRUE	P0	rep2	32.198	18.6229	GAG	E	0.579738
P0	Glu-TTC-1	E07|F07	Glu-TTC	TRUE	P0	rep2	20.1065	6.53138	GAA	E	0.420262
P0	Glu-TTC-2	E08|F08	Glu-TTC	TRUE	P0	rep2	26.7597	13.1845	GAA	E	0.420262
P0	Gly-ACC-1	E09|F09	Gly-ACC	TRUE	P0	rep2	28.8622	15.2871	GGT	G	0.183907
P0	Gly-ACC-2	E10|F10	Gly-ACC	TRUE	P0	rep2	39.8502	26.2751	GGT	G	0.183907
P0	Gly-CCC-1	E11|F11	Gly-CCC	TRUE	P0	rep2	30.3779	16.8028	GGG	G	0.215316
P0	Gly-CCC-2	E12|F12	Gly-CCC	TRUE	P0	rep2	23.812	10.2369	GGG	G	0.215316
P0	Gly-CCC-3	E13|F13	Gly-CCC	TRUE	P0	rep2	27.9113	14.3362	GGG	G	0.215316
P0	Gly-CCC-4	E14|F14	Gly-CCC	TRUE	P0	rep2	30.2261	16.651	GGG	G	0.215316
P0	Gly-CCC-5	E15|F15	Gly-CCC	TRUE	P0	rep2	33.3903	19.8152	GGG	G	0.215316
P0	Gly-GCC-1	E16|F16	Gly-GCC	TRUE	P0	rep2	20.5712	6.99609	GGC	G	0.316515
P0	Gly-GCC-2	E17|F17	Gly-GCC	TRUE	P0	rep2	25.3242	11.7491	GGC	G	0.316515
P0	Gly-GCC-3	E18|F18	Gly-GCC	TRUE	P0	rep2	32.1168	18.5417	GGC	G	0.316515
P0	Gly-TCC-1	E19|F19	Gly-TCC	TRUE	P0	rep2	19.2797	5.70464	GGA	G	0.284262
P0	Gly-TCC-2	E20|F20	Gly-TCC	TRUE	P0	rep2	25.0288	11.4537	GGA	G	0.284262
P0	Gly-TCC-3	E21|F21	Gly-TCC	TRUE	P0	rep2	36.6489	23.0738	GGA	G	0.284262
P0	His-ATG	E22|F22	His-ATG	TRUE	P0	rep2			CAT	H	0.433917
P0	His-GTG-1	E23|F23	His-GTG	TRUE	P0	rep2	26.1109	12.5358	CAC	H	0.566083
P0	His-GTG-2	E24|F24	His-GTG	TRUE	P0	rep2	33.4087	19.8336	CAC	H	0.566083
P0	His-GTG-3	G01|H01	His-GTG	TRUE	P0	rep2	26.4836	12.9085	CAC	H	0.566083
P0	Ile-AAT-1	G02|H02	Ile-AAT	TRUE	P0	rep2	25.6189	12.0438	ATT	I	0.344766
P0	Ile-AAT-2	G03|H03	Ile-AAT	TRUE	P0	rep2	34.0716	20.4965	ATT	I	0.344766
P0	Ile-GAT	G04|H04	Ile-GAT	TRUE	P0	rep2	32.1213	18.5462	ATC	I	0.479194
P0	Ile-TAT-1	G05|H05	Ile-TAT	TRUE	P0	rep2	26.5084	12.9333	ATA	I	0.17604
P0	Ile-TAT-2	G06|H06	Ile-TAT	TRUE	P0	rep2	26.6752	13.1001	ATA	I	0.17604
P0	Ile-TAT-3	G07|H07	Ile-TAT	TRUE	P0	rep2	30.2736	16.6985	ATA	I	0.17604
P0	Ile-TAT-4	G08|H08	Ile-TAT	TRUE	P0	rep2	33.8809	20.3058	ATA	I	0.17604
P0	Leu-AAG	G12|H12	Leu-AAG	TRUE	P0	rep2	27.6601	14.085	CTT	L	0.135453
P0	Leu-CAA-1	G13|H13	Leu-CAA	TRUE	P0	rep2	25.4886	11.9135	TTG	L	0.143815
P0	Leu-CAA-2	G14|H14	Leu-CAA	TRUE	P0	rep2	30.2348	16.6597	TTG	L	0.143815
P0	Leu-CAA-3	G15|H15	Leu-CAA	TRUE	P0	rep2	30.1885	16.6134	TTG	L	0.143815
P0	Leu-CAA-4	G16|H16	Leu-CAA	TRUE	P0	rep2	29.61	16.0349	TTG	L	0.143815
P0	Leu-CAA-5	G17|H17	Leu-CAA	TRUE	P0	rep2	30.2595	16.6844	TTG	L	0.143815
P0	Leu-CAG	G18|H18	Leu-CAG	TRUE	P0	rep2	26.2227	12.6476	CTG	L	0.363029
P0	Leu-TAA-1	G19|H19	Leu-TAA	TRUE	P0	rep2	28.3038	14.7287	TTA	L	0.074938
P0	Leu-TAA-2	G20|H20	Leu-TAA	TRUE	P0	rep2	34.4789	20.9038	TTA	L	0.074938
P0	Leu-TAG-1	G21|H21	Leu-TAG	TRUE	P0	rep2	26.8057	13.2306	CTA	L	0.100829
P0	Leu-TAG-2	G22|H22	Leu-TAG	TRUE	P0	rep2	26.7829	13.2078	CTA	L	0.100829
P0	Leu-TAG-3	G23|H23	Leu-TAG	TRUE	P0	rep2	29.7835	16.2084	CTA	L	0.100829
P0	Lys-CTT-1	G24|H24	Lys-CTT	TRUE	P0	rep2	25.6017	12.0266	AAG	K	0.617123
P0	Lys-CTT-2	I01|J01	Lys-CTT	TRUE	P0	rep2	36.7142	23.1391	AAG	K	0.617123
P0	Lys-CTT-3	I02|J02	Lys-CTT	TRUE	P0	rep2	35.1934	21.6183	AAG	K	0.617123
P0	Lys-CTT-4	I03|J03	Lys-CTT	TRUE	P0	rep2			AAG	K	0.617123
P0	Lys-CTT-5	I04|J04	Lys-CTT	TRUE	P0	rep2	32.0498	18.4747	AAG	K	0.617123
P0	Lys-CTT-6	I05|J05	Lys-CTT	TRUE	P0	rep2			AAG	K	0.617123
P0	Lys-CTT-7	I06|J06	Lys-CTT	TRUE	P0	rep2	34.3356	20.7605	AAG	K	0.617123
P0	Lys-CTT-8	I07|J07	Lys-CTT	TRUE	P0	rep2	36.1918	22.6167	AAG	K	0.617123
P0	Lys-TTT-1	I08|J08	Lys-TTT	TRUE	P0	rep2	25.3372	11.7621	AAA	K	0.382877
P0	Lys-TTT-2	I09|J09	Lys-TTT	TRUE	P0	rep2	25.1963	11.6212	AAA	K	0.382877
P0	Lys-TTT-3	I10|J10	Lys-TTT	TRUE	P0	rep2	31.3434	17.7683	AAA	K	0.382877
P0	Lys-TTT-4	I11|J11	Lys-TTT	TRUE	P0	rep2			AAA	K	0.382877
P0	Met-CAT-1	I12|J12	Met-CAT	TRUE	P0	rep2	26.9278	13.3527	ATG	M	1
P0	Met-CAT-2	I13|J13	Met-CAT	TRUE	P0	rep2	29.3815	15.8063	ATG	M	1
P0	Met-CAT-3	I14|J14	Met-CAT	TRUE	P0	rep2	31.9331	18.358	ATG	M	1
P0	Met-CAT-4	I15|J15	Met-CAT	TRUE	P0	rep2	32.4305	18.8554	ATG	M	1
P0	Met-CAT-5	I16|J16	Met-CAT	TRUE	P0	rep2	29.37	15.7949	ATG	M	1
P0	Phe-GAA	I17|J17	Phe-GAA	TRUE	P0	rep2	27.6251	14.05	TTC	F	0.558881
P0	Pro-AGG-1	I18|J18	Pro-AGG	TRUE	P0	rep2	29.6471	16.072	CCT	P	0.2793
P0	Pro-AGG-2	I19|J19	Pro-AGG	TRUE	P0	rep2	28.3864	14.8113	CCT	P	0.2793
P0	Pro-AGG-3	I20|J20	Pro-AGG	TRUE	P0	rep2	28.7842	15.2091	CCT	P	0.2793
P0	Pro-CGG	I21|J21	Pro-CGG	TRUE	P0	rep2	30.4862	16.9111	CCG	P	0.125786
P0	Pro-GGG	I22|J22	Pro-GGG	TRUE	P0	rep2	29.5629	15.9878	CCC	P	0.274072
P0	Pro-TGG-1	I23|J23	Pro-TGG	TRUE	P0	rep2	35.9863	22.4112	CCA	P	0.320843
P0	Pro-TGG-2	I24|J24	Pro-TGG	TRUE	P0	rep2	27.385	13.8099	CCA	P	0.320843
P0	Pro-TGG-3	K01|L01	Pro-TGG	TRUE	P0	rep2			CCA	P	0.320843
P0	Pro-TGG-4	K02|L02	Pro-TGG	TRUE	P0	rep2	33.9812	20.4061	CCA	P	0.320843
P0	Pro-TGG-5	K03|L03	Pro-TGG	TRUE	P0	rep2	32.3592	18.7841	CCA	P	0.320843
P0	SeC-TCA	K04|L04	SeC-TCA	TRUE	P0	rep2	23.4708	9.89566	TGA	*	0.624621
P0	Ser-AGA-1	K05|L05	Ser-AGA	TRUE	P0	rep2	27.9754	14.4003	TCT	S	0.173984
P0	Ser-AGA-2	K06|L06	Ser-AGA	TRUE	P0	rep2	31.8616	18.2865	TCT	S	0.173984
P0	Ser-AGA-3	K07|L07	Ser-AGA	TRUE	P0	rep2	36.5455	22.9704	TCT	S	0.173984
P0	Ser-AGA-4	K08|L08	Ser-AGA	TRUE	P0	rep2	31.1134	17.5383	TCT	S	0.173984
P0	Ser-CGA-1	K09|L09	Ser-CGA	TRUE	P0	rep2	29.7566	16.1815	TCG	S	0.0665786
P0	Ser-CGA-2	K10|L10	Ser-CGA	TRUE	P0	rep2	27.7585	14.1834	TCG	S	0.0665786
P0	Ser-GCT-1	K11|L11	Ser-GCT	TRUE	P0	rep2	25.7953	12.2202	AGC	S	0.231758
P0	Ser-GCT-2	K12|L12	Ser-GCT	TRUE	P0	rep2	27.8094	14.2343	AGC	S	0.231758
P0	Ser-GCT-3	K13|L13	Ser-GCT	TRUE	P0	rep2	31.5267	17.9516	AGC	S	0.231758
P0	Ser-GGA	K14|L14	Ser-GGA	TRUE	P0	rep2	34.5502	20.9751	TCC	S	0.20166
P0	Ser-TGA-1	K15|L15	Ser-TGA	TRUE	P0	rep2	29.7087	16.1336	TCA	S	0.181387
P0	Ser-TGA-2	K16|L16	Ser-TGA	TRUE	P0	rep2	30.5573	16.9822	TCA	S	0.181387
P0	Ser-TGA-3	K17|L17	Ser-TGA	TRUE	P0	rep2	31.7061	18.131	TCA	S	0.181387
P0	Sup-TTA	K18|L18	Sup-TTA	TRUE	P0	rep2	31.3698	17.7947	TAA	*	0.221938
P0	Thr-AGT-1	K19|L19	Thr-AGT	TRUE	P0	rep2	27.9309	14.3558	ACT	T	0.232466
P0	Thr-AGT-2	K20|L20	Thr-AGT	TRUE	P0	rep2	33.4153	19.8402	ACT	T	0.232466
P0	Thr-CGT-1	K21|L21	Thr-CGT	TRUE	P0	rep2	28.7198	15.1447	ACG	T	0.12236
P0	Thr-CGT-2	K22|L22	Thr-CGT	TRUE	P0	rep2	27.6852	14.1101	ACG	T	0.12236
P0	Thr-CGT-3	K23|L23	Thr-CGT	TRUE	P0	rep2	33.7162	20.1411	ACG	T	0.12236
P0	Thr-TGT-1	K24|L24	Thr-TGT	TRUE	P0	rep2	31.9847	18.4096	ACA	T	0.311159
P0	Thr-TGT-2	M01|N01	Thr-TGT	TRUE	P0	rep2	29.0071	15.432	ACA	T	0.311159
P0	Trp-CCA-1	M02|N02	Trp-CCA	TRUE	P0	rep2	23.4356	9.86054	TGG	W	1
P0	Trp-CCA-2	M03|N03	Trp-CCA	TRUE	P0	rep2	27.9283	14.3532	TGG	W	1
P0	Trp-CCA-3	M04|N04	Trp-CCA	TRUE	P0	rep2	30.9541	17.379	TGG	W	1
P0	Tyr-GTA-1	M05|N05	Tyr-GTA	TRUE	P0	rep2	24.3077	10.7326	TAC	Y	0.576176
P0	Tyr-GTA-2	M06|N06	Tyr-GTA	TRUE	P0	rep2	28.1978	14.6227	TAC	Y	0.576176
P0	Tyr-GTA-3	M07|N07	Tyr-GTA	TRUE	P0	rep2	27.4505	13.8754	TAC	Y	0.576176
P0	Tyr-GTA-4	M08|N08	Tyr-GTA	TRUE	P0	rep2	33.8354	20.2603	TAC	Y	0.576176
P0	Tyr-GTA-5	M09|N09	Tyr-GTA	TRUE	P0	rep2	28.5587	14.9836	TAC	Y	0.576176
P0	Tyr-GTA-6	M10|N10	Tyr-GTA	TRUE	P0	rep2	28.947	15.3719	TAC	Y	0.576176
P0	Tyr-GTA-7	M11|N11	Tyr-GTA	TRUE	P0	rep2	34.247	20.6719	TAC	Y	0.576176
P0	Tyr-GTA-8	M12|N12	Tyr-GTA	TRUE	P0	rep2	27.2372	13.6621	TAC	Y	0.576176
P0	Tyr-GTA-9	M13|N13	Tyr-GTA	TRUE	P0	rep2	27.287	13.7119	TAC	Y	0.576176
P0	Tyr-GTA-10	M14|N14	Tyr-GTA	TRUE	P0	rep2	29.1095	15.5344	TAC	Y	0.576176
P0	Val-AAC-1	M15|N15	Val-AAC	TRUE	P0	rep2			GTT	V	0.188056
P0	Val-AAC-2	M16|N16	Val-AAC	TRUE	P0	rep2	32.737	19.1619	GTT	V	0.188056
P0	Val-CAC-1	M17|N17	Val-CAC	TRUE	P0	rep2	28.3827	14.8076	GTG	V	0.441379
P0	Val-CAC-2	M18|N18	Val-CAC	TRUE	P0	rep2	32.7989	19.2238	GTG	V	0.441379
P0	Val-CAC-3	M19|N19	Val-CAC	TRUE	P0	rep2	34.7235	21.1484	GTG	V	0.441379
P0	Val-CAC-4	M20|N20	Val-CAC	TRUE	P0	rep2	37.895	24.3199	GTG	V	0.441379
P0	Val-GAC	M21|N21	Val-GAC	TRUE	P0	rep2	33.8018	20.2267	GTC	V	0.235034
P0	Val-TAC	M22|N22	Val-TAC	TRUE	P0	rep2	26.0246	12.4495	GTA	V	0.135532
E12.5	Ala-AGC-1	A01|B01	Ala-AGC	TRUE	E12.5	rep2	24.5036	10.275	GCT	A	0.295691
E12.5	Ala-AGC-2	A02|B02	Ala-AGC	TRUE	E12.5	rep2	24.9541	10.7255	GCT	A	0.295691
E12.5	Ala-AGC-3	A03|B03	Ala-AGC	TRUE	E12.5	rep2	33.2727	19.044	GCT	A	0.295691
E12.5	Ala-AGC-4	A04|B04	Ala-AGC	TRUE	E12.5	rep2	25.1862	10.9575	GCT	A	0.295691
E12.5	Ala-AGC-5	A05|B05	Ala-AGC	TRUE	E12.5	rep2	26.28	12.0514	GCT	A	0.295691
E12.5	Ala-AGC-6	A06|B06	Ala-AGC	TRUE	E12.5	rep2	32.1809	17.9522	GCT	A	0.295691
E12.5	Ala-AGC-7	A07|B07	Ala-AGC	TRUE	E12.5	rep2	20.6119	6.38325	GCT	A	0.295691
E12.5	Ala-CGC-1	A08|B08	Ala-CGC	TRUE	E12.5	rep2	30.5566	16.328	GCG	A	0.111517
E12.5	Ala-CGC-2	A09|B09	Ala-CGC	TRUE	E12.5	rep2	30.3392	16.1106	GCG	A	0.111517
E12.5	Ala-GGC-1	A10|B10	Ala-GGC	TRUE	E12.5	rep2	31.2546	17.0259	GCC	A	0.341099
E12.5	Ala-GGC-2	A11|B11	Ala-GGC	TRUE	E12.5	rep2	29.1261	14.8975	GCC	A	0.341099
E12.5	Ala-TGC-1	A12|B12	Ala-TGC	TRUE	E12.5	rep2	27.731	13.5024	GCA	A	0.251692
E12.5	Ala-TGC-2	A13|B13	Ala-TGC	TRUE	E12.5	rep2	31.1682	16.9395	GCA	A	0.251692
E12.5	Ala-TGC-3	A14|B14	Ala-TGC	TRUE	E12.5	rep2	35.561	21.3323	GCA	A	0.251692
E12.5	Arg-ACG-1	A15|B15	Arg-ACG	TRUE	E12.5	rep2	23.3542	9.12555	CGT	R	0.0858381
E12.5	Arg-ACG-2	A16|B16	Arg-ACG	TRUE	E12.5	rep2	24.8865	10.6579	CGT	R	0.0858381
E12.5	Arg-ACG-3	A17|B17	Arg-ACG	TRUE	E12.5	rep2	25.276	11.0473	CGT	R	0.0858381
E12.5	Arg-CCG-1	A18|B18	Arg-CCG	TRUE	E12.5	rep2	25.613	11.3844	CGG	R	0.155447
E12.5	Arg-CCG-2	A19|B19	Arg-CCG	TRUE	E12.5	rep2	26.9923	12.7637	CGG	R	0.155447
E12.5	Arg-CCT-1	A20|B20	Arg-CCT	TRUE	E12.5	rep2	25.1438	10.9152	AGG	R	0.228423
E12.5	Arg-CCT-2	A21|B21	Arg-CCT	TRUE	E12.5	rep2	27.5333	13.3047	AGG	R	0.228423
E12.5	Arg-TCG	A22|B22	Arg-TCG	TRUE	E12.5	rep2	26.1461	11.9175	CGA	R	0.114749
E12.5	Arg-TCT-1	A23|B23	Arg-TCT	TRUE	E12.5	rep2	24.7278	10.4991	AGA	R	0.274752
E12.5	Arg-TCT-2	A24|B24	Arg-TCT	TRUE	E12.5	rep2	30.5948	16.3661	AGA	R	0.274752
E12.5	Arg-TCT-3	C01|D01	Arg-TCT	TRUE	E12.5	rep2	28.9681	14.7394	AGA	R	0.274752
E12.5	Arg-TCT-4	C02|D02	Arg-TCT	TRUE	E12.5	rep2	29.7583	15.5296	AGA	R	0.274752
E12.5	Arg-TCT-5	C03|D03	Arg-TCT	TRUE	E12.5	rep2	26.1589	11.9303	AGA	R	0.274752
E12.5	Arg-TCT-6	C04|D04	Arg-TCT	TRUE	E12.5	rep2	32.6703	18.4417	AGA	R	0.274752
E12.5	Arg-TCT-7	C05|D05	Arg-TCT	TRUE	E12.5	rep2	35.9874	21.7588	AGA	R	0.274752
E12.5	Asn-GTT-1	C06|D06	Asn-GTT	TRUE	E12.5	rep2	23.6513	9.42262	AAC	N	0.558802
E12.5	Asn-GTT-2	C07|D07	Asn-GTT	TRUE	E12.5	rep2	37.9539	23.7252	AAC	N	0.558802
E12.5	Asn-GTT-3	C08|D08	Asn-GTT	TRUE	E12.5	rep2	32.4313	18.2027	AAC	N	0.558802
E12.5	Asp-GTC-1	C09|D09	Asp-GTC	TRUE	E12.5	rep2	24.5258	10.2971	GAC	D	0.517992
E12.5	Asp-GTC-2	C10|D10	Asp-GTC	TRUE	E12.5	rep2	24.1961	9.96743	GAC	D	0.517992
E12.5	Cys-ACA	C11|D11	Cys-ACA	TRUE	E12.5	rep2	35.9514	21.7228	TGT	C	0.452664
E12.5	Cys-GCA-1	C12|D12	Cys-GCA	TRUE	E12.5	rep2	24.7976	10.5689	TGC	C	0.547336
E12.5	Cys-GCA-2	C13|D13	Cys-GCA	TRUE	E12.5	rep2	33.7518	19.5232	TGC	C	0.547336
E12.5	Cys-GCA-3	C14|D14	Cys-GCA	TRUE	E12.5	rep2			TGC	C	0.547336
E12.5	Cys-GCA-4	C15|D15	Cys-GCA	TRUE	E12.5	rep2	31.5474	17.3187	TGC	C	0.547336
E12.5	Cys-GCA-5	C16|D16	Cys-GCA	TRUE	E12.5	rep2			TGC	C	0.547336
E12.5	Cys-GCA-6	C17|D17	Cys-GCA	TRUE	E12.5	rep2	29.8525	15.6238	TGC	C	0.547336
E12.5	Cys-GCA-7	C18|D18	Cys-GCA	TRUE	E12.5	rep2	31.8833	17.6547	TGC	C	0.547336
E12.5	Gln-CTG-1	C19|D19	Gln-CTG	TRUE	E12.5	rep2	25.6643	11.4356	CAG	Q	0.675975
E12.5	Gln-CTG-2	C20|D20	Gln-CTG	TRUE	E12.5	rep2	32.2303	18.0017	CAG	Q	0.675975
E12.5	Gln-CTG-3	C21|D21	Gln-CTG	TRUE	E12.5	rep2	30.5777	16.3491	CAG	Q	0.675975
E12.5	Gln-CTG-4	C22|D22	Gln-CTG	TRUE	E12.5	rep2	36.4757	22.247	CAG	Q	0.675975
E12.5	Gln-TTG-1	C23|D23	Gln-TTG	TRUE	E12.5	rep2	28.9577	14.729	CAA	Q	0.324025
E12.5	Gln-TTG-2	C24|D24	Gln-TTG	TRUE	E12.5	rep2	29.1749	14.9462	CAA	Q	0.324025
E12.5	Gln-TTG-3	E01|F01	Gln-TTG	TRUE	E12.5	rep2	33.3131	19.0845	CAA	Q	0.324025
E12.5	Glu-CTC-1	E02|F02	Glu-CTC	TRUE	E12.5	rep2	17.4655	3.23683	GAG	E	0.563184
E12.5	Glu-CTC-2	E03|F03	Glu-CTC	TRUE	E12.5	rep2	32.3075	18.0788	GAG	E	0.563184
E12.5	Glu-CTC-3	E04|F04	Glu-CTC	TRUE	E12.5	rep2	35.5883	21.3597	GAG	E	0.563184
E12.5	Glu-CTC-4	E05|F05	Glu-CTC	TRUE	E12.5	rep2			GAG	E	0.563184
E12.5	Glu-CTC-5	E06|F06	Glu-CTC	TRUE	E12.5	rep2	31.176	16.9474	GAG	E	0.563184
E12.5	Glu-TTC-1	E07|F07	Glu-TTC	TRUE	E12.5	rep2	21.2577	7.02903	GAA	E	0.436816
E12.5	Glu-TTC-2	E08|F08	Glu-TTC	TRUE	E12.5	rep2	26.2742	12.0456	GAA	E	0.436816
E12.5	Gly-ACC-1	E09|F09	Gly-ACC	TRUE	E12.5	rep2	27.4362	13.2076	GGT	G	0.191773
E12.5	Gly-ACC-2	E10|F10	Gly-ACC	TRUE	E12.5	rep2	38.0465	23.8178	GGT	G	0.191773
E12.5	Gly-CCC-1	E11|F11	Gly-CCC	TRUE	E12.5	rep2	28.7669	14.5383	GGG	G	0.208424
E12.5	Gly-CCC-2	E12|F12	Gly-CCC	TRUE	E12.5	rep2	24.4826	10.254	GGG	G	0.208424
E12.5	Gly-CCC-3	E13|F13	Gly-CCC	TRUE	E12.5	rep2	27.1404	12.9118	GGG	G	0.208424
E12.5	Gly-CCC-4	E14|F14	Gly-CCC	TRUE	E12.5	rep2	28.6162	14.3876	GGG	G	0.208424
E12.5	Gly-CCC-5	E15|F15	Gly-CCC	TRUE	E12.5	rep2	34.4168	20.1881	GGG	G	0.208424
E12.5	Gly-GCC-1	E16|F16	Gly-GCC	TRUE	E12.5	rep2	20.0129	5.78425	GGC	G	0.309118
E12.5	Gly-GCC-2	E17|F17	Gly-GCC	TRUE	E12.5	rep2	24.8038	10.5752	GGC	G	0.309118
E12.5	Gly-GCC-3	E18|F18	Gly-GCC	TRUE	E12.5	rep2	31.2025	16.9739	GGC	G	0.309118
E12.5	Gly-TCC-1	E19|F19	Gly-TCC	TRUE	E12.5	rep2	19.4053	5.17664	GGA	G	0.290685
E12.5	Gly-TCC-2	E20|F20	Gly-TCC	TRUE	E12.5	rep2	24.7747	10.5461	GGA	G	0.290685
E12.5	Gly-TCC-3	E21|F21	Gly-TCC	TRUE	E12.5	rep2	34.5723	20.3436	GGA	G	0.290685
E12.5	His-ATG	E22|F22	His-ATG	TRUE	E12.5	rep2	33.5998	19.3712	CAT	H	0.443559
E12.5	His-GTG-1	E23|F23	His-GTG	TRUE	E12.5	rep2	25.1722	10.9435	CAC	H	0.556441
E12.5	His-GTG-2	E24|F24	His-GTG	TRUE	E12.5	rep2	33.9442	19.7155	CAC	H	0.556441
E12.5	His-GTG-3	G01|H01	His-GTG	TRUE	E12.5	rep2	25.5492	11.3206	CAC	H	0.556441
E12.5	Ile-AAT-1	G02|H02	Ile-AAT	TRUE	E12.5	rep2	23.906	9.67732	ATT	I	0.354957
E12.5	Ile-AAT-2	G03|H03	Ile-AAT	TRUE	E12.5	rep2	32.7824	18.5537	ATT	I	0.354957
E12.5	Ile-GAT	G04|H04	Ile-GAT	TRUE	E12.5	rep2	30.7884	16.5598	ATC	I	0.461133
E12.5	Ile-TAT-1	G05|H05	Ile-TAT	TRUE	E12.5	rep2	25.8374	11.6088	ATA	I	0.18391
E12.5	Ile-TAT-2	G06|H06	Ile-TAT	TRUE	E12.5	rep2	26.2126	11.9839	ATA	I	0.18391
E12.5	Ile-TAT-3	G07|H07	Ile-TAT	TRUE	E12.5	rep2	27.7709	13.5423	ATA	I	0.18391
E12.5	Ile-TAT-4	G08|H08	Ile-TAT	TRUE	E12.5	rep2	34.8947	20.6661	ATA	I	0.18391
E12.5	Leu-AAG	G12|H12	Leu-AAG	TRUE	E12.5	rep2	26.2867	12.058	CTT	L	0.140597
E12.5	Leu-CAA-1	G13|H13	Leu-CAA	TRUE	E12.5	rep2	25.0926	10.8639	TTG	L	0.144267
E12.5	Leu-CAA-2	G14|H14	Leu-CAA	TRUE	E12.5	rep2	29.8814	15.6528	TTG	L	0.144267
E12.5	Leu-CAA-3	G15|H15	Leu-CAA	TRUE	E12.5	rep2	29.8648	15.6361	TTG	L	0.144267
E12.5	Leu-CAA-4	G16|H16	Leu-CAA	TRUE	E12.5	rep2	29.1385	14.9099	TTG	L	0.144267
E12.5	Leu-CAA-5	G17|H17	Leu-CAA	TRUE	E12.5	rep2	28.7467	14.518	TTG	L	0.144267
E12.5	Leu-CAG	G18|H18	Leu-CAG	TRUE	E12.5	rep2	25.4158	11.1871	CTG	L	0.345663
E12.5	Leu-TAA-1	G19|H19	Leu-TAA	TRUE	E12.5	rep2	27.5584	13.3298	TTA	L	0.080273
E12.5	Leu-TAA-2	G20|H20	Leu-TAA	TRUE	E12.5	rep2	34.795	20.5663	TTA	L	0.080273
E12.5	Leu-TAG-1	G21|H21	Leu-TAG	TRUE	E12.5	rep2	25.1599	10.9313	CTA	L	0.109753
E12.5	Leu-TAG-2	G22|H22	Leu-TAG	TRUE	E12.5	rep2	24.9604	10.7318	CTA	L	0.109753
E12.5	Leu-TAG-3	G23|H23	Leu-TAG	TRUE	E12.5	rep2	29.7262	15.4975	CTA	L	0.109753
E12.5	Lys-CTT-1	G24|H24	Lys-CTT	TRUE	E12.5	rep2	25.0038	10.7752	AAG	K	0.610904
E12.5	Lys-CTT-2	I01|J01	Lys-CTT	TRUE	E12.5	rep2			AAG	K	0.610904
E12.5	Lys-CTT-3	I02|J02	Lys-CTT	TRUE	E12.5	rep2			AAG	K	0.610904
E12.5	Lys-CTT-4	I03|J03	Lys-CTT	TRUE	E12.5	rep2			AAG	K	0.610904
E12.5	Lys-CTT-5	I04|J04	Lys-CTT	TRUE	E12.5	rep2	31.6367	17.4081	AAG	K	0.610904
E12.5	Lys-CTT-6	I05|J05	Lys-CTT	TRUE	E12.5	rep2	33.9243	19.6957	AAG	K	0.610904
E12.5	Lys-CTT-7	I06|J06	Lys-CTT	TRUE	E12.5	rep2	33.4586	19.2299	AAG	K	0.610904
E12.5	Lys-CTT-8	I07|J07	Lys-CTT	TRUE	E12.5	rep2	36.908	22.6794	AAG	K	0.610904
E12.5	Lys-TTT-1	I08|J08	Lys-TTT	TRUE	E12.5	rep2	24.429	10.2004	AAA	K	0.389096
E12.5	Lys-TTT-2	I09|J09	Lys-TTT	TRUE	E12.5	rep2	24.1601	9.93144	AAA	K	0.389096
E12.5	Lys-TTT-3	I10|J10	Lys-TTT	TRUE	E12.5	rep2	30.5697	16.341	AAA	K	0.389096
E12.5	Lys-TTT-4	I11|J11	Lys-TTT	TRUE	E12.5	rep2			AAA	K	0.389096
E12.5	Met-CAT-1	I12|J12	Met-CAT	TRUE	E12.5	rep2	25.7275	11.4988	ATG	M	1
E12.5	Met-CAT-2	I13|J13	Met-CAT	TRUE	E12.5	rep2	28.2114	13.9828	ATG	M	1
E12.5	Met-CAT-3	I14|J14	Met-CAT	TRUE	E12.5	rep2	30.185	15.9563	ATG	M	1
E12.5	Met-CAT-4	I15|J15	Met-CAT	TRUE	E12.5	rep2	32.7708	18.5422	ATG	M	1
E12.5	Met-CAT-5	I16|J16	Met-CAT	TRUE	E12.5	rep2	28.0492	13.8206	ATG	M	1
E12.5	Phe-GAA	I17|J17	Phe-GAA	TRUE	E12.5	rep2	26.2568	12.0282	TTC	F	0.549333
E12.5	Pro-AGG-1	I18|J18	Pro-AGG	TRUE	E12.5	rep2	28.485	14.2564	CCT	P	0.286287
E12.5	Pro-AGG-2	I19|J19	Pro-AGG	TRUE	E12.5	rep2	27.5684	13.3398	CCT	P	0.286287
E12.5	Pro-AGG-3	I20|J20	Pro-AGG	TRUE	E12.5	rep2	27.7078	13.4792	CCT	P	0.286287
E12.5	Pro-CGG	I21|J21	Pro-CGG	TRUE	E12.5	rep2	29.5098	15.2811	CCG	P	0.121229
E12.5	Pro-GGG	I22|J22	Pro-GGG	TRUE	E12.5	rep2	30.5283	16.2996	CCC	P	0.268349
E12.5	Pro-TGG-1	I23|J23	Pro-TGG	TRUE	E12.5	rep2	34.9344	20.7058	CCA	P	0.324136
E12.5	Pro-TGG-2	I24|J24	Pro-TGG	TRUE	E12.5	rep2	26.2778	12.0492	CCA	P	0.324136
E12.5	Pro-TGG-3	K01|L01	Pro-TGG	TRUE	E12.5	rep2	38.1718	23.9432	CCA	P	0.324136
E12.5	Pro-TGG-4	K02|L02	Pro-TGG	TRUE	E12.5	rep2	33.1053	18.8767	CCA	P	0.324136
E12.5	Pro-TGG-5	K03|L03	Pro-TGG	TRUE	E12.5	rep2	33.323	19.0944	CCA	P	0.324136
E12.5	SeC-TCA	K04|L04	SeC-TCA	TRUE	E12.5	rep2	24.2546	10.026	TGA	*	0.627993
E12.5	Ser-AGA-1	K05|L05	Ser-AGA	TRUE	E12.5	rep2	24.5718	10.3431	TCT	S	0.178356
E12.5	Ser-AGA-2	K06|L06	Ser-AGA	TRUE	E12.5	rep2	30.1585	15.9299	TCT	S	0.178356
E12.5	Ser-AGA-3	K07|L07	Ser-AGA	TRUE	E12.5	rep2	33.4857	19.2571	TCT	S	0.178356
E12.5	Ser-AGA-4	K08|L08	Ser-AGA	TRUE	E12.5	rep2	37.7619	23.5333	TCT	S	0.178356
E12.5	Ser-CGA-1	K09|L09	Ser-CGA	TRUE	E12.5	rep2	28.2864	14.0578	TCG	S	0.0635348
E12.5	Ser-CGA-2	K10|L10	Ser-CGA	TRUE	E12.5	rep2	25.2625	11.0338	TCG	S	0.0635348
E12.5	Ser-GCT-1	K11|L11	Ser-GCT	TRUE	E12.5	rep2	24.3969	10.1682	AGC	S	0.226317
E12.5	Ser-GCT-2	K12|L12	Ser-GCT	TRUE	E12.5	rep2	26.641	12.4124	AGC	S	0.226317
E12.5	Ser-GCT-3	K13|L13	Ser-GCT	TRUE	E12.5	rep2	35.3916	21.163	AGC	S	0.226317
E12.5	Ser-GGA	K14|L14	Ser-GGA	TRUE	E12.5	rep2	33.5111	19.2824	TCC	S	0.196947
E12.5	Ser-TGA-1	K15|L15	Ser-TGA	TRUE	E12.5	rep2	27.4717	13.243	TCA	S	0.18719
E12.5	Ser-TGA-2	K16|L16	Ser-TGA	TRUE	E12.5	rep2	28.2001	13.9714	TCA	S	0.18719
E12.5	Ser-TGA-3	K17|L17	Ser-TGA	TRUE	E12.5	rep2	28.4122	14.1836	TCA	S	0.18719
E12.5	Sup-TTA	K18|L18	Sup-TTA	TRUE	E12.5	rep2	31.8365	17.6078	TAA	*	0.2221
E12.5	Thr-AGT-1	K19|L19	Thr-AGT	TRUE	E12.5	rep2	24.2743	10.0457	ACT	T	0.233866
E12.5	Thr-AGT-2	K20|L20	Thr-AGT	TRUE	E12.5	rep2	34.2335	20.0048	ACT	T	0.233866
E12.5	Thr-CGT-1	K21|L21	Thr-CGT	TRUE	E12.5	rep2	27.5745	13.3459	ACG	T	0.118607
E12.5	Thr-CGT-2	K22|L22	Thr-CGT	TRUE	E12.5	rep2	28.5485	14.3199	ACG	T	0.118607
E12.5	Thr-CGT-3	K23|L23	Thr-CGT	TRUE	E12.5	rep2	30.8207	16.592	ACG	T	0.118607
E12.5	Thr-TGT-1	K24|L24	Thr-TGT	TRUE	E12.5	rep2	30.6095	16.3809	ACA	T	0.318506
E12.5	Thr-TGT-2	M01|N01	Thr-TGT	TRUE	E12.5	rep2	28.6154	14.3868	ACA	T	0.318506
E12.5	Trp-CCA-1	M02|N02	Trp-CCA	TRUE	E12.5	rep2	21.3655	7.1369	TGG	W	1
E12.5	Trp-CCA-2	M03|N03	Trp-CCA	TRUE	E12.5	rep2	26.1151	11.8864	TGG	W	1
E12.5	Trp-CCA-3	M04|N04	Trp-CCA	TRUE	E12.5	rep2	30.1286	15.8999	TGG	W	1
E12.5	Tyr-GTA-1	M05|N05	Tyr-GTA	TRUE	E12.5	rep2	22.9022	8.67358	TAC	Y	0.56504
E12.5	Tyr-GTA-2	M06|N06	Tyr-GTA	TRUE	E12.5	rep2	27.4638	13.2352	TAC	Y	0.56504
E12.5	Tyr-GTA-3	M07|N07	Tyr-GTA	TRUE	E12.5	rep2	27.398	13.1694	TAC	Y	0.56504
E12.5	Tyr-GTA-4	M08|N08	Tyr-GTA	TRUE	E12.5	rep2	31.7818	17.5532	TAC	Y	0.56504
E12.5	Tyr-GTA-5	M09|N09	Tyr-GTA	TRUE	E12.5	rep2	26.6034	12.3747	TAC	Y	0.56504
E12.5	Tyr-GTA-6	M10|N10	Tyr-GTA	TRUE	E12.5	rep2	25.8888	11.6602	TAC	Y	0.56504
E12.5	Tyr-GTA-7	M11|N11	Tyr-GTA	TRUE	E12.5	rep2	32.886	18.6573	TAC	Y	0.56504
E12.5	Tyr-GTA-8	M12|N12	Tyr-GTA	TRUE	E12.5	rep2	26.5326	12.3039	TAC	Y	0.56504
E12.5	Tyr-GTA-9	M13|N13	Tyr-GTA	TRUE	E12.5	rep2	25.3385	11.1098	TAC	Y	0.56504
E12.5	Tyr-GTA-10	M14|N14	Tyr-GTA	TRUE	E12.5	rep2	28.2985	14.0698	TAC	Y	0.56504
E12.5	Val-AAC-1	M15|N15	Val-AAC	TRUE	E12.5	rep2			GTT	V	0.194772
E12.5	Val-AAC-2	M16|N16	Val-AAC	TRUE	E12.5	rep2	31.8231	17.5945	GTT	V	0.194772
E12.5	Val-CAC-1	M17|N17	Val-CAC	TRUE	E12.5	rep2	26.4541	12.2255	GTG	V	0.428656
E12.5	Val-CAC-2	M18|N18	Val-CAC	TRUE	E12.5	rep2	34.8977	20.6691	GTG	V	0.428656
E12.5	Val-CAC-3	M19|N19	Val-CAC	TRUE	E12.5	rep2	34.4475	20.2189	GTG	V	0.428656
E12.5	Val-CAC-4	M20|N20	Val-CAC	TRUE	E12.5	rep2	34.763	20.5344	GTG	V	0.428656
E12.5	Val-GAC	M21|N21	Val-GAC	TRUE	E12.5	rep2	34.5473	20.3187	GTC	V	0.233179
E12.5	Val-TAC	M22|N22	Val-TAC	TRUE	E12.5	rep2	24.8484	10.6198	GTA	V	0.143393

## Sheet: codon_level_data
time	rep	codon	p_site_occ	a_site_occ	anticodon	tRNA availability	tRNA abundance	weightedusage	AA	freq	tAI
E12.5	1	AAA	1.58103	1.12325	Lys-TTT	1.27696	-9.16802	6.78606e+06	K	556977	0.725994
E12.5	1	AAC	1.5444	0.94026	Asn-GTT	2.00531	-9.58826	4.91631e+06	N	451029	1
E12.5	1	AAG	1.47935	1.03649	Lys-CTT			1.06545e+07	K	767192	1
E12.5	1	AAT	1.56953	0.936567
E12.5	1	ACA	1.35263	1.91047	Thr-TGT	-2.58567	-14.0994	5.04627e+06	T	457707	1
E12.5	1	ACC	1.30583	1.49634
E12.5	1	ACG	1.30176	1.99528	Thr-CGT	0.818237	-12.6411	1.87916e+06	T	159373	0.348199
E12.5	1	ACT	1.5764	1.61318	Thr-AGT	1.82754	-10.51	3.70527e+06	T	364512	0.796387
E12.5	1	AGA	1.6103	1.14558	Arg-TCT			5.40774e+06	R	500439	1
E12.5	1	AGC	1.38463	1.4676	Ser-GCT	1.39316	-9.9248	5.36494e+06	S	540969	1
E12.5	1	AGG	1.50864	1.21548	Arg-CCT	1.15777	-10.6941	4.49588e+06	R	423101	0.84546
E12.5	1	AGT	1.37279	1.64072
E12.5	1	ATA	1.45528	1.82233	Ile-TAT	2.41437	-10.8166	2.25082e+06	I	199161	0.424146
E12.5	1	ATC	1.47791	1.11355	Ile-GAT	-4.81229	-15.959	5.64368e+06	I	469558	1
E12.5	1	ATG	1.62597	1.13076	Met-CAT	-0.332611	-10.9835	6.45079e+06	M	558335	1
E12.5	1	ATT	1.58909	1.15385	Ile-AAT	2.21534	-9.72966	4.34422e+06	I	350082	0.745556
E12.5	1	CAA	1.53854	1.40804	Gln-TTG	-1.6005	-13.6405	4.18958e+06	Q	405810	0.473361
E12.5	1	CAC	1.35765	1.82999	His-GTG	1.95374	-10.0553	4.23999e+06	H	419429	1
E12.5	1	CAG	1.39147	1.12107	Gln-CTG			8.74021e+06	Q	857295	1
E12.5	1	CAT	1.39221	1.59065	His-ATG	-7.98697	-20.5244	3.37985e+06	H	342959	0.817681
E12.5	1	CCA	1.42216	1.55389	Pro-TGG	-1.07248	-12.0943	5.84698e+06	P	544530	1
E12.5	1	CCC	1.3259	1.49711	Pro-GGG	-5.20929	-16.8493	4.84066e+06	P	479450	0.880484
E12.5	1	CCG	1.38936	1.6708	Pro-CGG	-1.9396	-15.2099	2.1868e+06	P	196104	0.360134
E12.5	1	CCT	1.52547	1.49348	Pro-AGG	-0.548926	-11.9902	5.16423e+06	P	524532	0.963275
E12.5	1	CGA	1.82315	1.06284	Arg-TCG	1.1471	-12.0792	2.25852e+06	R	181105	0.361892
E12.5	1	CGC	1.31175	1.16664
E12.5	1	CGG	1.39435	1.36727	Arg-CCG	1.71218	-11.022	3.05955e+06	R	253897	0.507349
E12.5	1	CGT	1.45606	1.31417	Arg-ACG	5.16316	-8.41266	1.68949e+06	R	130884	0.261538
E12.5	1	CTA	1.57464	1.72733	Leu-TAG	3.1217	-9.70064	2.91604e+06	L	232971	0.261209
E12.5	1	CTC	1.37852	1.70244
E12.5	1	CTG	1.42811	1.89067	Leu-CAG	-2.2814	-11.2533	9.18399e+06	L	891895	1
E12.5	1	CTT	1.46877	1.67098	Leu-AAG	0.355103	-11.9638	3.73555e+06	L	383780	0.430297
E12.5	1	GAA	1.54925	1.76723	Glu-TTC	1.6977	-8.16459	7.73458e+06	E	681450	0.798138
E12.5	1	GAC	1.51305	2.00067	Asp-GTC	1.01222	-9.82171	6.15289e+06	D	556200	1
E12.5	1	GAG	1.39039	1.6691	Glu-CTC	4.87299	-3.61476	9.97214e+06	E	853800	1
E12.5	1	GAT	1.62436	1.7319
E12.5	1	GCA	1.48403	1.60622	Ala-TGC	-2.14642	-13.5648	5.20147e+06	A	461530	0.767624
E12.5	1	GCC	1.35924	1.44649	Ala-GGC	-4.2612	-14.5446	7.04915e+06	A	601245	1
E12.5	1	GCG	1.3896	1.73047	Ala-CGC	-2.50017	-15.6981	2.30462e+06	A	177712	0.295573
E12.5	1	GCT	1.58355	1.44112	Ala-AGC	4.6027	-6.25712	6.11074e+06	A	516613	0.859239
E12.5	1	GGA	1.46944	1.77841	Gly-TCC	5.85435	-5.27365	5.67418e+06	G	520439	1
E12.5	1	GGC	1.44986	1.74287	Gly-GCC	5.23245	-5.67452	6.03399e+06	G	494813	0.950761
E12.5	1	GGG	1.33365	1.53285	Gly-CCC	1.99843	-10.116	4.06845e+06	G	388053	0.745626
E12.5	1	GGT	1.4352	1.65377	Gly-ACC	-1.2995	-13.6136	3.74342e+06	G	289775	0.55679
E12.5	1	GTA	1.61468	1.36988	Val-TAC	2.39969	-10.8088	2.28742e+06	V	191526	0.313441
E12.5	1	GTC	1.45893	1.0282	Val-GAC	-8.09165	-20.4203	3.7197e+06	V	351303	0.574923
E12.5	1	GTG	1.49797	1.39391	Val-CAC	-1.65375	-12.0668	6.83798e+06	V	611044	1
E12.5	1	GTT	1.54599	1.03575	Val-AAC			3.10704e+06	V	272758	0.44638
E12.5	1	TAC	1.35128	2.28149	Tyr-GTA	4.33978	-8.01759	3.67294e+06	Y	334877	1
E12.5	1	TAT	1.47838	1.51329
E12.5	1	TCA	1.42636	1.45486	Ser-TGA	-0.280664	-12.1684	4.43741e+06	S	395437	0.730979
E12.5	1	TCC	1.15422	1.63524	Ser-GGA	-8.28387	-20.0295	4.66871e+06	S	475871	0.879664
E12.5	1	TCG	1.32601	1.85484	Ser-CGA	2.55668	-11.1318	1.50612e+06	S	131957	0.243927
E12.5	1	TCT	1.35374	1.68636	Ser-AGA			4.22802e+06	S	441082	0.815355
E12.5	1	TGC	1.37753	1.50605	Cys-GCA			3.79834e+06	C	391298	1
E12.5	1	TGG	1.61759	1.37393	Trp-CCA	4.72647	-6.93982	4.79793e+06	W	459385	1
E12.5	1	TGT	1.35138	1.64462	Cys-ACA	-9.43766	-22.1216	3.14135e+06	C	347983	0.889304
E12.5	1	TTA	1.58849	1.19036	Leu-TAA			2.13279e+06	L	189837	0.212847
E12.5	1	TTC	1.47993	1.00813	Phe-GAA	-0.378024	-11.9002	5.03248e+06	F	480577	1
E12.5	1	TTG	1.62673	1.25121	Leu-CAA	1.56453	-10.6945	3.83305e+06	L	358168	0.401581
E12.5	1	TTT	1.52087	1.13806
E12.5	2	AAA	1.52313	1.04978	Lys-TTT			6.78606e+06	K	556977	0.725994
E12.5	2	AAC	1.57579	0.921592	Asn-GTT	2.1743	-9.41927	4.91631e+06	N	451029	1
E12.5	2	AAG	1.44567	1.00666	Lys-CTT			1.06545e+07	K	767192	1
E12.5	2	AAT	1.55134	0.919343
E12.5	2	ACA	1.35819	1.8581	Thr-TGT	-2.54996	-14.0637	5.04627e+06	T	457707	1
E12.5	2	ACC	1.3598	1.54089
E12.5	2	ACG	1.3694	1.94487	Thr-CGT	0.804479	-12.6548	1.87916e+06	T	159373	0.348199
E12.5	2	ACT	1.52213	1.58389	Thr-AGT	2.29329	-10.0442	3.70527e+06	T	364512	0.796387
E12.5	2	AGA	1.51054	1.10915	Arg-TCT	1.35418	-9.93749	5.40774e+06	R	500439	1
E12.5	2	AGC	1.41906	1.45599	Ser-GCT	1.42663	-9.89134	5.36494e+06	S	540969	1
E12.5	2	AGG	1.47841	1.19339	Arg-CCT	1.18864	-10.6632	4.49588e+06	R	423101	0.84546
E12.5	2	AGT	1.43727	1.58595
E12.5	2	ATA	1.4108	1.71192	Ile-TAT	2.64701	-10.584	2.25082e+06	I	199161	0.424146
E12.5	2	ATC	1.51235	1.12132	Ile-GAT	-5.41305	-16.5598	5.64368e+06	I	469558	1
E12.5	2	ATG	1.6127	1.11043	Met-CAT	-0.329994	-10.9809	6.45079e+06	M	558335	1
E12.5	2	ATT	1.56623	1.11834	Ile-AAT	2.27076	-9.67425	4.34422e+06	I	350082	0.745556
E12.5	2	CAA	1.48849	1.4114	Gln-TTG	-1.75615	-13.7962	4.18958e+06	Q	405810	0.473361
E12.5	2	CAC	1.3802	1.80519	His-GTG	1.89112	-10.1179	4.23999e+06	H	419429	1
E12.5	2	CAG	1.44616	1.14177	Gln-CTG	-2.12858	-11.3731	8.74021e+06	Q	857295	1
E12.5	2	CAT	1.44288	1.56538	His-ATG	-6.83374	-19.3712	3.37985e+06	H	342959	0.817681
E12.5	2	CCA	1.50389	1.58546	Pro-TGG	-0.999994	-12.0218	5.84698e+06	P	544530	1
E12.5	2	CCC	1.39615	1.49293	Pro-GGG	-4.65958	-16.2996	4.84066e+06	P	479450	0.880484
E12.5	2	CCG	1.49225	1.67002	Pro-CGG	-2.01083	-15.2811	2.1868e+06	P	196104	0.360134
E12.5	2	CCT	1.60953	1.47439	Pro-AGG	-0.613034	-12.0543	5.16423e+06	P	524532	0.963275
E12.5	2	CGA	1.74306	1.06694	Arg-TCG	1.30881	-11.9175	2.25852e+06	R	181105	0.361892
E12.5	2	CGC	1.36375	1.30214
E12.5	2	CGG	1.37814	1.40065	Arg-CCG	1.81904	-10.9151	3.05955e+06	R	253897	0.507349
E12.5	2	CGT	1.54333	1.33545	Arg-ACG	5.137	-8.43881	1.68949e+06	R	130884	0.261538
E12.5	2	CTA	1.53949	1.75565	Leu-TAG	3.02233	-9.80001	2.91604e+06	L	232971	0.261209
E12.5	2	CTC	1.40874	1.75117
E12.5	2	CTG	1.41094	1.91233	Leu-CAG	-2.21522	-11.1871	9.18399e+06	L	891895	1
E12.5	2	CTT	1.51878	1.72359	Leu-AAG	0.2609	-12.058	3.73555e+06	L	383780	0.430297
E12.5	2	GAA	1.43045	1.68186	Glu-TTC	2.87715	-6.98513	7.73458e+06	E	681450	0.798138
E12.5	2	GAC	1.47622	1.94363	Asp-GTC	1.71105	-9.12288	6.15289e+06	D	556200	1
E12.5	2	GAG	1.30002	1.62314	Glu-CTC			9.97214e+06	E	853800	1
E12.5	2	GAT	1.55176	1.70242
E12.5	2	GCA	1.49845	1.59477	Ala-TGC	-1.9508	-13.3692	5.20147e+06	A	461530	0.767624
E12.5	2	GCC	1.36484	1.51678	Ala-GGC	-4.31697	-14.6003	7.04915e+06	A	601245	1
E12.5	2	GCG	1.30569	1.64824	Ala-CGC	-2.01725	-15.2152	2.30462e+06	A	177712	0.295573
E12.5	2	GCT	1.60404	1.49362	Ala-AGC	4.71389	-6.14593	6.11074e+06	A	516613	0.859239
E12.5	2	GGA	1.42399	1.73087	Gly-TCC	5.98588	-5.14212	5.67418e+06	G	520439	1
E12.5	2	GGC	1.44312	1.75382	Gly-GCC	5.17451	-5.73246	6.03399e+06	G	494813	0.950761
E12.5	2	GGG	1.28388	1.50426	Gly-CCC	2.20275	-9.91167	4.06845e+06	G	388053	0.745626
E12.5	2	GGT	1.42258	1.62343	Gly-ACC	-0.892588	-13.2067	3.74342e+06	G	289775	0.55679
E12.5	2	GTA	1.53094	1.37878	Val-TAC	2.58875	-10.6198	2.28742e+06	V	191526	0.313441
E12.5	2	GTC	1.49588	1.0371	Val-GAC	-7.99004	-20.3187	3.7197e+06	V	351303	0.574923
E12.5	2	GTG	1.46685	1.40687	Val-CAC	-1.79813	-12.2112	6.83798e+06	V	611044	1
E12.5	2	GTT	1.57458	1.08009	Val-AAC			3.10704e+06	V	272758	0.44638
E12.5	2	TAC	1.34613	2.24821	Tyr-GTA	4.34563	-8.01175	3.67294e+06	Y	334877	1
E12.5	2	TAT	1.44729	1.55448
E12.5	2	TCA	1.48186	1.49516	Ser-TGA	-0.268073	-12.1558	4.43741e+06	S	395437	0.730979
E12.5	2	TCC	1.27648	1.68959	Ser-GGA	-7.53677	-19.2824	4.66871e+06	S	475871	0.879664
E12.5	2	TCG	1.26619	1.85793	Ser-CGA	2.82192	-10.8665	1.50612e+06	S	131957	0.243927
E12.5	2	TCT	1.40579	1.69426	Ser-AGA	1.70603	-10.3104	4.22802e+06	S	441082	0.815355
E12.5	2	TGC	1.39455	1.52866	Cys-GCA			3.79834e+06	C	391298	1
E12.5	2	TGG	1.61014	1.39131	Trp-CCA	4.58524	-7.08104	4.79793e+06	W	459385	1
E12.5	2	TGT	1.36426	1.63347	Cys-ACA	-9.03883	-21.7228	3.14135e+06	C	347983	0.889304
E12.5	2	TTA	1.59498	1.13023	Leu-TAA	-0.0167383	-13.3202	2.13279e+06	L	189837	0.212847
E12.5	2	TTC	1.52638	1.06776	Phe-GAA	-0.505997	-12.0282	5.03248e+06	F	480577	1
E12.5	2	TTG	1.65157	1.29238	Leu-CAA	1.67336	-10.5857	3.83305e+06	L	358168	0.401581
E12.5	2	TTT	1.53849	1.17491
E14	1	AAA	1.52414	1.00365	Lys-TTT	1.41324	-9.21987	6.56327e+06	K	556977	0.725994
E14	1	AAC	1.60656	0.844221	Asn-GTT			4.72639e+06	N	451029	1
E14	1	AAG	1.47617	0.954924	Lys-CTT			1.03461e+07	K	767192	1
E14	1	AAT	1.54922	0.855992
E14	1	ACA	1.38691	1.92031	Thr-TGT	-2.83208	-14.3094	4.86066e+06	T	457707	1
E14	1	ACC	1.41851	1.61306
E14	1	ACG	1.38135	2.08754	Thr-CGT	-0.402678	-13.3818	1.832e+06	T	159373	0.348199
E14	1	ACT	1.59491	1.67068	Thr-AGT	0.429945	-11.7036	3.53734e+06	T	364512	0.796387
E14	1	AGA	1.56868	1.09684	Arg-TCT			5.22312e+06	R	500439	1
E14	1	AGC	1.42064	1.53281	Ser-GCT			5.15459e+06	S	540969	1
E14	1	AGG	1.53048	1.18748	Arg-CCT	0.791187	-10.9407	4.34731e+06	R	423101	0.84546
E14	1	AGT	1.44686	1.60407
E14	1	ATA	1.36761	1.74876	Ile-TAT	1.41336	-11.4183	2.12946e+06	I	199161	0.424146
E14	1	ATC	1.562	1.06355	Ile-GAT	-9.44493	-20.6185	5.47327e+06	I	469558	1
E14	1	ATG	1.63425	1.07751	Met-CAT	1.06642	-9.72051	6.25306e+06	M	558335	1
E14	1	ATT	1.60893	1.05147	Ile-AAT	1.06035	-10.7765	4.13574e+06	I	350082	0.745556
E14	1	CAA	1.55249	1.40583	Gln-TTG	-1.67595	-13.5826	3.99481e+06	Q	405810	0.473361
E14	1	CAC	1.44384	1.85599	His-GTG	1.4475	-10.4219	4.07001e+06	H	419429	1
E14	1	CAG	1.49452	1.13111	Gln-CTG			8.38933e+06	Q	857295	1
E14	1	CAT	1.46289	1.64598	His-ATG			3.22418e+06	H	342959	0.817681
E14	1	CCA	1.54803	1.66037	Pro-TGG	-1.97153	-13.0799	5.60485e+06	P	544530	1
E14	1	CCC	1.50543	1.63651	Pro-GGG	-6.47129	-18.0576	4.64094e+06	P	479450	0.880484
E14	1	CCG	1.51395	1.9055	Pro-CGG	-3.87037	-16.713	2.10728e+06	P	196104	0.360134
E14	1	CCT	1.6511	1.53602	Pro-AGG	-1.38837	-12.8318	4.92912e+06	P	524532	0.963275
E14	1	CGA	1.76688	1.03589	Arg-TCG	-0.388375	-13.1993	2.17134e+06	R	181105	0.361892
E14	1	CGC	1.48303	1.38444
E14	1	CGG	1.45353	1.4247	Arg-CCG	0.716376	-11.7032	2.96054e+06	R	253897	0.507349
E14	1	CGT	1.4407	1.30642	Arg-ACG	3.98308	-9.09739	1.62768e+06	R	130884	0.261538
E14	1	CTA	1.50109	1.78377	Leu-TAG	1.72852	-10.7861	2.76879e+06	L	232971	0.261209
E14	1	CTC	1.42696	1.75668
E14	1	CTG	1.40247	2.02482	Leu-CAG	-2.72861	-12.2264	8.85296e+06	L	891895	1
E14	1	CTT	1.52356	1.71844	Leu-AAG	-0.751331	-12.8806	3.54598e+06	L	383780	0.430297
E14	1	GAA	1.43364	1.73826	Glu-TTC	3.49865	-6.72196	7.39515e+06	E	681450	0.798138
E14	1	GAC	1.4449	2.01923	Asp-GTC	3.8945	-7.06945	5.89607e+06	D	556200	1
E14	1	GAG	1.30241	1.73048	Glu-CTC			9.5961e+06	E	853800	1
E14	1	GAT	1.54622	1.75939
E14	1	GCA	1.48509	1.54384	Ala-TGC	-2.986	-14.3959	4.99666e+06	A	461530	0.767624
E14	1	GCC	1.43522	1.49358	Ala-GGC	-6.26989	-16.796	6.77907e+06	A	601245	1
E14	1	GCG	1.39104	1.67701	Ala-CGC	-3.4345	-16.2207	2.22107e+06	A	177712	0.295573
E14	1	GCT	1.59637	1.44728	Ala-AGC	3.65497	-7.33221	5.8492e+06	A	516613	0.859239
E14	1	GGA	1.45119	1.78654	Gly-TCC	5.23942	-5.97856	5.38376e+06	G	520439	1
E14	1	GGC	1.39438	1.80797	Gly-GCC	4.26789	-6.7458	5.79575e+06	G	494813	0.950761
E14	1	GGG	1.32425	1.59474	Gly-CCC	2.72244	-9.23709	3.88826e+06	G	388053	0.745626
E14	1	GGT	1.41693	1.63688	Gly-ACC			3.56186e+06	G	289775	0.55679
E14	1	GTA	1.50257	1.39034	Val-TAC	1.37543	-11.4297	2.18293e+06	V	191526	0.313441
E14	1	GTC	1.51361	0.944542	Val-GAC	-7.8505	-19.9645	3.57669e+06	V	351303	0.574923
E14	1	GTG	1.45218	1.47763	Val-CAC			6.59299e+06	V	611044	1
E14	1	GTT	1.60342	1.00885	Val-AAC			2.96578e+06	V	272758	0.44638
E14	1	TAC	1.2924	2.30017	Tyr-GTA			3.53422e+06	Y	334877	1
E14	1	TAT	1.42206	1.62717
E14	1	TCA	1.39465	1.52844	Ser-TGA	-1.45265	-13.2136	4.28881e+06	S	395437	0.730979
E14	1	TCC	1.28954	1.68067	Ser-GGA	-12.1041	-23.7595	4.50145e+06	S	475871	0.879664
E14	1	TCG	1.35865	1.94219	Ser-CGA	1.15161	-12.0109	1.46226e+06	S	131957	0.243927
E14	1	TCT	1.44245	1.72888	Ser-AGA			4.03496e+06	S	441082	0.815355
E14	1	TGC	1.36153	1.5328	Cys-GCA			3.65436e+06	C	391298	1
E14	1	TGG	1.62035	1.36525	Trp-CCA	3.23517	-8.37881	4.58514e+06	W	459385	1
E14	1	TGT	1.36017	1.61955	Cys-ACA			3.01168e+06	C	347983	0.889304
E14	1	TTA	1.55999	1.12622	Leu-TAA			2.02312e+06	L	189837	0.212847
E14	1	TTC	1.56128	0.967947	Phe-GAA	-1.16852	-12.6629	4.82633e+06	F	480577	1
E14	1	TTG	1.67942	1.16263	Leu-CAA	1.9816	-10.0775	3.68737e+06	L	358168	0.401581
E14	1	TTT	1.54745	1.08824
E14	2	AAA	1.5796	1.0271	Lys-TTT			6.56327e+06	K	556977	0.725994
E14	2	AAC	1.56165	0.83732	Asn-GTT	2.74106	-8.80289	4.72639e+06	N	451029	1
E14	2	AAG	1.52922	1.03221	Lys-CTT			1.03461e+07	K	767192	1
E14	2	AAT	1.58783	0.873833
E14	2	ACA	1.41001	1.84175	Thr-TGT	-2.13577	-13.6131	4.86066e+06	T	457707	1
E14	2	ACC	1.36326	1.5267
E14	2	ACG	1.39535	1.96933	Thr-CGT	1.08035	-11.8988	1.832e+06	T	159373	0.348199
E14	2	ACT	1.55632	1.57973	Thr-AGT	2.3197	-9.81384	3.53734e+06	T	364512	0.796387
E14	2	AGA	1.58335	1.11884	Arg-TCT	1.66382	-9.63381	5.22312e+06	R	500439	1
E14	2	AGC	1.41449	1.51769	Ser-GCT	2.08945	-9.24217	5.15459e+06	S	540969	1
E14	2	AGG	1.53937	1.22598	Arg-CCT	1.88843	-9.84348	4.34731e+06	R	423101	0.84546
E14	2	AGT	1.45735	1.56416
E14	2	ATA	1.38082	1.73898	Ile-TAT	2.69779	-10.1339	2.12946e+06	I	199161	0.424146
E14	2	ATC	1.54308	1.07839	Ile-GAT	-5.616	-16.7896	5.47327e+06	I	469558	1
E14	2	ATG	1.62677	1.08411	Met-CAT	0.628747	-10.1582	6.25306e+06	M	558335	1
E14	2	ATT	1.57676	1.13995	Ile-AAT	2.64799	-9.18883	4.13574e+06	I	350082	0.745556
E14	2	CAA	1.50945	1.39602	Gln-TTG	-1.53616	-13.4429	3.99481e+06	Q	405810	0.473361
E14	2	CAC	1.36821	1.77892	His-GTG	2.42564	-9.44377	4.07001e+06	H	419429	1
E14	2	CAG	1.48041	1.13752	Gln-CTG			8.38933e+06	Q	857295	1
E14	2	CAT	1.46495	1.63828	His-ATG	-7.73808	-20.0269	3.22418e+06	H	342959	0.817681
E14	2	CCA	1.49353	1.5722	Pro-TGG			5.60485e+06	P	544530	1
E14	2	CCC	1.39139	1.52017	Pro-GGG	-4.32291	-15.9092	4.64094e+06	P	479450	0.880484
E14	2	CCG	1.47113	1.78803	Pro-CGG	-2.61419	-15.4568	2.10728e+06	P	196104	0.360134
E14	2	CCT	1.55487	1.51514	Pro-AGG	-0.0317416	-11.4752	4.92912e+06	P	524532	0.963275
E14	2	CGA	1.71131	0.994998	Arg-TCG	1.34321	-11.4677	2.17134e+06	R	181105	0.361892
E14	2	CGC	1.42872	1.34941
E14	2	CGG	1.48777	1.42824	Arg-CCG	1.95333	-10.4662	2.96054e+06	R	253897	0.507349
E14	2	CGT	1.45587	1.34215	Arg-ACG	5.26771	-7.81275	1.62768e+06	R	130884	0.261538
E14	2	CTA	1.45284	1.76424	Leu-TAG	3.4042	-9.11043	2.76879e+06	L	232971	0.261209
E14	2	CTC	1.34824	1.66994
E14	2	CTG	1.40953	1.93854	Leu-CAG	-1.46485	-10.9626	8.85296e+06	L	891895	1
E14	2	CTT	1.49214	1.64949	Leu-AAG	0.700154	-11.4291	3.54598e+06	L	383780	0.430297
E14	2	GAA	1.46564	1.80233	Glu-TTC	3.7284	-6.49221	7.39515e+06	E	681450	0.798138
E14	2	GAC	1.47427	2.07208	Asp-GTC	2.58754	-8.37641	5.89607e+06	D	556200	1
E14	2	GAG	1.34609	1.83094	Glu-CTC			9.5961e+06	E	853800	1
E14	2	GAT	1.58304	1.844
E14	2	GCA	1.49332	1.55103	Ala-TGC	-0.899433	-12.3094	4.99666e+06	A	461530	0.767624
E14	2	GCC	1.40609	1.47349	Ala-GGC	-3.34531	-13.8714	6.77907e+06	A	601245	1
E14	2	GCG	1.44892	1.67622	Ala-CGC	-1.84042	-14.6267	2.22107e+06	A	177712	0.295573
E14	2	GCT	1.57502	1.43078	Ala-AGC	5.29492	-5.69227	5.8492e+06	A	516613	0.859239
E14	2	GGA	1.46559	1.7755	Gly-TCC	6.50894	-4.70904	5.38376e+06	G	520439	1
E14	2	GGC	1.39665	1.82342	Gly-GCC	5.69794	-5.31575	5.79575e+06	G	494813	0.950761
E14	2	GGG	1.364	1.6232	Gly-CCC	2.52899	-9.43054	3.88826e+06	G	388053	0.745626
E14	2	GGT	1.46782	1.67217	Gly-ACC			3.56186e+06	G	289775	0.55679
E14	2	GTA	1.48139	1.45096	Val-TAC	3.13488	-9.67026	2.18293e+06	V	191526	0.313441
E14	2	GTC	1.50128	0.965913	Val-GAC	-8.38285	-20.4969	3.57669e+06	V	351303	0.574923
E14	2	GTG	1.46441	1.53967	Val-CAC	-1.16092	-11.7793	6.59299e+06	V	611044	1
E14	2	GTT	1.54455	1.01428	Val-AAC			2.96578e+06	V	272758	0.44638
E14	2	TAC	1.25394	2.15522	Tyr-GTA	4.65366	-7.48143	3.53422e+06	Y	334877	1
E14	2	TAT	1.42407	1.58633
E14	2	TCA	1.42403	1.49091	Ser-TGA	-0.029609	-11.7905	4.28881e+06	S	395437	0.730979
E14	2	TCC	1.25736	1.60655	Ser-GGA	-7.69072	-19.3462	4.50145e+06	S	475871	0.879664
E14	2	TCG	1.32654	1.86329	Ser-CGA	3.1411	-10.0214	1.46226e+06	S	131957	0.243927
E14	2	TCT	1.39239	1.6599	Ser-AGA	1.57254	-10.3143	4.03496e+06	S	441082	0.815355
E14	2	TGC	1.35371	1.45959	Cys-GCA	2.35469	-9.72083	3.65436e+06	C	391298	1
E14	2	TGG	1.61027	1.34921	Trp-CCA	5.1577	-6.45628	4.58514e+06	W	459385	1
E14	2	TGT	1.3259	1.60432	Cys-ACA	-7.85313	-20.2473	3.01168e+06	C	347983	0.889304
E14	2	TTA	1.58454	1.12419	Leu-TAA			2.02312e+06	L	189837	0.212847
E14	2	TTC	1.50207	1.00183	Phe-GAA	0.259134	-11.2353	4.82633e+06	F	480577	1
E14	2	TTG	1.63176	1.17396	Leu-CAA	1.86803	-10.1911	3.68737e+06	L	358168	0.401581
E14	2	TTT	1.58675	1.09281
E15.5	1	AAA	1.50167	1.10291	Lys-TTT			6.52981e+06	K	556977	0.725994
E15.5	1	AAC	1.52864	0.95665	Asn-GTT	1.98586	-8.84109	4.85712e+06	N	451029	1
E15.5	1	AAG	1.45286	1.12586	Lys-CTT			1.05985e+07	K	767192	1
E15.5	1	AAT	1.54859	0.932453
E15.5	1	ACA	1.34462	1.70037	Thr-TGT	-2.85043	-13.6575	4.88787e+06	T	457707	1
E15.5	1	ACC	1.35773	1.58679
E15.5	1	ACG	1.29235	1.83199	Thr-CGT	0.529825	-12.2082	1.89763e+06	T	159373	0.348199
E15.5	1	ACT	1.53724	1.61377	Thr-AGT	0.884555	-10.7437	3.6162e+06	T	364512	0.796387
E15.5	1	AGA	1.50038	1.13289	Arg-TCT	0.62099	-9.89377	5.34059e+06	R	500439	1
E15.5	1	AGC	1.37814	1.44503	Ser-GCT	1.08073	-9.39612	5.39931e+06	S	540969	1
E15.5	1	AGG	1.46195	1.24906	Arg-CCT	0.975953	-10.0563	4.53913e+06	R	423101	0.84546
E15.5	1	AGT	1.43778	1.51921
E15.5	1	ATA	1.38453	1.6297	Ile-TAT	2.26032	-10.3698	2.06475e+06	I	199161	0.424146
E15.5	1	ATC	1.49952	1.25573	Ile-GAT	-6.42472	-16.7906	5.57109e+06	I	469558	1
E15.5	1	ATG	1.5561	1.18674	Met-CAT	-0.795798	-10.575	6.47977e+06	M	558335	1
E15.5	1	ATT	1.54375	1.22996	Ile-AAT	1.64978	-9.68751	4.06681e+06	I	350082	0.745556
E15.5	1	CAA	1.41119	1.33856	Gln-TTG			3.92255e+06	Q	405810	0.473361
E15.5	1	CAC	1.38052	1.62523	His-GTG	1.34601	-9.92324	4.17217e+06	H	419429	1
E15.5	1	CAG	1.41021	1.13557	Gln-CTG	-2.32958	-10.6809	8.69092e+06	Q	857295	1
E15.5	1	CAT	1.42999	1.4816	His-ATG	-8.85383	-20.7451	3.20882e+06	H	342959	0.817681
E15.5	1	CCA	1.4223	1.50075	Pro-TGG	-1.23137	-11.5055	5.71329e+06	P	544530	1
E15.5	1	CCC	1.39285	1.43778	Pro-GGG	-5.87664	-16.7239	4.82569e+06	P	479450	0.880484
E15.5	1	CCG	1.39014	1.56059	Pro-CGG	-3.1397	-15.6815	2.20142e+06	P	196104	0.360134
E15.5	1	CCT	1.51771	1.43837	Pro-AGG	-0.770845	-11.513	4.98849e+06	P	524532	0.963275
E15.5	1	CGA	1.57764	1.10832	Arg-TCG	0.657977	-11.8971	2.18097e+06	R	181105	0.361892
E15.5	1	CGC	1.27541	1.37641
E15.5	1	CGG	1.29534	1.37519	Arg-CCG	1.4893	-10.4866	3.07784e+06	R	253897	0.507349
E15.5	1	CGT	1.46393	1.35983	Arg-ACG	4.8198	-8.06681	1.66747e+06	R	130884	0.261538
E15.5	1	CTA	1.43882	1.64918	Leu-TAG	3.01221	-9.24203	2.64679e+06	L	232971	0.261209
E15.5	1	CTC	1.35192	1.61498
E15.5	1	CTG	1.38038	1.7648	Leu-CAG	-2.91636	-10.9501	9.18278e+06	L	891895	1
E15.5	1	CTT	1.443	1.64081	Leu-AAG	-0.220745	-11.9112	3.51987e+06	L	383780	0.430297
E15.5	1	GAA	1.43056	1.62755	Glu-TTC	2.97814	-6.19219	7.42262e+06	E	681450	0.798138
E15.5	1	GAC	1.47342	1.90937	Asp-GTC	1.67977	-8.36829	6.06335e+06	D	556200	1
E15.5	1	GAG	1.31571	1.62995	Glu-CTC	4.93508	-2.54512	1.004e+07	E	853800	1
E15.5	1	GAT	1.5749	1.72905
E15.5	1	GCA	1.43879	1.50098	Ala-TGC	-2.41778	-13.0781	5.11515e+06	A	461530	0.767624
E15.5	1	GCC	1.3894	1.45459	Ala-GGC	-4.86483	-14.2866	7.03322e+06	A	601245	1
E15.5	1	GCG	1.3147	1.57445	Ala-CGC	-2.61672	-15.0863	2.31336e+06	A	177712	0.295573
E15.5	1	GCT	1.57748	1.44654	Ala-AGC	5.48107	-4.66883	5.90563e+06	A	516613	0.859239
E15.5	1	GGA	1.46102	1.62853	Gly-TCC	6.47243	-4.01919	5.37643e+06	G	520439	1
E15.5	1	GGC	1.39651	1.63563	Gly-GCC	4.82463	-5.30778	5.93272e+06	G	494813	0.950761
E15.5	1	GGG	1.29609	1.42947	Gly-CCC	2.34328	-9.04484	3.98809e+06	G	388053	0.745626
E15.5	1	GGT	1.4146	1.52502	Gly-ACC			3.55289e+06	G	289775	0.55679
E15.5	1	GTA	1.47208	1.38328	Val-TAC	2.82207	-9.75723	2.14338e+06	V	191526	0.313441
E15.5	1	GTC	1.47366	1.08318	Val-GAC	-8.93804	-20.5627	3.62177e+06	V	351303	0.574923
E15.5	1	GTG	1.44507	1.42709	Val-CAC	-2.49462	-12.0579	6.81412e+06	V	611044	1
E15.5	1	GTT	1.50948	1.09697	Val-AAC			2.95547e+06	V	272758	0.44638
E15.5	1	TAC	1.273	1.94297	Tyr-GTA	3.80315	-7.8223	3.62055e+06	Y	334877	1
E15.5	1	TAT	1.37872	1.48307
E15.5	1	TCA	1.4036	1.41666	Ser-TGA	-1.42028	-12.6098	4.29564e+06	S	395437	0.730979
E15.5	1	TCC	1.27216	1.53863	Ser-GGA	-7.7632	-18.6956	4.6938e+06	S	475871	0.879664
E15.5	1	TCG	1.28363	1.63075	Ser-CGA	1.59708	-11.3654	1.54999e+06	S	131957	0.243927
E15.5	1	TCT	1.37229	1.58254	Ser-AGA			4.10638e+06	S	441082	0.815355
E15.5	1	TGC	1.35051	1.48513	Cys-GCA			3.76039e+06	C	391298	1
E15.5	1	TGG	1.51647	1.36064	Trp-CCA	3.98246	-6.93914	4.71055e+06	W	459385	1
E15.5	1	TGT	1.33138	1.59496	Cys-ACA			3.07336e+06	C	347983	0.889304
E15.5	1	TTA	1.55335	1.21354	Leu-TAA			1.94073e+06	L	189837	0.212847
E15.5	1	TTC	1.47724	1.10169	Phe-GAA	-0.878491	-11.6973	4.86973e+06	F	480577	1
E15.5	1	TTG	1.55862	1.3534	Leu-CAA	0.992197	-10.5701	3.71833e+06	L	358168	0.401581
E15.5	1	TTT	1.52801	1.1952
E15.5	2	AAA	1.56274	1.09357	Lys-TTT	1.30577	-8.44108	6.52981e+06	K	556977	0.725994
E15.5	2	AAC	1.567	0.892315	Asn-GTT			4.85712e+06	N	451029	1
E15.5	2	AAG	1.51669	1.06656	Lys-CTT			1.05985e+07	K	767192	1
E15.5	2	AAT	1.59615	0.927655
E15.5	2	ACA	1.31602	1.76402	Thr-TGT	-3.35536	-14.1625	4.88787e+06	T	457707	1
E15.5	2	ACC	1.41515	1.62388
E15.5	2	ACG	1.37311	1.86051	Thr-CGT	0.817101	-11.9209	1.89763e+06	T	159373	0.348199
E15.5	2	ACT	1.51438	1.6617	Thr-AGT	1.01352	-10.6147	3.6162e+06	T	364512	0.796387
E15.5	2	AGA	1.53266	1.15478	Arg-TCT			5.34059e+06	R	500439	1
E15.5	2	AGC	1.34679	1.44486	Ser-GCT	0.969379	-9.50747	5.39931e+06	S	540969	1
E15.5	2	AGG	1.49126	1.23439	Arg-CCT	0.797885	-10.2344	4.53913e+06	R	423101	0.84546
E15.5	2	AGT	1.41231	1.55452
E15.5	2	ATA	1.38685	1.67178	Ile-TAT	2.00131	-10.6288	2.06475e+06	I	199161	0.424146
E15.5	2	ATC	1.55271	1.20326	Ile-GAT	-6.81132	-17.1772	5.57109e+06	I	469558	1
E15.5	2	ATG	1.58867	1.13827	Met-CAT	-0.93753	-10.7167	6.47977e+06	M	558335	1
E15.5	2	ATT	1.63907	1.18521	Ile-AAT	1.82555	-9.51173	4.06681e+06	I	350082	0.745556
E15.5	2	CAA	1.43127	1.4209	Gln-TTG			3.92255e+06	Q	405810	0.473361
E15.5	2	CAC	1.34695	1.66536	His-GTG	1.33185	-9.9374	4.17217e+06	H	419429	1
E15.5	2	CAG	1.43405	1.16162	Gln-CTG			8.69092e+06	Q	857295	1
E15.5	2	CAT	1.41477	1.52987	His-ATG			3.20882e+06	H	342959	0.817681
E15.5	2	CCA	1.44777	1.50469	Pro-TGG	-1.70057	-11.9747	5.71329e+06	P	544530	1
E15.5	2	CCC	1.36141	1.47678	Pro-GGG	-6.90124	-17.7485	4.82569e+06	P	479450	0.880484
E15.5	2	CCG	1.44136	1.61099	Pro-CGG	-4.93747	-17.4793	2.20142e+06	P	196104	0.360134
E15.5	2	CCT	1.51895	1.47021	Pro-AGG	-1.21304	-11.9552	4.98849e+06	P	524532	0.963275
E15.5	2	CGA	1.5739	1.09375	Arg-TCG	0.398833	-12.1562	2.18097e+06	R	181105	0.361892
E15.5	2	CGC	1.30821	1.35626
E15.5	2	CGG	1.33008	1.37769	Arg-CCG	0.933225	-11.0427	3.07784e+06	R	253897	0.507349
E15.5	2	CGT	1.34682	1.3482	Arg-ACG	5.29995	-7.58666	1.66747e+06	R	130884	0.261538
E15.5	2	CTA	1.43651	1.71899	Leu-TAG	3.00988	-9.24436	2.64679e+06	L	232971	0.261209
E15.5	2	CTC	1.33903	1.65452
E15.5	2	CTG	1.37674	1.82899	Leu-CAG	-3.15016	-11.1839	9.18278e+06	L	891895	1
E15.5	2	CTT	1.43058	1.67339	Leu-AAG	-0.423185	-12.1136	3.51987e+06	L	383780	0.430297
E15.5	2	GAA	1.46112	1.76056	Glu-TTC	2.29596	-6.87438	7.42262e+06	E	681450	0.798138
E15.5	2	GAC	1.48569	2.01221	Asp-GTC	1.20553	-8.84253	6.06335e+06	D	556200	1
E15.5	2	GAG	1.33663	1.70299	Glu-CTC	5.15616	-2.32404	1.004e+07	E	853800	1
E15.5	2	GAT	1.62183	1.74123
E15.5	2	GCA	1.42985	1.50515	Ala-TGC	-2.16807	-12.8284	5.11515e+06	A	461530	0.767624
E15.5	2	GCC	1.33887	1.47441	Ala-GGC	-2.77546	-12.1972	7.03322e+06	A	601245	1
E15.5	2	GCG	1.34452	1.56258	Ala-CGC	-3.12859	-15.5981	2.31336e+06	A	177712	0.295573
E15.5	2	GCT	1.58329	1.46762	Ala-AGC	4.40296	-5.74695	5.90563e+06	A	516613	0.859239
E15.5	2	GGA	1.47703	1.69323	Gly-TCC	6.74843	-3.74319	5.37643e+06	G	520439	1
E15.5	2	GGC	1.36244	1.71879	Gly-GCC	5.33755	-4.79486	5.93272e+06	G	494813	0.950761
E15.5	2	GGG	1.27856	1.48222	Gly-CCC	3.15431	-8.23381	3.98809e+06	G	388053	0.745626
E15.5	2	GGT	1.43509	1.52517	Gly-ACC			3.55289e+06	G	289775	0.55679
E15.5	2	GTA	1.49761	1.38337	Val-TAC	2.74622	-9.83308	2.14338e+06	V	191526	0.313441
E15.5	2	GTC	1.50089	1.02606	Val-GAC			3.62177e+06	V	351303	0.574923
E15.5	2	GTG	1.46007	1.45804	Val-CAC	-2.46181	-12.0251	6.81412e+06	V	611044	1
E15.5	2	GTT	1.58708	1.07029	Val-AAC			2.95547e+06	V	272758	0.44638
E15.5	2	TAC	1.25349	1.98377	Tyr-GTA	3.71302	-7.91243	3.62055e+06	Y	334877	1
E15.5	2	TAT	1.35928	1.52037
E15.5	2	TCA	1.42513	1.43348	Ser-TGA	-1.13445	-12.324	4.29564e+06	S	395437	0.730979
E15.5	2	TCC	1.25651	1.60001	Ser-GGA	-7.88476	-18.8172	4.6938e+06	S	475871	0.879664
E15.5	2	TCG	1.30051	1.70066	Ser-CGA	1.72318	-11.2393	1.54999e+06	S	131957	0.243927
E15.5	2	TCT	1.41039	1.64685	Ser-AGA	-0.269639	-11.5814	4.10638e+06	S	441082	0.815355
E15.5	2	TGC	1.36614	1.48299	Cys-GCA			3.76039e+06	C	391298	1
E15.5	2	TGG	1.52266	1.34068	Trp-CCA	3.66748	-7.25412	4.71055e+06	W	459385	1
E15.5	2	TGT	1.37502	1.5719	Cys-ACA	-7.03896	-19.0178	3.07336e+06	C	347983	0.889304
E15.5	2	TTA	1.57837	1.11596	Leu-TAA			1.94073e+06	L	189837	0.212847
E15.5	2	TTC	1.53409	1.01941	Phe-GAA	-0.747321	-11.5661	4.86973e+06	F	480577	1
E15.5	2	TTG	1.58424	1.27768	Leu-CAA	1.5219	-10.0404	3.71833e+06	L	358168	0.401581
E15.5	2	TTT	1.55465	1.1406
E17	1	AAA	1.5645	1.25834	Lys-TTT			6.98562e+06	K	556977	0.725994
E17	1	AAC	1.62164	0.904923	Asn-GTT	2.32412	-9.45038	5.24029e+06	N	451029	1
E17	1	AAG	1.55357	1.29888	Lys-CTT			1.09134e+07	K	767192	1
E17	1	AAT	1.6436	0.953822
E17	1	ACA	1.36766	1.72348	Thr-TGT	-2.02626	-13.7656	5.29315e+06	T	457707	1
E17	1	ACC	1.38646	1.8008
E17	1	ACG	1.37569	1.90218	Thr-CGT	1.01158	-12.9071	2.02011e+06	T	159373	0.348199
E17	1	ACT	1.49245	1.72221	Thr-AGT	1.49439	-11.1629	3.91451e+06	T	364512	0.796387
E17	1	AGA	1.5644	1.17901	Arg-TCT	1.12249	-10.3727	5.65975e+06	R	500439	1
E17	1	AGC	1.39191	1.63326	Ser-GCT	1.28368	-10.0703	5.87184e+06	S	540969	1
E17	1	AGG	1.49397	1.31854	Arg-CCT	1.46108	-10.6032	4.80517e+06	R	423101	0.84546
E17	1	AGT	1.44175	1.57613
E17	1	ATA	1.35879	1.65239	Ile-TAT	2.78698	-10.9435	2.30276e+06	I	199161	0.424146
E17	1	ATC	1.46884	1.4207	Ile-GAT	-7.19142	-18.5268	5.8997e+06	I	469558	1
E17	1	ATG	1.61683	1.22653	Met-CAT	-0.790561	-11.5161	6.81568e+06	M	558335	1
E17	1	ATT	1.60443	1.35085	Ile-AAT	2.09603	-10.2503	4.3815e+06	I	350082	0.745556
E17	1	CAA	1.45675	1.35193	Gln-TTG			4.28008e+06	Q	405810	0.473361
E17	1	CAC	1.41588	1.55384	His-GTG	1.9614	-10.2893	4.52509e+06	H	419429	1
E17	1	CAG	1.4078	1.17201	Gln-CTG	-2.26788	-11.3036	9.3534e+06	Q	857295	1
E17	1	CAT	1.45026	1.47449	His-ATG	-9.5476	-22.4863	3.49184e+06	H	342959	0.817681
E17	1	CCA	1.43631	1.45579	Pro-TGG	-0.868278	-11.9947	6.21352e+06	P	544530	1
E17	1	CCC	1.38512	1.43221	Pro-GGG	-4.97567	-16.7415	5.25328e+06	P	479450	0.880484
E17	1	CCG	1.38807	1.45083	Pro-CGG	-2.73629	-16.4129	2.38366e+06	P	196104	0.360134
E17	1	CCT	1.52926	1.3933	Pro-AGG	-0.259186	-11.915	5.41859e+06	P	524532	0.963275
E17	1	CGA	1.52504	1.11165	Arg-TCG	1.44293	-12.284	2.3082e+06	R	181105	0.361892
E17	1	CGC	1.27474	1.37327
E17	1	CGG	1.32658	1.33515	Arg-CCG	2.15704	-10.9366	3.25921e+06	R	253897	0.507349
E17	1	CGT	1.3243	1.356	Arg-ACG	5.72106	-8.38189	1.74342e+06	R	130884	0.261538
E17	1	CTA	1.47929	1.54552	Leu-TAG	3.45076	-9.87669	2.90808e+06	L	232971	0.261209
E17	1	CTC	1.37146	1.5073
E17	1	CTG	1.43734	1.57971	Leu-CAG	-2.92887	-11.6103	9.8854e+06	L	891895	1
E17	1	CTT	1.48682	1.52844	Leu-AAG	0.334936	-12.3601	3.8578e+06	L	383780	0.430297
E17	1	GAA	1.47782	1.77967	Glu-TTC	4.38633	-5.56327	7.98091e+06	E	681450	0.798138
E17	1	GAC	1.46039	2.01183	Asp-GTC	2.50657	-8.41231	6.52527e+06	D	556200	1
E17	1	GAG	1.327	1.72361	Glu-CTC	5.409	-2.76016	1.06548e+07	E	853800	1
E17	1	GAT	1.57702	1.77459
E17	1	GCA	1.46458	1.58049	Ala-TGC	-2.0822	-13.6874	5.4945e+06	A	461530	0.767624
E17	1	GCC	1.40452	1.55577	Ala-GGC	-4.03749	-14.3203	7.48045e+06	A	601245	1
E17	1	GCG	1.34322	1.51196	Ala-CGC	-1.62628	-15.2307	2.49207e+06	A	177712	0.295573
E17	1	GCT	1.54185	1.51085	Ala-AGC	6.62831	-4.47633	6.24628e+06	A	516613	0.859239
E17	1	GGA	1.52503	1.62435	Gly-TCC	6.71425	-4.7207	5.75022e+06	G	520439	1
E17	1	GGC	1.37433	1.65981	Gly-GCC	5.21837	-5.8809	6.25434e+06	G	494813	0.950761
E17	1	GGG	1.33157	1.41047	Gly-CCC	3.02476	-9.38991	4.27888e+06	G	388053	0.745626
E17	1	GGT	1.37754	1.44165	Gly-ACC	-1.65748	-14.4842	3.66002e+06	G	289775	0.55679
E17	1	GTA	1.48741	1.38245	Val-TAC	3.25583	-10.4773	2.2988e+06	V	191526	0.313441
E17	1	GTC	1.45608	1.09172	Val-GAC	-6.72886	-19.4073	3.88274e+06	V	351303	0.574923
E17	1	GTG	1.40743	1.41302	Val-CAC	-1.73288	-12.203	7.19913e+06	V	611044	1
E17	1	GTT	1.53709	1.11258	Val-AAC			3.14848e+06	V	272758	0.44638
E17	1	TAC	1.33189	1.71871	Tyr-GTA	4.02471	-8.65012	3.88818e+06	Y	334877	1
E17	1	TAT	1.45155	1.40052
E17	1	TCA	1.39158	1.39001	Ser-TGA	-1.19931	-13.3678	4.64864e+06	S	395437	0.730979
E17	1	TCC	1.29343	1.45872	Ser-GGA	-7.30345	-19.1837	5.08143e+06	S	475871	0.879664
E17	1	TCG	1.37378	1.54924	Ser-CGA	2.54581	-11.6114	1.66191e+06	S	131957	0.243927
E17	1	TCT	1.40881	1.51649	Ser-AGA	0.141665	-12.1517	4.461e+06	S	441082	0.815355
E17	1	TGC	1.35862	1.45554	Cys-GCA	2.85496	-9.70524	4.06034e+06	C	391298	1
E17	1	TGG	1.50164	1.31209	Trp-CCA	4.26121	-7.64876	5.03684e+06	W	459385	1
E17	1	TGT	1.30804	1.54182	Cys-ACA	-11.2446	-24.2775	3.35044e+06	C	347983	0.889304
E17	1	TTA	1.53793	1.1895	Leu-TAA			2.16101e+06	L	189837	0.212847
E17	1	TTC	1.43555	1.11764	Phe-GAA	-0.462245	-12.2271	5.25474e+06	F	480577	1
E17	1	TTG	1.53144	1.35918	Leu-CAA	2.04894	-10.5798	3.9574e+06	L	358168	0.401581
E17	1	TTT	1.49596	1.20717
E17	2	AAA	1.56397	1.29481	Lys-TTT			6.98562e+06	K	556977	0.725994
E17	2	AAC	1.62926	0.908983	Asn-GTT	1.74332	-10.0312	5.24029e+06	N	451029	1
E17	2	AAG	1.55778	1.35716	Lys-CTT			1.09134e+07	K	767192	1
E17	2	AAT	1.63696	0.920789
E17	2	ACA	1.31841	1.77583	Thr-TGT	-2.74996	-14.4893	5.29315e+06	T	457707	1
E17	2	ACC	1.38098	1.78244
E17	2	ACG	1.37814	1.82812	Thr-CGT	0.347619	-13.5711	2.02011e+06	T	159373	0.348199
E17	2	ACT	1.52407	1.72401	Thr-AGT	0.70677	-11.9505	3.91451e+06	T	364512	0.796387
E17	2	AGA	1.56547	1.18458	Arg-TCT			5.65975e+06	R	500439	1
E17	2	AGC	1.36126	1.64208	Ser-GCT	0.582378	-10.7716	5.87184e+06	S	540969	1
E17	2	AGG	1.50022	1.27369	Arg-CCT	0.855899	-11.2083	4.80517e+06	R	423101	0.84546
E17	2	AGT	1.45968	1.57314
E17	2	ATA	1.38177	1.65334	Ile-TAT	2.21573	-11.5148	2.30276e+06	I	199161	0.424146
E17	2	ATC	1.53477	1.56035	Ile-GAT	-6.7772	-18.1126	5.8997e+06	I	469558	1
E17	2	ATG	1.62398	1.22198	Met-CAT	-0.944704	-11.6702	6.81568e+06	M	558335	1
E17	2	ATT	1.60907	1.42177	Ile-AAT	1.3308	-11.0155	4.3815e+06	I	350082	0.745556
E17	2	CAA	1.53931	1.32478	Gln-TTG			4.28008e+06	Q	405810	0.473361
E17	2	CAC	1.38871	1.53678	His-GTG	1.3263	-10.9244	4.52509e+06	H	419429	1
E17	2	CAG	1.42135	1.14911	Gln-CTG	-2.71636	-11.7521	9.3534e+06	Q	857295	1
E17	2	CAT	1.45827	1.42656	His-ATG	-8.08951	-21.0282	3.49184e+06	H	342959	0.817681
E17	2	CCA	1.47757	1.46615	Pro-TGG	-1.61034	-12.7368	6.21352e+06	P	544530	1
E17	2	CCC	1.40111	1.45661	Pro-GGG	-5.81878	-17.5846	5.25328e+06	P	479450	0.880484
E17	2	CCG	1.44543	1.42266	Pro-CGG	-3.80413	-17.4808	2.38366e+06	P	196104	0.360134
E17	2	CCT	1.54618	1.39198	Pro-AGG	-0.991247	-12.647	5.41859e+06	P	524532	0.963275
E17	2	CGA	1.52265	1.14091	Arg-TCG	0.800621	-12.9263	2.3082e+06	R	181105	0.361892
E17	2	CGC	1.25556	1.38029
E17	2	CGG	1.34552	1.36228	Arg-CCG	1.64342	-11.4502	3.25921e+06	R	253897	0.507349
E17	2	CGT	1.40106	1.39404	Arg-ACG	5.03103	-9.07193	1.74342e+06	R	130884	0.261538
E17	2	CTA	1.45813	1.57242	Leu-TAG	2.73479	-10.5927	2.90808e+06	L	232971	0.261209
E17	2	CTC	1.37247	1.55008
E17	2	CTG	1.46056	1.61691	Leu-CAG	-3.48036	-12.1618	9.8854e+06	L	891895	1
E17	2	CTT	1.50226	1.56096	Leu-AAG	-0.37234	-13.0674	3.8578e+06	L	383780	0.430297
E17	2	GAA	1.46238	1.81735	Glu-TTC	3.50281	-6.4468	7.98091e+06	E	681450	0.798138
E17	2	GAC	1.48341	2.03965	Asp-GTC	2.60609	-8.31278	6.52527e+06	D	556200	1
E17	2	GAG	1.36008	1.75177	Glu-CTC	5.02585	-3.14331	1.06548e+07	E	853800	1
E17	2	GAT	1.61878	1.77255
E17	2	GCA	1.48667	1.55887	Ala-TGC	-2.87271	-14.4779	5.4945e+06	A	461530	0.767624
E17	2	GCC	1.3957	1.54007	Ala-GGC	-4.35393	-14.6368	7.48045e+06	A	601245	1
E17	2	GCG	1.27156	1.54649	Ala-CGC	-2.34278	-15.9472	2.49207e+06	A	177712	0.295573
E17	2	GCT	1.5479	1.49719	Ala-AGC	6.4527	-4.65194	6.24628e+06	A	516613	0.859239
E17	2	GGA	1.51434	1.61834	Gly-TCC	6.32819	-5.10676	5.75022e+06	G	520439	1
E17	2	GGC	1.35987	1.66818	Gly-GCC	4.62432	-6.47496	6.25434e+06	G	494813	0.950761
E17	2	GGG	1.32298	1.45683	Gly-CCC	2.65386	-9.76082	4.27888e+06	G	388053	0.745626
E17	2	GGT	1.36258	1.46853	Gly-ACC	-2.26222	-15.089	3.66002e+06	G	289775	0.55679
E17	2	GTA	1.51322	1.40405	Val-TAC	2.72673	-11.0064	2.2988e+06	V	191526	0.313441
E17	2	GTC	1.52134	1.09012	Val-GAC	-6.4221	-19.1005	3.88274e+06	V	351303	0.574923
E17	2	GTG	1.44443	1.45613	Val-CAC	-2.333	-12.8032	7.19913e+06	V	611044	1
E17	2	GTT	1.55729	1.07278	Val-AAC			3.14848e+06	V	272758	0.44638
E17	2	TAC	1.32372	1.70291	Tyr-GTA	3.33994	-9.33489	3.88818e+06	Y	334877	1
E17	2	TAT	1.44526	1.40319
E17	2	TCA	1.42822	1.39555	Ser-TGA	-2.04781	-14.2163	4.64864e+06	S	395437	0.730979
E17	2	TCC	1.32737	1.4823	Ser-GGA	-7.71168	-19.592	5.08143e+06	S	475871	0.879664
E17	2	TCG	1.30666	1.58208	Ser-CGA	1.62345	-12.5338	1.66191e+06	S	131957	0.243927
E17	2	TCT	1.45983	1.54091	Ser-AGA	-0.806819	-13.1002	4.461e+06	S	441082	0.815355
E17	2	TGC	1.35533	1.44172	Cys-GCA			4.06034e+06	C	391298	1
E17	2	TGG	1.54185	1.34546	Trp-CCA	3.80492	-8.10505	5.03684e+06	W	459385	1
E17	2	TGT	1.35623	1.53867	Cys-ACA	-6.85219	-19.8851	3.35044e+06	C	347983	0.889304
E17	2	TTA	1.60647	1.19142	Leu-TAA			2.16101e+06	L	189837	0.212847
E17	2	TTC	1.52298	1.18883	Phe-GAA	-1.25392	-13.0188	5.25474e+06	F	480577	1
E17	2	TTG	1.53763	1.37568	Leu-CAA	1.69181	-10.9369	3.9574e+06	L	358168	0.401581
E17	2	TTT	1.5256	1.28678
P0	1	AAA	1.30296	1.31319	Lys-TTT			6.56714e+06	K	556977	0.725994
P0	1	AAC	1.58868	0.971976	Asn-GTT	1.56519	-11.1919	4.9463e+06	N	451029	1
P0	1	AAG	1.29962	1.38147	Lys-CTT			1.05849e+07	K	767192	1
P0	1	AAT	1.51455	0.890622
P0	1	ACA	1.31171	1.6556	Thr-TGT	-2.26944	-15.0339	4.93235e+06	T	457707	1
P0	1	ACC	1.4573	1.86525
P0	1	ACG	1.43345	1.79507	Thr-CGT	1.03215	-13.3089	1.93959e+06	T	159373	0.348199
P0	1	ACT	1.58595	1.83734	Thr-AGT	0.296983	-13.1246	3.68495e+06	T	364512	0.796387
P0	1	AGA	1.46444	1.20462	Arg-TCT	1.14192	-11.3975	5.35948e+06	R	500439	1
P0	1	AGC	1.37945	1.57854	Ser-GCT	0.400346	-12.0493	5.52984e+06	S	540969	1
P0	1	AGG	1.34167	1.31285	Arg-CCT	1.40598	-11.5317	4.60357e+06	R	423101	0.84546
P0	1	AGT	1.49078	1.55507
P0	1	ATA	1.22457	1.48141	Ile-TAT	2.51478	-11.7555	2.07406e+06	I	199161	0.424146
P0	1	ATC	1.38211	1.78008	Ile-GAT	-6.54169	-18.9303	5.64575e+06	I	469558	1
P0	1	ATG	1.52784	1.27632	Met-CAT	-0.374269	-12.2687	6.58378e+06	M	558335	1
P0	1	ATT	1.40886	1.37345	Ile-AAT	1.26357	-11.9594	4.06194e+06	I	350082	0.745556
P0	1	CAA	1.33706	1.3263	Gln-TTG			3.96279e+06	Q	405810	0.473361
P0	1	CAC	1.51544	1.51081	His-GTG	1.99966	-11.1483	4.20434e+06	H	419429	1
P0	1	CAG	1.36883	1.18243	Gln-CTG			8.84392e+06	Q	857295	1
P0	1	CAT	1.56519	1.36798	His-ATG	-7.02343	-20.6885	3.22274e+06	H	342959	0.817681
P0	1	CCA	1.54405	1.42766	Pro-TGG	-1.10241	-13.4057	5.80783e+06	P	544530	1
P0	1	CCC	1.58966	1.45686	Pro-GGG	-3.3506	-16.0999	4.96119e+06	P	479450	0.880484
P0	1	CCG	1.62073	1.49044	Pro-CGG	-2.6826	-16.846	2.27696e+06	P	196104	0.360134
P0	1	CCT	1.83955	1.43851	Pro-AGG	-0.521103	-13.2205	5.05582e+06	P	524532	0.963275
P0	1	CGA	1.50353	1.10372	Arg-TCG	0.364382	-13.8534	2.17371e+06	R	181105	0.361892
P0	1	CGC	1.43058	1.36603
P0	1	CGG	1.3003	1.28841	Arg-CCG	0.568549	-13.1342	3.15123e+06	R	253897	0.507349
P0	1	CGT	1.44094	1.3093	Arg-ACG	5.16146	-9.32465	1.6643e+06	R	130884	0.261538
P0	1	CTA	1.54913	1.52395	Leu-TAG	2.19886	-11.7797	2.62765e+06	L	232971	0.261209
P0	1	CTC	1.6297	1.56074
P0	1	CTG	1.6096	1.5738	Leu-CAG	-2.44778	-12.8267	9.46068e+06	L	891895	1
P0	1	CTT	1.7487	1.53834	Leu-AAG	-0.121884	-13.6251	3.52996e+06	L	383780	0.430297
P0	1	GAA	1.27901	1.53069	Glu-TTC	4.59411	-6.83376	7.46947e+06	E	681450	0.798138
P0	1	GAC	1.47565	1.97887	Asp-GTC	3.06891	-9.01268	6.22858e+06	D	556200	1
P0	1	GAG	1.18045	1.59294	Glu-CTC			1.03039e+07	E	853800	1
P0	1	GAT	1.50287	1.60695
P0	1	GCA	1.49667	1.51073	Ala-TGC	-1.37566	-14.0035	5.19176e+06	A	461530	0.767624
P0	1	GCC	1.56468	1.59143	Ala-GGC	-3.18888	-14.7757	7.1677e+06	A	601245	1
P0	1	GCG	1.3548	1.58683	Ala-CGC	-1.26728	-15.3597	2.41162e+06	A	177712	0.295573
P0	1	GCT	1.58495	1.54358	Ala-AGC	7.92451	-4.31477	5.92924e+06	A	516613	0.859239
P0	1	GGA	1.52908	1.55509	Gly-TCC	6.90584	-5.6312	5.36404e+06	G	520439	1
P0	1	GGC	1.41817	1.71754	Gly-GCC	5.57956	-6.63685	5.97265e+06	G	494813	0.950761
P0	1	GGG	1.26138	1.43393	Gly-CCC	3.61381	-9.60863	4.06301e+06	G	388053	0.745626
P0	1	GGT	1.47376	1.40323	Gly-ACC	-0.498254	-14.0329	3.47032e+06	G	289775	0.55679
P0	1	GTA	1.42943	1.36008	Val-TAC	2.57248	-11.6739	2.11937e+06	V	191526	0.313441
P0	1	GTC	1.46531	1.46116	Val-GAC	-6.89428	-20.3209	3.67533e+06	V	351303	0.574923
P0	1	GTG	1.34929	1.42112	Val-CAC	-3.20457	-14.9314	6.90204e+06	V	611044	1
P0	1	GTT	1.48271	1.33667	Val-AAC			2.94071e+06	V	272758	0.44638
P0	1	TAC	1.44649	1.57986	Tyr-GTA	3.45951	-9.9671	3.67545e+06	Y	334877	1
P0	1	TAT	1.37833	1.24592
P0	1	TCA	1.4531	1.40814	Ser-TGA	-1.9666	-15.0495	4.32796e+06	S	395437	0.730979
P0	1	TCC	1.54161	1.57991	Ser-GGA	-6.70392	-19.5319	4.81168e+06	S	475871	0.879664
P0	1	TCG	1.5134	1.67681	Ser-CGA	1.00206	-13.5239	1.58859e+06	S	131957	0.243927
P0	1	TCT	1.70279	1.60736	Ser-AGA	-0.681068	-13.857	4.15134e+06	S	441082	0.815355
P0	1	TGC	1.47666	1.40249	Cys-GCA			3.84338e+06	C	391298	1
P0	1	TGG	1.5454	1.28876	Trp-CCA	3.00001	-9.85113	4.76782e+06	W	459385	1
P0	1	TGT	1.40133	1.5001	Cys-ACA	-10.055	-23.7719	3.12445e+06	C	347983	0.889304
P0	1	TTA	1.55393	1.29594	Leu-TAA			1.95291e+06	L	189837	0.212847
P0	1	TTC	1.53114	1.40949	Phe-GAA	-1.08032	-13.8385	4.9443e+06	F	480577	1
P0	1	TTG	1.57629	1.45371	Leu-CAA	1.8718	-11.5167	3.74787e+06	L	358168	0.401581
P0	1	TTT	1.51299	1.37569
P0	2	AAA	1.51183	1.51374	Lys-TTT			6.56714e+06	K	556977	0.725994
P0	2	AAC	1.59694	0.999335	Asn-GTT	1.43775	-11.3194	4.9463e+06	N	451029	1
P0	2	AAG	1.51551	1.4621	Lys-CTT			1.05849e+07	K	767192	1
P0	2	AAT	1.60283	0.997276
P0	2	ACA	1.37652	1.64372	Thr-TGT	-2.49511	-15.2596	4.93235e+06	T	457707	1
P0	2	ACC	1.39877	1.71243
P0	2	ACG	1.36311	1.70075	Thr-CGT	0.819231	-13.5219	1.93959e+06	T	159373	0.348199
P0	2	ACT	1.53131	1.69308	Thr-AGT	-0.902352	-14.324	3.68495e+06	T	364512	0.796387
P0	2	AGA	1.53389	1.25253	Arg-TCT	1.20559	-11.3339	5.35948e+06	R	500439	1
P0	2	AGC	1.37455	1.63479	Ser-GCT	0.570233	-11.8795	5.52984e+06	S	540969	1
P0	2	AGG	1.50271	1.31999	Arg-CCT	1.27267	-11.665	4.60357e+06	R	423101	0.84546
P0	2	AGT	1.47385	1.52572
P0	2	ATA	1.35468	1.62166	Ile-TAT	2.31542	-11.9548	2.07406e+06	I	199161	0.424146
P0	2	ATC	1.36653	1.69131	Ile-GAT	-6.15756	-18.5462	5.64575e+06	I	469558	1
P0	2	ATG	1.56979	1.35914	Met-CAT	-0.952612	-12.8471	6.58378e+06	M	558335	1
P0	2	ATT	1.46787	1.5533	Ile-AAT	1.18328	-12.0397	4.06194e+06	I	350082	0.745556
P0	2	CAA	1.46838	1.37698	Gln-TTG			3.96279e+06	Q	405810	0.473361
P0	2	CAC	1.49336	1.44873	His-GTG	1.44299	-11.705	4.20434e+06	H	419429	1
P0	2	CAG	1.41716	1.16812	Gln-CTG	-1.1443	-11.8481	8.84392e+06	Q	857295	1
P0	2	CAT	1.52631	1.37328	His-ATG			3.22274e+06	H	342959	0.817681
P0	2	CCA	1.45996	1.38219	Pro-TGG			5.80783e+06	P	544530	1
P0	2	CCC	1.37375	1.36801	Pro-GGG	-3.23856	-15.9878	4.96119e+06	P	479450	0.880484
P0	2	CCG	1.46703	1.32188	Pro-CGG	-2.74776	-16.9111	2.27696e+06	P	196104	0.360134
P0	2	CCT	1.52382	1.34774	Pro-AGG	-0.989981	-13.6894	5.05582e+06	P	524532	0.963275
P0	2	CGA	1.54557	1.17494	Arg-TCG	0.0332995	-14.1844	2.17371e+06	R	181105	0.361892
P0	2	CGC	1.27933	1.32364
P0	2	CGG	1.35519	1.31326	Arg-CCG	0.640567	-13.0622	3.15123e+06	R	253897	0.507349
P0	2	CGT	1.3734	1.29488	Arg-ACG	4.83329	-9.65282	1.6643e+06	R	130884	0.261538
P0	2	CTA	1.55237	1.52112	Leu-TAG	1.84755	-12.1311	2.62765e+06	L	232971	0.261209
P0	2	CTC	1.43324	1.44451
P0	2	CTG	1.51236	1.47075	Leu-CAG	-2.26873	-12.6476	9.46068e+06	L	891895	1
P0	2	CTT	1.53014	1.45939	Leu-AAG	-0.58174	-14.085	3.52996e+06	L	383780	0.430297
P0	2	GAA	1.50169	1.82915	Glu-TTC	4.91076	-6.51711	7.46947e+06	E	681450	0.798138
P0	2	GAC	1.53159	1.93956	Asp-GTC	3.2951	-8.78649	6.22858e+06	D	556200	1
P0	2	GAG	1.36852	1.69278	Glu-CTC			1.03039e+07	E	853800	1
P0	2	GAT	1.59059	1.69554
P0	2	GCA	1.46461	1.54394	Ala-TGC	-2.47261	-15.1004	5.19176e+06	A	461530	0.767624
P0	2	GCC	1.42459	1.5471	Ala-GGC	-3.23413	-14.821	7.1677e+06	A	601245	1
P0	2	GCG	1.41497	1.487	Ala-CGC	-2.9205	-17.0129	2.41162e+06	A	177712	0.295573
P0	2	GCT	1.56664	1.51323	Ala-AGC	7.69806	-4.54123	5.92924e+06	A	516613	0.859239
P0	2	GGA	1.52299	1.62785	Gly-TCC	6.85899	-5.67805	5.36404e+06	G	520439	1
P0	2	GGC	1.43949	1.62592	Gly-GCC	5.27332	-6.94309	5.97265e+06	G	494813	0.950761
P0	2	GGG	1.35089	1.38891	Gly-CCC	3.09918	-10.1233	4.06301e+06	G	388053	0.745626
P0	2	GGT	1.41769	1.44502	Gly-ACC	-1.75174	-15.2864	3.47032e+06	G	289775	0.55679
P0	2	GTA	1.49181	1.51509	Val-TAC	1.79691	-12.4495	2.11937e+06	V	191526	0.313441
P0	2	GTC	1.39979	1.32419	Val-GAC	-6.80003	-20.2267	3.67533e+06	V	351303	0.574923
P0	2	GTG	1.40988	1.44317	Val-CAC	-2.99595	-14.7228	6.90204e+06	V	611044	1
P0	2	GTT	1.49747	1.27561	Val-AAC			2.94071e+06	V	272758	0.44638
P0	2	TAC	1.40205	1.56486	Tyr-GTA	3.34444	-10.0822	3.67545e+06	Y	334877	1
P0	2	TAT	1.40892	1.33741
P0	2	TCA	1.39025	1.36599	Ser-TGA	-2.1981	-15.281	4.32796e+06	S	395437	0.730979
P0	2	TCC	1.3249	1.39428	Ser-GGA	-8.14707	-20.9751	4.81168e+06	S	475871	0.879664
P0	2	TCG	1.36611	1.45281	Ser-CGA	0.66491	-13.8611	1.58859e+06	S	131957	0.243927
P0	2	TCT	1.43279	1.46137	Ser-AGA	-0.980917	-14.1568	4.15134e+06	S	441082	0.815355
P0	2	TGC	1.36854	1.44325	Cys-GCA	1.91798	-11.4202	3.84338e+06	C	391298	1
P0	2	TGG	1.51376	1.32148	Trp-CCA	3.06081	-9.79032	4.76782e+06	W	459385	1
P0	2	TGT	1.38321	1.48423	Cys-ACA	-9.0719	-22.7888	3.12445e+06	C	347983	0.889304
P0	2	TTA	1.57347	1.22773	Leu-TAA	-0.374782	-14.7088	1.95291e+06	L	189837	0.212847
P0	2	TTC	1.37614	1.2733	Phe-GAA	-1.29181	-14.05	4.9443e+06	F	480577	1
P0	2	TTG	1.5412	1.39189	Leu-CAA	1.70124	-11.6872	3.74787e+06	L	358168	0.401581
P0	2	TTT	1.44977	1.3433

## Sheet: psite_offsets
offset	length
11	25
11	26
11	27
11	28
11	29
11	30
12	31
