# Supplementary material for: A critical period of translational control during brain development at codon resolution
Source: Nat Struct Mol Biol. 2022 Dec 8;29(12):1277–90. doi: 10.1038/s41594-022-00882-9 (PMC9758057; doi:10.1038/s41594-022-00882-9)
Supplement: Supplementary file 7 — Clustering and modeling of neocortex development mRNA translation. [file 41594_2022_882_MOESM7_ESM.xlsx]

## Sheet: cluster_genes
gene_name

## Sheet: cluster_goterms
ontology

## Sheet: traj_model_table
gene

## Sheet: pihalf_est_table
gene_name
